# Supplementary material for: Affected Kindred Analysis of Human X Chromosome Exomes to Identify Novel X-Linked Intellectual Disability Genes
Source: PLoS One. 2015 Feb 13;10(2):e0116454. doi: 10.1371/journal.pone.0116454 (PMC4332666; doi:10.1371/journal.pone.0116454)
Supplement: S2 File — is a compressed file providing a collection of bash-based and R-based scripts that were written and run to process and analyze our XLID study cohort. The scripts provided assume that short-read alignment has already been performed, including quality correction steps. These scripts will run data processing and analysis for a test cohort, as well as comparison analyses with other public databases. (ZIP) [file pone.0116454.s006.zip]

Archive with 75 entries (68 files):
- Sib-PairCross-CohortFilter_scripts/
- Sib-PairCross-CohortFilter_scripts/1000G_samples.txt
- Sib-PairCross-CohortFilter_scripts/bash.sh
- Sib-PairCross-CohortFilter_scripts/bin/
- Sib-PairCross-CohortFilter_scripts/bin/addChr.awk
- Sib-PairCross-CohortFilter_scripts/bin/ChakravartiLab_KGcalls/
- Sib-PairCross-CohortFilter_scripts/bin/ChakravartiLab_KGcalls/filter_by_KG.R
- Sib-PairCross-CohortFilter_scripts/bin/ChakravartiLab_KGcalls/genotypes_for_1kg_samples_x_chromosome_ChakravartiLab05132013.txt
- Sib-PairCross-CohortFilter_scripts/bin/EVS/
- Sib-PairCross-CohortFilter_scripts/bin/EVS/filter_by_EVS.R
- Sib-PairCross-CohortFilter_scripts/bin/EVS/minimizeEVS.R
- Sib-PairCross-CohortFilter_scripts/bin/modify_headerChr.sh
- Sib-PairCross-CohortFilter_scripts/bin/relatedness.R
- Sib-PairCross-CohortFilter_scripts/bin/sortByRef.pl
- Sib-PairCross-CohortFilter_scripts/bin/split_vcf.R
- Sib-PairCross-CohortFilter_scripts/convert_variantCalls_forPileup.R
- Sib-PairCross-CohortFilter_scripts/filter_dbSNP/
- Sib-PairCross-CohortFilter_scripts/filter_dbSNP/add_grequency_column.R
- Sib-PairCross-CohortFilter_scripts/filter_dbSNP/filter_bydbSNP.R
- Sib-PairCross-CohortFilter_scripts/filter_dbSNP/filter_dbSNP.R
- Sib-PairCross-CohortFilter_scripts/filter_dbSNP/filter_dbSNP_frq.R
- Sib-PairCross-CohortFilter_scripts/filter_dbSNP/predict_deleterious.R
- Sib-PairCross-CohortFilter_scripts/filter_dbSNP/remove_clinVar.R
- Sib-PairCross-CohortFilter_scripts/filter_stats.R
- Sib-PairCross-CohortFilter_scripts/gene_priority.R
- Sib-PairCross-CohortFilter_scripts/interval_lists/
- Sib-PairCross-CohortFilter_scripts/interval_lists/chr10_Targets.interval_list
- Sib-PairCross-CohortFilter_scripts/interval_lists/chr11_Targets.interval_list
- Sib-PairCross-CohortFilter_scripts/interval_lists/chr12_Targets.interval_list
- Sib-PairCross-CohortFilter_scripts/interval_lists/chr13_Targets.interval_list
- Sib-PairCross-CohortFilter_scripts/interval_lists/chr14_Targets.interval_list
- Sib-PairCross-CohortFilter_scripts/interval_lists/chr15_Targets.interval_list
- Sib-PairCross-CohortFilter_scripts/interval_lists/chr16_Targets.interval_list
- Sib-PairCross-CohortFilter_scripts/interval_lists/chr17_Targets.interval_list
- Sib-PairCross-CohortFilter_scripts/interval_lists/chr18_Targets.interval_list
- Sib-PairCross-CohortFilter_scripts/interval_lists/chr19_Targets.interval_list
- Sib-PairCross-CohortFilter_scripts/interval_lists/chr1_Targets.interval_list
- Sib-PairCross-CohortFilter_scripts/interval_lists/chr20_Targets.interval_list
- Sib-PairCross-CohortFilter_scripts/interval_lists/chr21_Targets.interval_list
- Sib-PairCross-CohortFilter_scripts/interval_lists/chr22_Targets.interval_list
- Sib-PairCross-CohortFilter_scripts/interval_lists/chr2_Targets.interval_list
- Sib-PairCross-CohortFilter_scripts/interval_lists/chr3_Targets.interval_list
- Sib-PairCross-CohortFilter_scripts/interval_lists/chr4_Targets.interval_list
- Sib-PairCross-CohortFilter_scripts/interval_lists/chr5_Targets.interval_list
- Sib-PairCross-CohortFilter_scripts/interval_lists/chr6_Targets.interval_list
- Sib-PairCross-CohortFilter_scripts/interval_lists/chr7_Targets.interval_list
- Sib-PairCross-CohortFilter_scripts/interval_lists/chr8_Targets.interval_list
- Sib-PairCross-CohortFilter_scripts/interval_lists/chr9_Targets.interval_list
- Sib-PairCross-CohortFilter_scripts/interval_lists/chrX_Targets.interval_list
- Sib-PairCross-CohortFilter_scripts/interval_lists/chrX_Targets.interval_list.abridged.rda
- Sib-PairCross-CohortFilter_scripts/iso_org_var.R
- Sib-PairCross-CohortFilter_scripts/known_XLID_genes.txt
- Sib-PairCross-CohortFilter_scripts/linkage_XLID_filter.R
- Sib-PairCross-CohortFilter_scripts/linkage_XLID_print.R
- Sib-PairCross-CohortFilter_scripts/linkage_XLID_search.R
- Sib-PairCross-CohortFilter_scripts/loop_vcf_on.sh
- Sib-PairCross-CohortFilter_scripts/loop_vcf_scripts/
- Sib-PairCross-CohortFilter_scripts/loop_vcf_scripts/compress.R
- Sib-PairCross-CohortFilter_scripts/loop_vcf_scripts/loop_vcf_on_baits.R
- Sib-PairCross-CohortFilter_scripts/loop_vcf_scripts/loop_vcf_on_gender.R
- Sib-PairCross-CohortFilter_scripts/loop_vcf_scripts/loop_vcf_on_genotypes.R
- Sib-PairCross-CohortFilter_scripts/male_v_female_unique_var.R
- Sib-PairCross-CohortFilter_scripts/master_analytics.sh
- Sib-PairCross-CohortFilter_scripts/master_XLID.sh
- Sib-PairCross-CohortFilter_scripts/omni_check.R
- Sib-PairCross-CohortFilter_scripts/read_groups.txt
- Sib-PairCross-CohortFilter_scripts/README.txt
- Sib-PairCross-CohortFilter_scripts/reads_trueNames.txt
- Sib-PairCross-CohortFilter_scripts/reduce_omni_genotypes.R
- Sib-PairCross-CohortFilter_scripts/run_additional_filters.sh
- Sib-PairCross-CohortFilter_scripts/run_vcf_all.sh
- Sib-PairCross-CohortFilter_scripts/sib_XLID_filter.R
- Sib-PairCross-CohortFilter_scripts/sourceBam.R
- Sib-PairCross-CohortFilter_scripts/strand_XLID_filter.R
- Sib-PairCross-CohortFilter_scripts/XLID_pileup.R
