# Supplementary material for: Affected Kindred Analysis of Human X Chromosome Exomes to Identify Novel X-Linked Intellectual Disability Genes
Source: PLoS One. 2015 Feb 13;10(2):e0116454. doi: 10.1371/journal.pone.0116454 (PMC4332666; doi:10.1371/journal.pone.0116454)
Supplement: S2 File — is a compressed file providing a collection of bash-based and R-based scripts that were written and run to process and analyze our XLID study cohort. The scripts provided assume that short-read alignment has already been performed, including quality correction steps. These scripts will run data processing and analysis for a test cohort, as well as comparison analyses with other public databases. (ZIP) [file pone.0116454.s006.zip › Sib-PairCross-CohortFilter_scripts/1000G_samples.txt]

Population	SRA.individual.sample.accession.number	Coriell.Sample.ID	Family	Gender	Relationship	Type..unrel.duo.trio.	Whole.Genome.Center.For.full.project	Exome.Center.for.Full.Project	Pilot.1.Center	Pilot.2.Cener	Pilot.3.Center	Has.Omni.Genotypes	Has.Axiom.Genotypes	Has.more.than.3x.aligned.coverage.at.Omni.Sites	Has.more.than.70..of.Exome.Targets.covered.to.20x.or.more
		HG00096		male		unrel	WUGSC	WUGSC				1	0	1	1
GBR	SRS006838	HG00097		female		unrel	BCM	BCM				1	0	1	1
GBR	SRS006839	HG00098		male		unrel	SC	BI				1	0	0	0
GBR	SRS006840	HG00099		female		unrel	BCM	BCM				1	0	1	1
GBR	SRS006841	HG00100		female		unrel	SC	BI				1	0	0	1
GBR	SRS006842	HG00101		male		unrel	MPIMG	WUGSC				1	0	1	1
GBR	SRS006843	HG00102		female		unrel	MPIMG	WUGSC				1	0	1	1
GBR	SRS006844	HG00103		male		unrel	WUGSC	WUGSC				1	0	1	1
GBR	SRS006845	HG00104		female		unrel	BCM	BCM				1	0	1	1
GBR	SRS006846	HG00105		male		unrel	MPIMG	BCM				1	0	0	1
GBR	SRS006847	HG00106		female		unrel	SC	BCM				1	0	0	1
GBR	SRS006848	HG00107		male		unrel	MPIMG	WUGSC				1	0	1	1
GBR	SRS006849	HG00108		male		unrel	BGI	BGI				1	0	1	1
GBR	SRS006850	HG00109		male		unrel	BGI	BGI				1	0	1	1
GBR	SRS006851	HG00110		female		unrel	BGI	BGI				1	0	1	1
GBR	SRS006852	HG00111		female		unrel	BGI	BGI				1	0	1	1
GBR	SRS006853	HG00112		male		unrel	SC	BCM				1	0	1	1
GBR	SRS006854	HG00113		male		unrel	BGI	BGI				1	0	1	1
GBR	SRS006855	HG00114		male		unrel	SC	WUGSC				1	0	1	1
GBR	SRS006856	HG00115		male		unrel	SC	BCM				1	0	0	1
GBR	SRS006857	HG00116		male		unrel	BI	BI				1	0	1	1
GBR	SRS006858	HG00117		male		unrel	BI	BI				1	0	1	1
GBR	SRS008503	HG00118		female		unrel	SC	BCM				1	0	0	1
GBR	SRS008504	HG00119		male		unrel	BI	BI				1	0	1	1
GBR	SRS006859	HG00120		female		unrel	BI	BI				1	0	1	1
GBR	SRS008505	HG00121		female		unrel	BGI	BGI				1	0	1	1
GBR	SRS008506	HG00122		female		unrel	SC	BCM				1	0	0	1
GBR	SRS008507	HG00123		female		unrel	BI	BI				1	0	1	1
GBR	SRS008508	HG00124		female		unrel	BI	BI				1	0	1	1
GBR	SRS008509	HG00125		female		unrel	BGI	BGI				1	0	1	1
GBR	SRS008510	HG00126		male		unrel	SC	BCM				1	0	0	1
GBR	SRS006860	HG00127		female		unrel	WUGSC	WUGSC				1	0	1	1
GBR	SRS006861	HG00128		female		unrel	BCM	BCM				1	0	1	1
GBR	SRS006862	HG00129		male		unrel	BCM	BCM				1	0	1	1
GBR	SRS006863	HG00130		female		unrel	BCM	BCM				1	0	1	1
GBR	SRS006864	HG00131		male		unrel	BI	BI				1	0	1	1
GBR	SRS006865	HG00132		female		unrel	MPIMG	BCM				1	0	0	1
GBR	SRS006866	HG00133		female		unrel	BI	BI				1	0	1	1
GBR	SRS006867	HG00134		female		unrel	MPIMG	BCM				1	0	1	1
GBR	SRS006868	HG00135		female		unrel	MPIMG	BCM				1	0	1	1
GBR	SRS006869	HG00136		male		unrel	BGI	BGI				1	0	1	1
GBR	SRS006870	HG00137		female		unrel	BGI	BGI				1	0	1	1
GBR	SRS006871	HG00138		male		unrel	BGI	BGI				1	0	1	1
GBR	SRS006872	HG00139		male		unrel	BGI	BGI				1	0	1	1
GBR	SRS006873	HG00140		male		unrel	BGI	BGI				1	0	1	1
GBR	SRS006874	HG00141		male		unrel	SC	BCM				1	0	0	1
GBR	SRS006875	HG00142		male		unrel	SC	BCM				1	0	1	1
GBR	SRS006876	HG00143		male		unrel	SC	BCM				1	0	0	1
GBR	SRS006877	HG00144		female	Mother	duo						0	0	0	0
GBR	SRS006878	HG00145		male		unrel	BI	BI				1	0	0	1
GBR	SRS006879	HG00146		female	Sibling	duo	BI	BI				1	0	1	0
GBR	SRS006880	HG00147		female	Sibling	duo						0	0	0	0
GBR	SRS006881	HG00148		male		unrel	SC	BCM				1	0	0	1
GBR	SRS006882	HG00149		male		unrel	SC	BCM				1	0	0	1
GBR	SRS006883	HG00150		female		unrel	SC	BCM				1	0	1	1
GBR	SRS006884	HG00151		male		unrel	SC	BCM				1	0	1	1
GBR	SRS006885	HG00152		male		unrel	SC	BCM				1	0	1	1
GBR	SRS006886	HG00153		female	Child	duo						1	0	0	0
GBR	SRS010719	HG00154		female		unrel	BGI	BGI				1	0	1	1
GBR	SRS006887	HG00155		male	Child	duo	BI	BI				1	0	1	0
GBR	SRS006888	HG00156		male		unrel	SC	BCM				1	0	0	1
GBR	SRS006889	HG00157		male		unrel	BI	BI				1	0	1	1
GBR	SRS006890	HG00158		female	Mother	duo	BI	BI				1	0	1	1
GBR	SRS008511	HG00159		male		unrel	BI	BI				1	0	1	1
GBR	SRS006891	HG00160		male		unrel	BI	BI				1	0	1	1
FIN	SRS006892	HG00171		female		unrel	SC	BGI				1	0	1	1
FIN	SRS006893	HG00173		female		unrel	SC	BCM				1	0	1	1
FIN	SRS006894	HG00174		female		unrel	SC	BGI				1	0	1	1
FIN	SRS006895	HG00176		female		unrel	SC	BI				1	0	0	1
FIN	SRS006896	HG00177		female		unrel	SC	BCM				1	0	1	1
FIN	SRS006897	HG00178		female		unrel	SC	WUGSC				1	0	0	1
FIN	SRS006898	HG00179		female		unrel	SC	BCM				1	0	1	1
FIN	SRS006899	HG00180		female		unrel	SC	BCM				1	0	1	1
FIN	SRS006900	HG00181		male		unrel	SC	WUGSC				1	0	0	1
FIN	SRS006901	HG00182		male		unrel	SC	WUGSC				1	0	1	1
FIN	SRS006902	HG00183		male		unrel	SC	WUGSC				1	0	1	1
FIN	SRS006903	HG00185		male		unrel	SC	WUGSC				1	0	0	1
FIN	SRS006904	HG00186		male		unrel	SC	WUGSC				1	0	1	1
FIN	SRS006905	HG00187		male		unrel	SC	WUGSC				1	0	1	1
FIN	SRS006906	HG00188		male		unrel	SC	WUGSC				1	0	0	1
FIN	SRS006907	HG00189		male		unrel	SC	WUGSC				1	0	1	1
FIN	SRS006908	HG00190		male		unrel	SC	WUGSC				1	0	1	1
GBR	SRS008512	HG00231		female		unrel	SC	BCM				1	0	1	1
GBR	SRS008513	HG00232		female		unrel	BGI	BGI				1	0	1	1
GBR	SRS006909	HG00233		female		unrel	WUGSC	WUGSC				1	0	1	1
GBR	SRS006910	HG00234		male		unrel	BCM	BCM				1	0	1	1
GBR	SRS006911	HG00235		female		unrel	BCM	BCM				1	0	1	1
GBR	SRS008514	HG00236		female		unrel	BGI	BGI				1	0	1	1
GBR	SRS008515	HG00237		female		unrel	BGI	BGI				1	0	1	1
GBR	SRS006912	HG00238		female		unrel	MPIMG	WUGSC				1	0	1	1
GBR	SRS008516	HG00239		female		unrel	SC	BI				1	0	0	1
GBR	SRS006913	HG00240		female		unrel	MPIMG	WUGSC				1	0	1	1
GBR	SRS008517	HG00242		male		unrel	SC	BI				1	0	1	1
GBR	SRS008518	HG00243		male		unrel	SC	BI				1	0	0	1
GBR	SRS008519	HG00244		male		unrel	SC	BI				1	0	0	1
GBR	SRS008520	HG00245		female		unrel	BI	BI				1	0	1	0
GBR	SRS010720	HG00246		male		unrel	BGI	BGI				1	0	1	1
GBR	SRS008521	HG00247		female	Mother	duo	SC	BCM				1	0	1	1
GBR	SRS010721	HG00248		female	Daughter	duo						0	0	0	0
GBR	SRS008522	HG00249		female		unrel	BGI	BGI				1	0	1	1
GBR	SRS010722	HG00250		female		unrel	BGI	BGI				1	0	1	1
GBR	SRS010723	HG00251		male		unrel	BGI	BGI				1	0	1	1
GBR	SRS008523	HG00252		male		unrel	BGI	BGI				1	0	1	1
GBR	SRS008524	HG00253		female		unrel	BGI	BGI				1	0	1	1
GBR	SRS008525	HG00254		female		unrel	BGI	BGI				1	0	1	1
GBR	SRS006914	HG00255		female		unrel	MPIMG	BI				1	0	1	1
GBR	SRS008526	HG00256		male		unrel	BGI	BGI				1	0	1	1
GBR	SRS008527	HG00257		female		unrel	BGI	BGI				1	0	1	1
GBR	SRS008528	HG00258		female		unrel	BI	BI				1	0	1	1
GBR	SRS008529	HG00259		female		unrel	BGI	BGI				1	0	1	1
GBR	SRS008530	HG00260		male		unrel	BGI	BGI				1	0	1	1
GBR	SRS008531	HG00261		female		unrel	BGI	BGI				1	0	1	1
GBR	SRS008532	HG00262		female		unrel	BI	BI				1	0	1	1
GBR	SRS008533	HG00263		female		unrel	BGI	BGI				1	0	0	1
GBR	SRS008534	HG00264		male		unrel	BI	BI				1	0	1	1
GBR	SRS008535	HG00265		male		unrel	SC	BI				1	0	1	1
FIN	SRS008536	HG00266		female		unrel	SC	BCM				1	0	1	1
FIN	SRS008537	HG00267		male		unrel	SC	BCM				1	0	1	1
FIN	SRS008538	HG00268		female		unrel	BGI	BGI				1	0	1	1
FIN	SRS008539	HG00269		female		unrel	SC	BCM				1	0	1	1
FIN	SRS008540	HG00270		female		unrel	SC	BCM				1	0	0	1
FIN	SRS008541	HG00271		male		unrel	BGI	BGI				1	0	1	1
FIN	SRS008542	HG00272		female		unrel	SC	BI				1	0	1	1
FIN	SRS008543	HG00273		male		unrel	BGI	BGI				1	0	1	1
FIN	SRS010724	HG00274		female		unrel	BGI	BGI				1	0	1	1
FIN	SRS010725	HG00275		female		unrel	BGI	BGI				1	0	1	1
FIN	SRS010726	HG00276		female		unrel	BGI	BGI				1	0	1	1
FIN	SRS010727	HG00277		male		unrel	BGI	BGI				1	0	1	1
FIN	SRS010728	HG00278		male		unrel	BGI	BGI				1	0	1	1
FIN	SRS010729	HG00280		male		unrel	BGI	BGI				1	0	1	1
FIN	SRS010730	HG00281		female		unrel	BGI	BGI				1	0	1	1
FIN	SRS010731	HG00282		female		unrel	BGI	BGI				1	0	1	1
FIN	SRS010732	HG00284		male		unrel	BGI	BGI				1	0	1	1
FIN	SRS010733	HG00285		female		unrel	BGI	BGI				1	0	1	1
FIN	SRS008544	HG00306		female		unrel	SC	BI				1	0	1	1
FIN	SRS008545	HG00308		male		unrel	SC	BI				1	0	1	0
FIN	SRS008546	HG00309		female		unrel	BGI	BGI				1	0	1	1
FIN	SRS010734	HG00310		male		unrel	BGI	BGI				1	0	1	1
FIN	SRS008547	HG00311		male		unrel	SC	BI				1	0	1	1
FIN	SRS008548	HG00312		male		unrel	SC	BI				1	0	1	1
FIN	SRS008549	HG00313		female		unrel	BGI	BGI				1	0	1	1
FIN	SRS008550	HG00315		female		unrel	BGI	BGI				1	0	1	1
FIN	SRS008551	HG00318		female		unrel	BGI	BGI				1	0	1	1
FIN	SRS008552	HG00319		female		unrel	BGI	BGI				1	0	1	1
FIN	SRS008553	HG00320		female		unrel	BGI	BGI				1	0	1	1
FIN	SRS008554	HG00321		male		unrel	BGI	BGI				1	0	0	1
FIN	SRS008555	HG00323		female		unrel	BGI	BGI				1	0	1	1
FIN	SRS010735	HG00324		female		unrel	BGI	BGI				1	0	1	1
FIN	SRS010736	HG00325		male		unrel	BGI	BGI				1	0	1	1
FIN	SRS010737	HG00326		female		unrel	BGI	BGI				1	0	1	1
FIN	SRS008556	HG00327		female		unrel	BGI	BGI				1	0	1	1
FIN	SRS008557	HG00328		female		unrel	BGI	BGI				1	0	1	1
FIN	SRS010738	HG00329		male		unrel	BGI	BGI				1	0	1	1
FIN	SRS010739	HG00330		female		unrel	BGI	BGI				1	0	1	1
FIN	SRS010740	HG00331		female		unrel	BGI	BGI				1	0	1	1
FIN	SRS010741	HG00332		female		unrel	BGI	BGI				1	0	1	1
FIN	SRS010742	HG00334		female		unrel	BGI	BGI				1	0	1	1
FIN	SRS008558	HG00335		male		unrel	BGI	BGI				1	0	1	1
FIN	SRS008559	HG00336		male		unrel	BGI	BGI				1	0	1	1
FIN	SRS008560	HG00337		female		unrel	BGI	BGI				1	0	1	1
FIN	SRS008561	HG00338		male		unrel	BGI	BGI				1	0	1	1
FIN	SRS008562	HG00339		female		unrel	BGI	BGI				1	0	1	1
FIN	SRS010743	HG00341		male		unrel	BGI	BGI				1	0	1	1
FIN	SRS008563	HG00342		male		unrel	BGI	BGI				1	0	0	1
FIN	SRS008564	HG00343		female		unrel	BGI	BGI				1	0	1	1
FIN	SRS008565	HG00344		female		unrel	BGI	BGI				1	0	1	1
FIN	SRS008566	HG00345		male		unrel	BGI	BGI				1	0	1	1
FIN	SRS008567	HG00346		female		unrel	BGI	BGI				1	0	1	1
FIN	SRS008568	HG00349		female		unrel	BCM	BCM				1	0	1	1
FIN	SRS008569	HG00350		female		unrel	BCM	BCM				1	0	1	1
FIN	SRS008570	HG00351		male		unrel	BCM	BCM				1	0	1	1
FIN	SRS008571	HG00353		female		unrel	BGI	BGI				1	0	1	1
FIN	SRS008572	HG00355		female		unrel	BCM	BCM				1	0	1	1
FIN	SRS008573	HG00356		female		unrel	BCM	BCM				1	0	1	1
FIN	SRS008574	HG00357		female		unrel	SC	BI				1	0	1	1
FIN	SRS008575	HG00358		male		unrel	BCM	BCM				1	0	1	1
FIN	SRS008576	HG00359		female		unrel	MPIMG	BCM				1	0	1	1
FIN	SRS008577	HG00360		male		unrel	MPIMG	BCM				1	0	1	1
FIN	SRS008578	HG00361		female		unrel	SC	BI				1	0	1	1
FIN	SRS008579	HG00362		female		unrel	MPIMG	BCM				1	0	1	0
FIN	SRS008580	HG00364		female		unrel	MPIMG	BCM				1	0	1	1
FIN	SRS008581	HG00365		female		unrel	MPIMG	BCM				1	0	0	1
FIN	SRS008582	HG00366		male		unrel	SC	BI				1	0	1	1
FIN	SRS008583	HG00367		female		unrel	SC	BI				1	0	1	1
FIN	SRS008584	HG00368		female		unrel	SC	BI				1	0	0	1
FIN	SRS008585	HG00369		male		unrel	SC	BI				1	0	1	1
FIN	SRS008586	HG00371		male		unrel	MPIMG	BI				1	0	0	1
FIN	SRS008587	HG00372		male		unrel	SC	BI				1	0	1	1
FIN	SRS008588	HG00373		female		unrel	SC	BI				1	0	1	1
FIN	SRS008589	HG00375		male		unrel	BGI	BGI				1	0	1	1
FIN	SRS008590	HG00376		female		unrel	BGI	BGI				1	0	0	1
FIN	SRS008591	HG00377		female		unrel	SC	BI				1	0	1	1
FIN	SRS008592	HG00378		female		unrel	BGI	BGI				1	0	1	1
FIN	SRS008593	HG00379		female		unrel	MPIMG	BI				1	0	0	1
FIN	SRS008594	HG00380		female		unrel	SC	BI				1	0	0	1
FIN	SRS008595	HG00381		female		unrel	BGI	BGI				1	0	1	1
FIN	SRS008596	HG00382		male		unrel	BGI	BGI				1	0	1	1
FIN	SRS010744	HG00383		female		unrel	BGI	BGI				1	0	1	1
FIN	SRS008597	HG00384		female		unrel	MPIMG	BI				1	0	1	1
CHS	SRS008598	HG00403	SH001	male	father	trio	SC	BI				1	0	0	1
CHS	SRS008599	HG00404	SH001	female	mother	trio	SC	BI				1	0	1	1
CHS	SRS008600	HG00405	SH001	female	child	trio						1	0	0	0
CHS	SRS008601	HG00406	SH002	male	father	trio	BGI	BGI				1	0	1	1
CHS	SRS008602	HG00407	SH002	female	mother	trio	BGI	BGI				1	0	1	1
CHS	SRS008603	HG00408	SH002	female	child	trio						1	0	0	0
CHS	SRS008604	HG00418	SH006	male	father	trio	BGI	BGI				1	0	1	1
CHS	SRS008605	HG00419	SH006	female	mother	trio	BGI	BGI				1	0	1	1
CHS	SRS008606	HG00420	SH006	male	child	trio						1	0	0	0
CHS	SRS008607	HG00421	SH007	male	father	trio	BGI	BGI				1	0	1	1
CHS	SRS008608	HG00422	SH007	female	mother	trio	BGI	BGI				1	0	1	1
CHS	SRS008609	HG00423	SH007	female	child	trio						1	0	0	0
CHS	SRS008610	HG00427	SH009	male	father	trio	BGI	BGI				1	0	1	1
CHS	SRS008611	HG00428	SH009	female	mother	trio	BGI	BGI				1	0	1	1
CHS	SRS008612	HG00429	SH009	male	child	trio						1	0	0	0
CHS	SRS008613	HG00436	SH012	male	father	trio	BGI	BGI				1	0	1	1
CHS	SRS008614	HG00437	SH012	female	mother	trio	BGI	BGI				1	0	1	1
CHS	SRS008615	HG00438	SH012	female	child	trio						1	0	0	0
CHS	SRS006915	HG00442	SH014	male	father	trio	BGI	BGI				1	0	1	1
CHS	SRS006916	HG00443	SH014	female	mother	trio	BGI	BGI				1	0	1	1
CHS	SRS006917	HG00444	SH014	male	child	trio						1	0	0	0
CHS	SRS006918	HG00445	SH015	male	father	trio	BGI	BGI				1	0	1	1
CHS	SRS006919	HG00446	SH015	female	mother	trio	BGI	BGI				1	0	1	1
CHS	SRS006920	HG00447	SH015	female	child	trio						1	0	0	0
CHS	SRS006921	HG00448	SH016	male	father	trio	BGI	BGI				1	0	1	1
CHS	SRS006922	HG00449	SH016	female	mother	trio	BGI	BGI				1	0	0	1
CHS	SRS006923	HG00450	SH016	female	child	trio						1	0	0	0
CHS	SRS006924	HG00451	SH017	male	father	trio	BGI	BGI				1	0	0	1
CHS	SRS006925	HG00452	SH017	female	mother	trio	BGI	BGI				1	0	1	1
CHS	SRS006926	HG00453	SH017	female	child	trio						1	0	0	0
CHS	SRS008616	HG00457	SH019	male	father	trio	BGI	BGI				1	0	1	1
CHS	SRS008617	HG00458	SH019	female	mother	trio	BGI	BGI				1	0	1	1
CHS	SRS008618	HG00459	SH019	male	child	trio						1	0	0	0
CHS	SRS006927	HG00463	SH021	male	father	trio	BGI	BGI				1	0	1	1
CHS	SRS006928	HG00464	SH021	female	mother	trio	BGI	BGI				1	0	1	1
CHS	SRS006929	HG00465	SH021	male	child	trio						1	0	0	0
CHS	SRS008619	HG00472	SH024	male	father	trio	BGI	BGI				1	0	1	1
CHS	SRS008620	HG00473	SH024	female	mother	trio	BGI	BGI				1	0	1	1
CHS	SRS008621	HG00474	SH024	male	child	trio						1	0	0	0
CHS	SRS008622	HG00475	SH025	male	father	trio	BGI	BGI				1	0	1	1
CHS	SRS008623	HG00476	SH025	female	mother	trio	BGI	BGI				1	0	1	1
CHS	SRS008624	HG00477	SH025	male	child	trio						1	0	0	0
CHS	SRS008625	HG00478	SH026	male	father	trio	BGI	BGI				1	0	1	1
CHS	SRS008626	HG00479	SH026	female	mother	trio	BGI	BGI				1	0	1	1
CHS	SRS008627	HG00480	SH026	male	child	trio						1	0	0	0
CHS	SRS008628	HG00500	SH028	male	father	trio	BGI	BGI				1	0	1	1
CHS	SRS008629	HG00501	SH028	female	mother	trio	BGI	BGI				1	0	1	1
CHS	SRS008630	HG00502	SH028	male	child	trio						1	0	0	0
CHS	SRS008631	HG00512	SH032	male	father	trio	BGI	BGI				1	0	1	1
CHS	SRS008632	HG00513	SH032	female	mother	trio	BGI	BGI				1	0	1	1
CHS	SRS008633	HG00514	SH032	female	child	trio						1	0	0	0
CHS	SRS008634	HG00524	SH036	male	father	trio	BGI	BGI				1	0	1	1
CHS	SRS008635	HG00525	SH036	female	mother	trio	BGI	BGI				1	0	1	1
CHS	SRS008636	HG00526	SH036	male	child	trio						1	0	0	0
CHS	SRS008637	HG00530	SH038	male	father	trio	BGI	BGI				1	0	1	1
CHS	SRS008638	HG00531	SH038	female	mother	trio	BGI	BGI				1	0	1	1
CHS	SRS008639	HG00532	SH038	male	child	trio						1	0	0	0
CHS	SRS008640	HG00533	SH039	male	father	trio	BGI	BGI				1	0	1	1
CHS	SRS008641	HG00534	SH039	female	mother	trio	BGI	BGI				1	0	1	1
CHS	SRS008642	HG00535	SH039	male	child	trio						1	0	0	0
CHS	SRS008643	HG00536	SH040	male	father	trio	BGI	BGI				1	0	1	1
CHS	SRS008644	HG00537	SH040	female	mother	trio	BGI	BGI				1	0	1	1
CHS	SRS008645	HG00538	SH040	male	child	trio						1	0	0	0
CHS	SRS008646	HG00542	SH042	male	father	trio	BGI	BGI				1	0	1	1
CHS	SRS008647	HG00543	SH042	female	mother	trio	BGI	BGI				1	0	1	1
CHS	SRS008648	HG00544	SH042	female	child	trio						1	0	0	0
PUR	SRS010745	HG00551	PR01	female	mother	trio	BI	BI				1	0	1	1
PUR	SRS010746	HG00552	PR01	male	child	trio						1	0	0	0
PUR	SRS008649	HG00553	PR02	male	father	trio	SC	WUGSC				1	0	0	1
PUR	SRS008650	HG00554	PR02	female	mother	trio	SC	WUGSC				1	0	1	1
PUR	SRS008651	HG00555	PR02	female	child	trio						1	0	0	0
CHS	SRS008652	HG00556	SH045	male	father	trio	BGI	BGI				1	0	1	1
CHS	SRS008653	HG00557	SH045	female	mother	trio	BGI	BGI				1	0	1	1
CHS	SRS008654	HG00558	SH045	female	child	trio						1	0	0	0
CHS	SRS008655	HG00559	SH046	male	father	trio	SC	BCM				1	0	1	1
CHS	SRS008656	HG00560	SH046	female	mother	trio	SC	BCM				1	0	1	1
CHS	SRS008657	HG00561	SH046	female	child	trio						1	0	0	0
CHS	SRS008658	HG00565	SH048	male	father	trio	SC	BCM				1	0	1	1
CHS	SRS008659	HG00566	SH048	female	mother	trio	SC	BCM				1	0	1	1
CHS	SRS008660	HG00567	SH048	male	child	trio						1	0	0	0
CHS	SRS008661	HG00577	SH052	male	father	trio	SC	BCM				1	0	0	1
CHS	SRS008662	HG00578	SH052	female	mother	trio	SC	BCM				1	0	1	1
CHS	SRS008663	HG00579	SH052	female	child	trio						1	0	0	0
CHS	SRS008664	HG00580	SH053	male	father	trio	BGI	BGI				1	0	1	1
CHS	SRS008665	HG00581	SH053	female	mother	trio	BGI	BGI				1	0	1	1
CHS	SRS008666	HG00582	SH053	female	child	trio						1	0	0	0
CHS	SRS008667	HG00583	SH054	male	father	trio	BGI	BGI				1	0	1	1
CHS	SRS008668	HG00584	SH054	female	mother	trio	BGI	BGI				1	0	1	1
CHS	SRS008669	HG00585	SH054	female	child	trio						1	0	0	0
CHS	SRS008670	HG00589	SH056	male	father	trio	BGI	BGI				1	0	1	1
CHS	SRS008671	HG00590	SH056	female	mother	trio	BGI	BGI				1	0	1	1
CHS	SRS008672	HG00591	SH056	male	child	trio						1	0	0	0
CHS	SRS008673	HG00592	SH057	male	father	trio	SC	BCM				1	0	1	1
CHS	SRS008674	HG00593	SH057	female	mother	trio	SC	BCM				1	0	0	1
CHS	SRS008675	HG00594	SH057	male	child	trio						1	0	0	0
CHS	SRS008676	HG00595	SH058	male	father	trio	SC	BCM				1	0	1	1
CHS	SRS008677	HG00596	SH058	female	mother	trio	SC	BCM				1	0	0	1
CHS	SRS008678	HG00597	SH058	female	child	trio						1	0	0	0
CHS	SRS008679	HG00607	SH062	male	father	trio	BGI	BGI				1	0	1	1
CHS	SRS008680	HG00608	SH062	female	mother	trio	BGI	BGI				1	0	1	1
CHS	SRS008681	HG00609	SH062	male	child	trio						1	0	0	0
CHS	SRS008682	HG00610	SH063	male	father	trio	SC	BI				1	0	1	1
CHS	SRS008683	HG00611	SH063	female	mother	trio	SC	BI				1	0	0	1
CHS	SRS008684	HG00612	SH063	female	child	trio						1	0	0	0
CHS	SRS008685	HG00613	SH064	male	father	trio	BGI	BGI				1	0	1	1
CHS	SRS008686	HG00614	SH064	female	mother	trio	BGI	BGI				1	0	1	1
CHS	SRS008687	HG00615	SH064	female	child	trio						1	0	0	0
CHS	SRS008688	HG00619	SH066	male	father	trio	BGI	BGI				1	0	1	1
CHS	SRS008689	HG00620	SH066	female	mother	trio	BGI	BGI				1	0	1	1
CHS	SRS008690	HG00621	SH066	male	child	trio						1	0	0	0
CHS	SRS008691	HG00625	SH068	male	father	trio	SC	BI				1	0	0	1
CHS	SRS008692	HG00626	SH068	female	mother	trio	SC	BI				1	0	0	1
CHS	SRS008693	HG00627	SH068	male	child	trio						1	0	0	0
CHS	SRS008694	HG00628	SH069	male	father	trio	SC	BI				1	0	0	1
CHS	SRS008695	HG00629	SH069	female	mother	trio	SC	BI				1	0	1	1
CHS	SRS008696	HG00630	SH069	male	child	trio						1	0	0	0
CHS	SRS008697	HG00634	SH071	male	father	trio	SC	BI				1	0	0	1
CHS	SRS008698	HG00635	SH071	female	mother	trio	SC	BI				1	0	1	1
CHS	SRS008699	HG00636	SH071	male	child	trio						1	0	0	0
PUR	SRS008700	HG00637	PR03	male	father	trio	SC	WUGSC				1	0	1	1
PUR	SRS008701	HG00638	PR03	female	mother	trio	SC	WUGSC				1	0	1	1
PUR	SRS008702	HG00639	PR03	female	child	trio						1	0	0	0
PUR	SRS008703	HG00640	PR04	male	father	trio	SC	WUGSC				1	0	1	1
PUR	SRS008704	HG00641	PR04	female	mother	trio	BI	BI				1	0	1	1
PUR	SRS008705	HG00642	PR04	male	child	trio						1	0	0	0
CHS	SRS008706	HG00650	SH072	male	father	trio	BGI	BGI				1	0	1	1
CHS	SRS008707	HG00651	SH072	female	mother	trio	BGI	BGI				1	0	1	1
CHS	SRS008708	HG00652	SH072	female	child	trio						1	0	0	0
CHS	SRS008709	HG00653	SH073	male	father	trio	BGI	BGI				1	0	1	1
CHS	SRS008710	HG00654	SH073	female	mother	trio	BGI	BGI				1	0	1	1
CHS	SRS008711	HG00655	SH073	female	child	trio						1	0	0	0
CHS	SRS008712	HG00656	SH074	male	father	trio	BGI	BGI				1	0	1	1
CHS	SRS008713	HG00657	SH074	female	mother	trio	BGI	BGI				1	0	1	1
CHS	SRS008714	HG00658	SH074	male	child	trio						1	0	0	0
CHS	SRS008715	HG00662	SH076	male	father	trio	BGI	BGI				1	0	1	1
CHS	SRS008716	HG00663	SH076	female	mother	trio	BGI	BGI				1	0	1	1
CHS	SRS008717	HG00664	SH076	male	child	trio						1	0	0	0
CHS	SRS008718	HG00671	SH079	male	father	trio	BGI	BGI				1	0	1	1
CHS	SRS008719	HG00672	SH079	female	mother	trio	BGI	BGI				1	0	1	1
CHS	SRS008720	HG00673	SH079	male	child	trio						1	0	0	0
CHS	SRS008721	HG00683	SH083	male	father	trio	BGI	BGI				1	0	1	1
CHS	SRS008722	HG00684	SH083	female	mother	trio	BGI	BGI				1	0	1	1
CHS	SRS008723	HG00685	SH083	male	child	trio						1	0	0	0
CHS	SRS008724	HG00689	SH085	male	father	trio	BGI	BGI				1	0	1	1
CHS	SRS008725	HG00690	SH085	female	mother	trio	BGI	BGI				1	0	1	1
CHS	SRS008726	HG00691	SH085	male	child	trio						1	0	0	0
CHS	SRS008727	HG00692	SH086	male	father	trio	BGI	BGI				1	0	1	1
CHS	SRS008728	HG00693	SH086	female	mother	trio	BGI	BGI				1	0	1	1
CHS	SRS008729	HG00694	SH086	male	child	trio						1	0	0	0
CHS	SRS008730	HG00698	SH088	male	father	trio	BGI	BGI				1	0	1	1
CHS	SRS008731	HG00699	SH088	female	mother	trio	BGI	BGI				1	0	1	1
CHS	SRS008732	HG00700	SH088	female	child	trio						1	0	0	0
CHS	SRS008733	HG00701	SH089	male	father	trio	BGI	BGI				1	0	1	1
CHS	SRS008734	HG00702	SH089	female	mother	trio	BGI	BGI				1	0	1	1
CHS	SRS008735	HG00703	SH089	male	child	trio						1	0	0	0
CHS	SRS008736	HG00704	SH090	male	father	trio	BGI	BGI				1	0	1	1
CHS	SRS008737	HG00705	SH090	female	mother	trio	BGI	BGI				1	0	1	1
CHS	SRS008738	HG00706	SH090	male	child	trio						1	0	0	0
CHS	SRS008739	HG00707	SH091	male	father	trio	BGI	BGI				1	0	1	1
CHS	SRS008740	HG00708	SH091	female	mother	trio	BGI	BGI				1	0	1	1
CHS	SRS008741	HG00709	SH091	male	child	trio						1	0	0	0
CHS	SRS008742	HG00716	SH094	male	father	trio						0	0	0	0
CHS	SRS008743	HG00717	SH094	female	mother	trio						0	0	0	0
CHS	SRS008744	HG00718	SH094	male	child	trio						0	0	0	0
PUR	SRS008745	HG00731	PR05	male	father	trio	BI	BI				1	0	1	1
PUR	SRS008746	HG00732	PR05	female	mother	trio	BI	BI				1	0	1	1
PUR	SRS008747	HG00733	PR05	female	child	trio						1	0	0	0
PUR	SRS008986	HG00734	PR06	female	mother	trio	BI	BI				1	0	1	1
PUR	SRS008985	HG00735	PR06	female	child	trio						1	0	0	0
PUR	SRS008748	HG00736	PR07	male	father	trio	BI	BI				1	0	1	1
PUR	SRS008749	HG00737	PR07	female	mother	trio	BI	BI				1	0	1	1
PUR	SRS008750	HG00738	PR07	male	child	trio						1	0	0	0
PUR	SRS008751	HG00739	PR09	male	father	trio	BI	BI				1	0	1	1
PUR	SRS008752	HG00740	PR09	female	mother	trio	BI	BI				1	0	1	1
PUR	SRS008753	HG00741	PR09	female	child	trio						1	0	0	0
CDX	SRS179211	HG00759		female		unrel	BGI	BGI				0	0	0	0
CDX	SRS179212	HG00766		female		unrel	BGI	BGI				0	0	0	0
CDX	SRS179213	HG00844		male		unrel	BGI	BGI				0	0	0	0
CDX	SRS179214	HG00851		female		unrel	BGI	BGI				0	0	0	0
CDX	SRS179215	HG00864		female		unrel	BGI	BGI				0	0	0	0
CDX	SRS179216	HG00866		male		unrel	BGI	BGI				0	0	0	0
CDX	SRS179217	HG00867		female		unrel	BGI	BGI				0	0	0	0
CDX	SRS179218	HG00879		female		unrel	BGI	BGI				0	0	0	0
CDX	SRS179219	HG00881		male		unrel	BGI	BGI				0	0	0	0
CDX	SRS179220	HG00956		female		unrel	BGI	BGI				0	0	0	0
CDX	SRS179221	HG00978		female		unrel	BGI	BGI				0	0	0	0
CDX	SRS179222	HG00982		male		unrel	BGI	BGI				0	0	0	0
CDX	SRS179223	HG00983		male		unrel	BGI	BGI				0	0	0	0
CDX	SRS179224	HG01028		male		unrel	BGI	BGI				0	0	0	0
CDX	SRS179225	HG01029		female		unrel	BGI	BGI				0	0	0	0
CDX	SRS179226	HG01031		male		unrel	BGI	BGI				0	0	0	0
CDX	SRS179227	HG01046		female		unrel	BGI	BGI				0	0	0	0
PUR	SRS008754	HG01047	PR06	male	father	trio	BI	BI				1	0	1	1
PUR	SRS008755	HG01048	PR08	male	father	trio	BI	BI				1	0	1	1
PUR	SRS008756	HG01049	PR08	female	mother	trio	BI	BI				1	0	0	1
PUR	SRS008757	HG01050	PR08	female	child	trio						1	0	0	0
PUR	SRS010747	HG01051	PR11	male	father	trio	BGI	BGI				1	0	1	1
PUR	SRS010748	HG01052	PR11	female	mother	trio	BGI	BGI				1	0	1	1
PUR	SRS010749	HG01053	PR11	female	child	trio						1	0	0	0
PUR	SRS008758	HG01054	PR12	male	father	trio	BI	BI				1	0	0	1
PUR	SRS008759	HG01055	PR12	female	mother	trio	BI	BI				1	0	1	1
PUR	SRS008760	HG01056	PR12	male	child	trio						1	0	0	0
PUR	SRS010750	HG01060	PR14	male	father	trio	BGI	BGI				1	0	1	1
PUR	SRS010751	HG01061	PR14	female	mother	trio	BGI	BGI				1	0	1	1
PUR	SRS010752	HG01062	PR14	female	child	trio						1	0	0	0
PUR	SRS008761	HG01066	PR16	male	father	trio	BI	BI				1	0	1	1
PUR	SRS008762	HG01067	PR16	female	mother	trio	BI	BI				1	0	1	1
PUR	SRS008763	HG01068	PR16	female	child	trio						1	0	0	0
PUR	SRS010753	HG01069	PR17	male	father	trio	BGI	BGI				1	0	1	1
PUR	SRS010754	HG01070	PR17	female	mother	trio	BGI	BGI				1	0	1	1
PUR	SRS010755	HG01071	PR17	female	child	trio						1	0	0	0
PUR	SRS010756	HG01072	PR18	male	father	trio	BGI	BGI				1	0	1	1
PUR	SRS010757	HG01073	PR18	female	mother	trio	BGI	BGI				1	0	1	1
PUR	SRS010758	HG01074	PR18	male	child	trio						1	0	0	0
PUR	SRS010759	HG01075	PR01	male	father	trio	BI	BI				1	0	0	1
PUR	SRS008764	HG01079	PR21	male	father	trio	BI	BI				1	0	1	1
PUR	SRS008765	HG01080	PR21	female	mother	trio	BI	BI				1	0	1	1
PUR	SRS008766	HG01081	PR21	female	child	trio						1	0	0	0
PUR	SRS010760	HG01082	PR28	male	father	trio	BGI	BGI				1	0	1	1
PUR	SRS010761	HG01083	PR28	female	mother	trio	BGI	BGI				1	0	1	1
PUR	SRS010762	HG01084	PR28	female	child	trio						1	0	0	0
PUR	SRS010763	HG01085	PR26	male	father	trio	BGI	BGI				1	0	1	1
PUR	SRS010764	HG01086	PR26	female	mother	trio	BGI	BGI				1	0	0	1
PUR	SRS010765	HG01087	PR26	female	child	trio						1	0	0	0
PUR	SRS010766	HG01094	PR29	male	father	trio	BI	BI				1	0	1	1
PUR	SRS010767	HG01095	PR29	female	mother	trio	BI	BI				1	0	1	1
PUR	SRS010768	HG01096	PR29	male	child	trio						1	0	0	0
PUR	SRS008767	HG01097	PR31	male	father	trio	WUGSC	WUGSC				1	0	1	1
PUR	SRS008768	HG01098	PR31	female	mother	trio	WUGSC	WUGSC				1	0	1	1
PUR	SRS008769	HG01099	PR31	male	child	trio						1	0	0	0
PUR	SRS010769	HG01100	PR32	female	child	trio						1	0	0	0
PUR	SRS010770	HG01101	PR19	male	father	trio	BI	BI				1	0	1	0
PUR	SRS010771	HG01102	PR19	female	mother	trio	BI	BI				1	0	1	1
PUR	SRS010772	HG01103	PR19	female	child	trio						1	0	0	0
PUR	SRS010773	HG01104	PR25	male	father	trio	BGI	BGI				1	0	1	1
PUR	SRS010774	HG01105	PR25	female	mother	trio	BGI	BGI				1	0	0	1
PUR	SRS010775	HG01106	PR25	male	child	trio						1	0	0	0
PUR	SRS010776	HG01107	PR33	male	father	trio	BGI	BGI				1	0	1	1
PUR	SRS010777	HG01108	PR33	female	mother	trio	BGI	BGI				1	0	1	1
PUR	SRS010778	HG01109	PR33	male	child	trio						1	0	0	0
PUR	SRS010779	HG01110	PR34	male	father	trio	BI	BI				1	0	1	1
PUR	SRS010780	HG01111	PR34	female	mother	trio	BI	BI				1	0	1	1
CLM	SRS010781	HG01112	CLM03	male	father	trio	WUGSC	WUGSC				1	0	1	1
CLM	SRS010782	HG01113	CLM03	female	mother	trio	WUGSC	WUGSC				1	0	1	1
CLM	SRS010783	HG01114	CLM03	female	child	trio						1	0	0	0
CLM	SRS010784	HG01124	CLM04	male	father	trio	SC	BCM				1	0	1	1
CLM	SRS010785	HG01125	CLM04	female	mother	trio	SC	BCM				1	0	1	1
CLM	SRS010786	HG01126	CLM04	male	child	trio						1	0	0	0
CLM	SRS010787	HG01133	CLM07	male	father	trio	SC	BCM				1	0	1	1
CLM	SRS010788	HG01134	CLM07	female	mother	trio	SC	BCM				1	0	1	1
CLM	SRS010789	HG01135	CLM07	male	child	trio						1	0	0	0
CLM	SRS010790	HG01136	CLM08	male	father	trio	SC	BCM				1	0	1	1
CLM	SRS010791	HG01137	CLM08	female	mother	trio	SC	BCM				1	0	1	1
CLM	SRS010792	HG01138	CLM08	male	child	trio						1	0	0	0
CLM	SRS010793	HG01139	CLM09	male	father	trio	SC	BCM				1	0	0	1
CLM	SRS010794	HG01140	CLM09	female	mother	trio	SC	BCM				1	0	1	1
CLM	SRS010795	HG01141	CLM09	female	child	trio						1	0	0	0
CLM	SRS010796	HG01148	CLM12	male	father	trio	SC	BCM				1	0	0	1
CLM	SRS010797	HG01149	CLM12	female	mother	trio	SC	BCM				1	0	1	1
CLM	SRS010798	HG01150	CLM12	female	child	trio						1	0	0	0
PUR	SRS010799	HG01167	PR39	male	father	trio	BI	BI				1	0	0	0
PUR	SRS010800	HG01168	PR39	female	mother	trio	BI	BI				1	0	1	1
PUR	SRS010801	HG01169	PR39	female	child	trio						1	0	0	0
PUR	SRS010802	HG01170	PR24	male	father	trio	BGI	BGI				1	0	1	1
PUR	SRS010803	HG01171	PR24	female	mother	trio	BGI	BGI				1	0	1	1
PUR	SRS010804	HG01172	PR24	male	child	trio						1	0	0	0
PUR	SRS010805	HG01173	PR36	male	father	trio	BGI	BGI				1	0	1	1
PUR	SRS010806	HG01174	PR36	female	mother	trio	BGI	BGI				1	0	1	1
PUR	SRS010807	HG01175	PR36	female	child	trio						1	0	0	0
PUR	SRS010808	HG01176	PR42	male	father	trio	BI	BI				1	0	0	1
PUR	SRS010809	HG01177	PR42	female	mother	trio	BI	BI				1	0	1	1
PUR	SRS010810	HG01178	PR42	male	child	trio						1	0	0	0
PUR	SRS010811	HG01179	PR43	male	father	trio						0	0	0	0
PUR	SRS010812	HG01180	PR43	female	mother	trio						0	0	0	0
PUR	SRS010813	HG01181	PR43	male	child	trio						1	0	0	0
PUR	SRS010814	HG01182	PR44	male	father	trio	BI	BI				1	0	0	0
PUR	SRS010815	HG01183	PR44	female	mother	trio	BI	BI				1	0	1	0
PUR	SRS010816	HG01184	PR44	female	child	trio						1	0	0	0
PUR	SRS010817	HG01187	PR38	male	father	trio	BI	BI				1	0	1	1
PUR	SRS010818	HG01188	PR38	female	mother	trio	BI	BI				1	0	1	1
PUR	SRS010819	HG01189	PR38	male	child	trio						1	0	0	0
PUR	SRS010820	HG01190	PR40	male	father	trio	BI	BI				1	0	1	1
PUR	SRS010821	HG01191	PR40	female	mother	trio	BI	BI				1	0	1	0
PUR	SRS010822	HG01192	PR40	male	child	trio						1	0	0	0
PUR	SRS010823	HG01197	PR46	male	father	trio	BI	BI				1	0	1	0
PUR	SRS010824	HG01198	PR46	female	mother	trio	BI	BI				1	0	1	0
PUR	SRS010825	HG01199	PR46	male	child	trio						1	0	0	0
PUR	SRS010826	HG01204	PR49	male	father	trio	BI	BI				1	0	1	0
PUR	SRS010827	HG01205	PR49	female	mother	trio	BI	BI				1	0	0	1
PUR	SRS010828	HG01206	PR49	male	child	trio						1	0	0	0
PUR	SRS010829	HG01241	PR22	male	father	trio	BI	BI				1	0	0	1
PUR	SRS010830	HG01242	PR22	female	mother	trio	BI	BI				1	0	0	1
PUR	SRS010831	HG01243	PR22	male	child	trio						1	0	0	0
PUR	SRS010832	HG01247	PR32	male	father	trio	BI	BI				1	0	0	1
PUR	SRS010833	HG01248	PR32	female	mother	trio	BI	BI				1	0	0	1
PUR	SRS010834	HG01249	PR34	female	child	trio						1	0	0	0
CLM	SRS010835	HG01250	CLM14	male	father	trio	WUGSC	WUGSC				1	0	1	1
CLM	SRS010836	HG01251	CLM14	female	mother	trio	WUGSC	WUGSC				1	0	1	1
CLM	SRS010837	HG01252	CLM14	male	child	trio						1	0	0	0
CLM	SRS010838	HG01253	CLM15	male	father	trio	WUGSC	WUGSC				1	0	1	1
CLM	SRS010839	HG01254	CLM15	female	mother	trio	WUGSC	WUGSC				1	0	1	1
CLM	SRS010840	HG01255	CLM15	male	child	trio						1	0	0	0
CLM	SRS010841	HG01256	CLM16	male	father	trio	MPIMG	BI				1	0	0	1
CLM	SRS010842	HG01257	CLM16	female	mother	trio	MPIMG	BI				1	0	1	1
CLM	SRS010843	HG01258	CLM16	male	child	trio						1	0	0	0
CLM	SRS010844	HG01259	CLM17	male	father	trio	MPIMG	BI				1	0	1	1
CLM	SRS010845	HG01260	CLM17	female	mother	trio	MPIMG	BI				1	0	0	1
CLM	SRS010846	HG01261	CLM17	male	child	trio						1	0	0	0
CLM	SRS010850	HG01271	CLM21	male	father	trio	BCM	BCM				1	0	1	1
CLM	SRS010851	HG01272	CLM21	female	mother	trio	BCM	BCM				1	0	1	1
CLM	SRS010852	HG01273	CLM21	male	child	trio						1	0	0	0
CLM	SRS010853	HG01274	CLM22	male	father	trio	BCM	BCM				1	0	1	1
CLM	SRS010854	HG01275	CLM22	female	mother	trio	BCM	BCM				1	0	1	1
CLM	SRS010855	HG01276	CLM22	female	child	trio						1	0	0	0
CLM	SRS010856	HG01277	CLM23	male	father	trio	BCM	BCM				1	0	1	1
CLM	SRS010857	HG01278	CLM23	female	mother	trio	BCM	BCM				1	0	1	1
CLM	SRS010858	HG01279	CLM23	female	child	trio						1	0	0	0
PUR	SRS010859	HG01313	PR64	male	father	trio						0	0	0	0
PUR	SRS010860	HG01314	PR64	female	mother	trio						0	0	0	0
PUR	SRS010861	HG01315	PR64	female	child	trio						1	0	0	0
PUR	SRS010862	HG01316	PR65	male	father	trio						0	0	0	0
PUR	SRS010863	HG01317	PR65	female	mother	trio						0	0	0	0
PUR	SRS010864	HG01318	PR65	male	child	trio						1	0	0	0
PUR	SRS010865	HG01319	PR66	male	father	trio						0	0	0	0
PUR	SRS010866	HG01320	PR66	female	mother	trio						0	0	0	0
PUR	SRS010867	HG01321	PR66	female	child	trio						1	0	0	0
PUR	SRS010868	HG01328	PR69	male	father	trio						0	0	0	0
PUR	SRS010869	HG01329	PR69	female	mother	trio						0	0	0	0
PUR	SRS010870	HG01330	PR69	male	child	trio						1	0	0	0
GBR	SRS010871	HG01334		male		unrel	BGI	BGI				1	0	1	1
CLM	SRS074262	HG01341	CLM26	male	father	trio	BI	BI				1	0	0	1
CLM	SRS074263	HG01342	CLM26	female	mother	trio	BI	BI				1	0	1	1
CLM	SRS074264	HG01343	CLM26	female	child	trio						1	0	0	0
CLM	SRS010872	HG01344	CLM27	male	father	trio	BCM	BCM				1	0	1	1
CLM	SRS010873	HG01345	CLM27	female	mother	trio	BCM	BCM				1	0	1	1
CLM	SRS010874	HG01346	CLM27	female	child	trio						1	0	0	0
CLM	SRS010875	HG01347	CLM28	male	father	trio	BCM	BCM				1	0	0	1
CLM	SRS010876	HG01348	CLM28	female	mother	trio	BCM	BCM				1	0	1	0
CLM	SRS010877	HG01349	CLM28	female	child	trio						1	0	0	0
CLM	SRS074265	HG01350	CLM29	male	father	trio	BGI	BGI				1	0	1	1
CLM	SRS074266	HG01351	CLM29	female	mother	trio	BGI	BGI				1	0	1	1
CLM	SRS074267	HG01352	CLM29	female	child	trio						1	0	0	0
CLM	SRS074268	HG01353	CLM30	male	father	trio	BGI	BGI				1	0	1	1
CLM	SRS074269	HG01354	CLM30	female	mother	trio	BGI	BGI				1	0	1	1
CLM	SRS074270	HG01355	CLM30	female	child	trio						1	0	0	0
CLM	SRS010878	HG01356	CLM31	male	father	trio	ILLUMINA	BCM				1	0	1	1
CLM	SRS010879	HG01357	CLM31	female	mother	trio	ILLUMINA	BCM				1	0	1	1
CLM	SRS010880	HG01358	CLM31	male	child	trio						1	0	0	0
CLM	SRS074271	HG01359	CLM32	male	father	trio	BI	BI				1	0	1	1
CLM	SRS074272	HG01360	CLM32	female	mother	trio	WUGSC	WUGSC				1	0	1	1
CLM	SRS074273	HG01361	CLM32	female	child	trio						1	0	0	0
CLM	SRS074274	HG01365	CLM34	male	father	trio	BGI	BGI				1	0	1	1
CLM	SRS074275	HG01366	CLM34	female	mother	trio	BGI	BGI				1	0	1	1
CLM	SRS074276	HG01367	CLM34	female	child	trio						1	0	0	0
CLM	SRS074277	HG01374	CLM37	male	father	trio	BGI	BGI				1	0	1	1
CLM	SRS074278	HG01375	CLM37	female	mother	trio	BGI	BGI				1	0	1	1
CLM	SRS074279	HG01376	CLM37	female	child	trio						1	0	0	0
CLM	SRS010881	HG01377	CLM38	male	father	trio	ILLUMINA	BI				1	0	1	1
CLM	SRS010882	HG01378	CLM38	female	mother	trio	ILLUMINA	BI				1	0	1	1
CLM	SRS010883	HG01379	CLM38	female	child	trio						1	0	0	0
CLM	SRS010884	HG01383	CLM40	male	father	trio	ILLUMINA	BI				1	0	1	1
CLM	SRS010885	HG01384	CLM40	female	mother	trio	ILLUMINA	BI				1	0	1	1
CLM	SRS010886	HG01385	CLM40	female	child	trio						1	0	0	0
CLM	SRS074280	HG01389	CLM42	male	father	trio	BGI	BGI				1	0	1	1
CLM	SRS074281	HG01390	CLM42	female	mother	trio	BGI	BGI				1	0	1	1
CLM	SRS074282	HG01391	CLM42	female	child	trio						1	0	0	0
PUR	SRS010887	HG01401	PR73	female	child	trio						1	0	0	0
PUR	SRS010888	HG01416	PR73	male	father	trio						0	0	0	0
PUR	SRS010889	HG01417	PR73	female	mother	trio						0	0	0	0
CLM	SRS074283	HG01437	CLM45	male	father	trio	BI	BI				1	0	1	1
CLM	SRS074284	HG01438	CLM45	female	mother	trio	BI	BI				1	0	0	1
CLM	SRS074285	HG01439	CLM45	female	child	trio						1	0	0	0
CLM	SRS074286	HG01440	CLM46	male	father	trio	BI	BI				1	0	1	1
CLM	SRS074287	HG01441	CLM46	female	mother	trio	BI	BI				1	0	1	1
CLM	SRS074288	HG01442	CLM46	male	child	trio						1	0	0	0
CLM	SRS074289	HG01455	CLM51	male	father	trio	WUGSC	WUGSC				1	0	1	1
CLM	SRS074290	HG01456	CLM51	female	mother	trio	WUGSC	WUGSC				1	0	1	1
CLM	SRS074291	HG01457	CLM51	male	child	trio						1	0	0	0
CLM	SRS074292	HG01461	CLM53	male	father	trio	BI	BI				1	0	1	1
CLM	SRS074293	HG01462	CLM53	female	mother	trio	BI	BI				1	0	1	1
CLM	SRS074294	HG01463	CLM53	female	child	trio						1	0	0	0
CLM	SRS074295	HG01464	CLM54	male	father	trio	BI	BI				1	0	0	1
CLM	SRS074296	HG01465	CLM54	female	mother	trio	BI	BI				1	0	1	1
CLM	SRS074297	HG01466	CLM54	female	child	trio						1	0	0	0
CLM	SRS074298	HG01488	CLM62	male	father	trio	BI	BI				1	0	1	1
CLM	SRS074299	HG01489	CLM62	female	mother	trio	BI	BI				1	0	1	1
CLM	SRS074300	HG01490	CLM62	female	child	trio						1	0	0	0
CLM	SRS074301	HG01491	CLM63	male	father	trio	BI	BI				1	0	1	1
CLM	SRS074302	HG01492	CLM63	female	mother	trio	BI	BI				1	0	1	1
CLM	SRS074303	HG01493	CLM63	female	child	trio						1	0	0	0
CLM	SRS074304	HG01494	CLM64	male	father	trio	WUGSC	WUGSC				1	0	1	1
CLM	SRS074305	HG01495	CLM64	female	mother	trio	WUGSC	WUGSC				1	0	1	1
CLM	SRS074306	HG01496	CLM64	female	child	trio						1	0	0	0
CLM	SRS074307	HG01497	CLM65	male	father	trio	WUGSC	WUGSC				1	0	1	1
CLM	SRS074308	HG01498	CLM65	female	mother	trio	WUGSC	WUGSC				1	0	1	1
CLM	SRS074309	HG01499	CLM65	male	child	trio						1	0	0	0
IBS	SRS074310	HG01500	IBS001	male	father	trio	SC	BCM				1	0	0	0
IBS	SRS074311	HG01501	IBS001	female	mother	trio	SC	BCM				1	0	0	0
IBS	SRS074312	HG01502	IBS001	male	child	trio						1	0	0	0
IBS	SRS074313	HG01503	IBS002	male	father	trio	SC	BCM				1	0	0	0
IBS	SRS074314	HG01504	IBS002	female	mother	trio	SC	BCM				1	0	0	0
IBS	SRS074315	HG01505	IBS002	male	child	trio						1	0	0	0
IBS	SRS074316	HG01506	IBS003	male	father	trio	SC	BGI				1	0	0	0
IBS	SRS074317	HG01507	IBS003	female	mother	trio	SC	BGI				1	0	0	0
IBS	SRS074318	HG01508	IBS003	male	child	trio						1	0	0	0
IBS	SRS074319	HG01509	IBS004	male	father	trio	SC	BGI				1	0	0	0
IBS	SRS074320	HG01510	IBS004	female	mother	trio	SC	BGI				1	0	0	0
IBS	SRS074321	HG01511	IBS004	female	child	trio						1	0	0	0
IBS	SRS074322	HG01512	IBS005	male	father	trio	SC	BGI				1	0	0	0
IBS	SRS074323	HG01513	IBS005	female	mother	trio	SC	BGI				1	0	0	0
IBS	SRS074324	HG01514	IBS005	female	child	trio						1	0	0	0
IBS	SRS074325	HG01515	IBS006	male	father	trio	WUGSC	WUGSC				1	0	1	0
IBS	SRS074326	HG01516	IBS006	female	mother	trio	WUGSC	WUGSC				1	0	1	0
IBS	SRS074327	HG01517	IBS006	female	child	trio						1	0	0	0
IBS	SRS074328	HG01518	IBS007	male	father	trio	WUGSC	WUGSC				1	0	1	0
IBS	SRS074329	HG01519	IBS007	female	mother	trio	WUGSC	WUGSC				1	0	1	0
IBS	SRS074330	HG01520	IBS007	female	child	trio						1	0	0	0
IBS	SRS074331	HG01521	IBS008	male	father	trio	WUGSC	WUGSC				1	0	1	0
IBS	SRS074332	HG01522	IBS008	female	mother	trio	WUGSC	WUGSC				1	0	1	0
IBS	SRS074333	HG01523	IBS008	male	child	trio						1	0	0	0
IBS	SRS074334	HG01524	IBS009	male	father	trio	MPIMG	BGI				1	0	0	0
IBS	SRS074335	HG01525	IBS009	female	mother	trio	MPIMG	BGI				1	0	0	0
IBS	SRS074336	HG01526	IBS009	male	child	trio						1	0	0	0
IBS	SRS074337	HG01527	IBS010	male	father	trio	MPIMG	BGI				1	0	0	0
IBS	SRS074338	HG01528	IBS010	female	mother	trio	MPIMG	BGI				1	0	0	0
IBS	SRS074339	HG01529	IBS010	male	child	trio						1	0	0	0
IBS	SRS074340	HG01530	IBS011	male	father	trio	MPIMG	BGI				1	0	0	0
IBS	SRS074341	HG01531	IBS011	female	mother	trio	MPIMG	BGI				1	0	0	0
IBS	SRS074342	HG01532	IBS011	male	child	trio						1	0	0	0
IBS	SRS074343	HG01536	IBS013	male	father	trio	MPIMG	BGI				1	0	0	0
IBS	SRS074344	HG01537	IBS013	female	mother	trio	MPIMG	BGI				1	0	0	0
IBS	SRS074345	HG01538	IBS013	female	child	trio						1	0	0	0
CLM	SRS074346	HG01550	CLM66	male	father	trio	WUGSC	WUGSC				1	0	1	1
CLM	SRS074347	HG01551	CLM66	female	mother	trio	WUGSC	WUGSC				1	0	1	1
CLM	SRS074348	HG01552	CLM66	male	child	trio						1	0	0	0
CLM	SRS074349	HG01553	CLM67	male	father	trio						0	0	0	0
CLM	SRS074350	HG01554	CLM67	female	mother	trio						0	0	0	0
CLM	SRS074351	HG01555	CLM67	female	child	trio						1	0	0	0
CLM	SRS074352	HG01559	CLM69	male	father	trio						0	0	0	0
CLM	SRS074353	HG01560	CLM69	female	mother	trio						0	0	0	0
CLM	SRS074354	HG01561	CLM69	female	child	trio						1	0	0	0
PEL	SRS178998	HG01565	PEL001	male	father	trio	SC	BCM				1	0	0	0
PEL	SRS178999	HG01566	PEL001	female	mother	trio	SC	BCM				1	0	0	0
PEL	SRS179000	HG01567	PEL001	female	child	trio						1	0	0	0
PEL	SRS179001	HG01571	PEL003	male	father	trio	SC	BCM				1	0	0	0
PEL	SRS179002	HG01572	PEL003	female	mother	trio	SC	BCM				1	0	0	0
PEL	SRS179003	HG01573	PEL003	female	child	trio						1	0	0	0
PEL	SRS179004	HG01577	PEL005	male	father	trio	SC	BGI				1	0	0	0
PEL	SRS179005	HG01578	PEL005	female	mother	trio	SC	BGI				1	0	0	0
PEL	SRS179006	HG01579	PEL005	male	child	trio						1	0	0	0
KHV	SRS179136	HG01595	VN001	female		unrel	SC	BGI				1	0	0	0
KHV	SRS179137	HG01596	VN002	male		unrel	SC	BGI				1	0	0	0
KHV	SRS179138	HG01597	VN003	female		unrel	SC	BGI				1	0	0	0
KHV	SRS179139	HG01598	VN004	female		unrel	SC	BGI				1	0	0	0
KHV	SRS179140	HG01599	VN005	female		unrel	BGI	BGI				1	0	0	0
KHV	SRS179141	HG01600	VN006	female		unrel	BGI	BGI				1	0	0	0
IBS	SRS074355	HG01601	IBS024	male	child	trio						1	0	0	0
IBS	SRS074356	HG01602	IBS024	female	mother	trio	ILLUMINA	BCM				1	0	0	0
IBS	SRS074357	HG01603	IBS024	male	father	trio	ILLUMINA	BCM				1	0	0	0
IBS	SRS074358	HG01604	IBS023	female	child	trio						1	0	0	0
IBS	SRS074359	HG01605	IBS023	female	mother	trio	ILLUMINA	BCM				1	0	0	0
IBS	SRS074360	HG01606	IBS023	male	father	trio	ILLUMINA	BCM				1	0	0	0
IBS	SRS074361	HG01607	IBS022	female	mother	trio	ILLUMINA	BCM				1	0	0	0
IBS	SRS074362	HG01608	IBS022	male	father	trio	ILLUMINA	BCM				1	0	0	0
IBS	SRS074363	HG01609	IBS022	male	child	trio						1	0	0	0
IBS	SRS074364	HG01610	IBS021	male	father	trio	ILLUMINA	BCM				1	0	0	0
IBS	SRS074365	HG01611	IBS021	male	child	trio						1	0	0	0
IBS	SRS074366	HG01612	IBS021	female	mother	trio	ILLUMINA	BCM				1	0	0	0
IBS	SRS074367	HG01613	IBS020	female	mother	trio	ILLUMINA	BCM				1	0	0	0
IBS	SRS074368	HG01614	IBS020	female	child	trio						1	0	0	0
IBS	SRS074369	HG01615	IBS020	male	father	trio	ILLUMINA	BCM				1	0	0	0
IBS	SRS074370	HG01616	IBS019	female	child	trio						1	0	0	0
IBS	SRS074371	HG01617	IBS019	male	father	trio	BCM	BCM				1	0	1	0
IBS	SRS074372	HG01618	IBS019	female	mother	trio	BCM	BCM				1	0	1	0
IBS	SRS074373	HG01619	IBS018	male	father	trio	BCM	BCM				1	0	1	0
IBS	SRS074374	HG01620	IBS018	female	mother	trio	BCM	BCM				1	0	1	0
IBS	SRS074375	HG01621	IBS018	male	child	trio						1	0	0	0
IBS	SRS074376	HG01622	IBS017	female	child	trio						1	0	0	0
IBS	SRS074377	HG01623	IBS017	female	mother	trio	BCM	BCM				1	0	1	0
IBS	SRS074378	HG01624	IBS017	male	father	trio	BCM	BCM				1	0	1	0
IBS	SRS074379	HG01625	IBS016	male	father	trio	BCM	BCM				1	0	1	0
IBS	SRS074380	HG01626	IBS016	female	mother	trio	BCM	BCM				1	0	1	0
IBS	SRS074381	HG01627	IBS016	male	child	trio						1	0	0	0
IBS	SRS074382	HG01628	IBS015	female	mother	trio	BCM	BCM				1	0	1	0
IBS	SRS074383	HG01629	IBS015	male	child	trio						1	0	0	0
IBS	SRS074384	HG01630	IBS015	male	father	trio	BCM	BCM				1	0	1	0
IBS	SRS074385	HG01631	IBS014	male	father	trio	MPIMG	BGI				1	0	0	0
IBS	SRS074386	HG01632	IBS014	female	mother	trio	MPIMG	BGI				1	0	0	0
IBS	SRS074387	HG01633	IBS014	male	child	trio						1	0	0	0
IBS	SRS084806	HG01667	IBS025	male	child	trio						1	0	0	0
IBS	SRS084807	HG01668	IBS025	female	mother	trio	SC	BCM				1	0	0	0
IBS	SRS084808	HG01669	IBS025	male	father	trio	SC	BCM				1	0	0	0
IBS	SRS084809	HG01670	IBS026	female	mother	trio	SC	BCM				1	0	0	0
IBS	SRS084810	HG01671	IBS026	male	child	trio						1	0	0	0
IBS	SRS084811	HG01672	IBS026	male	father	trio	SC	BCM				1	0	0	0
IBS	SRS084812	HG01673	IBS027	female	mother	trio	BGI	BGI				1	0	0	0
IBS	SRS084813	HG01674	IBS027	male	child	trio						1	0	0	0
IBS	SRS084814	HG01675	IBS027	male	father	trio	BGI	BGI				1	0	0	0
IBS	SRS084815	HG01676	IBS028	female	mother	trio	BGI	BGI				1	0	0	0
IBS	SRS084816	HG01677	IBS028	female	child	trio						1	0	0	0
IBS	SRS084817	HG01678	IBS028	male	father	trio	BGI	BGI				0	0	0	0
IBS	SRS084818	HG01679	IBS029	female	mother	trio	BGI	BGI				1	0	0	0
IBS	SRS084819	HG01680	IBS029	male	father	trio	BGI	BGI				1	0	0	0
IBS	SRS084820	HG01681	IBS029	female	child	trio						1	0	0	0
IBS	SRS084821	HG01682	IBS030	male	father	trio	BGI	BGI				1	0	0	0
IBS	SRS084822	HG01683	IBS030	male	child	trio						1	0	0	0
IBS	SRS084823	HG01684	IBS030	female	mother	trio	BGI	BGI				1	0	0	0
IBS	SRS084824	HG01685	IBS031	female	mother	trio	BGI	BGI				1	0	0	0
IBS	SRS084825	HG01686	IBS031	male	father	trio	BGI	BGI				1	0	0	0
IBS	SRS084826	HG01687	IBS031	female	child	trio						1	0	0	0
IBS	SRS179184	HG01694	IBS034	male	father	trio	BGI	BGI				1	0	0	0
IBS	SRS179185	HG01695	IBS034	female	mother	trio	BGI	BGI				1	0	0	0
IBS	SRS179186	HG01696	IBS034	male	child	trio						1	0	0	0
IBS	SRS191082	HG01697	IBS035	female	mother	trio	MPIMG	BI				0	0	0	0
IBS	SRS191083	HG01698	IBS035	male	child	trio						0	0	0	0
IBS	SRS191081	HG01699	IBS035	male	father	trio	MPIMG	BI				0	0	0	0
IBS	SRS084827	HG01700	IBS036	male	father	trio	BGI	BGI				1	0	0	0
IBS	SRS084828	HG01701	IBS036	male	child	trio						1	0	0	0
IBS	SRS084829	HG01702	IBS036	female	mother	trio	BGI	BGI				1	0	0	0
IBS	SRS084830	HG01703	IBS037	male	child	trio						1	0	0	0
IBS	SRS084831	HG01704	IBS037	female	mother	trio	BI	BI				1	0	0	0
IBS	SRS084832	HG01705	IBS037	male	father	trio	BI	BI				1	0	0	0
IBS	SRS084833	HG01706	IBS038	female	child	trio						1	0	0	0
IBS	SRS084834	HG01707	IBS038	female	mother	trio	BI	BI				1	0	0	0
IBS	SRS084835	HG01708	IBS038	male	father	trio	BI	BI				1	0	0	0
IBS	SRS179187	HG01709	IBS039	male	father	trio	BI	BI				1	0	0	0
IBS	SRS179188	HG01710	IBS039	female	mother	trio	BI	BI				1	0	0	0
IBS	SRS179189	HG01711	IBS039	female	child	trio						1	0	0	0
IBS	SRS179191	HG01746	IBS041	female	mother	trio	BI	BI				1	0	0	0
IBS	SRS179190	HG01747	IBS041	male	father	trio	BI	BI				1	0	0	0
IBS	SRS179192	HG01748	IBS041	male	child	trio						1	0	0	0
IBS	SRS179195	HG01755	IBS044	female	child	trio						1	0	0	0
IBS	SRS179193	HG01756	IBS044	male	father	trio	WUGSC	WUGSC				1	0	0	0
IBS	SRS179194	HG01757	IBS044	female	mother	trio	WUGSC	WUGSC				1	0	0	0
IBS	SRS179196	HG01761	IBS046	male	father	trio	WUGSC	WUGSC				1	0	0	0
IBS	SRS179197	HG01762	IBS046	female	mother	trio	WUGSC	WUGSC				1	0	0	0
IBS	SRS179198	HG01763	IBS046	female	child	trio						1	0	0	0
IBS	SRS179200	HG01770	IBS049	female	mother	trio	ILLUMINA	BCM				1	0	0	0
IBS	SRS179199	HG01771	IBS049	male	father	trio	ILLUMINA	BCM				1	0	0	0
IBS	SRS179201	HG01772	IBS049	female	child	trio						1	0	0	0
IBS	SRS179203	HG01773	IBS050	female	mother	trio	MPIMG	BCM				1	0	0	0
IBS	SRS179204	HG01774	IBS050	male	child	trio						1	0	0	0
IBS	SRS179202	HG01775	IBS050	male	father	trio	MPIMG	BCM				1	0	0	0
IBS	SRS179206	HG01776	IBS051	female	mother	trio	MPIMG	BCM				1	0	0	0
IBS	SRS179205	HG01777	IBS051	male	father	trio	MPIMG	BCM				1	0	0	0
IBS	SRS179207	HG01778	IBS051	male	child	trio						1	0	0	0
IBS	SRS179209	HG01779	IBS052	female	mother	trio	MPIMG	BCM				1	0	0	0
IBS	SRS179210	HG01780	IBS052	male	child	trio						1	0	0	0
IBS	SRS179208	HG01781	IBS052	male	father	trio	MPIMG	BCM				1	0	0	0
IBS	SRS184306	HG01782	IBS053	female	child	trio						1	0	0	0
IBS	SRS184304	HG01783	IBS053	male	father	trio	MPIMG	BCM				1	0	0	0
IBS	SRS184305	HG01784	IBS053	female	mother	trio	MPIMG	BCM				1	0	0	0
GBR	SRS179271	HG01789		male		unrel	SC	BCM				1	0	0	0
GBR	SRS179272	HG01790		female		unrel	SC	BCM				1	0	0	0
GBR	SRS179273	HG01791		male		unrel	SC	BGI				1	0	0	0
CDX	SRS179228	HG01794		female		unrel	BGI	BGI				0	0	0	0
CDX	SRS179229	HG01795		female		unrel	BGI	BGI				0	0	0	0
CDX	SRS179230	HG01796		female		unrel	BGI	BGI				0	0	0	0
CDX	SRS179231	HG01797		female		unrel	BGI	BGI				0	0	0	0
CDX	SRS179232	HG01798		female		unrel	BGI	BGI				0	0	0	0
CDX	SRS179233	HG01799		female		unrel	BGI	BGI				0	0	0	0
CDX	SRS179234	HG01800		female		unrel	BGI	BGI				0	0	0	0
CDX	SRS179235	HG01801		female		unrel	BGI	BGI				0	0	0	0
CDX	SRS179236	HG01802		female		unrel	BGI	BGI				0	0	0	0
CDX	SRS179237	HG01804		female		unrel	BGI	BGI				0	0	0	0
CDX	SRS179238	HG01805		female		unrel	BGI	BGI				0	0	0	0
CDX	SRS179239	HG01806		female		unrel	BGI	BGI				0	0	0	0
CDX	SRS179240	HG01807		female		unrel	BGI	BGI				0	0	0	0
CDX	SRS179241	HG01808		female		unrel	BGI	BGI				0	0	0	0
CDX	SRS179242	HG01809		female		unrel	BGI	BGI				0	0	0	0
CDX	SRS179243	HG01810		male		unrel	BGI	BGI				0	0	0	0
CDX	SRS179244	HG01811		male		unrel	BGI	BGI				0	0	0	0
CDX	SRS179245	HG01812		female		unrel	BGI	BGI				0	0	0	0
CDX	SRS179246	HG01813		female		unrel	BGI	BGI				0	0	0	0
CDX	SRS179248	HG01815		female		unrel	BGI	BGI				0	0	0	0
CDX	SRS179249	HG01816		male		unrel	BGI	BGI				0	0	0	0
CDX	SRS179250	HG01817		female		unrel	BGI	BGI				0	0	0	0
KHV	SRS179142	HG01840	VN007	male		unrel	BGI	BGI				1	0	0	0
KHV	SRS179135	HG01841	VN008	female		unrel	BGI	BGI				1	0	0	0
KHV	SRS179143	HG01842	VN009	male		unrel	BGI	BGI				1	0	0	0
KHV	SRS179144	HG01843	VN010	female		unrel	BGI	BGI				1	0	0	0
KHV	SRS179145	HG01844	VN011	male		unrel	BGI	BGI				1	0	0	0
KHV	SRS179146	HG01845	VN012	female		unrel	BGI	BGI				1	0	0	0
KHV	SRS179147	HG01846	VN013	male		unrel	BGI	BGI				1	0	0	0
KHV	SRS179148	HG01847	VN014	female		unrel	BGI	BGI				1	0	0	0
KHV	SRS179149	HG01848	VN015	female		unrel	BGI	BGI				1	0	0	0
KHV	SRS179150	HG01849	VN016	male		unrel	BGI	BGI				1	0	0	0
KHV	SRS179151	HG01850	VN017	female		unrel	BGI	BGI				1	0	0	0
KHV	SRS179152	HG01851	VN018	female		unrel	BGI	BGI				1	0	0	0
KHV	SRS179153	HG01852	VN019	male		unrel	BGI	BGI				1	0	0	0
KHV	SRS179154	HG01853	VN020	female		unrel	BGI	BGI				1	0	0	0
KHV	SRS179155	HG01855	VN022	female		unrel	BGI	BGI				1	0	0	0
KHV	SRS179156	HG01857	VN024	female		unrel	BGI	BGI				1	0	0	0
KHV	SRS179157	HG01858	VN025	female		unrel	BGI	BGI				1	0	0	0
KHV	SRS179158	HG01859	VN026	female		unrel	BGI	BGI				1	0	0	0
KHV	SRS179159	HG01860	VN027	male		unrel	BGI	BGI				1	0	0	0
KHV	SRS179160	HG01861	VN028	male		unrel	BGI	BGI				1	0	0	0
KHV	SRS179161	HG01862	VN029	female		unrel	BI	BI				1	0	0	0
KHV	SRS179162	HG01863	VN030	female		unrel	BI	BI				1	0	0	0
KHV	SRS179163	HG01864	VN031	male		unrel	BI	BI				1	0	0	0
KHV	SRS179164	HG01865	VN032	male		unrel	BI	BI				1	0	0	0
KHV	SRS179165	HG01866	VN033	male		unrel	BI	BI				1	0	0	0
KHV	SRS179166	HG01867	VN034	male		unrel	BI	BI				1	0	0	0
KHV	SRS179167	HG01868	VN035	female		unrel	BI	BI				1	0	0	0
KHV	SRS179168	HG01869	VN036	female		unrel	BI	BI				1	0	0	0
KHV	SRS179169	HG01870	VN037	female		unrel	WUGSC	WUGSC				1	0	0	0
KHV	SRS179170	HG01871	VN038	female		unrel	WUGSC	WUGSC				1	0	0	0
KHV	SRS179171	HG01872	VN039	male		unrel	WUGSC	WUGSC				1	0	0	0
KHV	SRS179172	HG01873	VN040	male		unrel	WUGSC	WUGSC				1	0	0	0
KHV	SRS179173	HG01874	VN041	female		unrel	WUGSC	WUGSC				1	0	0	0
KHV	SRS179174	HG01878	VN045	female		unrel	WUGSC	WUGSC				1	0	0	0
ACB	SRS212451	HG01879	BB01	male	father	trio	BGI	BGI				0	0	0	0
ACB	SRS212452	HG01880	BB01	female	mother	trio	BGI	BGI				0	0	0	0
ACB	SRS212453	HG01881	BB01	female	child	trio						0	0	0	0
ACB	SRS184283	HG01882	BB02	male	father	trio	BGI	BGI				1	0	0	0
ACB	SRS184284	HG01883	BB02	female	mother	trio	BGI	BGI				1	0	0	0
ACB	SRS184288	HG01884	BB03	female	child	trio						1	0	0	0
ACB	SRS184286	HG01885	BB03	male	father	trio	BI	BI				1	0	0	0
ACB	SRS184290	HG01886	BB04	female	mother	trio	WUGSC	WUGSC				1	0	0	0
ACB	SRS184291	HG01887	BB04	male	child	trio						1	0	0	0
ACB	SRS184285	HG01888	BB02	male	child	trio						1	0	0	0
ACB	SRS184293	HG01889	BB05	female	mother	trio	ILLUMINA	BCM				1	0	0	0
ACB	SRS184292	HG01890	BB05	male	father	trio	ILLUMINA	BCM				1	0	0	0
ACB	SRS184294	HG01891	BB05	female	child	trio						1	0	0	0
PEL	SRS179010	HG01892	PEL007	male	father	trio	BGI	BGI				1	0	0	0
PEL	SRS179011	HG01893	PEL007	female	mother	trio	BGI	BGI				1	0	0	0
ACB	SRS191058	HG01894	BB06	female	mother	trio	SC	BCM				0	0	0	0
ACB	SRS191059	HG01895	BB06	male	child	trio						0	0	0	0
ACB	SRS212455	HG01896	BB07	female	mother	trio	BGI	BGI				0	0	0	0
ACB	SRS212456	HG01897	BB07	male	child	trio						0	0	0	0
PEL	SRS179012	HG01898	PEL007	female	child	trio						1	0	0	0
ACB	SRS191057	HG01912	BB06	male	father	trio	SC	BCM				0	0	0	0
ACB	SRS191033	HG01914	BB09	male	father	trio	BGI	BGI				0	0	0	0
ACB	SRS191034	HG01915	BB09	female	mother	trio	BGI	BGI				0	0	0	0
ACB	SRS191035	HG01916	BB09	female	child	trio						0	0	0	0
PEL	SRS179007	HG01917	PEL006	male	father	trio	BGI	BGI				1	0	0	0
PEL	SRS179008	HG01918	PEL006	female	mother	trio	BGI	BGI				1	0	0	0
PEL	SRS179009	HG01919	PEL006	male	child	trio						1	0	0	0
PEL	SRS179013	HG01920	PEL009	male	father	trio	BGI	BGI				1	0	0	0
PEL	SRS179014	HG01921	PEL009	female	mother	trio	BGI	BGI				1	0	0	0
PEL	SRS179015	HG01922	PEL009	female	child	trio						1	0	0	0
PEL	SRS179016	HG01923	PEL010	male	father	trio	BGI	BGI				1	0	0	0
PEL	SRS179017	HG01924	PEL010	female	mother	trio	BGI	BGI				1	0	0	0
PEL	SRS179018	HG01925	PEL010	male	child	trio						1	0	0	0
PEL	SRS179019	HG01926	PEL011	male	father	trio	BI	BI				1	0	0	0
PEL	SRS179020	HG01927	PEL011	female	mother	trio	BI	BI				1	0	0	0
PEL	SRS179021	HG01928	PEL011	male	child	trio						1	0	0	0
PEL	SRS179022	HG01932	PEL013	male	father	trio	BI	BI				1	0	0	0
PEL	SRS179023	HG01933	PEL013	female	mother	trio	BI	BI				1	0	0	0
PEL	SRS179024	HG01934	PEL013	male	child	trio						1	0	0	0
PEL	SRS179025	HG01935	PEL014	male	father	trio	BI	BI				1	0	0	0
PEL	SRS179026	HG01936	PEL014	female	mother	trio	BI	BI				1	0	0	0
PEL	SRS179027	HG01937	PEL014	male	child	trio						1	0	0	0
PEL	SRS179028	HG01938	PEL015	male	father	trio	BI	BI				1	0	0	0
PEL	SRS179029	HG01939	PEL015	female	mother	trio	BI	BI				1	0	0	0
PEL	SRS179030	HG01940	PEL015	female	child	trio						1	0	0	0
PEL	SRS179031	HG01941	PEL016	male	father	trio	BI	BI				1	0	0	0
PEL	SRS179032	HG01942	PEL016	female	mother	trio	BI	BI				1	0	0	0
PEL	SRS179033	HG01943	PEL016	male	child	trio						1	0	0	0
PEL	SRS179034	HG01944	PEL017	male	father	trio	BI	BI				1	0	0	0
PEL	SRS179035	HG01945	PEL017	female	mother	trio	BI	BI				1	0	0	0
PEL	SRS179036	HG01946	PEL017	male	child	trio						1	0	0	0
PEL	SRS179037	HG01947	PEL018	male	father	trio	BI	BI				1	0	0	0
PEL	SRS179038	HG01948	PEL018	female	mother	trio	BI	BI				1	0	0	0
PEL	SRS179039	HG01949	PEL018	female	child	trio						1	0	0	0
PEL	SRS179040	HG01950	PEL019	male	father	trio	BI	BI				1	0	0	0
PEL	SRS179041	HG01951	PEL019	female	mother	trio	BI	BI				1	0	0	0
PEL	SRS179042	HG01952	PEL019	male	child	trio						1	0	0	0
PEL	SRS179043	HG01953	PEL020	male	father	trio	WUGSC	WUGSC				1	0	0	0
PEL	SRS179044	HG01954	PEL020	female	mother	trio	WUGSC	WUGSC				1	0	0	0
PEL	SRS179045	HG01955	PEL020	female	child	trio						1	0	0	0
ACB	SRS184287	HG01956	BB03	female	mother	trio	BI	BI				1	0	0	0
ACB	SRS191037	HG01958	BB10	female	mother	trio	BGI	BGI				0	0	0	0
ACB	SRS191038	HG01959	BB10	female	child	trio						0	0	0	0
ACB	SRS212460	HG01960	BB11	female	child	trio						0	0	0	0
PEL	SRS179046	HG01967	PEL023	male	father	trio	WUGSC	WUGSC				1	0	0	0
PEL	SRS179047	HG01968	PEL023	female	mother	trio	WUGSC	WUGSC				1	0	0	0
PEL	SRS179048	HG01969	PEL023	female	child	trio						1	0	0	0
PEL	SRS179049	HG01970	PEL024	male	father	trio	WUGSC	WUGSC				1	0	0	0
PEL	SRS179050	HG01971	PEL024	female	mother	trio	WUGSC	WUGSC				1	0	0	0
PEL	SRS179051	HG01972	PEL024	female	child	trio						1	0	0	0
PEL	SRS179053	HG01973	PEL25	female	mother	trio	WUGSC	WUGSC				1	0	0	0
PEL	SRS179052	HG01974	PEL25	male	father	trio	WUGSC	WUGSC				1	0	0	0
PEL	SRS179054	HG01975	PEL25	female	child	trio						1	0	0	0
PEL	SRS179056	HG01976	PEL26	female	mother	trio	WUGSC	WUGSC				1	0	0	0
PEL	SRS179055	HG01977	PEL26	male	father	trio	WUGSC	WUGSC				1	0	0	0
PEL	SRS179057	HG01978	PEL26	female	child	trio						1	0	0	0
PEL	SRS179058	HG01979	PEL27	male	father	trio	ILLUMINA	BCM				1	0	0	0
PEL	SRS179059	HG01980	PEL27	female	mother	trio	ILLUMINA	BCM				1	0	0	0
PEL	SRS179060	HG01981	PEL27	female	child	trio						0	0	0	0
PEL	SRS191060	HG01982	PEL28	male	father	trio	BGI	BGI				0	0	0	0
PEL	SRS191061	HG01983	PEL28	female	mother	trio	BGI	BGI				0	0	0	0
PEL	SRS191062	HG01984	PEL28	male	child	trio						0	0	0	0
ACB	SRS212457	HG01985	BB08	female		unrel	BGI	BGI				0	0	0	0
ACB	SRS191036	HG01986	BB10	male	father	trio	BGI	BGI				0	0	0	0
ACB	SRS191041	HG01987	BB12	male	child	trio						0	0	0	0
ACB	SRS212458	HG01988	BB11	male	father	trio	SC	BI				0	0	0	0
ACB	SRS212459	HG01989	BB11	female	mother	trio	SC	BI				0	0	0	0
ACB	SRS191039	HG01990	BB12	male	father	trio	BGI	BGI				0	0	0	0
PEL	SRS179061	HG01991	PEL29	male	father	trio	ILLUMINA	BCM				1	0	0	0
PEL	SRS179062	HG01992	PEL29	female	mother	trio	ILLUMINA	BCM				1	0	0	0
PEL	SRS179063	HG01993	PEL29	female	child	trio						1	0	0	0
PEL	SRS179065	HG01997	PEL31	female	mother	trio	MPIMG	BCM				1	0	0	0
PEL	SRS179066	HG01998	PEL31	male	child	trio						1	0	0	0
PEL	SRS179067	HG02002	PEL33	male	father	trio	BCM	BCM				1	0	0	0
PEL	SRS179068	HG02003	PEL33	female	mother	trio	BCM	BCM				1	0	0	0
PEL	SRS179069	HG02004	PEL33	female	child	trio						1	0	0	0
PEL	SRS179064	HG02008	PEL31	male	father	trio	MPIMG	BCM				1	0	0	0
ACB	SRS184295	HG02009	BB13	male	father	trio	ILLUMINA	BCM				1	0	0	0
ACB	SRS184296	HG02010	BB13	female	mother	trio	ILLUMINA	BCM				1	0	0	0
ACB	SRS184297	HG02011	BB13	male	child	trio						1	0	0	0
ACB	SRS191040	HG02012	BB12	female	mother	trio	BGI	BGI				0	0	0	0
ACB	SRS212454	HG02013	BB07	male	father	trio	BGI	BGI				0	0	0	0
ACB	SRS184289	HG02014	BB04	male	father	trio	WUGSC	WUGSC				1	0	0	0
KHV	SRS179098	HG02015	VN046	male	child	trio						1	0	0	0
KHV	SRS179097	HG02016	VN046	female	mother	trio	SC	BCM				1	0	0	0
KHV	SRS179096	HG02017	VN046	male	father	trio	SC	BCM				1	0	0	0
KHV	SRS179101	HG02018	VN047	female	child	trio						1	0	0	0
KHV	SRS179100	HG02019	VN047	female	mother	trio	SC	BCM				1	0	0	0
KHV	SRS179099	HG02020	VN047	male	father	trio	SC	BCM				1	0	0	0
KHV	SRS179104	HG02021	VN048	male	child	duo						1	0	0	0
KHV	SRS179103	HG02022	VN048	female	mother							0	0	0	0
KHV	SRS179102	HG02023	VN048	male	father	duo	BI	BI				1	0	0	0
KHV	SRS179107	HG02024	VN049	female	child	trio						1	0	0	0
KHV	SRS179106	HG02025	VN049	female	mother	trio	BI	BI				1	0	0	0
KHV	SRS179105	HG02026	VN049	male	father	trio	BI	BI				1	0	0	0
KHV	SRS179110	HG02027	VN050	male	child	trio						1	0	0	0
KHV	SRS179109	HG02028	VN050	female	mother	trio	BI	BI				1	0	0	0
KHV	SRS179108	HG02029	VN050	male	father	trio	BI	BI				1	0	0	0
KHV	SRS191095	HG02030	VN051	male	child	trio						0	0	0	0
KHV	SRS191094	HG02031	VN051	female	mother	trio	BGI	BGI				0	0	0	0
KHV	SRS191093	HG02032	VN051	male	father	trio	BGI	BGI				0	0	0	0
KHV	SRS212511	HG02035	VN052	male		unrel	SC	BCM				0	0	0	0
KHV	SRS212512	HG02040	VN054	female		unrel	SC	BI				0	0	0	0
KHV	SRS212514	HG02046	VN056	female		unrel	SC	BI				0	0	0	0
KHV	SRS212513	HG02047	VN056a	male		unrel	SC	BI				0	0	0	0
KHV	SRS179175	HG02048	VN057	female		unrel	WUGSC	WUGSC				1	0	0	0
KHV	SRS179176	HG02049	VN058	female		unrel	WUGSC	WUGSC				1	0	0	0
KHV	SRS191096	HG02050	VN059	male		unrel	BGI	BGI				0	0	0	0
ACB	SRS212461	HG02051	BB14	male		unrel	BGI	BGI				0	0	0	0
ACB	SRS212462	HG02052	BB14a	female		unrel	BI	BI				0	0	0	0
ACB	SRS191042	HG02053	BB15	male	father	trio	BGI	BGI				0	0	0	0
ACB	SRS191043	HG02054	BB15	female	mother	trio	MPIMG	BCM				0	0	0	0
ACB	SRS191044	HG02055	BB15	male	child	trio						0	0	0	0
KHV	SRS179113	HG02056	VN060	female	child	trio						1	0	0	0
KHV	SRS179112	HG02057	VN060	female	mother	trio	WUGSC	WUGSC				1	0	0	0
KHV	SRS179111	HG02058	VN060	male	father	trio	WUGSC	WUGSC				1	0	0	0
KHV	SRS212517	HG02059	VN061	male	child	trio						0	0	0	0
KHV	SRS212516	HG02060	VN061	female	mother	trio	BGI	BGI				0	0	0	0
KHV	SRS212515	HG02061	VN061	male	father	trio	BGI	BGI				0	0	0	0
KHV	SRS212518	HG02064	VN062	male		unrel	BGI	BGI				0	0	0	0
KHV	SRS212519	HG02067	VN063	male		unrel	BGI	BGI				0	0	0	0
KHV	SRS179116	HG02068	VN064	female	child	trio						1	0	0	0
KHV	SRS179115	HG02069	VN064	female	mother	trio	WUGSC	WUGSC				1	0	0	0
KHV	SRS179114	HG02070	VN064	male	father	trio	WUGSC	WUGSC				1	0	0	0
KHV	SRS179119	HG02071	VN065	male	child	trio						1	0	0	0
KHV	SRS179118	HG02072	VN065	female	mother	trio	WUGSC	WUGSC				1	0	0	0
KHV	SRS179117	HG02073	VN065	male	father	trio	WUGSC	WUGSC				1	0	0	0
KHV	SRS179122	HG02074	VN066	male	child	trio						1	0	0	0
KHV	SRS179121	HG02075	VN066	female	mother	trio	ILLUMINA	BCM				1	0	0	0
KHV	SRS179120	HG02076	VN066	male	father	trio	ILLUMINA	BCM				1	0	0	0
KHV	SRS179125	HG02077	VN067	male	child	trio						1	0	0	0
KHV	SRS179124	HG02078	VN067	female	mother	trio	ILLUMINA	BCM				1	0	0	0
KHV	SRS179123	HG02079	VN067	male	father	trio	ILLUMINA	BCM				1	0	0	0
KHV	SRS179128	HG02080	VN068	female	child	trio						1	0	0	0
KHV	SRS179127	HG02081	VN068	female	mother	trio	BCM	BCM				1	0	0	0
KHV	SRS179126	HG02082	VN068	male	father	trio	BCM	BCM				1	0	0	0
KHV	SRS179131	HG02083	VN069	male	child	trio						1	0	0	0
KHV	SRS179130	HG02084	VN069	female	mother	trio	BCM	BCM				1	0	0	0
KHV	SRS179129	HG02085	VN069	male	father	trio	BCM	BCM				1	0	0	0
KHV	SRS179177	HG02086	VN070	female		unrel	BCM	BCM				1	0	0	0
KHV	SRS179178	HG02087	VN071	female		unrel	BCM	BCM				1	0	0	0
KHV	SRS179179	HG02088	VN072	male		unrel	BCM	BCM				1	0	0	0
PEL	SRS179071	HG02089	PEL35	female	mother	trio	BCM	BCM				1	0	0	0
PEL	SRS179070	HG02090	PEL35	male	father	trio	BCM	BCM				1	0	0	0
PEL	SRS179072	HG02091	PEL35	female	child	trio						1	0	0	0
ACB	SRS212463	HG02095	BB16	female		unrel	BI	BI				0	0	0	0
PEL	SRS179073	HG02104	PEL38	male	father	trio	BCM	BCM				1	0	0	0
PEL	SRS179074	HG02105	PEL38	female	mother	trio	BCM	BCM				1	0	0	0
PEL	SRS179075	HG02106	PEL38	female	child	trio						1	0	0	0
ACB	SRS212465	HG02107	BB18	male		unrel	BI	BI				0	0	0	0
ACB	SRS212466	HG02108	BB18a	female		unrel	BI	BI				0	0	0	0
ACB	SRS212467	HG02111	BB19	female		unrel	BI	BI				0	0	0	0
KHV	SRS184313	HG02113	VN073	female		unrel	BCM	BCM				1	0	0	0
KHV	SRS212520	HG02116	VN074	male		unrel	BI	BI				0	0	0	0
KHV	SRS184317	HG02120	VN076	male	child	trio						1	0	0	0
KHV	SRS184316	HG02121	VN076	female	mother	trio	MPIMG	BCM				1	0	0	0
KHV	SRS184315	HG02122	VN076	male	father	trio	MPIMG	BCM				1	0	0	0
KHV	SRS184320	HG02126	VN078	female	child	trio						1	0	0	0
KHV	SRS184319	HG02127	VN078	female	mother	trio	MPIMG	BCM				1	0	0	0
KHV	SRS184318	HG02128	VN078	male	father	trio	MPIMG	BCM				0	0	0	0
KHV	SRS212523	HG02129	VN079	male	child	trio						0	0	0	0
KHV	SRS212522	HG02130	VN079	female	mother	trio	BGI	BGI				0	0	0	0
KHV	SRS212521	HG02131	VN079	male	father	trio	BGI	BGI				0	0	0	0
KHV	SRS179134	HG02132	VN080	male	child	trio						0	0	0	0
KHV	SRS179133	HG02133	VN080	female	mother	trio	BGI	BGI				0	0	0	0
KHV	SRS179132	HG02134	VN080	male	father	trio	BGI	BGI				0	0	0	0
KHV	SRS212526	HG02135	VN081	male	child	trio						0	0	0	0
KHV	SRS212525	HG02136	VN081	female	mother	trio	BGI	BGI				0	0	0	0
KHV	SRS212524	HG02137	VN081	male	father	trio	BGI	BGI				0	0	0	0
KHV	SRS179180	HG02138	VN082	male		unrel	BCM	BCM				1	0	0	0
KHV	SRS179181	HG02139	VN083	female		unrel	BCM	BCM				1	0	0	0
KHV	SRS179182	HG02140	VN084	female		unrel	BCM	BCM				0	0	0	0
KHV	SRS184314	HG02141	VN085	male		unrel	BCM	BCM				0	0	0	0
KHV	SRS179183	HG02142	VN086	female		unrel	MPIMG	BGI				0	0	0	0
ACB	SRS212468	HG02143	BB20	male	father	trio	BI	BI				0	0	0	0
ACB	SRS212469	HG02144	BB20	female	mother	trio	BI	BI				0	0	0	0
ACB	SRS212470	HG02145	BB20	male	child	trio						0	0	0	0
PEL	SRS191063	HG02146	PEL39	male	father	trio	BGI	BGI				0	0	0	0
PEL	SRS191064	HG02147	PEL39	female	mother	trio	BGI	BGI				0	0	0	0
PEL	SRS191065	HG02148	PEL39	female	child	trio						0	0	0	0
CDX	SRS179247	HG02151		female		unrel	BGI	BGI				0	0	0	0
CDX	SRS179251	HG02152		female		unrel	SC	BCM				0	0	0	0
CDX	SRS179252	HG02153		female		unrel	SC	BCM				0	0	0	0
CDX	SRS179253	HG02154		female		unrel	SC	BCM				0	0	0	0
CDX	SRS179254	HG02155		female		unrel	SC	BCM				0	0	0	0
CDX	SRS179255	HG02156		female		unrel	SC	BCM				0	0	0	0
CDX	SRS179256	HG02164		female		unrel	SC	BCM				0	0	0	0
CDX	SRS179257	HG02165		female		unrel	SC	BCM				0	0	0	0
CDX	SRS179258	HG02166		female		unrel	SC	BCM				0	0	0	0
CDX	SRS179259	HG02178		female		unrel	SC	BCM				0	0	0	0
CDX	SRS179260	HG02179		female		unrel	SC	BCM				0	0	0	0
CDX	SRS179261	HG02180		female		unrel	SC	BCM				0	0	0	0
CDX	SRS179262	HG02181		female		unrel	SC	BCM				0	0	0	0
CDX	SRS179263	HG02182		female		unrel	SC	BCM				0	0	0	0
CDX	SRS179264	HG02184		female		unrel	SC	BCM				0	0	0	0
CDX	SRS179265	HG02185		female		unrel	SC	BCM				0	0	0	0
CDX	SRS179266	HG02186		female		unrel	SC	BCM				0	0	0	0
CDX	SRS179267	HG02187		female		unrel	SC	BCM				0	0	0	0
CDX	SRS179268	HG02188		female		unrel	SC	BCM				0	0	0	0
CDX	SRS179269	HG02189		female		unrel	SC	BCM				0	0	0	0
CDX	SRS179270	HG02190		female		unrel	SC	BCM				0	0	0	0
GBR	SRS179274	HG02215		female		unrel	BGI	BGI				1	0	0	0
IBS	SRS184308	HG02220	IBS056	female	mother	trio	MPIMG	BCM				1	0	0	0
IBS	SRS184307	HG02221	IBS056	male	father	trio	MPIMG	BCM				0	0	0	0
IBS	SRS184309	HG02222	IBS056	female	child	trio						1	0	0	0
IBS	SRS191085	HG02223	IBS057	female	mother	trio	SC	BI				0	0	0	0
IBS	SRS191084	HG02224	IBS057	male	father	trio	SC	BI				0	0	0	0
IBS	SRS191086	HG02225	IBS057	female	child	trio						0	0	0	0
IBS	SRS191089	HG02229	IBS059	female	child	trio						0	0	0	0
IBS	SRS191088	HG02230	IBS059	female	mother	trio	SC	BI				0	0	0	0
IBS	SRS191087	HG02231	IBS059	male	father	trio	SC	BI				0	0	0	0
IBS	SRS193277	HG02232	IBS060	female	mother	trio	BGI	BGI				0	0	0	0
IBS	SRS193276	HG02233	IBS060	male	father	trio	BGI	BGI				0	0	0	0
IBS	SRS193278	HG02234	IBS060	male	child	trio						0	0	0	0
IBS	SRS184311	HG02235	IBS061	female	mother	trio	MPIMG	BCM				0	0	0	0
IBS	SRS184310	HG02236	IBS061	male	father	trio	MPIMG	BCM				0	0	0	0
IBS	SRS184312	HG02237	IBS061	female	child	trio						1	0	0	0
IBS	SRS191090	HG02238	IBS062	male	father	trio	BGI	BGI				0	0	0	0
IBS	SRS191091	HG02239	IBS062	female	mother	trio	BGI	BGI				0	0	0	0
IBS	SRS191092	HG02240	IBS062	female	child	trio						0	0	0	0
CDX	SRS191097	HG02250		male		unrel	BGI	BGI				0	0	0	0
ACB	SRS191045	HG02255	BB21	male	father	trio	MPIMG	BCM				0	0	0	0
ACB	SRS191046	HG02256	BB21	female	mother	trio	MPIMG	BCM				0	0	0	0
ACB	SRS191047	HG02257	BB21	female	child	trio						0	0	0	0
ACB	SRS191050	HG02258	BB22	male	child	trio						0	0	0	0
PEL	SRS191066	HG02259	PEL42	male	father	trio	BGI	BGI				0	0	0	0
PEL	SRS191067	HG02260	PEL42	female	mother	trio	BGI	BGI				0	0	0	0
PEL	SRS191068	HG02261	PEL42	male	child	trio						0	0	0	0
PEL	SRS191069	HG02271	PEL46	male	father	trio	BGI	BGI				0	0	0	0
PEL	SRS191070	HG02272	PEL46	female	mother	trio	BCM	BCM				0	0	0	0
PEL	SRS191071	HG02273	PEL46	female	child	trio						0	0	0	0
PEL	SRS191072	HG02277	PEL48	male	father	trio	BCM	BCM				0	0	0	0
PEL	SRS191073	HG02278	PEL48	female	mother	trio	BCM	BCM				0	0	0	0
PEL	SRS191074	HG02279	PEL48	male	child	trio						0	0	0	0
ACB	SRS212473	HG02280	BB23	female	child	trio						0	0	0	0
ACB	SRS191051	HG02281	BB24	male	father	trio	ILLUMINA	BCM				0	0	0	0
ACB	SRS191052	HG02282	BB24	female	mother	trio	ILLUMINA	BCM				0	0	0	0
ACB	SRS212474	HG02283	BB25	male		unrel	BI	BI				0	0	0	0
ACB	SRS212476	HG02284	BB26	male		unrel	BI	BI				0	0	0	0
PEL	SRS184298	HG02285	PEL49	male	father	trio	BCM	BCM				1	0	0	0
PEL	SRS184299	HG02286	PEL49	female	mother	trio	BCM	BCM				1	0	0	0
PEL	SRS184300	HG02287	PEL49	female	child	trio						1	0	0	0
PEL	SRS191075	HG02291	PEL51	male	father	trio	WUGSC	WUGSC				0	0	0	0
PEL	SRS191076	HG02292	PEL51	female	mother	trio	WUGSC	WUGSC				0	0	0	0
PEL	SRS191077	HG02293	PEL51	female	child	trio						0	0	0	0
PEL	SRS191079	HG02298	PEL52	female	mother	trio	WUGSC	WUGSC				0	0	0	0
PEL	SRS191078	HG02299	PEL52	male	father	trio	WUGSC	WUGSC				0	0	0	0
PEL	SRS191080	HG02300	PEL52	male	child	trio						0	0	0	0
PEL	SRS184302	HG02301	PEL53	female	mother	trio	BCM	BCM				1	0	0	0
PEL	SRS184301	HG02302	PEL53	male	father	trio	BCM	BCM				1	0	0	0
PEL	SRS184303	HG02303	PEL53	female	child	trio						1	0	0	0
ACB	SRS212471	HG02307	BB23	male	father	trio	BI	BI				0	0	0	0
ACB	SRS212472	HG02308	BB23	female	mother	trio	BI	BI				0	0	0	0
ACB	SRS212475	HG02309	BB25a	female		unrel	BI	BI				0	0	0	0
ACB	SRS191048	HG02314	BB22	male	father	trio	BI	BI				0	0	0	0
ACB	SRS191049	HG02315	BB22	female	mother	trio	BI	BI				0	0	0	0
ACB	SRS191056	HG02316	BB27	female	child	trio						0	0	0	0
ACB	SRS191054	HG02317	BB27	male	father	trio	BCM	BCM				0	0	0	0
ACB	SRS191055	HG02318	BB27	female	mother	trio	BCM	BCM				0	0	0	0
ACB	SRS191053	HG02321	BB24	female	child	trio						0	0	0	0
ACB	SRS212477	HG02322	BB28	female		unrel	BI	BI				0	0	0	0
ACB	SRS212478	HG02323	BB29	male		unrel	BI	BI				0	0	0	0
ACB	SRS212479	HG02325	BB30	female		unrel	BI	BI				0	0	0	0
ACB	SRS212482	HG02330	BB33	male		unrel	BI	BI				0	0	0	0
ACB	SRS212464	HG02332	BB16a	male		unrel	BI	BI				0	0	0	0
ACB	SRS212481	HG02334	BB32	male		unrel	BI	BI				0	0	0	0
ACB	SRS212480	HG02337	BB31	female		unrel	BI	BI				0	0	0	0
ACB	SRS212483	HG02339	BB34	female		unrel	BI	BI				0	0	0	0
ACB	SRS212484	HG02343	BB35	male		unrel	BI	BI				0	0	0	0
CDX	SRS191098	HG02351		male		unrel	BGI	BGI				0	0	0	0
CDX	SRS191099	HG02353		male		unrel	BGI	BGI				0	0	0	0
CDX	SRS191100	HG02355		male		unrel	BGI	BGI				0	0	0	0
CDX	SRS191101	HG02356		male		unrel	BGI	BGI				0	0	0	0
CDX	SRS191102	HG02360		male		unrel	BGI	BGI				0	0	0	0
CDX	SRS191103	HG02363		male		unrel	BGI	BGI				0	0	0	0
CDX	SRS191104	HG02364		male		unrel	BGI	BGI				0	0	0	0
CDX	SRS191105	HG02367		male		unrel	BGI	BGI				0	0	0	0
CDX	SRS191106	HG02371		male		unrel	BGI	BGI				0	0	0	0
CDX	SRS191107	HG02372		male		unrel	BGI	BGI				0	0	0	0
CDX	SRS184321	HG02373		male		unrel	BGI	BGI				0	0	0	0
CDX	SRS191108	HG02374		male		unrel	BGI	BGI				0	0	0	0
CDX	SRS191109	HG02375		male		unrel	BGI	BGI				0	0	0	0
CDX	SRS191110	HG02377		male		unrel	BGI	BGI				0	0	0	0
CDX	SRS191111	HG02379		male		unrel	BGI	BGI				0	0	0	0
CDX	SRS191112	HG02380		male		unrel	BGI	BGI				0	0	0	0
CDX	SRS191113	HG02381		male		unrel	BGI	BGI				0	0	0	0
CDX	SRS191114	HG02382		male		unrel	BGI	BGI				0	0	0	0
CDX	SRS191115	HG02383		male		unrel	BGI	BGI				0	0	0	0
CDX	SRS191116	HG02384		male		unrel	BGI	BGI				0	0	0	0
CDX	SRS191117	HG02385		male		unrel	BGI	BGI				0	0	0	0
CDX	SRS191118	HG02386		male		unrel	BGI	BGI				0	0	0	0
CDX	SRS191119	HG02387		male		unrel	BGI	BGI				0	0	0	0
CDX	SRS191120	HG02388		male		unrel	BGI	BGI				0	0	0	0
CDX	SRS191121	HG02389		male		unrel	BGI	BGI				0	0	0	0
CDX	SRS191122	HG02390		male		unrel	BGI	BGI				0	0	0	0
CDX	SRS191123	HG02391		male		unrel	BGI	BGI				0	0	0	0
CDX	SRS191124	HG02392		male		unrel	BGI	BGI				0	0	0	0
CDX	SRS184322	HG02394		male		unrel	BGI	BGI				0	0	0	0
CDX	SRS191125	HG02395		male		unrel	BGI	BGI				0	0	0	0
CDX	SRS184323	HG02396		male		unrel	BGI	BGI				0	0	0	0
CDX	SRS184324	HG02397		male		unrel	BGI	BGI				0	0	0	0
CDX	SRS191126	HG02398		male		unrel	BGI	BGI				0	0	0	0
CDX	SRS191127	HG02399		male		unrel	BGI	BGI				0	0	0	0
CDX	SRS191128	HG02401		male		unrel	BGI	BGI				0	0	0	0
CDX	SRS191129	HG02402		male		unrel	BGI	BGI				0	0	0	0
CDX	SRS191130	HG02406		male		unrel	BGI	BGI				0	0	0	0
CDX	SRS191131	HG02407		male		unrel	BGI	BGI				0	0	0	0
CDX	SRS191132	HG02409		male		unrel	BGI	BGI				0	0	0	0
ACB	SRS212485	HG02419	BB36	female		unrel	BI	BI				0	0	0	0
ACB	SRS212486	HG02420	BB37	male	father	trio	BI	BI				0	0	0	0
ACB	SRS212487	HG02427	BB37	female	mother	trio	BI	BI				0	0	0	0
ACB	SRS212488	HG02428	BB37	male	child	trio						0	0	0	0
ACB	SRS212489	HG02429	BB39	male		unrel	BI	BI				0	0	0	0
ACB	SRS212491	HG02433	BB41	male		unrel	SC	BI				0	0	0	0
ACB	SRS212490	HG02436	BB40	male		unrel	SC	BI				0	0	0	0
ACB	SRS212492	HG02442	BB43	male		unrel	SC	BI				0	0	0	0
ACB	SRS212493	HG02445	BB44	male		unrel	SC	BI				0	0	0	0
ACB	SRS212495	HG02449	BB46	male	father	trio	WUGSC	WUGSC				0	0	0	0
ACB	SRS212496	HG02450	BB46	female	mother	trio	WUGSC	WUGSC				0	0	0	0
ACB	SRS212497	HG02451	BB46	female	child	trio						0	0	0	0
ACB	SRS212498	HG02470	BB49	male		unrel	WUGSC	WUGSC				0	0	0	0
ACB	SRS212499	HG02471	BB49a	female		unrel	WUGSC	WUGSC				0	0	0	0
ACB	SRS212500	HG02478	BB53	male	father	trio	WUGSC	WUGSC				0	0	0	0
ACB	SRS212501	HG02479	BB53	female	mother	trio	BCM	BCM				0	0	0	0
ACB	SRS212502	HG02480	BB53	female	child	trio						0	0	0	0
ACB	SRS212503	HG02484	BB55	male	father	trio	BCM	BCM				0	0	0	0
ACB	SRS212504	HG02485	BB55	female	mother	trio	BCM	BCM				0	0	0	0
ACB	SRS212505	HG02486	BB55	male	child	trio						0	0	0	0
ACB	SRS212494	HG02489	BB45	male		unrel	WUGSC	WUGSC				0	0	0	0
ACB	SRS212507	HG02496	BB57	male		unrel	BCM	BCM				0	0	0	0
ACB	SRS212508	HG02497	BB57a	female		unrel	BCM	BCM				0	0	0	0
ACB	SRS212509	HG02508	BB60	female		unrel	BCM	BCM				0	0	0	0
ACB	SRS212506	HG02511	BB56	female		unrel	BCM	BCM				0	0	0	0
KHV	SRS212527	HG02512	VN087	male	father	trio	BI	BI				0	0	0	0
KHV	SRS212528	HG02513	VN087	female	mother	trio	BI	BI				0	0	0	0
KHV	SRS212529	HG02514	VN087	male	child	trio						0	0	0	0
KHV	SRS212530	HG02521	VN090	male	father	trio	BI	BI				0	0	0	0
KHV	SRS212531	HG02522	VN090	female	mother	trio	BI	BI				0	0	0	0
KHV	SRS212532	HG02523	VN090	female	child	trio						0	0	0	0
ACB	SRS212510	HG02537	BB61	female		unrel	BCM	BCM				0	0	0	0
FIN		HG00363		male		unrel						0	0	0	0
CEU	SRS000609	NA06984	1328	male	father	trio	BI	BI			BCM	1	1	1	1
CEU	SRS000030	NA06985	1341	female	mat grandmother	trio	SC/BCM	BCM	SC/BCM		BCM	1	1	1	1
CEU	SRS000031	NA06986	13291	male	mat grandfather	trio	BI	BI	ABI		BI	1	1	1	1
CEU	SRS000610	NA06989	1328	female	mother	trio	BI	BI			BCM	1	1	1	1
CEU	SRS003494	NA06991	1341	female	mother	trio						0	1	0	0
CEU	SRS000591	NA06993	1341	male	mat grandfather	trio						0	1	0	0
CEU	SRS000032	NA06994	1340	male	pat grandfather	trio	WUGSC/BCM	WUGSC	WUGSC/BCM		BCM	1	1	1	1
CEU	SRS003495	NA06995	13291	male	father	trio						0	1	0	0
CEU	SRS003496	NA06997	13291	female	mother	trio						0	1	0	0
CEU	SRS000033	NA07000	1340	female	pat grandmother	trio	ABI	BCM	ABI		SC	1	1	1	1
CEU	SRS003497	NA07014	13292	female	mother	trio						0	1	0	0
CEU	SRS003498	NA07019	1340	female	mother	trio						0	1	0	0
CEU	SRS000592	NA07022	1340	male	mat grandfather	trio						0	1	0	0
CEU	SRS003499	NA07029	1340	male	father	trio						0	1	0	0
CEU	SRS003500	NA07031	13292	female	mat grandmother	trio						0	1	0	0
CEU	SRS003501	NA07034	1341	male	pat grandfather	trio						0	1	0	0
CEU	SRS000034	NA07037	13291	female	pat grandmother	trio	ILLUMINA	BGI	ILLUMINA		SC	1	1	1	1
CEU	SRS003502	NA07045	13291	female	mat grandmother	trio						0	1	0	0
CEU	SRS001259	NA07048	1341	male	father	trio	BI	BI			BI	1	1	1	1
CEU	SRS000035	NA07051	13292	male	mat grandfather	trio	ILLUMINA	BI	ILLUMINA		BI	1	1	1	1
CEU	SRS000593	NA07055	1341	female	pat grandmother	trio						0	1	0	0
CEU	SRS000594	NA07056	1340	female	mat grandmother	trio	SC	BCM				1	1	1	1
CEU	SRS001260	NA07340	1331	female	pat grandmother	unrel						0	0	0	0
CEU	SRS003503	NA07345	1345	female	mat grandmother	trio						0	1	0	0
CEU	SRS000036	NA07346	1345	female	pat grandmother	trio	BI/454MSC	BI	BI/454MSC		BI	1	1	1	0
CEU	SRS000037	NA07347	1345	male	pat grandfather	trio	BI/454MSC	BI	BI/454MSC		BI	1	1	1	1
CEU	SRS003504	NA07348	1345	female	mother	trio						0	1	0	0
CEU	SRS003505	NA07349	1345	male	father	trio						0	1	0	0
CEU	SRS000038	NA07357	1345	male	mat grandfather	trio	ABI	BCM	ABI		SC	1	1	1	1
CEU	SRS003506	NA07435	13291	male	pat grandfather	trio						0	1	0	0
CEU	SRS003507	NA10830	1408	male	father	trio						0	1	0	0
CEU	SRS003508	NA10831	1408	female	mother	trio						0	1	0	0
CEU	SRS003144	NA10835	1416	male	father	trio						0	1	0	0
CEU	SRS003509	NA10836	1418	female	mother	trio						0	1	0	0
CEU	SRS003510	NA10837	1418	male	father	trio						0	1	0	0
CEU	SRS003511	NA10838	1420	male	father	trio						0	1	0	0
CEU	SRS003512	NA10839	1420	female	mother	trio						0	1	0	0
CEU	SRS003513	NA10840	1421	female	mother	trio						0	1	0	0
CEU	SRS003514	NA10842	1423	male	father	trio						0	1	0	0
CEU	SRS003515	NA10843	1423	female	mother	trio						0	1	0	0
CEU	SRS003516	NA10845	1424	male	father	trio						0	1	0	0
CEU	SRS003517	NA10846	1334	male	father	trio						0	1	0	0
CEU	SRS000039	NA10847	1334	female	mother	trio	ILLUMINA/WUGSC	WUGSC	ILLUMINA/WUGSC		WUGSC	1	1	1	1
CEU	SRS003518	NA10850	1344	female	mother	duo						0	1	0	0
CEU	SRS000040	NA10851	1344	male	father	trio	ABI	BCM	ABI		SC	1	1	1	1
CEU	SRS003519	NA10852	1346	female	mother	duo						0	1	0	0
CEU	SRS003520	NA10853	1349	male	father	duo						0	1	0	0
CEU	SRS003521	NA10854	1349	female	mother	trio						0	1	0	0
CEU	SRS003522	NA10855	1350	female	mother	trio						0	1	0	0
CEU	SRS003523	NA10856	1350	male	father	trio						0	1	0	0
CEU	SRS003524	NA10857	1346	male	father	trio						0	1	0	0
CEU	SRS003525	NA10859	1347	female	mother	trio						0	1	0	0
CEU	SRS003526	NA10860	1362	male	father	trio						0	1	0	0
CEU	SRS003527	NA10861	1362	female	mother	trio						0	1	0	0
CEU	SRS003528	NA10863	1375	female	mother	trio						0	1	0	0
CEU	SRS003529	NA10864	1377	female	mother	trio						0	1	0	0
CEU	SRS003530	NA10865	1377	male	father	trio						0	1	0	0
CEU	SRS000041	NA11829	1350	male	pat grandfather	trio	BI/BCM	BCM	BI/BCM		BI	1	1	1	1
CEU	SRS000042	NA11830	1350	female	pat grandmother	trio	BI/BCM	BCM	BI/BCM		BI	1	1	1	1
CEU	SRS000043	NA11831	1350	male	mat grandfather	trio	BI/BCM	BCM	BI/BCM		BI	1	1	1	1
CEU	SRS000044	NA11832	1350	female	mat grandmother	trio	BI/BCM	BCM	BI/BCM		BI	1	1	1	1
CEU	SRS000595	NA11839	1349	male	mat grandfather	trio						0	1	0	0
CEU	SRS000045	NA11840	1349	female	mat grandmother	trio	WUGSC/BCM	WUGSC	WUGSC/BCM		BCM	1	1	1	1
CEU	SRS000611	NA11843	1349	male	pat grandfather	duo	BI	BI			WUGSC	1	1	1	1
CEU	SRS000046	NA11881	1347	male	mat grandfather	trio	SC/454MSC	BCM	SC/454MSC		BCM	1	1	1	1
CEU	SRS000596	NA11882	1347	female	mat grandmother	trio						0	1	0	0
CEU	SRS003531	NA11891	1377	male	pat grandfather	trio						0	1	0	0
CEU	SRS000612	NA11892	1377	female	pat grandmother	trio	SC	BGI				1	1	1	1
CEU	SRS000613	NA11893	1377	male	mat grandfather	trio	SC	BGI			SC	1	1	1	1
CEU	SRS000047	NA11894	1377	female	mat grandmother	trio	SC/454MSC	BGI	SC/454MSC			1	1	1	1
CEU	SRS003532	NA11917	1423	male	pat grandfather	trio						0	1	0	0
CEU	SRS000048	NA11918	1423	female	pat grandmother	trio	BI/454MSC	BI	BI/454MSC		BI	1	1	1	1
CEU	SRS000049	NA11919	1423	male	mat grandfather	trio	ABI	BI	ABI		BI	1	1	1	1
CEU	SRS000050	NA11920	1423	female	mat grandmother	trio	ABI	BI	ABI		BI	1	1	1	1
CEU	SRS000614	NA11930	1424	male	pat grandfather	trio	MPIMG	BI			BI	1	1	1	1
CEU	SRS000051	NA11931	1424	female	pat grandmother	trio	SC/454MSC	BGI	SC/454MSC			1	1	1	1
CEU	SRS001261	NA11932	1424a	male	mat grandfather	unrel	MPIMG	BGI				1	0	1	1
CEU	SRS001262	NA11933	1424b	female	mat grandmother	unrel	MPIMG	BGI				1	0	1	1
CEU	SRS000052	NA11992	1362	male	pat grandfather	trio	BI/BCM	BCM	BI/BCM		BI	1	1	1	1
CEU	SRS000053	NA11993	1362	female	pat grandmother	trio	SC/BCM	BCM	SC/BCM			1	1	1	1
CEU	SRS000054	NA11994	1362	male	mat grandfather	trio	BI/BCM	BCM	BI/BCM		BI	1	1	1	1
CEU	SRS000055	NA11995	1362	female	mat grandmother	trio	SC/BCM	BCM	SC/BCM		BCM	1	1	1	1
CEU	SRS000056	NA12003	1420	male	pat grandfather	trio	BI/BCM	BCM	BI/BCM		BI	1	1	1	1
CEU	SRS000057	NA12004	1420	female	pat grandmother	trio	SC/BCM	BCM	SC/BCM		BCM	1	1	1	1
CEU	SRS000058	NA12005	1420	male	mat grandfather	trio	BI/BCM	BCM	BI/BCM		BI	1	1	1	1
CEU	SRS000059	NA12006	1420	female	mat grandmother	trio	SC/BCM	BCM	SC/BCM		BCM	1	1	1	1
CEU	SRS000060	NA12043	1346	male	pat grandfather	trio	SC/454MSC	BCM	SC/454MSC		SC	1	1	1	1
CEU	SRS000061	NA12044	1346	female	pat grandmother	trio	SC/BCM	BCM	SC/BCM		BCM	1	1	1	1
CEU	SRS000062	NA12045	1346	male	mat grandfather	duo	BI/454MSC	BI	BI/454MSC		BI	1	1	1	1
CEU	SRS001263	NA12046	1346	female	mat grandmother	unrel	MPIMG	BCM				1	0	1	0
CEU	SRS000598	NA12056	1344	male	pat grandfather	trio						0	1	0	0
CEU	SRS000599	NA12057	1344	female	pat grandmother	trio						0	1	0	0
CEU	SRS000615	NA12058	1344	female	mat grandmother	duo	BI	BI			BCM	1	1	1	1
CEU	SRS001264	NA12096	1332	male	pat grandfather	unrel						0	0	0	0
CEU	SRS001265	NA12097	1332a	female	pat grandmother	unrel						0	0	0	0
CEU	SRS000063	NA12144	1334	male	pat grandfather	trio	ABI	BCM	ABI		SC	1	1	1	1
CEU	SRS002007	NA12145	1334	female	pat grandmother	trio						0	1	0	0
CEU	SRS000600	NA12146	1334	male	mat grandfather	trio						0	1	0	0
CEU	SRS000064	NA12154	1408	male	pat grandfather	trio	BI/BCM	BCM	BI/BCM		BI	1	1	1	1
CEU	SRS000065	NA12155	1408	male	mat grandfather	trio	BI/BCM	BCM	BI/BCM		BI	1	1	1	1
CEU	SRS000066	NA12156	1408	female	mat grandmother	trio	SC/BCM	BCM	SC/BCM		BCM	1	1	1	1
CEU	SRS000067	NA12234	1375	female	mat grandmother	trio	SC/454MSC	BCM	SC/454MSC		SC	1	1	1	1
CEU	SRS003533	NA12236	1408	female	pat grandmother	trio						0	1	0	0
CEU	SRS000601	NA12239	1334	female	mat grandmother	trio						0	1	0	0
CEU	SRS000602	NA12248	1416	male	pat grandfather	trio						0	1	0	0
CEU	SRS000068	NA12249	1416	female	pat grandmother	trio	ILLUMINA	WUGSC	ILLUMINA		WUGSC	1	1	1	1
CEU	SRS000603	NA12264	1375	male	mat grandfather	trio						0	1	0	0
CEU	SRS000616	NA12272	1418	male	pat grandfather	trio	SC	WUGSC			WUGSC	1	1	1	1
CEU	SRS000617	NA12273	1418	female	pat grandmother	trio	SC	WUGSC			WUGSC	1	1	0	1
CEU	SRS003534	NA12274	1418	male	mat grandfather	trio						0	1	0	0
CEU	SRS000618	NA12275	1418	female	mat grandmother	trio	SC	WUGSC			WUGSC	1	1	1	1
CEU	SRS000619	NA12282	1421a	male	pat grandfather	unrel	MPIMG	WUGSC			WUGSC	1	1	1	0
CEU	SRS000620	NA12283	1421b	female	pat grandmother	unrel	MPIMG	WUGSC			WUGSC	1	1	1	1
CEU	SRS000621	NA12286	1421	male	mat grandfather	trio	MPIMG	WUGSC			WUGSC	1	1	1	1
CEU	SRS000069	NA12287	1421	female	mat grandmother	trio	SC/454MSC	BGI	SC/454MSC		SC	1	1	1	1
CEU	SRS003535	NA12329	1328	female	child	trio						1	1	0	0
CEU	SRS003536	NA12335	1330	male	father	trio						0	1	0	0
CEU	SRS003537	NA12336	1330	female	mother	trio						0	1	0	0
CEU	SRS000622	NA12340	1330	male	pat grandfather	trio	BI	BI			BCM	1	1	0	1
CEU	SRS000623	NA12341	1330	female	pat grandmother	trio	BI	BI			BCM	1	1	1	1
CEU	SRS000624	NA12342	1330	male	mat grandfather	trio	BI	BI			BCM	1	1	1	1
CEU	SRS003538	NA12343	1330	female	mat grandmother	trio						0	1	0	0
CEU	SRS003539	NA12344	13281	male	father	trio						0	1	0	0
CEU	SRS000625	NA12347	13281	male	pat grandfather	trio	SC	BGI			SC	1	1	1	1
CEU	SRS000626	NA12348	13281	female	pat grandmother	trio	SC	BGI			SC	1	1	1	1
CEU	SRS003540	NA12375	1353	male	father	trio						0	1	0	0
CEU	SRS003541	NA12376	1353	female	mother	trio						0	1	0	0
CEU	SRS000627	NA12383	1353	female	pat grandmother	trio	SC	BGI			SC	1	1	1	1
CEU	SRS003542	NA12386	1354	female	mother	trio						0	1	0	0
CEU	SRS000628	NA12399	1354	male	mat grandfather	trio	BI	BI				1	1	1	1
CEU	SRS000629	NA12400	1354	female	mat grandmother	trio	BI	BI			WUGSC	1	1	1	0
CEU	SRS000630	NA12413	1355	male	pat grandfather	trio	SC	BGI			SC	1	1	1	1
CEU	SRS000070	NA12414	1355	female	pat grandmother	trio	SC/BCM	BCM	SC/BCM		BCM	1	1	1	1
CEU	SRS003543	NA12485	1355	male	father	trio						0	1	0	0
CEU	SRS000071	NA12489	1353	female	mat grandmother	trio	SC/BCM	BCM	SC/BCM		BCM	1	1	1	1
CEU	SRS000631	NA12546	1353	male	mat grandfather	trio	SC	BGI			SC	1	1	1	1
CEU	SRS003544	NA12707	1358	male	father	trio						0	1	0	0
CEU	SRS003545	NA12708	1358	female	mother	duo						0	1	0	0
CEU	SRS000072	NA12716	1358	male	pat grandfather	trio	ILLUMINA	WUGSC	ILLUMINA		WUGSC	1	1	1	1
CEU	SRS000073	NA12717	1358	female	pat grandmother	trio	ILLUMINA	WUGSC	ILLUMINA		WUGSC	1	1	1	1
CEU	SRS000632	NA12718	1358	female	mat grandmother	duo	SC	WUGSC			WUGSC	1	1	1	1
CEU	SRS003546	NA12739	1444	male	father	trio						0	1	0	0
CEU	SRS003547	NA12740	1444	female	mother	trio						0	1	0	0
CEU	SRS000633	NA12748	1444	male	pat grandfather	trio	MPIMG	BI			BI	1	1	1	1
CEU	SRS000074	NA12749	1444	female	pat grandmother	trio	ABI	BGI	ABI		SC	1	1	1	1
CEU	SRS000075	NA12750	1444	male	mat grandfather	trio	ILLUMINA	WUGSC	ILLUMINA		WUGSC	1	1	1	1
CEU	SRS000076	NA12751	1444	female	mat grandmother	trio	ILLUMINA	WUGSC	ILLUMINA		WUGSC	1	1	1	1
CEU	SRS003548	NA12752	1447	male	father	trio						0	1	0	0
CEU	SRS003549	NA12753	1447	female	mother	trio						0	1	0	0
CEU	SRS000077	NA12760	1447	male	pat grandfather	trio	WUGSC/BCM	WUGSC	WUGSC/BCM		BCM	1	1	1	1
CEU	SRS000078	NA12761	1447	female	pat grandmother	trio	ILLUMINA	WUGSC	ILLUMINA		WUGSC	1	1	1	1
CEU	SRS000079	NA12762	1447	male	mat grandfather	trio	WUGSC/BCM	BCM	WUGSC/BCM		BCM	1	1	0	1
CEU	SRS000080	NA12763	1447	female	mat grandmother	trio	ILLUMINA	WUGSC	ILLUMINA		WUGSC	1	1	1	1
CEU	SRS003550	NA12766	1451	male	father	trio						0	1	0	0
CEU	SRS003551	NA12767	1451	female	mother	trio						0	1	0	0
CEU	SRS000634	NA12775	1451	male	pat grandfather	trio	SC	BGI			SC	1	1	1	1
CEU	SRS000081	NA12776	1451	female	pat grandmother	trio	ABI	BGI	ABI		SC	1	1	1	1
CEU	SRS000635	NA12777	1451	male	mat grandfather	trio	SC	BGI				1	1	1	1
CEU	SRS000636	NA12778	1451	female	mat grandmother	trio	SC	BGI				1	1	1	1
CEU	SRS003552	NA12801	1454	male	father	trio						0	1	0	0
CEU	SRS003553	NA12802	1454	female	mother	trio						0	1	0	0
CEU	SRS000082	NA12812	1454	male	pat grandfather	trio	BCM	BCM	BCM		BCM	1	1	1	1
CEU	SRS000083	NA12813	1454	female	pat grandmother	trio	WUGSC/BCM	BCM	WUGSC/BCM			1	1	1	1
CEU	SRS000084	NA12814	1454	male	mat grandfather	trio	BCM	BCM	BCM		BCM	1	1	1	1
CEU	SRS000085	NA12815	1454	female	mat grandmother	trio	BCM	BCM	BCM		BCM	1	1	1	1
CEU	SRS003554	NA12817	1456	male	father	trio						0	1	0	0
CEU	SRS003555	NA12818	1456	female	mother	trio						0	1	0	0
CEU	SRS000637	NA12827	1456	male	pat grandfather	trio	MPIMG	BGI				1	1	1	1
CEU	SRS000086	NA12828	1456	female	pat grandmother	trio	ABI	BGI	ABI		SC	1	1	1	1
CEU	SRS000638	NA12829	1456	male	mat grandfather	trio	MPIMG	BI			BI	1	1	1	0
CEU	SRS000639	NA12830	1456	female	mat grandmother	trio	MPIMG	BI			BI	1	1	1	1
CEU	SRS003556	NA12832	1458	female	mother	trio						0	1	0	0
CEU	SRS000640	NA12842	1458	male	mat grandfather	trio	MPIMG	BI			BI	1	1	1	1
CEU	SRS000641	NA12843	1458	female	mat grandmother	trio	MPIMG	BI			BI	1	1	1	1
CEU	SRS003557	NA12864	1459	male	father	trio						0	1	0	0
CEU	SRS003558	NA12865	1459	female	mother	trio						0	1	0	0
CEU	SRS000087	NA12872	1459	male	pat grandfather	trio	BCM	BCM	BCM		BCM	1	1	1	1
CEU	SRS000088	NA12873	1459	female	pat grandmother	trio	BCM	BCM	BCM		BCM	1	1	1	1
CEU	SRS000089	NA12874	1459	male	mat grandfather	trio	BCM	BCM	BCM		BCM	1	1	1	1
CEU	SRS000604	NA12875	1459	female	mat grandmother	trio						0	1	0	0
CEU	SRS003559	NA12877	1463	male	father	trio						0	1	0	0
CEU	SRS000090	NA12878	1463	female	mother	trio				Multiple Centers	BCM	1	1	0	1
CEU	SRS000642	NA12889	1463	male	pat grandfather	trio	MPIMG	BI			BI	1	1	1	1
CEU	SRS000643	NA12890	1463	female	pat grandmother	trio	MPIMG	BI			BI	1	1	1	1
CEU	SRS000091	NA12891	1463	male	mat grandfather	trio				Multiple Centers	BCM	1	1	0	1
CEU	SRS000092	NA12892	1463	female	mat grandmother	trio				Multiple Centers	BCM	1	1	0	1
CHD	SRS001266	NA17962		female		unrel					BCM	0	1	0	0
CHD	SRS001267	NA17963		female		unrel					BCM	0	0	0	0
CHD	SRS001268	NA17965		male		unrel					BCM	0	1	0	0
CHD	SRS001269	NA17966		female		unrel					BCM	0	1	0	0
CHD	SRS001270	NA17967		male		unrel					BCM	0	1	0	0
CHD	SRS001271	NA17968		female		unrel					BCM	0	1	0	0
CHD	SRS001272	NA17969		male		unrel					BCM	0	1	0	0
CHD	SRS001273	NA17970		female		unrel					BCM	0	1	0	0
CHD	SRS001274	NA17971		female		unrel					BCM	0	1	0	0
CHD	SRS001275	NA17972		male		unrel					BCM	0	1	0	0
CHD	SRS001276	NA17973		male		unrel					BCM	0	1	0	0
CHD	SRS001277	NA17974		male		unrel					BCM	0	1	0	0
CHD	SRS001278	NA17975		male		unrel					BCM	0	1	0	0
CHD	SRS001279	NA17976		male		unrel					BCM	0	1	0	0
CHD	SRS001280	NA17977		female		unrel					BCM	0	1	0	0
CHD	SRS001281	NA17978		female		unrel					BI	0	0	0	0
CHD	SRS001282	NA17979		male		unrel					BCM	0	1	0	0
CHD	SRS001283	NA17980		male		unrel					BCM	0	1	0	0
CHD	SRS001284	NA17981		female		unrel					BCM	0	1	0	0
CHD	SRS001285	NA17982		female		unrel					BCM	0	1	0	0
CHD	SRS001286	NA17983		male		unrel					BCM	0	1	0	0
CHD	SRS001287	NA17986		male		unrel					BCM	0	1	0	0
CHD	SRS001288	NA17987		female		unrel					BCM	0	1	0	0
CHD	SRS001289	NA17988		female		unrel					BCM	0	1	0	0
CHD	SRS001290	NA17989		male		unrel					BCM	0	1	0	0
CHD	SRS001291	NA17990		female		unrel					BCM	0	1	0	0
CHD	SRS001292	NA17991		female		unrel					BCM	0	0	0	0
CHD	SRS001293	NA17992		male		unrel					BCM	0	1	0	0
CHD	SRS001294	NA17993		female		unrel						0	1	0	0
CHD	SRS001295	NA17994		male		unrel					BCM	0	0	0	0
CHD	SRS001296	NA17995		female		unrel						0	1	0	0
CHD	SRS001297	NA17996		female		unrel						0	1	0	0
CHD	SRS001298	NA17997		male		unrel						0	1	0	0
CHD	SRS001299	NA17998		female		unrel						0	1	0	0
CHD	SRS001300	NA17999		male		unrel						0	1	0	0
CHD	SRS001301	NA18000		female		unrel					BI	0	0	0	0
CHD	SRS001302	NA18101		female		unrel						0	1	0	0
CHD	SRS001303	NA18102		male		unrel						0	1	0	0
CHD	SRS001304	NA18103		male		unrel					BCM	0	1	0	0
CHD	SRS001305	NA18104		male		unrel						0	0	0	0
CHD	SRS001306	NA18105		female		unrel					BCM	0	1	0	0
CHD	SRS001307	NA18106		male		unrel					BCM	0	1	0	0
CHD	SRS001308	NA18107		female		unrel					BCM	0	1	0	0
CHD	SRS001309	NA18108		female		unrel					BCM	0	1	0	0
CHD	SRS001310	NA18109		female		unrel					BCM	0	1	0	0
CHD	SRS001311	NA18110		female		unrel					BCM	0	0	0	0
CHD	SRS001312	NA18111		female		unrel					BCM	0	0	0	0
CHD	SRS001313	NA18112		female		unrel					BCM	0	1	0	0
CHD	SRS001314	NA18113		male		unrel					BI	0	0	0	0
CHD	SRS001315	NA18114		male		unrel					BCM	0	1	0	0
CHD	SRS001316	NA18115		female		unrel					BCM	0	0	0	0
CHD	SRS001317	NA18116		female		unrel						0	0	0	0
CHD	SRS001318	NA18117		male		unrel					BCM	0	1	0	0
CHD	SRS001319	NA18118		female		unrel					BCM	0	1	0	0
CHD	SRS001320	NA18119		female		unrel						0	0	0	0
CHD	SRS001321	NA18120		male		unrel					BCM	0	1	0	0
CHD	SRS001322	NA18122		male		unrel					BCM	0	1	0	0
CHD	SRS001323	NA18123		female		unrel					BI	0	0	0	0
CHD	SRS001324	NA18124		male		unrel					BCM	0	1	0	0
CHD	SRS001325	NA18125		male		unrel					BCM	0	1	0	0
CHD	SRS001326	NA18126		female		unrel					BI	0	0	0	0
CHD	SRS001327	NA18127		male		unrel					BCM	0	1	0	0
CHD	SRS001328	NA18128		female		unrel					BCM	0	1	0	0
CHD	SRS001329	NA18129		female		unrel					BCM	0	1	0	0
CHD	SRS001330	NA18130		male		unrel					BCM	0	0	0	0
CHD	SRS001331	NA18131		female		unrel					BCM	0	1	0	0
CHD	SRS001332	NA18132		male		unrel					BCM	0	1	0	0
CHD	SRS001333	NA18133		male		unrel					BCM	0	1	0	0
CHD	SRS001334	NA18134		female		unrel					BCM	0	1	0	0
CHD	SRS001335	NA18135		female		unrel					BCM	0	1	0	0
CHD	SRS001336	NA18136		male		unrel						0	1	0	0
CHD	SRS001337	NA18138		male		unrel					BCM	0	1	0	0
CHD	SRS001338	NA18139		female		unrel					BCM	0	1	0	0
CHD	SRS001339	NA18140		female		unrel					BCM	0	1	0	0
CHD	SRS001340	NA18141		male		unrel					BCM	0	1	0	0
CHD	SRS001341	NA18143		male		unrel					BCM	0	1	0	0
CHD	SRS001342	NA18144		female		unrel					BCM	0	1	0	0
CHD	SRS001343	NA18145		male		unrel					BI	0	0	0	0
CHD	SRS001344	NA18146		female		unrel					BCM	0	1	0	0
CHD	SRS001345	NA18147		male		unrel					BCM	0	1	0	0
CHD	SRS001346	NA18148		female		unrel					BCM	0	1	0	0
CHD	SRS001347	NA18149		male		unrel					BCM	0	1	0	0
CHD	SRS001348	NA18150		female		unrel					BCM	0	1	0	0
CHD	SRS001349	NA18151		female		unrel					BCM	0	1	0	0
CHD	SRS001350	NA18152		male		unrel					BCM	0	1	0	0
CHD	SRS001351	NA18153		female		unrel					BCM	0	1	0	0
CHD	SRS001352	NA18154		female		unrel					BCM	0	1	0	0
CHD	SRS001353	NA18155		male		unrel					BCM	0	1	0	0
CHD	SRS001354	NA18156		male		unrel					BCM	0	1	0	0
CHD	SRS001355	NA18157		female		unrel					BCM	0	1	0	0
CHD	SRS001356	NA18158		male		unrel					BCM	0	1	0	0
CHD	SRS001357	NA18159		female		unrel					BCM	0	1	0	0
CHD	SRS001358	NA18160		male		unrel					BCM	0	1	0	0
CHD	SRS001359	NA18161		female		unrel					BCM	0	1	0	0
CHD	SRS001360	NA18162		female		unrel					BCM	0	1	0	0
CHD	SRS001361	NA18163		male		unrel					BCM	0	1	0	0
CHD	SRS001362	NA18164		female		unrel					BI	0	0	0	0
CHD	SRS001363	NA18166		male		unrel					BCM	0	1	0	0
YRI	SRS003560	NA18484	Y001	female	child	trio						1	1	0	0
YRI	SRS003561	NA18485	Y002	male	child	trio						1	1	0	0
YRI	SRS000093	NA18486	Y001	male	father	trio	BI	BI	BI		BI	1	1	1	1
YRI	SRS000644	NA18487	Y002	male	father	trio	BI	BI				1	1	1	1
YRI	SRS000645	NA18488	Y001	female	mother	trio	BI	BI			BI	1	1	1	1
YRI	SRS000094	NA18489	Y002	female	mother	trio	BI	BI	BI		BI	1	1	1	1
YRI	SRS003562	NA18497	Y003	male	child	trio						1	1	0	0
YRI	SRS000095	NA18498	Y003	male	father	trio	BI	BI	BI		BI	1	1	1	1
YRI	SRS000096	NA18499	Y003	female	mother	trio	BI	BI	BI		BI	1	1	1	1
YRI	SRS003563	NA18500	Y004	male	child	trio						1	1	0	0
YRI	SRS000097	NA18501	Y004	male	father	trio	BI/MPIMG	BI	BI/MPIMG		BI	1	1	1	1
YRI	SRS000098	NA18502	Y004	female	mother	trio	SC	BCM	SC			1	1	1	1
YRI	SRS003564	NA18503	Y005	male	child	trio						1	1	0	0
YRI	SRS000099	NA18504	Y005	male	father	trio	BI/MPIMG	BI	BI/MPIMG		BI	1	1	0	1
YRI	SRS000100	NA18505	Y005	female	mother	trio	SC	BCM	SC			1	1	1	1
YRI	SRS003565	NA18506	Y009	male	child	trio						1	1	0	0
YRI	SRS000101	NA18507	Y009	male	father	trio	SC	BCM	SC			1	1	1	1
YRI	SRS000102	NA18508	Y009	female	mother	trio	SC	BCM	SC		SC	1	1	1	1
YRI	SRS003566	NA18509	Y010	male	child	duo						1	1	0	0
YRI	SRS000103	NA18510	Y010	male	not father	unrel	BI	BI	BI			1	1	1	1
YRI	SRS000104	NA18511	Y010	female	mother	duo	SC	BGI	SC			1	1	1	1
YRI	SRS003567	NA18515	Y013	male	child	trio						1	1	0	0
YRI	SRS000105	NA18516	Y013	male	father	trio	BI	BI	BI		BI	1	1	1	1
YRI	SRS000106	NA18517	Y013	female	mother	trio	SC	BGI	SC			1	1	1	1
YRI	SRS003568	NA18518	Y014	female	child	trio						1	1	0	0
YRI	SRS000107	NA18519	Y014	male	father	trio	BI	BI	BI		BI	1	1	1	1
YRI	SRS000108	NA18520	Y014	female	mother	trio	BI	BI	BI		BI	1	1	1	1
YRI	SRS003569	NA18521	Y016	male	child	trio						1	1	0	0
YRI	SRS000109	NA18522	Y016	male	father	trio	BI	BI	BI		BI	1	1	1	1
YRI	SRS000110	NA18523	Y016	female	mother	trio	SC	BGI	SC		SC	1	1	1	1
CHB	SRS000646	NA18524		male		unrel					WUGSC	0	1	0	0
CHB	SRS001364	NA18525		female		unrel	BCM	BCM			BCM	1	0	1	1
CHB	SRS000111	NA18526		female		unrel	BGI	BGI	BGI		SC	1	1	1	1
CHB	SRS001365	NA18527		female		unrel	BCM	BCM				1	0	1	1
CHB	SRS001366	NA18528		female		unrel	MPIMG	BCM			BCM	1	0	1	1
CHB	SRS000647	NA18529		female		unrel					WUGSC	0	1	0	0
CHB	SRS000648	NA18530		male		unrel	BGI	BGI			WUGSC	1	1	1	1
CHB	SRS001367	NA18531		female		unrel	MPIMG	BCM			BCM	1	0	0	1
CHB	SRS000112	NA18532		female		unrel	BGI	BGI	BGI		SC	1	1	1	1
CHB	SRS001368	NA18533		female		unrel	BI	BI			BCM	1	0	1	0
CHB	SRS000649	NA18534		male		unrel	BGI	BGI			WUGSC	1	1	1	1
CHB	SRS001369	NA18535		female		unrel	BI	BI			BCM	1	0	1	1
CHB	SRS000650	NA18536		male		unrel	BGI	BGI			WUGSC	1	1	1	1
CHB	SRS000113	NA18537		female		unrel	BGI	BGI	BGI		SC	1	1	0	1
CHB	SRS001370	NA18538		female		unrel	BI	BI			BCM	1	0	1	1
CHB	SRS001371	NA18539		female		unrel	BI	BI			BCM	1	0	1	0
CHB	SRS000651	NA18540		female		unrel					WUGSC	0	1	0	0
CHB	SRS001372	NA18541		female		unrel	BI	BI			BCM	1	0	1	0
CHB	SRS000114	NA18542		female		unrel	BGI	BGI	BGI			1	1	1	1
CHB	SRS000652	NA18543		male		unrel	BGI	BGI			WUGSC	1	1	1	1
CHB	SRS000653	NA18544		male		unrel	BGI	BGI			WUGSC	1	1	1	1
CHB	SRS000115	NA18545		female		unrel	BGI	BGI	BGI			1	1	1	1
CHB	SRS000654	NA18546		male		unrel	BGI	BGI			WUGSC	1	1	1	1
CHB	SRS000116	NA18547		female		unrel	BGI	BGI	BGI		SC	1	1	1	1
CHB	SRS000655	NA18548		male		unrel	BGI	BGI			WUGSC	1	1	1	1
CHB	SRS000656	NA18549		male		unrel	BGI	BGI			WUGSC	1	1	1	1
CHB	SRS000117	NA18550		female		unrel	BGI	BGI	BGI			1	1	1	1
CHB	SRS000118	NA18552		female		unrel	BGI	BGI	BGI		SC	1	1	1	1
CHB	SRS001373	NA18553		female		unrel	BI	BI				1	0	1	1
CHB	SRS000119	NA18555		female		unrel	BGI	BGI	BGI			1	1	1	1
CHB	SRS000657	NA18557		male		unrel	BGI	BGI			WUGSC	1	1	1	1
CHB	SRS000120	NA18558		male		unrel	BGI	BGI	BGI			1	1	0	1
CHB	SRS000658	NA18559		male		unrel	BGI	BGI			WUGSC	1	1	1	1
CHB	SRS001374	NA18560		female		unrel	BI	BI			BCM	1	0	1	1
CHB	SRS000121	NA18561		male		unrel	BGI	BGI	BGI		SC	1	1	1	1
CHB	SRS000122	NA18562		male		unrel	BGI	BGI	BGI			1	1	1	1
CHB	SRS000123	NA18563		male		unrel	BGI	BGI	BGI		SC	1	1	0	1
CHB	SRS000124	NA18564		female		unrel	BGI	BGI	BGI			1	1	1	1
CHB	SRS001375	NA18565		female		unrel	BI	BI				1	0	1	1
CHB	SRS000125	NA18566		female		unrel	BGI	BGI	BGI		SC	1	1	1	1
CHB	SRS001376	NA18567		female		unrel	BI	BI				1	0	1	1
CHB	SRS001377	NA18568		female		unrel						0	0	0	0
CHB	SRS001378	NA18569		female		unrel					BCM	0	0	0	0
CHB	SRS000126	NA18570		female		unrel	BGI	BGI	BGI			1	1	1	1
CHB	SRS000127	NA18571		female		unrel	BGI	BGI	BGI			1	1	1	1
CHB	SRS000128	NA18572		male		unrel	BGI	BGI	BGI			1	1	0	1
CHB	SRS000129	NA18573		female		unrel	BGI	BGI	BGI			1	1	1	1
CHB	SRS001379	NA18574		female		unrel	BI	BI			BCM	1	0	1	1
CHB	SRS001380	NA18575		female		unrel					BCM	0	0	0	0
CHB	SRS000130	NA18576		female		unrel	BGI	BGI	BGI			1	1	1	1
CHB	SRS000131	NA18577		female		unrel	BGI	BGI	BGI		SC	1	1	1	1
CHB	SRS000132	NA18579		female		unrel	BGI	BGI	BGI		SC	1	1	0	1
CHB	SRS001381	NA18580		female		unrel					BCM	0	0	0	0
CHB	SRS001382	NA18581		female		unrel						0	0	0	0
CHB	SRS000133	NA18582		female		unrel	BGI	BGI	BGI		SC	1	1	1	1
CHB	SRS001383	NA18583		female		unrel					BCM	0	0	0	0
CHB	SRS001384	NA18591		female		unrel					BCM	0	0	0	0
CHB	SRS000134	NA18592		female		unrel	BGI	BGI	BGI			1	1	1	1
CHB	SRS000135	NA18593		female		unrel	BGI	BGI	BGI			1	1	1	1
CHB	SRS003570	NA18594		female		unrel						0	1	0	0
CHB	SRS000659	NA18595		female		unrel	BGI	BGI			WUGSC	1	1	1	1
CHB	SRS000660	NA18596		female		unrel	BGI	BGI			WUGSC	1	1	1	1
CHB	SRS000661	NA18597		female		unrel	BGI	BGI			WUGSC	1	1	1	1
CHB	SRS001385	NA18598		female		unrel					BCM	0	0	0	0
CHB	SRS000662	NA18599		female		unrel	BGI	BGI			WUGSC	1	1	1	1
CHB	SRS000663	NA18602		female		unrel	BGI	BGI				1	1	1	1
CHB	SRS000136	NA18603		male		unrel	BGI	BGI	BGI		SC	1	1	0	1
CHB	SRS000137	NA18605		male		unrel	BGI	BGI	BGI			1	1	1	1
CHB	SRS000664	NA18606		male		unrel	BGI	BGI			BCM	1	1	1	1
CHB	SRS000138	NA18608		male		unrel	BGI	BGI	BGI		SC	1	1	1	1
CHB	SRS000139	NA18609		male		unrel	BGI	BGI	BGI			1	1	0	1
CHB	SRS000665	NA18610		female		unrel	BGI	BGI			BCM	1	1	1	1
CHB	SRS000666	NA18611		male		unrel	BGI	BGI			WUGSC	1	1	0	1
CHB	SRS000667	NA18612		male		unrel	BGI	BGI				1	1	1	1
CHB	SRS000668	NA18613		male		unrel	BGI	BGI			BCM	1	1	1	1
CHB	SRS000607	NA18614		female		unrel	SC	BCM				1	1	0	0
CHB	SRS000669	NA18615		female		unrel	SC	BCM			BCM	1	1	1	1
CHB	SRS000670	NA18616		female		unrel	SC	BI				1	1	1	1
CHB	SRS000671	NA18617		female		unrel	SC	BCM			BCM	1	1	1	1
CHB	SRS000672	NA18618		female		unrel	SC	BCM			BCM	1	1	0	1
CHB	SRS000673	NA18619		female		unrel	SC	BCM			BCM	1	1	1	1
CHB	SRS000674	NA18620		male		unrel	BGI	BGI			BCM	1	1	1	1
CHB	SRS000675	NA18621		male		unrel	BGI	BGI				1	1	1	1
CHB	SRS000676	NA18622		male		unrel	BGI	BGI			BCM	1	1	1	1
CHB	SRS000677	NA18623		male		unrel	BGI	BGI			BCM	1	1	1	1
CHB	SRS000678	NA18624		male		unrel	BGI	BGI				1	1	1	1
CHB	SRS000679	NA18625		female		unrel	SC	BCM			BCM	1	1	0	1
CHB	SRS000680	NA18626		female		unrel	SC	BCM			BCM	1	1	0	1
CHB	SRS000681	NA18627		female		unrel	SC	BCM			BCM	1	1	0	1
CHB	SRS000682	NA18628		female		unrel	SC	BCM			BCM	1	1	1	1
CHB	SRS001386	NA18629		male		unrel					BCM	0	0	0	0
CHB	SRS000683	NA18630		female		unrel	SC	BCM			BCM	1	1	0	1
CHB	SRS000684	NA18631		female		unrel	SC	BI				1	1	1	1
CHB	SRS000685	NA18632		male		unrel	BGI	BGI			BI	1	1	1	1
CHB	SRS000686	NA18633		male		unrel	BGI	BGI			BI	1	1	1	1
CHB	SRS000687	NA18634		female		unrel	SC	BI				1	1	1	1
CHB	SRS000688	NA18635		male		unrel	BGI	BGI			BI	1	1	1	1
CHB	SRS000689	NA18636		male		unrel	BGI	BGI			BI	1	1	1	1
CHB	SRS000690	NA18637		male		unrel	BGI	BGI			BI	1	1	1	1
CHB	SRS000140	NA18638		male		unrel	BGI	BI	BGI		SC	1	1	1	1
CHB	SRS000691	NA18639		male		unrel	BCM	BCM				1	1	1	1
CHB	SRS000692	NA18640		female		unrel	BCM	BCM				1	1	1	1
CHB	SRS000693	NA18641		female		unrel	BCM	BCM			BI	1	1	1	1
CHB	SRS000694	NA18642		female		unrel	BCM	BCM			BI	1	1	1	1
CHB	SRS000695	NA18643		male		unrel	BCM	BCM			BI	1	1	1	1
CHB	SRS001387	NA18644		female		unrel					BCM	0	0	0	0
CHB	SRS000696	NA18645		male		unrel	BCM	BCM				1	1	1	1
CHB	SRS001388	NA18646		female		unrel					BCM	0	0	0	0
CHB	SRS000697	NA18647		male		unrel	BCM	BCM			BI	1	1	1	0
CHB	SRS001389	NA18648		male		unrel					BCM	0	0	0	0
CHB	SRS001390	NA18649		female		unrel					BCM	0	0	0	0
CHD	SRS001391	NA18669		male		unrel					BI	0	0	0	0
CHD	SRS001392	NA18670		female		unrel					BI	1	1	0	0
CHD	SRS001393	NA18671		female		unrel					BI	0	0	0	0
CHD	SRS001394	NA18673		male		unrel						0	0	0	0
CHD	SRS001395	NA18674		male		unrel					BI	0	1	0	0
CHD	SRS001396	NA18675		male		unrel						0	0	0	0
CHD	SRS001397	NA18677		female		unrel						0	0	0	0
CHD	SRS001398	NA18679		male		unrel					BI	0	0	0	0
CHD	SRS001399	NA18682		male		unrel						0	1	0	0
CHD	SRS001400	NA18683		female		unrel					BI	0	0	0	0
CHD	SRS001401	NA18684		female		unrel					BI	0	0	0	0
CHD	SRS001402	NA18685		male		unrel					BI	0	1	0	0
CHD	SRS001403	NA18686		female		unrel						0	0	0	0
CHD	SRS001404	NA18687		female		unrel					BI	0	0	0	0
CHD	SRS001405	NA18689		male		unrel					BI	0	1	0	0
CHD	SRS001406	NA18690		female		unrel					BI	0	0	0	0
CHD	SRS001407	NA18691		male		unrel					BI	0	0	0	0
CHD	SRS001408	NA18692		female		unrel						0	0	0	0
CHD	SRS001409	NA18693		male		unrel						0	0	0	0
CHD	SRS001410	NA18694		female		unrel					BI	0	1	0	0
CHD	SRS001411	NA18695		female		unrel					BI	0	0	0	0
CHD	SRS001412	NA18696		female		unrel					BI	0	1	0	0
CHD	SRS001413	NA18697		female		unrel						0	0	0	0
CHD	SRS001414	NA18698		male		unrel					BI	0	0	0	0
CHD	SRS001415	NA18699		female		unrel					BI	0	0	0	0
CHD	SRS001416	NA18701		male		unrel					BI	0	0	0	0
CHD	SRS001417	NA18702		female		unrel						0	1	0	0
CHD	SRS001418	NA18704		female		unrel					BI	0	1	0	0
CHD	SRS001419	NA18706		male		unrel						0	0	0	0
CHD	SRS001420	NA18707		male		unrel					BI	0	0	0	0
CHD	SRS001421	NA18708		male		unrel					BI	0	0	0	0
CHB	SRS001422	NA18739		female		unrel					BCM	0	0	0	0
CHB	SRS000698	NA18740		male		unrel	BCM	BCM				1	1	1	1
CHB	SRS001423	NA18741		female		unrel					BCM	0	0	0	0
CHB	SRS001424	NA18742		female		unrel					BCM	0	0	0	0
CHB	SRS001425	NA18743		female		unrel					BCM	0	0	0	0
CHB	SRS001426	NA18744		female		unrel					BCM	0	0	0	0
CHB	SRS000699	NA18745		male		unrel	BCM	BCM			BI	1	1	0	1
CHB	SRS000700	NA18747		male		unrel	BCM	BCM			BI	1	1	1	1
CHB	SRS000701	NA18748		male		unrel	BCM	BCM			BI	1	1	1	1
CHB	SRS000702	NA18749		male		unrel	BCM	BCM			BI	1	1	1	1
CHB	SRS001427	NA18750		female		unrel						0	0	0	0
CHB	SRS001428	NA18751		female		unrel						0	0	0	0
CHB	SRS001429	NA18752		female		unrel						0	0	0	0
CHB	SRS001430	NA18753		female		unrel					BCM	0	0	0	0
CHB	SRS001431	NA18755		female		unrel					BCM	0	0	0	0
CHB	SRS001432	NA18756		female		unrel					BCM	0	0	0	0
CHB	SRS000703	NA18757		male		unrel	BCM	BCM			BI	1	1	1	1
CHB	SRS001433	NA18758		female		unrel					BCM	0	0	0	0
CHB	SRS001434	NA18759		female		unrel						0	0	0	0
CHB	SRS001435	NA18760		female		unrel					BCM	0	0	0	0
CHB	SRS001436	NA18761		male		unrel					BCM	0	0	0	0
CHB	SRS001437	NA18762		female		unrel						0	0	0	0
CHB	SRS001438	NA18763		female		unrel					BCM	0	0	0	0
CHB	SRS001439	NA18764		male		unrel					BCM	0	0	0	0
CHB	SRS001440	NA18765		male		unrel					BCM	0	0	0	0
CHB	SRS001441	NA18767		female		unrel					BCM	0	0	0	0
CHB	SRS001442	NA18768		female		unrel						0	0	0	0
CHB	SRS001443	NA18769		male		unrel					BCM	0	0	0	0
CHB	SRS001444	NA18770		male		unrel					BCM	0	0	0	0
CHB	SRS001445	NA18771		female		unrel					BCM	0	0	0	0
CHB	SRS001446	NA18772		male		unrel						0	0	0	0
CHB	SRS001447	NA18773		male		unrel					BCM	0	0	0	0
CHB	SRS001448	NA18774		female		unrel					BCM	0	0	0	0
CHB	SRS001449	NA18775		female		unrel					BCM	0	0	0	0
CHB	SRS001450	NA18777		female		unrel						0	0	0	0
CHB	SRS001451	NA18778		female		unrel						0	0	0	0
CHB	SRS001452	NA18779		female		unrel						0	0	0	0
CHB	SRS001453	NA18780		female		unrel						0	0	0	0
CHB	SRS001454	NA18781		female		unrel						0	0	0	0
CHB	SRS001455	NA18783		male		unrel						0	0	0	0
CHB	SRS001456	NA18784		female		unrel						0	0	0	0
CHB	SRS001457	NA18785		female		unrel					BCM	0	0	0	0
CHB	SRS001465	NA18787		male		unrel						0	0	0	0
CHB	SRS001458	NA18789		female		unrel					BCM	0	0	0	0
CHB	SRS001459	NA18790		female		unrel					BCM	0	0	0	0
CHB	SRS001460	NA18791		male		unrel					BCM	0	0	0	0
CHB	SRS001461	NA18792		female		unrel						0	0	0	0
CHB	SRS001462	NA18794		male		unrel					BCM	0	0	0	0
CHB	SRS001463	NA18795		female		unrel						0	0	0	0
CHB	SRS001464	NA18796		male		unrel						0	0	0	0
CHB	SRS001466	NA18798		male		unrel					BCM	0	0	0	0
YRI	SRS003571	NA18852	Y018	female	mother	trio						0	1	0	0
YRI	SRS000141	NA18853	Y018	male	father	trio	BI	BI	BI		BI	1	1	1	1
YRI	SRS003572	NA18854	Y018	male	child	trio						1	1	0	0
YRI	SRS003573	NA18855	Y023	female	mother	trio						0	1	0	0
YRI	SRS000142	NA18856	Y023	male	father	trio	BI	BI	BI		BI	1	1	1	1
YRI	SRS003574	NA18857	Y023	male	child	trio						1	1	0	0
YRI	SRS000143	NA18858	Y012	female	mother	trio	SC	BGI	SC		SC	1	1	1	1
YRI	SRS003575	NA18859	Y012	male	father	trio						0	1	0	0
YRI	SRS003576	NA18860	Y012	male	child	trio						1	1	0	0
YRI	SRS000144	NA18861	Y024	female	mother	trio	SC	BGI	SC		SC	1	1	1	1
YRI	SRS003577	NA18862	Y024	male	father	trio						0	1	0	0
YRI	SRS003578	NA18863	Y024	male	child	trio						1	1	0	0
YRI	SRS001467	NA18864	Y026	female	mother	unrel						0	0	0	0
YRI	SRS001468	NA18865	Y026	male	father	unrel					BCM	0	0	0	0
YRI	SRS000704	NA18867	Y007	female	mother	trio	BI	BI			BI	1	1	1	1
YRI	SRS000705	NA18868	Y007	male	father	trio	BI	BI			BI	1	1	1	1
YRI	SRS003579	NA18869	Y007	male	child	trio						1	1	0	0
YRI	SRS000145	NA18870	Y017	female	mother	trio	BI/MPIMG	BI	BI/MPIMG		BI	1	1	1	1
YRI	SRS000146	NA18871	Y017	male	father	trio	BI	BI	BI		BI	1	1	1	1
YRI	SRS003580	NA18872	Y017	male	child	trio						1	1	0	0
YRI	SRS000706	NA18873	Y019	female	mother	trio	BI	BI				1	1	1	1
YRI	SRS000707	NA18874	Y019	male	father	trio	BI	BI				1	1	1	1
YRI	SRS003581	NA18875	Y019	female	child	trio						1	1	0	0
YRI	SRS001469	NA18876	Y020	female	mother	unrel						0	0	0	0
YRI	SRS001470	NA18877	Y020	male	father	unrel					BCM	0	0	0	0
YRI	SRS001471	NA18878	Y021	female	mother	unrel						0	0	0	0
YRI	SRS001472	NA18879	Y021	male	father	unrel						0	0	0	0
YRI	SRS001473	NA18881	Y022	female	mother	unrel					BCM	0	0	0	0
YRI	SRS008770	NA18906	Y020	female	child of 18876 & 7	addnl related						0	0	0	0
YRI	SRS000147	NA18907	Y025	female	mother	duo	SC	BGI	SC		SC	1	1	1	1
YRI	SRS000708	NA18908	Y025	male	not father	unrel	BI	BI				1	1	1	1
YRI	SRS000148	NA18909	Y027	female	mother	trio	SC	BGI	SC		SC	1	1	1	1
YRI	SRS000709	NA18910	Y027	male	father	trio	BI	BI			BI	1	1	1	1
YRI	SRS003582	NA18911	Y027	male	child	trio						1	1	0	0
YRI	SRS000149	NA18912	Y028	female	mother	trio	BI/MPIMG	BI	BI/MPIMG			1	1	1	1
YRI	SRS003583	NA18913	Y028	male	father	trio						0	1	0	0
YRI	SRS003584	NA18914	Y028	male	child	trio						1	1	0	0
YRI	SRS001474	NA18915	Y029	male	father	unrel					BCM	0	0	0	0
YRI	SRS000150	NA18916	Y030	female	mother	trio	SC	BGI	SC		SC	1	1	1	1
YRI	SRS000710	NA18917	Y030	male	father	trio	WUGSC	WUGSC			WUGSC	1	1	1	1
YRI	SRS001475	NA18921	Y032	female	mother	unrel						0	0	0	0
YRI	SRS000711	NA18923	Y033	male	father	trio	WUGSC	WUGSC			WUGSC	1	1	1	1
YRI	SRS000712	NA18924	Y033	female	mother	trio	WUGSC	WUGSC			WUGSC	1	1	1	1
YRI	SRS003585	NA18925	Y033	male	child	trio						1	1	0	0
YRI	SRS003586	NA18930	Y030	female	child	trio						1	1	0	0
YRI	SRS001476	NA18931	Y034	female	mother	unrel						0	0	0	0
YRI	SRS008771	NA18932	Y034	female	child of 18931	addnl related						0	0	0	0
YRI	SRS000713	NA18933	Y036	female	mother	trio	WUGSC	WUGSC			WUGSC	1	1	1	1
YRI	SRS000714	NA18934	Y036	male	father	trio	WUGSC	WUGSC			WUGSC	1	1	1	1
YRI	SRS003587	NA18935	Y036	male	child	trio						1	1	0	0
JPT	SRS000715	NA18939		female		unrel	BCM	BCM				1	1	1	1
JPT	SRS000151	NA18940		male		unrel	SC	BGI	SC			1	1	1	1
JPT	SRS000716	NA18941		female		unrel	SC	BCM			BCM	1	1	1	1
JPT	SRS000152	NA18942		female		unrel	SC	BGI	SC			1	1	1	1
JPT	SRS000153	NA18943		male		unrel	SC	BGI	SC		SC	1	1	1	1
JPT	SRS000154	NA18944		male		unrel	SC	BGI	SC			1	1	1	1
JPT	SRS000155	NA18945		male		unrel	SC	BGI	SC			1	1	1	1
JPT	SRS000717	NA18946		female		unrel	BCM	BCM				1	1	0	1
JPT	SRS000156	NA18947		female		unrel	SC	BGI	SC			1	1	1	1
JPT	SRS000157	NA18948		male		unrel	SC	BGI	SC		SC	1	1	1	1
JPT	SRS000158	NA18949		female		unrel	SC	BGI	SC			1	1	1	1
JPT	SRS001477	NA18950		female		unrel	BI	BI			BI	1	0	1	1
JPT	SRS000159	NA18951		female		unrel	SC	BGI	SC		SC	1	1	1	1
JPT	SRS000160	NA18952		male		unrel	SC	BGI	SC		SC	1	1	1	1
JPT	SRS000161	NA18953		male		unrel	BI	BI	BI			1	1	1	1
JPT	SRS000718	NA18954		female		unrel	BCM	BCM			BCM	1	1	1	1
JPT	SRS000719	NA18955		male		unrel	BCM	BCM			BCM	1	1	1	1
JPT	SRS000162	NA18956		female		unrel	SC	BCM	SC			1	1	1	1
JPT	SRS000720	NA18957		female		unrel	BCM	BCM			BCM	1	1	1	1
JPT	SRS000163	NA18959		male		unrel	BI	BI	BI		BI	1	1	1	1
JPT	SRS000164	NA18960		male		unrel	BI	BI	BI		BI	1	1	1	1
JPT	SRS000165	NA18961		male		unrel	BI	BI	BI		BI	1	1	1	1
JPT	SRS000721	NA18962		male		unrel	BCM	BCM			BCM	1	1	1	1
JPT	SRS000722	NA18963		female		unrel	SC	BCM			BCM	1	1	1	1
JPT	SRS000166	NA18964		female		unrel	BI	BI	BI		BI	1	1	1	1
JPT	SRS000167	NA18965		male		unrel	SC	BCM	SC		SC	1	1	1	1
JPT	SRS000723	NA18966		male		unrel	MPIMG	WUGSC			WUGSC	1	1	1	1
JPT	SRS000168	NA18967		male		unrel	WUGSC	WUGSC	WUGSC			1	1	0	1
JPT	SRS000169	NA18968		female		unrel	WUGSC	WUGSC	WUGSC		WUGSC	1	1	0	1
JPT	SRS000170	NA18969		female		unrel	WUGSC	WUGSC	WUGSC		WUGSC	1	1	0	1
JPT	SRS000171	NA18970		male		unrel	WUGSC	WUGSC	WUGSC		WUGSC	1	1	0	1
JPT	SRS000172	NA18971		male		unrel	WUGSC	WUGSC	WUGSC			1	1	0	1
JPT	SRS000173	NA18972		female		unrel	WUGSC	WUGSC	WUGSC		WUGSC	1	1	0	1
JPT	SRS000174	NA18973		female		unrel	SC	WUGSC	SC		SC	1	1	1	1
JPT	SRS000175	NA18974		male		unrel	WUGSC	WUGSC	WUGSC		WUGSC	1	1	0	1
JPT	SRS000176	NA18975		female		unrel	WUGSC	WUGSC	WUGSC		WUGSC	1	1	0	1
JPT	SRS000177	NA18976		female		unrel	WUGSC	WUGSC	WUGSC		WUGSC	1	1	0	1
JPT	SRS000724	NA18977		male		unrel	SC	BCM			BCM	1	1	1	0
JPT	SRS000725	NA18978		female		unrel	MPIMG	BCM				1	1	1	1
JPT	SRS000726	NA18979		female		unrel	BCM	BCM			BCM	1	1	1	1
JPT	SRS000178	NA18980		female		unrel	SC	BCM	SC		SC	1	1	1	1
JPT	SRS000179	NA18981		female		unrel	WUGSC	WUGSC	WUGSC		WUGSC	1	1	0	1
JPT	SRS001478	NA18982		male		unrel	BI	BI			BI	1	0	1	1
JPT	SRS001479	NA18983		male		unrel	BI	BI			BI	1	0	1	1
JPT	SRS001480	NA18984		male		unrel	BI	BI				1	0	1	0
JPT	SRS001481	NA18985		male		unrel	BI	BI			BI	1	0	1	1
JPT	SRS001482	NA18986		male		unrel	BI	BI				1	0	1	1
JPT	SRS000727	NA18987		female		unrel	SC	WUGSC			WUGSC	1	1	1	1
JPT	SRS001483	NA18988		male		unrel	BI	BI			BI	1	0	1	1
JPT	SRS001484	NA18989		male		unrel	BI	BI			BI	1	0	1	1
JPT	SRS000728	NA18990		male		unrel	SC	WUGSC			WUGSC	1	1	1	1
JPT	SRS000729	NA18991		female		unrel	SC	WUGSC			WUGSC	1	1	1	1
JPT	SRS000730	NA18992		female		unrel	BCM	BCM			BCM	1	1	1	1
JPT	SRS000731	NA18993		female		unrel	BCM	BCM			BCM	1	1	1	1
JPT	SRS000732	NA18994		male		unrel	BCM	BCM			BCM	1	1	1	1
JPT	SRS000733	NA18995		male		unrel	BCM	BCM			BCM	1	1	1	1
JPT	SRS000734	NA18997		female		unrel	BCM	BCM			BCM	1	1	1	1
JPT	SRS000735	NA18998		female		unrel	BCM	BCM				1	1	1	1
JPT	SRS000736	NA18999		female		unrel	BI	BI			BI	1	1	1	1
JPT	SRS000737	NA19000		male		unrel	BI	BI			BI	1	1	1	1
JPT	SRS000738	NA19001		female		unrel	BCM	BCM			BCM	1	1	1	1
JPT	SRS000739	NA19002		female		unrel	SC	BCM			BCM	1	1	1	1
JPT	SRS000740	NA19003		female		unrel	BI	BI			BI	1	1	1	1
JPT	SRS001485	NA19004		male		unrel	BI	BI				1	0	1	1
JPT	SRS000180	NA19005		male		unrel	SC	BCM	SC			1	1	1	1
JPT	SRS001486	NA19006		male		unrel					BI	0	0	0	0
JPT	SRS000741	NA19007		male		unrel	BI	BI				1	1	1	1
JPT	SRS000742	NA19009		male		unrel	SC	BCM				1	1	1	1
JPT	SRS000743	NA19010		female		unrel	SC	BCM			BCM	1	1	1	1
JPT	SRS001487	NA19011		female		unrel					BI	0	0	0	0
JPT	SRS000744	NA19012		male		unrel	BI	BI			BI	1	1	1	1
LWK	SRS001488	NA19017		female		unrel						0	0	0	0
LWK	SRS001489	NA19019		female		unrel						0	0	0	0
LWK	SRS001490	NA19020		male		unrel	BCM	BCM			BCM	1	0	1	1
LWK	SRS001491	NA19022		female		unrel					BCM	0	0	0	0
LWK	SRS001492	NA19023		female		unrel					BCM	0	0	0	0
LWK	SRS001493	NA19024		female		unrel					BCM	0	0	0	0
LWK	SRS001494	NA19025		male		unrel					BCM	0	0	0	0
LWK	SRS001495	NA19026		male		unrel					BCM	0	0	0	0
LWK	SRS001496	NA19027		male		unrel	BCM	BCM			BCM	1	1	1	1
LWK	SRS001497	NA19028		male		unrel	BCM	BCM			BCM	1	1	1	1
LWK	SRS001498	NA19030		female		unrel					BCM	0	0	0	0
LWK	SRS001499	NA19031		male		unrel	BCM	BCM			BCM	1	1	1	1
LWK	SRS001500	NA19035		male		unrel	BCM	BCM			BCM	1	1	0	1
LWK	SRS001501	NA19036		female		unrel	BCM	BCM			BCM	1	1	1	1
LWK	SRS001502	NA19037		female		unrel					BCM	0	0	0	0
LWK	SRS001503	NA19038		female		unrel	BCM	BCM				1	1	1	1
LWK	SRS001504	NA19039		female		unrel					BCM	0	0	0	0
LWK	SRS001505	NA19041		male		unrel	BCM	BCM			BCM	1	1	1	1
LWK	SRS001506	NA19042		female		unrel						0	0	0	0
LWK	SRS001507	NA19043		male		unrel					BCM	0	0	0	0
LWK	SRS001508	NA19044		male		unrel	BCM	BCM			BCM	1	1	1	1
LWK	SRS001509	NA19045		male		unrel					BCM	0	0	0	0
LWK	SRS001510	NA19046		male		unrel	BCM	BCM			BCM	1	1	1	1
JPT	SRS000745	NA19054		female		unrel	BI	BI			BI	1	1	1	1
JPT	SRS000746	NA19055		male		unrel	BI	BI			BI	1	1	1	1
JPT	SRS000747	NA19056		male		unrel	BI	BI			BI	1	1	1	1
JPT	SRS000748	NA19057		female		unrel	BI	BI			BI	1	1	1	1
JPT	SRS000749	NA19058		male		unrel	BI	BI			BI	1	1	1	1
JPT	SRS000750	NA19059		female		unrel	BI	BI			BI	1	1	1	1
JPT	SRS000751	NA19060		male		unrel	BI	BI			BI	1	1	1	1
JPT	SRS000752	NA19062		male		unrel	BI	BI			BI	1	1	1	1
JPT	SRS000753	NA19063		male		unrel	BI	BI			BI	1	1	1	1
JPT	SRS000754	NA19064		female		unrel	BI	BI				1	1	1	1
JPT	SRS000755	NA19065		female		unrel	BI	BI			BI	1	1	1	1
JPT	SRS000756	NA19066		male		unrel	BI	BI			BI	1	1	1	1
JPT	SRS000757	NA19067		male		unrel	BI	BI			BI	1	1	1	1
JPT	SRS000758	NA19068		male		unrel	BI	BI			BI	1	1	1	1
JPT	SRS000759	NA19070		male		unrel	BI	BI				1	1	1	1
JPT	SRS000760	NA19072		male		unrel	SC	WUGSC			WUGSC	1	1	1	1
JPT	SRS000761	NA19074		female		unrel	SC	WUGSC			WUGSC	1	1	1	1
JPT	SRS000762	NA19075		male		unrel	SC	WUGSC			WUGSC	1	1	1	1
JPT	SRS000763	NA19076		male		unrel	SC	WUGSC			WUGSC	1	1	1	1
JPT	SRS000764	NA19077		female		unrel	SC	WUGSC			WUGSC	1	1	1	1
JPT	SRS000765	NA19078		female		unrel	SC	WUGSC			WUGSC	1	1	1	1
JPT	SRS000766	NA19079		male		unrel	SC	WUGSC			WUGSC	1	1	1	1
JPT	SRS000767	NA19080		female		unrel	SC	WUGSC			WUGSC	1	1	1	1
JPT	SRS000768	NA19081		female		unrel	SC	WUGSC			WUGSC	1	1	1	1
JPT	SRS000769	NA19082		male		unrel	SC	WUGSC			WUGSC	1	1	1	1
JPT	SRS000770	NA19083		male		unrel	SC	WUGSC			WUGSC	1	1	1	1
JPT	SRS000771	NA19084		female		unrel	SC	WUGSC			WUGSC	1	1	1	1
JPT	SRS000772	NA19085		male		unrel	SC	WUGSC			WUGSC	1	1	1	1
JPT	SRS000773	NA19086		male		unrel	BCM	BCM			WUGSC	1	1	1	1
JPT	SRS000774	NA19087		female		unrel	SC	BGI			SC	1	1	1	1
JPT	SRS000775	NA19088		male		unrel	SC	BGI			SC	1	1	1	1
JPT	SRS001512	NA19089		male		unrel					BI	0	0	0	0
JPT	SRS001513	NA19090		female		unrel					BI	0	0	0	0
JPT	SRS001514	NA19091		male		unrel					BI	0	0	0	0
YRI	SRS000776	NA19092	Y040	male	father	trio	BI	BI			BI	1	1	1	1
YRI	SRS000181	NA19093	Y040	female	mother	trio	BI/MPIMG	BI	BI/MPIMG			1	1	1	1
YRI	SRS003588	NA19094	Y040	female	child	trio						1	1	0	0
YRI	SRS000777	NA19095	Y041	female	mother	trio	BCM	BCM			BCM	1	1	1	1
YRI	SRS000778	NA19096	Y041	male	father	trio	BCM	BCM			BCM	1	1	1	1
YRI	SRS003589	NA19097	Y041	female	child	trio						1	1	0	0
YRI	SRS000182	NA19098	Y105	male	father	trio	WUGSC	WUGSC	WUGSC		WUGSC	1	1	0	1
YRI	SRS000183	NA19099	Y105	female	mother	trio	SC	BCM	SC			1	1	1	1
YRI	SRS003590	NA19100	Y105	female	child	trio						1	1	0	0
YRI	SRS003591	NA19101	Y042	male	father	trio						0	1	0	0
YRI	SRS000184	NA19102	Y042	female	mother	trio	BI	BI	BI		BI	1	1	1	1
YRI	SRS003592	NA19103	Y042	male	child	trio						1	1	0	0
YRI	SRS001515	NA19104	Y080	male	father	unrel						0	0	0	0
YRI	SRS001516	NA19105	Y080	female	mother	unrel					BCM	0	0	0	0
YRI	SRS000779	NA19107	Y006	male	father	trio	SC	BGI				1	1	1	1
YRI	SRS000185	NA19108	Y006	female	mother	trio	SC	BGI	SC		SC	1	1	1	1
YRI	SRS003593	NA19109	Y006	female	child	trio						1	1	0	0
YRI	SRS001517	NA19110	Y078	male	father	unrel						0	0	0	0
YRI	SRS000780	NA19113	Y079	male	father	trio	BCM	BCM			BCM	1	1	1	1
YRI	SRS000186	NA19114	Y079	female	mother	trio	SC	BGI	SC			1	1	1	1
YRI	SRS003594	NA19115	Y079	female	child	trio						1	1	0	0
YRI	SRS000187	NA19116	Y060	female	mother	trio	BI	BI	BI		BI	1	1	1	1
YRI	SRS000781	NA19117	Y100	male	father	trio	BCM	BCM			BCM	1	1	0	1
YRI	SRS000782	NA19118	Y100	female	mother	trio	BCM	BCM			BCM	1	1	0	1
YRI	SRS000188	NA19119	Y060	male	father	trio	WUGSC	WUGSC	WUGSC		WUGSC	1	1	0	1
YRI	SRS003595	NA19120	Y060	male	child	trio						1	1	0	0
YRI	SRS000783	NA19121	Y061	male	father	trio	BCM	BCM			BCM	1	1	1	1
YRI	SRS000784	NA19122	Y061	female	mother	trio					BCM	0	1	0	0
YRI	SRS003596	NA19123	Y061	male	child	trio						1	1	0	0
YRI	SRS001518	NA19124	Y076	male	father	unrel						0	0	0	0
YRI	SRS001519	NA19125	Y076	female	mother	unrel						0	0	0	0
YRI	SRS003597	NA19127	Y077	female	mother	trio						0	1	0	0
YRI	SRS003598	NA19128	Y077	male	father	trio						0	1	0	0
YRI	SRS000189	NA19129	Y077	female	child	trio	SC	BGI	SC			1	1	1	1
YRI	SRS000785	NA19130	Y101	male	father	trio	BI	BI			BI	1	1	1	1
YRI	SRS000190	NA19131	Y101	female	mother	trio	WUGSC	WUGSC	WUGSC		WUGSC	1	1	0	1
YRI	SRS003599	NA19132	Y101	female	child	trio						1	1	0	0
YRI	SRS001520	NA19133	Y102	female	mother	unrel					BCM	0	0	0	0
YRI	SRS001521	NA19135	Y103	female	mother	unrel					BCM	0	0	0	0
YRI	SRS008772	NA19136	Y103	male	child of 19135	addnl related						0	0	0	0
YRI	SRS000191	NA19137	Y043	female	mother	trio	WUGSC/MPIMG	WUGSC	WUGSC/MPIMG		WUGSC	1	1	1	1
YRI	SRS000192	NA19138	Y043	male	father	trio	WUGSC/MPIMG	WUGSC	WUGSC/MPIMG		WUGSC	1	1	1	1
YRI	SRS003600	NA19139	Y043	male	child	trio						1	1	0	0
YRI	SRS003601	NA19140	Y071	female	mother	trio						0	1	0	0
YRI	SRS000193	NA19141	Y071	male	father	trio	WUGSC	WUGSC	WUGSC		WUGSC	1	1	0	1
YRI	SRS003602	NA19142	Y071	male	child	trio						1	1	0	0
YRI	SRS000194	NA19143	Y074	female	mother	trio	WUGSC	WUGSC	WUGSC		WUGSC	1	1	0	1
YRI	SRS000195	NA19144	Y074	male	father	trio	WUGSC	WUGSC	WUGSC			1	1	0	1
YRI	SRS003603	NA19145	Y074	male	child	trio						1	1	0	0
YRI	SRS000786	NA19146	Y075	male	father	trio	BCM	BCM			BCM	1	1	1	1
YRI	SRS000196	NA19147	Y075	female	mother	trio	SC	BGI	SC			1	1	1	1
YRI	SRS003604	NA19148	Y075	female	child	trio						1	1	0	0
YRI	SRS000787	NA19149	Y073	female	mother	trio	BCM	BCM			BCM	1	1	1	1
YRI	SRS000788	NA19150	Y073	male	father	trio	BCM	BCM			BCM	1	1	1	1
YRI	SRS003605	NA19151	Y073	female	child	trio						1	1	0	0
YRI	SRS000197	NA19152	Y072	female	mother	trio	WUGSC	WUGSC	WUGSC		WUGSC	1	1	0	1
YRI	SRS000198	NA19153	Y072	male	father	trio	WUGSC	WUGSC	WUGSC		WUGSC	1	1	0	1
YRI	SRS003606	NA19154	Y072	male	child	trio						1	1	0	0
YRI	SRS001522	NA19156	Y055	male	father	unrel					BCM	0	0	0	0
YRI	SRS001523	NA19157	Y055	female	mother	unrel					BCM	0	0	0	0
YRI	SRS000199	NA19159	Y056	female	mother	trio	WUGSC	WUGSC	WUGSC		WUGSC	1	1	0	1
YRI	SRS000200	NA19160	Y056	male	father	trio	WUGSC	WUGSC	WUGSC			1	1	0	1
YRI	SRS003607	NA19161	Y056	male	child	trio						1	1	0	0
YRI	SRS001524	NA19162	Y054	male	father	unrel						0	0	0	0
YRI	SRS001525	NA19163	Y054	female	mother	unrel					BCM	0	0	0	0
YRI	SRS001526	NA19166	Y049	female	mother	unrel					BCM	0	0	0	0
YRI	SRS008773	NA19167	Y049	female	child of 19166	addnl related						0	0	0	0
YRI	SRS001527	NA19168	Y053	male	father	unrel					BCM	0	0	0	0
YRI	SRS008774	NA19170	Y053	male	child of 19168	addnl related						0	0	0	0
YRI	SRS000201	NA19171	Y047	male	father	trio	WUGSC/MPIMG	WUGSC	WUGSC/MPIMG		WUGSC	1	1	1	1
YRI	SRS000202	NA19172	Y047	female	mother	trio	BI	BI	BI		BI	1	1	1	1
YRI	SRS003608	NA19173	Y047	male	child	trio						1	1	0	0
YRI	SRS003609	NA19174	Y100	male	child	trio						1	1	0	0
YRI	SRS000789	NA19175	Y044	male	father	trio	MPIMG	BCM			BCM	1	1	1	1
YRI	SRS003610	NA19176	Y044	female	mother	trio						0	1	0	0
YRI	SRS003611	NA19177	Y044	male	child	trio						1	1	0	0
YRI	SRS003612	NA19178	Y038	male	father	trio						0	1	0	0
YRI	SRS000790	NA19179	Y038	female	mother	trio					BCM	0	1	0	0
YRI	SRS003613	NA19180	Y038	female	child	trio						1	1	0	0
YRI	SRS000791	NA19181	Y052	male	father	trio					BCM	0	1	0	0
YRI	SRS000792	NA19182	Y052	female	mother	trio					BCM	0	1	0	0
YRI	SRS003614	NA19183	Y052	female	child	trio						1	1	0	0
YRI	SRS000793	NA19184	Y039	male	father	trio	BCM	BCM			BCM	1	1	1	1
YRI	SRS000794	NA19185	Y039	female	mother	trio	BCM	BCM			BCM	1	1	1	1
YRI	SRS003615	NA19186	Y039	male	child	trio						1	1	0	0
YRI	SRS001528	NA19187	Y113	male	father	unrel					BCM	0	0	0	0
YRI	SRS000795	NA19189	Y111	male	father	trio	SC	BGI			SC	1	1	1	1
YRI	SRS000203	NA19190	Y111	female	mother	trio	SC	BGI	SC		SC	1	1	1	1
YRI	SRS003616	NA19191	Y111	male	child	trio						1	1	0	0
YRI	SRS003617	NA19192	Y112	male	father	trio						0	1	0	0
YRI	SRS003618	NA19193	Y112	female	mother	trio						0	1	0	0
YRI	SRS003619	NA19194	Y112	male	child	trio						1	1	0	0
YRI	SRS001529	NA19195	Y108	male	father	unrel					BCM	0	0	0	0
YRI	SRS001530	NA19196	Y108	female	mother	unrel					BCM	0	0	0	0
YRI	SRS000796	NA19197	Y035	female	mother	trio	WUGSC	WUGSC			WUGSC	1	1	1	1
YRI	SRS000797	NA19198	Y035	male	father	trio	WUGSC	WUGSC			WUGSC	1	1	1	1
YRI	SRS003620	NA19199	Y035	female	child	trio						1	1	0	0
YRI	SRS000204	NA19200	Y045	male	father	trio	WUGSC	WUGSC	WUGSC		WUGSC	1	1	0	1
YRI	SRS000205	NA19201	Y045	female	mother	trio	WUGSC/MPIMG	WUGSC	WUGSC/MPIMG		WUGSC	1	1	0	1
YRI	SRS003621	NA19202	Y045	female	child	trio						1	1	0	0
YRI	SRS003622	NA19203	Y048	male	father	trio						0	1	0	0
YRI	SRS000206	NA19204	Y048	female	mother	trio	WUGSC	WUGSC	WUGSC		WUGSC	1	1	0	1
YRI	SRS003623	NA19205	Y048	male	child	trio						1	1	0	0
YRI	SRS000207	NA19206	Y051	female	mother	trio	WUGSC	WUGSC	WUGSC		WUGSC	1	1	0	1
YRI	SRS000208	NA19207	Y051	male	father	trio	WUGSC	WUGSC	WUGSC		WUGSC	1	1	1	1
YRI	SRS003624	NA19208	Y051	male	child	trio						1	1	0	0
YRI	SRS000209	NA19209	Y050	female	mother	trio	WUGSC	WUGSC	WUGSC		WUGSC	1	1	1	1
YRI	SRS000210	NA19210	Y050	male	father	trio	WUGSC/MPIMG	WUGSC	WUGSC/MPIMG		WUGSC	1	1	1	1
YRI	SRS003625	NA19211	Y050	male	child	trio						1	1	0	0
YRI	SRS000798	NA19213	Y110	male	father	trio	BI	BI			BI	1	1	1	1
YRI	SRS000799	NA19214	Y110	female	mother	trio	BCM	BCM			BCM	1	1	1	1
YRI	SRS003626	NA19215	Y110	female	child	trio						1	1	0	0
YRI	SRS001531	NA19216	Y064	female	mother	unrel					BCM	0	0	0	0
YRI	SRS001532	NA19217	Y064	male	father	unrel					BCM	0	0	0	0
YRI	SRS008775	NA19218	Y059	male	child of 19220	addnl related						0	0	0	0
YRI	SRS001533	NA19220	Y059	male	father	unrel					BCM	0	0	0	0
YRI	SRS003627	NA19221	Y058	female	child	trio						1	1	0	0
YRI	SRS001802	NA19222	Y058	female	mother	trio	MPIMG	BCM			SC	1	1	1	1
YRI	SRS000800	NA19223	Y058	male	father	trio	WUGSC	WUGSC			WUGSC	1	1	1	1
YRI	SRS003628	NA19224	Y057	male	child	trio						1	1	0	0
YRI	SRS000211	NA19225	Y057	female	mother	trio	SC	BGI	SC		SC	1	1	1	1
YRI	SRS003629	NA19226	Y057	male	father	trio						0	1	0	0
YRI	SRS001534	NA19228	Y090	female	mother	unrel						0	0	0	0
YRI	SRS001535	NA19229	Y090	female	mother	unrel					BCM	0	0	0	0
YRI	SRS008776	NA19230	Y064	female	child of 19216 & 7	addnl related						0	0	0	0
YRI	SRS000801	NA19235	Y116	female	mother	trio	BI	BI			BI	1	1	1	1
YRI	SRS000802	NA19236	Y116	male	father	trio	BI	BI			BI	1	1	1	1
YRI	SRS003630	NA19237	Y116	female	child	trio						1	1	0	0
YRI	SRS000212	NA19238	Y117	female	mother	trio				Multiple Centers	BCM	1	1	0	1
YRI	SRS000213	NA19239	Y117	male	father	trio				Multiple Centers	BCM	1	1	0	1
YRI	SRS000214	NA19240	Y117	female	child	trio				Multiple Centers	BCM	1	1	0	1
YRI	SRS001536	NA19242	Y118	male	father	unrel						0	0	0	0
YRI	SRS008777	NA19244	Y119	female	mother of 19246	addnl related						0	0	0	0
YRI	SRS001537	NA19246	Y119	male	child	unrel						0	0	0	0
YRI	SRS000803	NA19247	Y120	female	mother	trio	BI	BI			BI	1	1	1	1
YRI	SRS000804	NA19248	Y120	male	father	trio	BI	BI			BI	1	1	1	1
YRI	SRS003631	NA19249	Y120	male	child	trio						1	1	0	0
YRI	SRS001538	NA19250	Y113	female	mother	unrel					BCM	0	0	0	0
YRI	SRS003632	NA19252	Y025	male	child	duo						1	1	0	0
YRI	SRS001539	NA19253	Y062	male	father	unrel					BCM	0	0	0	0
YRI	SRS001540	NA19254	Y062	female	mother	unrel						0	0	0	0
YRI	SRS000805	NA19256	Y092	male	father	trio	SC	BGI				1	1	1	1
YRI	SRS000215	NA19257	Y092	female	mother	trio	SC	BGI	SC		SC	1	1	1	1
[truncated: 817 more rows]
