# Supplementary material for: Affected Kindred Analysis of Human X Chromosome Exomes to Identify Novel X-Linked Intellectual Disability Genes
Source: PLoS One. 2015 Feb 13;10(2):e0116454. doi: 10.1371/journal.pone.0116454 (PMC4332666; doi:10.1371/journal.pone.0116454)
Supplement: S2 File — is a compressed file providing a collection of bash-based and R-based scripts that were written and run to process and analyze our XLID study cohort. The scripts provided assume that short-read alignment has already been performed, including quality correction steps. These scripts will run data processing and analysis for a test cohort, as well as comparison analyses with other public databases. (ZIP) [file pone.0116454.s006.zip › Sib-PairCross-CohortFilter_scripts/bin/addChr.awk]

#!/bin/awk

$0 ~ /#/ {
    print $0
}
$0 !~ /#/ {
    print "chr" $0
}
