# Supplementary material for: Affected Kindred Analysis of Human X Chromosome Exomes to Identify Novel X-Linked Intellectual Disability Genes
Source: PLoS One. 2015 Feb 13;10(2):e0116454. doi: 10.1371/journal.pone.0116454 (PMC4332666; doi:10.1371/journal.pone.0116454)
Supplement: S2 File — is a compressed file providing a collection of bash-based and R-based scripts that were written and run to process and analyze our XLID study cohort. The scripts provided assume that short-read alignment has already been performed, including quality correction steps. These scripts will run data processing and analysis for a test cohort, as well as comparison analyses with other public databases. (ZIP) [file pone.0116454.s006.zip › Sib-PairCross-CohortFilter_scripts/bin/ChakravartiLab_KGcalls/filter_by_KG.R]

args <- commandArgs(trailingOnly=TRUE)
KG <- args[1]
vcf <- args[2]
output <- args[3]

comments <- scan(vcf, sep="\n", what=character(), nlines=200)
comments <- comments[grep("^#", comments)]

KG <- read.table(KG, sep="\t", stringsAsFactors=FALSE, header=TRUE)
vcf <- read.table(vcf, sep="\t", stringsAsFactors=FALSE)

header <- comments[length(comments)]
header <- unlist(strsplit(header, "\t"))
if(length(header) > 0) dimnames(vcf)[[2]] <- header
comments <- comments[-c(grep("^#CHROM", comments))]

leni <- length(10:ncol(vcf))
uncle <- ncol(vcf)
for(i in seq(nrow(vcf))) if(length(grep("^\\.", vcf[i,10:uncle]))/leni == 1) vcf[i,1] <- NA
vcf <- vcf[!is.na(vcf[,1]),]


h <- table(unlist(KG[,6:ncol(KG)]))
h <- max(as.numeric(names(h)))
if(h > 2) h <- 2
KG[is.na(KG)] <- 0
KG <- KG[(rowSums(KG[,6:ncol(KG)]==2) > 0),]

intersection <- intersect(vcf[,"ID"], KG[,"ID"])
here <- sapply(intersection, function(i) { which(vcf[,"ID"] == i) })
here <- as.vector(here)
vcf[here,1] <- NA
vcf <- vcf[!is.na(vcf[,1]),]

write(comments, sep="\n", file=output)
write.table(vcf, file=output, sep="\t", col.names=TRUE, quote=FALSE, append=TRUE, row.names=FALSE)
