# Supplementary material for: Affected Kindred Analysis of Human X Chromosome Exomes to Identify Novel X-Linked Intellectual Disability Genes
Source: PLoS One. 2015 Feb 13;10(2):e0116454. doi: 10.1371/journal.pone.0116454 (PMC4332666; doi:10.1371/journal.pone.0116454)
Supplement: S2 File — is a compressed file providing a collection of bash-based and R-based scripts that were written and run to process and analyze our XLID study cohort. The scripts provided assume that short-read alignment has already been performed, including quality correction steps. These scripts will run data processing and analysis for a test cohort, as well as comparison analyses with other public databases. (ZIP) [file pone.0116454.s006.zip › Sib-PairCross-CohortFilter_scripts/bin/EVS/filter_by_EVS.R]

args <- commandArgs(trailingOnly=TRUE)
evs <- args[1]
input <- args[2]
output <- args[3]

load(evs)
comments <- scan(input, what=character(), sep="\n")
comments <- comments[grep("^#", comments)]
vcf <- read.table(input, sep="\t", stringsAsFactors=FALSE)

header <- comments[length(comments)]
header <- unlist(strsplit(header, "\t"))
if(length(header) > 0) dimnames(vcf)[[2]] <- header
comments <- comments[-c(grep("^#CHROM", comments))]

dimnames(vcf)[[1]] <- paste(vcf[,"POS"], vcf[,"REF"], vcf[,"ALT"], sep="_")
sve <- paste(evs[,"POS"], evs[,"REF"], evs[,"ALT"], sep="_")
sve <- intersect(sve, dimnames(vcf)[[1]])
vcf[sve,"POS"] <- NA
vcf <- subset(vcf, !is.na(POS))
write(comments, sep="\n", file=output)
write.table(vcf, file=output, sep="\t", col.names=TRUE, row.names=FALSE, quote=FALSE, append=TRUE)
