# Supplementary material for: Affected Kindred Analysis of Human X Chromosome Exomes to Identify Novel X-Linked Intellectual Disability Genes
Source: PLoS One. 2015 Feb 13;10(2):e0116454. doi: 10.1371/journal.pone.0116454 (PMC4332666; doi:10.1371/journal.pone.0116454)
Supplement: S2 File — is a compressed file providing a collection of bash-based and R-based scripts that were written and run to process and analyze our XLID study cohort. The scripts provided assume that short-read alignment has already been performed, including quality correction steps. These scripts will run data processing and analysis for a test cohort, as well as comparison analyses with other public databases. (ZIP) [file pone.0116454.s006.zip › Sib-PairCross-CohortFilter_scripts/bin/EVS/minimizeEVS.R]

args <- commandArgs(trailingOnly=TRUE)
evs_file <- args[1]
save_file <- args[2]

evs <- read.table(evs_file, header=FALSE, sep="\t", stringsAsFactors=FALSE)
x <- evs[,8]
pattern=";GTS=[a-zA-Z0-9,]*"
m <- regexpr(pattern, x)
evs <- cbind(evs, regmatches(x, m))
pattern=";GTC=[a-zA-Z0-9,]*"
m <- regexpr(pattern, x)
evs <- cbind(evs, regmatches(x, m))

evs <- evs[,c(1:7,9:10)]

evs[,7] <- evs[,5]
evs[which(nchar(evs[,4])!=nchar(evs[,7])),7] <- "A1"
evs[,8] <- as.vector(evs[,8])
evs[,9] <- as.vector(evs[,9])
evs[,6] <- sapply(seq(nrow(evs)), function(x) { h <- strsplit(evs[x,9], ",")[[1]]; names(h) <- strsplit(evs[x,8], ",")[[1]]; h[evs[x,7]] })
evs[is.na(evs[,6]),6] <- 0

evs <- evs[(evs[,6] > 0),c(2,4:5)]
dimnames(evs)[[2]] <- c("POS", "REF", "ALT")
save(evs, file=save_file)
