# Supplementary material for: Affected Kindred Analysis of Human X Chromosome Exomes to Identify Novel X-Linked Intellectual Disability Genes
Source: PLoS One. 2015 Feb 13;10(2):e0116454. doi: 10.1371/journal.pone.0116454 (PMC4332666; doi:10.1371/journal.pone.0116454)
Supplement: S2 File — is a compressed file providing a collection of bash-based and R-based scripts that were written and run to process and analyze our XLID study cohort. The scripts provided assume that short-read alignment has already been performed, including quality correction steps. These scripts will run data processing and analysis for a test cohort, as well as comparison analyses with other public databases. (ZIP) [file pone.0116454.s006.zip › Sib-PairCross-CohortFilter_scripts/bin/relatedness.R]

args <- commandArgs(trailingOnly=TRUE)
read_file <- args[1]
variant_file <- args[2]

reads <- read.table(read_file, sep="\t", header=TRUE, stringsAsFactors=FALSE)
reads <- reads[grep("Use=TRUE", reads[,"RGDS"]),]
singles <- grep("Sib=Single", reads[,"RGDS"])
hold <- reads[-c(singles),]
sibs <- c()
i <- 1
while(i <= nrow(hold))
  {
    separate <- strsplit(hold[i,"RGDS"], ";")[[1]]
    Id <- separate[grep("^ID=", separate)]
    Id <- paste(Id, ";", sep="")
    Sib <- separate[grep("^Sib=", separate)]
    Sib <- strsplit(Sib, "=")[[1]][2]
    Sib <- paste("ID=", Sib, ";", sep="")
    sibs <- c(sibs, grep(Id, reads[,"RGDS"]), grep(Sib, reads[,"RGDS"]))
    hold <- hold[-c(grep(Id, hold[,"RGDS"]), grep(Sib, hold[,"RGDS"])),]
  }
reads <- reads[c(singles, sibs),]

input <- read.table(variant_file, sep="\t", header=FALSE, stringsAsFactors=FALSE)
header <- input[1,]
input <- input[-c(1),]
header <- as.vector(unlist(header))

for(i in 10:ncol(input))
  {
    input[grep("^\\.", input[,i]),i] <- 0
    input[grep("^0", input[,i]),i] <- 0
    input[grep("^1", input[,i]),i] <- 1
    input[grep("^2", input[,i]),i] <- 2
    input[grep("^3", input[,i]),i] <- 3
    input[,i] <- as.numeric(input[,i])
  }

match <- setdiff(header[10:length(header)], reads[grep("Use=TRUE", reads[,"RGDS"]),"RGSM"])
match <- as.vector(sapply(match, function(m) { which(m==header) }))
header <- header[-c(match)]
input <- input[,-c(match)]

reads <- reads[grep("Use=TRUE", reads[,"RGDS"]),]

final <- matrix(0, ncol=nrow(reads), nrow=nrow(reads))
dimnames(final)[[1]] <- dimnames(final)[[2]] <- reads[,"RGSM"]
for(i in 1:nrow(reads))
  {
    first <- reads[i,"RGSM"]
    thenext <- intersect(header, reads[,"RGSM"])
    thenext <- thenext[thenext!=first]
    for(t in thenext)
      {
        closed <- input[,c(which(header==first), which(header==t))]
	closed <- closed[(closed[,1] > 0 | closed[,2] > 0),]
	closed <- rowSums(closed > 0)
	closed <- length(which(closed==2))/length(closed)
	final[t,first] <- closed
      }
  }
relatedness <- final
save(relatedness, file="relatedness.rda")
