# Supplementary material for: Affected Kindred Analysis of Human X Chromosome Exomes to Identify Novel X-Linked Intellectual Disability Genes
Source: PLoS One. 2015 Feb 13;10(2):e0116454. doi: 10.1371/journal.pone.0116454 (PMC4332666; doi:10.1371/journal.pone.0116454)
Supplement: S2 File — is a compressed file providing a collection of bash-based and R-based scripts that were written and run to process and analyze our XLID study cohort. The scripts provided assume that short-read alignment has already been performed, including quality correction steps. These scripts will run data processing and analysis for a test cohort, as well as comparison analyses with other public databases. (ZIP) [file pone.0116454.s006.zip › Sib-PairCross-CohortFilter_scripts/bin/split_vcf.R]

args <- commandArgs(trailingOnly=TRUE)
file <- args[1]
vcf <- args[2]
header <- scan(vcf, what=character(), sep="\n")
header <- header[grep("^#", header)]
header <- header[length(header)]
input <- read.table(vcf, sep="\t", header=FALSE, stringsAsFactors=FALSE, comment.char="#")
if(length(header) > 0)
  {
    header <- gsub("^#", "", unlist(strsplit(header, "\t")))
  } else {
    header <- as.vector(unlist(input[1,]))
    input <- input[-c(1),]
  }
dimnames(input)[[2]] <- header
columns <- 10:length(header)
variants <- read.table(file, header=FALSE, sep="\t", stringsAsFactors=FALSE)
univar <- paste(variants[,1], variants[,2], sep="_")
for(c in columns)
  {
    output <- gsub("vcf", paste(header[c], "vcf", sep="."), vcf)
    output <- paste(output, ".annotated", sep="")
    write("no_variants", file=output)
    send <- input[,c(1:9,c)]
    send <- send[grep("^\\.", send[,10], invert=TRUE),]
    send <- send[grep("^0", send[,10], invert=TRUE),]
    hold <- paste(send[,"POS"], "_", send[,"REF"], ">", send[,"ALT"], sep="")
    here <- sapply(hold, function(x) { which(x==univar) })
    here <- unlist(here); here <- as.vector(here[order(here)])
    if(length(here) > 0) write.table(variants[here,], file=output, append=FALSE, sep="\t", row.names=FALSE, col.names=FALSE, quote=FALSE)
  }
