# Supplementary material for: Affected Kindred Analysis of Human X Chromosome Exomes to Identify Novel X-Linked Intellectual Disability Genes
Source: PLoS One. 2015 Feb 13;10(2):e0116454. doi: 10.1371/journal.pone.0116454 (PMC4332666; doi:10.1371/journal.pone.0116454)
Supplement: S2 File — is a compressed file providing a collection of bash-based and R-based scripts that were written and run to process and analyze our XLID study cohort. The scripts provided assume that short-read alignment has already been performed, including quality correction steps. These scripts will run data processing and analysis for a test cohort, as well as comparison analyses with other public databases. (ZIP) [file pone.0116454.s006.zip › Sib-PairCross-CohortFilter_scripts/convert_variantCalls_forPileup.R]

args <- commandArgs(trailingOnly=TRUE)
library(Rsamtools); library(R.oo)
intervals <- args[1]
targets <- args[2]
intervals <- read.table(intervals, sep="\t", stringsAsFactors=FALSE, comment.char="@")
targets <- read.table(targets, sep="\t", stringsAsFactors=FALSE, header=FALSE)
targets <- targets[,1:2]
save(targets, file=paste(args[2], ".abridged.rda", sep=""))
intervals[,2] <- intervals[,2] - 300; intervals[,3] <- intervals[,3] + 300
where <- 0
new_intervals <- apply(intervals, 1, function(x)
  {
    assign("where", where + 1, envir = .GlobalEnv)
    leni <- as.numeric(x[3]) - as.numeric(x[2]) + 1
    if(leni > 4000)
      {
        dissect <- leni/ceiling(leni/3000)
    	starts <- as.integer(seq(as.numeric(x[2]), as.numeric(x[3]), by=dissect))
    	ends <- c(starts[2:length(starts)] - 1, as.numeric(x[3]))
	mati <- cbind(x[1], starts, ends, x[4], paste(x[5], seq(length(starts)), sep="_"))
	dimnames(mati)[[2]] <- dimnames(x)[[2]]
	return(mati)
      } else { return(x) }
  })
newer_intervals <- new_intervals[[1]]
for(i in 2:length(new_intervals)) newer_intervals <- rbind(newer_intervals, new_intervals[[i]])
rm(new_intervals)
newer_intervals <- data.frame(newer_intervals, stringsAsFactors=FALSE)
intervals <- newer_intervals
rm(newer_intervals)
intervals[,2] <- as.numeric(intervals[,2]); intervals[,3] <- as.numeric(intervals[,3])
save(intervals, file=paste(args[1], ".abridged.rda", sep=""))
