# Supplementary material for: Affected Kindred Analysis of Human X Chromosome Exomes to Identify Novel X-Linked Intellectual Disability Genes
Source: PLoS One. 2015 Feb 13;10(2):e0116454. doi: 10.1371/journal.pone.0116454 (PMC4332666; doi:10.1371/journal.pone.0116454)
Supplement: S2 File — is a compressed file providing a collection of bash-based and R-based scripts that were written and run to process and analyze our XLID study cohort. The scripts provided assume that short-read alignment has already been performed, including quality correction steps. These scripts will run data processing and analysis for a test cohort, as well as comparison analyses with other public databases. (ZIP) [file pone.0116454.s006.zip › Sib-PairCross-CohortFilter_scripts/filter_dbSNP/add_grequency_column.R]

args <- commandArgs(trailingOnly=TRUE)
vcf <- read.table(args[1], sep="\t", stringsAsFactors=FALSE, header=TRUE)
dimnames(vcf)[[2]] <- c("CHROM", "POS", "ID", "REF", "ALT", "QUAL", "FILTER", "INFO")

frq <- sapply(vcf[,"INFO"], function(x) { y <- strsplit(x, ";")[[1]]; y <- y[grep("GMAF", y)]; y <- as.numeric(gsub("GMAF=", "", y)); if(length(y) > 0) { y } else { NA } })
frq <- as.vector(frq)

vcf <- cbind(vcf, frq)
write.table(vcf, sep="\t", quote=FALSE, col.names=TRUE, row.names=FALSE, file=args[1])
