# Supplementary material for: Affected Kindred Analysis of Human X Chromosome Exomes to Identify Novel X-Linked Intellectual Disability Genes
Source: PLoS One. 2015 Feb 13;10(2):e0116454. doi: 10.1371/journal.pone.0116454 (PMC4332666; doi:10.1371/journal.pone.0116454)
Supplement: S2 File — is a compressed file providing a collection of bash-based and R-based scripts that were written and run to process and analyze our XLID study cohort. The scripts provided assume that short-read alignment has already been performed, including quality correction steps. These scripts will run data processing and analysis for a test cohort, as well as comparison analyses with other public databases. (ZIP) [file pone.0116454.s006.zip › Sib-PairCross-CohortFilter_scripts/filter_dbSNP/filter_dbSNP.R]

args <- commandArgs(trailingOnly=TRUE)
inFile <- file(args[1], "r")
output <- c()
exp <- 0
filter_type <- args[3]
final <- c()
if(filter_type=="exons")
  {
    baits <- read.table(args[2], comment.char="@", stringsAsFactors=FALSE)
    baits <- baits[,2:3]
    baits[,1] <- baits[,1]-300
    baits[,2] <- baits[,2]+300

    while(length(input <- readLines(inFile, n=100000)) > 0)
      {
        input <- unlist(strsplit(input, "\n"))
        if(exp == 0)
      	  {
            input <- input[grep("^##", input, invert=TRUE)]
            header <- input[grep("^#", input)]
            input <- input[grep("^#", input, invert=TRUE)]
      	  }
    	if(length(header) > 0 & exp == 0)
      	  {
	    header <- unlist(strsplit(header, "\t"))
	    header[1] <- "CHROM"
	    header <- c(header, "FRQ")
            output <- rbind(output, header)
      	  }
    	input <- input[unique(c(grep("^chrX", input), grep("^X", input)))]
    	if(length(input) > 0)
      	  {
            input <- matrix(unlist(strsplit(input, "\t")), ncol=length(header)-1, byrow=TRUE)
	    positions <- as.integer(input[,2])
	    hold <- unlist(sapply(seq_along(positions), function(i) { if(length(which(positions[i] >= baits[,1] & positions[i] <= baits[,2]))>0) i }))
	    anput <- input[hold,]
	    pattern <- "GMAF=[0-9.]*"
	    m <- regexpr(pattern, anput[,8])
	    coldsnap <- regmatches(anput[,8], m)
	    freq <- as.vector(m)
	    freq[freq=="-1"] <- NA
	    freq[!is.na(freq)] <- coldsnap
	    anput <- cbind(anput, freq)
	    output <- rbind(output, anput)
      	  }
    	exp <- exp + 1
    	cat(exp); cat("\n")
      }
    write.table(output, file=paste(args[1], "Xexons", sep="."), sep="\t", quote=FALSE, row.names=FALSE, col.names=FALSE, append=FALSE)
  }
