# Supplementary material for: Affected Kindred Analysis of Human X Chromosome Exomes to Identify Novel X-Linked Intellectual Disability Genes
Source: PLoS One. 2015 Feb 13;10(2):e0116454. doi: 10.1371/journal.pone.0116454 (PMC4332666; doi:10.1371/journal.pone.0116454)
Supplement: S2 File — is a compressed file providing a collection of bash-based and R-based scripts that were written and run to process and analyze our XLID study cohort. The scripts provided assume that short-read alignment has already been performed, including quality correction steps. These scripts will run data processing and analysis for a test cohort, as well as comparison analyses with other public databases. (ZIP) [file pone.0116454.s006.zip › Sib-PairCross-CohortFilter_scripts/filter_dbSNP/filter_dbSNP_frq.R]

args <- commandArgs(trailingOnly=TRUE)
input <- args[1]
output <- args[2]

vcf <- read.table(input, header=TRUE, sep="\t", stringsAsFactors=FALSE)
these <- grep("CAF=", vcf[,"INFO"])
pattern <- "CAF=\\[[0-9.,]*\\]"
m <- regexpr(pattern, vcf[,"INFO"])
coldsnap <- regmatches(vcf[,"INFO"], m)
coldsnap <- gsub("CAF=", "", coldsnap)
coldsnap <- gsub("\\[", "", coldsnap)
coldsnap <- gsub("\\]", "", coldsnap)
coldsnap <- sapply(coldsnap, function(c) { 1 - as.numeric(strsplit(c, ",")[[1]][1]) })
coldsnap <- as.vector(coldsnap)
vcf[,"FRQ"] <- NA
vcf[these,"FRQ"] <- coldsnap
write.table(vcf, file=output, sep="\t", row.names=FALSE, col.names=TRUE, quote=FALSE)
