# Supplementary material for: Affected Kindred Analysis of Human X Chromosome Exomes to Identify Novel X-Linked Intellectual Disability Genes
Source: PLoS One. 2015 Feb 13;10(2):e0116454. doi: 10.1371/journal.pone.0116454 (PMC4332666; doi:10.1371/journal.pone.0116454)
Supplement: S2 File — is a compressed file providing a collection of bash-based and R-based scripts that were written and run to process and analyze our XLID study cohort. The scripts provided assume that short-read alignment has already been performed, including quality correction steps. These scripts will run data processing and analysis for a test cohort, as well as comparison analyses with other public databases. (ZIP) [file pone.0116454.s006.zip › Sib-PairCross-CohortFilter_scripts/filter_dbSNP/predict_deleterious.R]

args <- commandArgs(trailingOnly=TRUE)
XLID <- args[1]
dbsnp <- args[2]

XLID <- scan(XLID, sep="\n", what=character())
dbsnp <- read.table(dbsnp, sep="\t", stringsAsFactors=FALSE)

hold <- rep(NA, times=nrow(dbsnp))
for(i in XLID) hold[dbsnp[,5] == i] <- 0
dbsnp[is.na(hold),1] <- NA
dbsnp <- dbsnp[!is.na(dbsnp[,1]),]

clin <- read.table(args[3], sep="\t", stringsAsFactors=FALSE, header=TRUE, quote="")

dbsnp <- dbsnp[unique(c(grep("X", dbsnp[,9]), grep("fs", dbsnp[,9]))),]
dbsnp <- dbsnp[order(dbsnp[,1]),]
dbsnp <- cbind(dbsnp, 0)

for(x in XLID)
  {
    maximum <- max(clin[grep(paste("GENEINFO=", x, sep=""), clin[,"INFO"]),"POS"])
    dbsnp[dbsnp[,5]==x,12] <- (((dbsnp[dbsnp[,5]==x,1] <= maximum) - 0.5) * 2) * (((dbsnp[dbsnp[,5]==x,6] == "+") - 0.5) * 2) > 0
  }

dbsnp <- dbsnp[dbsnp[,12] == 1,1:11]

output <- paste(args[2], ".prob_deleterious", sep="")
write.table(dbsnp, file=output, sep="\t", col.names=FALSE, row.names=FALSE, quote=FALSE)
