# Supplementary material for: Affected Kindred Analysis of Human X Chromosome Exomes to Identify Novel X-Linked Intellectual Disability Genes
Source: PLoS One. 2015 Feb 13;10(2):e0116454. doi: 10.1371/journal.pone.0116454 (PMC4332666; doi:10.1371/journal.pone.0116454)
Supplement: S2 File — is a compressed file providing a collection of bash-based and R-based scripts that were written and run to process and analyze our XLID study cohort. The scripts provided assume that short-read alignment has already been performed, including quality correction steps. These scripts will run data processing and analysis for a test cohort, as well as comparison analyses with other public databases. (ZIP) [file pone.0116454.s006.zip › Sib-PairCross-CohortFilter_scripts/filter_dbSNP/remove_clinVar.R]

args <- commandArgs(trailingOnly=TRUE)
cat(args)
vcf <- read.table(args[1], sep="\t", stringsAsFactors=FALSE)
dimnames(vcf)[[2]] <- vcf[1,]
vcf <- vcf[-c(1),]
clin <- scan(args[2], sep="\n", what=character())
clin <- data.frame(matrix(unlist(strsplit(clin, "\t")), ncol=9, byrow=TRUE), stringsAsFactors=FALSE)
dimnames(clin)[[2]] <- clin[1,]
clin <- clin[-c(1),]
clin[,2] <- as.numeric(clin[,2])

sign <- unique(c(grep("CLNSIG=4", clin[,8]), grep("CLNSIG=5", clin[,8])))
snps <- clin[sign,3]

clin[,9] <- as.numeric(clin[,9])
clin[is.na(clin[,9]),9] <- 0

dimnames(vcf)[[1]] <- vcf[,3]
clin_sign <- clin[sign,]
clin_sign <- subset(clin_sign, FRQ <= 0.01)

dimnames(clin_sign)[[1]] <- clin_sign[,3]

write.table(clin_sign, file=paste(args[2], "clin_sign", sep="."), sep="\t", col.names=TRUE, row.names=FALSE, quote=FALSE)

nosign <- setdiff(dimnames(vcf)[[1]], dimnames(clin_sign)[[1]])
vcf <- vcf[nosign,]
write.table(vcf, file=paste(args[1], "clin_nosign", sep="."), sep="\t", col.names=TRUE, row.names=FALSE, quote=FALSE)
