# Supplementary material for: Affected Kindred Analysis of Human X Chromosome Exomes to Identify Novel X-Linked Intellectual Disability Genes
Source: PLoS One. 2015 Feb 13;10(2):e0116454. doi: 10.1371/journal.pone.0116454 (PMC4332666; doi:10.1371/journal.pone.0116454)
Supplement: S2 File — is a compressed file providing a collection of bash-based and R-based scripts that were written and run to process and analyze our XLID study cohort. The scripts provided assume that short-read alignment has already been performed, including quality correction steps. These scripts will run data processing and analysis for a test cohort, as well as comparison analyses with other public databases. (ZIP) [file pone.0116454.s006.zip › Sib-PairCross-CohortFilter_scripts/filter_stats.R]

args <- commandArgs(trailingOnly=TRUE)
args <- unlist(strsplit(args, " "))
inputs <- args
hold <- c()

# Apply normalization for low range sets
geometricmean <- function(x)
  {
    10^(sum(log10(x[x>0]))/length(x))
  }

geometricsd <- function(x)
  {
    z <- 10^sd(log10(x[x>0]))
    if(sd(x) > mean(x)) { z } else { sd(x) }
  }
# end normalization

for(i in inputs)
  {
    folders <- list.dirs(path=i, full.names=TRUE, recursive=FALSE)
    remove <- c(grep("\\/All$", folders), grep("\\/linked$", folders), grep("\\/dbSNP$", folders), grep("\\/NGS$", folders))
    if(length(remove) > 0) folders <- folders[-c(remove)]
    files <- as.vector(unlist(sapply(folders, function(f) { list.files(path=f, pattern=".vcf.annotated", full.names=TRUE) })))
    files <- files[grep("SNPs_", files)]
    names <- gsub(".vcf.annotated$", "", gsub("^\\S+iltered\\.", "", gsub("^\\S+s_", "", files)))
    counts <- sapply(seq(length(names)), function(j)
      {
        if(length(scan(files[j], what=character())) <= 1)
	  {
	    c(coding=0, noncoding=0)
	  } else {
            tablet <- read.table(files[j], sep="\t", stringsAsFactors=FALSE)
	    uni <- paste(tablet[,1], tablet[,2], sep="_")
	    rep <- c(sum(sapply(unique(uni), function(u) { length(c(grep("coding", tablet[u==uni,10]), grep("splicing", tablet[u==uni,10])))/length(which(u==uni)) })), length(unique(uni)))
	    rep[2] <- rep[2] - rep[1]
	    names(rep) <- c("coding", "noncoding")
	    c(rep)
	  }
      })
    counts <- t(counts)
    dimnames(counts)[[1]] <- names
    counts <- counts[grep("_", dimnames(counts)[[1]], invert=TRUE),]
    hold <- c(hold, paste(c(paste(apply(counts, 2, mean), apply(counts, 2, geometricsd), sep=" +/- "), sum(counts)), collapse="; "))
  }
names(hold) <- inputs
filter_stats <- hold
save(filter_stats, file="filter_stats.rda")
