# Supplementary material for: Affected Kindred Analysis of Human X Chromosome Exomes to Identify Novel X-Linked Intellectual Disability Genes
Source: PLoS One. 2015 Feb 13;10(2):e0116454. doi: 10.1371/journal.pone.0116454 (PMC4332666; doi:10.1371/journal.pone.0116454)
Supplement: S2 File — is a compressed file providing a collection of bash-based and R-based scripts that were written and run to process and analyze our XLID study cohort. The scripts provided assume that short-read alignment has already been performed, including quality correction steps. These scripts will run data processing and analysis for a test cohort, as well as comparison analyses with other public databases. (ZIP) [file pone.0116454.s006.zip › Sib-PairCross-CohortFilter_scripts/gene_priority.R]

args <- commandArgs(trailingOnly=TRUE)
inputs <- args

srta <- list()
for(i in inputs)
  {
    folders <- list.files(path=i, pattern="SNPs_\\S+annotated", recursive=TRUE, full.names=TRUE)
    folders <- folders[grep("/", gsub(paste(i, "/", sep=""), "", folders))]
    final <- list()
    for(f in folders)
      {
        if(length(scan(f, what=character(), sep="\n")) > 0)
	  {
	    data <- read.table(f, sep="\t", stringsAsFactors=FALSE)
              if(length(data) < 2)
	        {
	    	  final[[f]] <- 0
	  	} else {
	    	  genes <- unique(data[,5])
	    	  for(x in seq(length(genes)))
	      	    {
		      g <- strsplit(genes[x], ",")[[1]]
		      g <- g[order(g)]
		      g <- paste(g, collapse=",")
		      genes[x] <- g
	      	    }
	    	  hold <- rep(0, length(genes))
	    	  names(hold) <- genes
	    	  for(g in genes)
	      	    {
	              cr <- data[data[,5]==g,]
	    	      cod <- cr[grep("coding", cr[,10]),]
		      if(nrow(cod[cod[,11]=="DEL" | cod[,11]=="INS",]) > 0) cod[cod[,11]=="DEL" | cod[,11]=="INS",9] <- "L0fs"
		      if(nrow(cod[cod[,9]=="" & cod[,11]=="SNV",]) > 0) cod[cod[,9]=="" & cod[,11]=="SNV",9] <- "L0L"
		      p <- as.vector(unlist(sapply(cod[,9], function(x)
		        {
			  y <- strsplit(x, "\\d+|\\p.")[[1]]
			  y <- y[y!=""]
			  z <- 0
			  if(y[2]!=y[1]) z <- 1
			  if(length(unique(c(grep("ins", y), grep("del", y)))) > 0) z <- 1.5
			  if(y[2]=="X" | y[2]=="fs") z <- 2
			  z
			})))
	    	      p <- c(p, as.numeric(nrow(cr[grep("splic", cr[,10]),]) > 0))
		      hold[g] <- hold[g] + max(p)
	    	      final[[f]] <- hold
		    }
	      }
	  }
      }
    srta[[i]] <- final
  }

genames <- unique(as.vector(unlist(sapply(srta, function(x) { sapply(x, function(y) { names(y) }) }))))
gen <- matrix(0, ncol=length(genames), nrow=length(srta))
dimnames(gen)[[2]] <- genames

for(i in seq(length(srta)))
  {
    for(j in seq(length(srta[[i]])))
      {
        gen[i,names(srta[[i]][[j]])] <- gen[i,names(srta[[i]][[j]])] + (as.vector(srta[[i]][[j]]) > 0)
      }
  }
dimnames(gen)[[1]] <- names(srta)
gen <- gen[,which(colSums(gen) > 0)]
gen <- gen[,order(gen["variant_calls/raw/sib_strand/All/linked",], decreasing=TRUE)]
save(gen, file="gene_priority.rda")
