# Supplementary material for: Affected Kindred Analysis of Human X Chromosome Exomes to Identify Novel X-Linked Intellectual Disability Genes
Source: PLoS One. 2015 Feb 13;10(2):e0116454. doi: 10.1371/journal.pone.0116454 (PMC4332666; doi:10.1371/journal.pone.0116454)
Supplement: S2 File — is a compressed file providing a collection of bash-based and R-based scripts that were written and run to process and analyze our XLID study cohort. The scripts provided assume that short-read alignment has already been performed, including quality correction steps. These scripts will run data processing and analysis for a test cohort, as well as comparison analyses with other public databases. (ZIP) [file pone.0116454.s006.zip › Sib-PairCross-CohortFilter_scripts/interval_lists/chr10_Targets.interval_list]

@HD	VN:1.0	SO:coordinate
@SQ	SN:chr1	LN:249250621
@SQ	SN:chr2	LN:243199373
@SQ	SN:chr3	LN:198022430
@SQ	SN:chr4	LN:191154276
@SQ	SN:chr5	LN:180915260
@SQ	SN:chr6	LN:171115067
@SQ	SN:chr7	LN:159138663
@SQ	SN:chr8	LN:146364022
@SQ	SN:chr9	LN:141213431
@SQ	SN:chr10	LN:135534747
@SQ	SN:chr11	LN:135006516
@SQ	SN:chr12	LN:133851895
@SQ	SN:chr13	LN:115169878
@SQ	SN:chr14	LN:107349540
@SQ	SN:chr15	LN:102531392
@SQ	SN:chr16	LN:90354753
@SQ	SN:chr17	LN:81195210
@SQ	SN:chr18	LN:78077248
@SQ	SN:chr19	LN:59128983
@SQ	SN:chr20	LN:63025520
@SQ	SN:chr21	LN:48129895
@SQ	SN:chr22	LN:51304566
@SQ	SN:chrX	LN:155270560
@SQ	SN:chrY	LN:59373566
@SQ	SN:chrM	LN:16571
@SQ	SN:chr1_gl000191_random	LN:106433
@SQ	SN:chr1_gl000192_random	LN:547496
@SQ	SN:chr4_gl000193_random	LN:189789
@SQ	SN:chr4_gl000194_random	LN:191469
@SQ	SN:chr7_gl000195_random	LN:182896
@SQ	SN:chr8_gl000196_random	LN:38914
@SQ	SN:chr8_gl000197_random	LN:37175
@SQ	SN:chr9_gl000198_random	LN:90085
@SQ	SN:chr9_gl000199_random	LN:169874
@SQ	SN:chr9_gl000200_random	LN:187035
@SQ	SN:chr9_gl000201_random	LN:36148
@SQ	SN:chr11_gl000202_random	LN:40103
@SQ	SN:chr17_gl000203_random	LN:37498
@SQ	SN:chr17_gl000204_random	LN:81310
@SQ	SN:chr17_gl000205_random	LN:174588
@SQ	SN:chr17_gl000206_random	LN:41001
@SQ	SN:chr18_gl000207_random	LN:4262
@SQ	SN:chr19_gl000208_random	LN:92689
@SQ	SN:chr19_gl000209_random	LN:159169
@SQ	SN:chr21_gl000210_random	LN:27682
@SQ	SN:chrUn_gl000211	LN:166566
@SQ	SN:chrUn_gl000212	LN:186858
@SQ	SN:chrUn_gl000213	LN:164239
@SQ	SN:chrUn_gl000214	LN:137718
@SQ	SN:chrUn_gl000215	LN:172545
@SQ	SN:chrUn_gl000216	LN:172294
@SQ	SN:chrUn_gl000217	LN:172149
@SQ	SN:chrUn_gl000218	LN:161147
@SQ	SN:chrUn_gl000219	LN:179198
@SQ	SN:chrUn_gl000220	LN:161802
@SQ	SN:chrUn_gl000221	LN:155397
@SQ	SN:chrUn_gl000222	LN:186861
@SQ	SN:chrUn_gl000223	LN:180455
@SQ	SN:chrUn_gl000224	LN:179693
@SQ	SN:chrUn_gl000225	LN:211173
@SQ	SN:chrUn_gl000226	LN:15008
@SQ	SN:chrUn_gl000227	LN:128374
@SQ	SN:chrUn_gl000228	LN:129120
@SQ	SN:chrUn_gl000229	LN:19913
@SQ	SN:chrUn_gl000230	LN:43691
@SQ	SN:chrUn_gl000231	LN:27386
@SQ	SN:chrUn_gl000232	LN:40652
@SQ	SN:chrUn_gl000233	LN:45941
@SQ	SN:chrUn_gl000234	LN:40531
@SQ	SN:chrUn_gl000235	LN:34474
@SQ	SN:chrUn_gl000236	LN:41934
@SQ	SN:chrUn_gl000237	LN:45867
@SQ	SN:chrUn_gl000238	LN:39939
@SQ	SN:chrUn_gl000239	LN:33824
@SQ	SN:chrUn_gl000240	LN:41933
@SQ	SN:chrUn_gl000241	LN:42152
@SQ	SN:chrUn_gl000242	LN:43523
@SQ	SN:chrUn_gl000243	LN:43341
@SQ	SN:chrUn_gl000244	LN:39929
@SQ	SN:chrUn_gl000245	LN:36651
@SQ	SN:chrUn_gl000246	LN:38154
@SQ	SN:chrUn_gl000247	LN:36422
@SQ	SN:chrUn_gl000248	LN:39786
@SQ	SN:chrUn_gl000249	LN:38502
@PG	ID:bowtie2	PN:bowtie2	VN:2.0.0-beta7
@PG	ID:1	PN:IntervalListTools	CL:net.sf.picard.util.IntervalListTools INPUT=[chr10_Targets.interval_list] OUTPUT=chr10_Targets.interval_list UNIQUE=true SORT=true PADDING=0 VERBOSITY=INFO QUIET=false VALIDATION_STRINGENCY=STRICT COMPRESSION_LEVEL=5 MAX_RECORDS_IN_RAM=500000 CREATE_INDEX=false CREATE_MD5_FILE=false
chr10	92827	94054	+	Target_17242
chr10	94554	94665	+	Target_17242
chr10	94743	94852	+	Target_17242
chr10	95121	95178	+	Target_17242
chr10	180404	180832	+	Target_17242|Target_17242|Target_17242|Target_17242
chr10	181423	181499	+	Target_17242
chr10	225933	226068	+	Target_17242|Target_17242|Target_17242|Target_17242|Target_17242|Target_17242|Target_17242
chr10	255828	255988	+	Target_17242|Target_17242|Target_17242|Target_17242|Target_17242|Target_17242|Target_17242
chr10	267134	267296	+	Target_17242|Target_17242|Target_17242
chr10	282777	282855	+	Target_17242|Target_17242|Target_17242|Target_17242|Target_17242|Target_17242|Target_17242
chr10	283524	283617	+	Target_17242|Target_17242|Target_17242|Target_17242|Target_17242|Target_17242
chr10	285377	285465	+	Target_17242|Target_17242|Target_17242|Target_17242|Target_17242|Target_17242|Target_17242
chr10	285995	286051	+	Target_17242|Target_17242|Target_17242|Target_17242|Target_17242|Target_17242|Target_17242
chr10	286832	286910	+	Target_17242|Target_17242|Target_17242|Target_17242|Target_17242|Target_17242|Target_17242
chr10	287960	288079	+	Target_17242|Target_17242|Target_17242|Target_17242|Target_17242|Target_17242|Target_17242
chr10	292705	292913	+	Target_17242|Target_17242|Target_17242|Target_17242|Target_17242|Target_17242|Target_17242
chr10	293337	293406	+	Target_17242|Target_17242|Target_17242|Target_17242|Target_17242|Target_17242|Target_17242
chr10	294275	294548	+	Target_17242|Target_17242|Target_17242|Target_17242|Target_17242|Target_17242|Target_17242
chr10	294842	295729	+	Target_17242|Target_17242|Target_17242|Target_17242|Target_17242|Target_17242|Target_17242
chr10	298287	300577	+	Target_17242|Target_17242|Target_17242|Target_17242
chr10	320129	323517	+	Target_17242
chr10	327139	327263	+	Target_17242
chr10	329211	329386	+	Target_17242
chr10	332212	332287	+	Target_17242
chr10	334303	334361	+	Target_17242
chr10	355970	356032	+	Target_17242
chr10	372945	373116	+	Target_17242
chr10	375372	375541	+	Target_17242
chr10	387138	387269	+	Target_17242
chr10	390748	390858	+	Target_17242
chr10	390938	391050	+	Target_17242
chr10	394580	394702	+	Target_17242
chr10	395270	395394	+	Target_17242
chr10	402365	402446	+	Target_17242
chr10	403767	403877	+	Target_17242
chr10	408429	408631	+	Target_17242
chr10	409136	409251	+	Target_17242
chr10	410313	410522	+	Target_17242
chr10	412214	412351	+	Target_17242
chr10	415433	415573	+	Target_17242
chr10	428586	428701	+	Target_17242
chr10	429966	430086	+	Target_17242
chr10	430485	430579	+	Target_17242
chr10	433684	433749	+	Target_17242
chr10	435930	436033	+	Target_17242
chr10	436203	436313	+	Target_17242
chr10	436679	436803	+	Target_17242
chr10	445048	445159	+	Target_17242
chr10	454865	454957	+	Target_17242
chr10	459852	460050	+	Target_17242
chr10	461708	461828	+	Target_17242
chr10	465004	465139	+	Target_17242
chr10	468763	468973	+	Target_17242
chr10	486810	486936	+	Target_17242
chr10	518378	518489	+	Target_17242
chr10	532398	532470	+	Target_17242
chr10	695887	696382	+	Target_17242|Target_17242|Target_17242
chr10	697050	698595	+	Target_17242
chr10	707965	708058	+	Target_17242
chr10	708730	711109	+	Target_17242
chr10	735433	735608	+	Target_17242
chr10	855483	859153	+	Target_17242
chr10	860681	860790	+	Target_17242
chr10	860885	861010	+	Target_17242
chr10	863664	863829	+	Target_17242
chr10	866739	866785	+	Target_17242
chr10	871004	871256	+	Target_17242
chr10	871703	871810	+	Target_17242
chr10	875324	875534	+	Target_17242
chr10	875620	875674	+	Target_17242
chr10	876806	876917	+	Target_17242
chr10	882342	882446	+	Target_17242
chr10	888871	889008	+	Target_17242
chr10	890916	890995	+	Target_17242
chr10	909682	909823	+	Target_17242
chr10	910062	910210	+	Target_17242
chr10	930386	930446	+	Target_17242
chr10	931580	931702	+	Target_17242
chr10	1034348	1034467	+	Target_17242
chr10	1038428	1038599	+	Target_17242
chr10	1041868	1041972	+	Target_17242
chr10	1042045	1042182	+	Target_17242
chr10	1043147	1043248	+	Target_17242
chr10	1044942	1045035	+	Target_17242
chr10	1046616	1046808	+	Target_17242
chr10	1046887	1046953	+	Target_17242
chr10	1051757	1051847	+	Target_17242
chr10	1052957	1053068	+	Target_17242
chr10	1054897	1054975	+	Target_17242
chr10	1055468	1055520	+	Target_17242
chr10	1056359	1056460	+	Target_17242
chr10	1058404	1058602	+	Target_17242
chr10	1060186	1060252	+	Target_17242
chr10	1061692	1061836	+	Target_17242
chr10	1063014	1063708	+	Target_17242
chr10	1064846	1065774	+	Target_17242
chr10	1066706	1066837	+	Target_17242
chr10	1068576	1068723	+	Target_17242|Target_17242|Target_17242|Target_17242|Target_17242
chr10	1070521	1070684	+	Target_17242
chr10	1071755	1071799	+	Target_17242
chr10	1081229	1081446	+	Target_17242|Target_17242
chr10	1081753	1081916	+	Target_17242|Target_17242|Target_17242
chr10	1082728	1082833	+	Target_17242|Target_17242|Target_17242|Target_17242
chr10	1085963	1087444	+	Target_17242
chr10	1088571	1088702	+	Target_17242
chr10	1089240	1089333	+	Target_17242
chr10	1089468	1090141	+	Target_17242|Target_17242|Target_17242|Target_17242|Target_17242
chr10	1094803	1095061	+	Target_17242
chr10	1102775	1102908	+	Target_17242
chr10	1118055	1118233	+	Target_17242
chr10	1123846	1123943	+	Target_17242
chr10	1125950	1126046	+	Target_17242
chr10	1126351	1126416	+	Target_17242
chr10	1130342	1130478	+	Target_17242
chr10	1132225	1132297	+	Target_17242
chr10	1139391	1139436	+	Target_17242
chr10	1142109	1142186	+	Target_17242
chr10	1149541	1149776	+	Target_17242
chr10	1151065	1151207	+	Target_17242
chr10	1170157	1170292	+	Target_17242
chr10	1170849	1170964	+	Target_17242
chr10	1175152	1178237	+	Target_17242
chr10	1205707	1205930	+	Target_17242
chr10	1206492	1206577	+	Target_17242
chr10	1208486	1210612	+	Target_17242
chr10	1223252	1229309	+	Target_17242
chr10	1230800	1230979	+	Target_17242
chr10	1245905	1246087	+	Target_17242
chr10	1262890	1263059	+	Target_17242
chr10	1279635	1279787	+	Target_17242
chr10	1284193	1284362	+	Target_17242
chr10	1313149	1313264	+	Target_17242
chr10	1405222	1406112	+	Target_17242
chr10	1421268	1421355	+	Target_17242
chr10	1568824	1569094	+	Target_17242
chr10	1598805	1599179	+	Target_17242
chr10	1779244	1779670	+	Target_17242
chr10	2047666	2049337	+	Target_17242
chr10	2055440	2055652	+	Target_17242
chr10	2056328	2056542	+	Target_17242
chr10	2342512	2347930	+	Target_17242
chr10	2348461	2348503	+	Target_17242
chr10	2357223	2357268	+	Target_17242
chr10	3109711	3109899	+	Target_17242
chr10	3110818	3110934	+	Target_17242
chr10	3111465	3111581	+	Target_17242
chr10	3124579	3124653	+	Target_17242|Target_17242
chr10	3141466	3141544	+	Target_17242|Target_17242
chr10	3143112	3143192	+	Target_17242
chr10	3143556	3143746	+	Target_17242|Target_17242
chr10	3145970	3146136	+	Target_17242|Target_17242
chr10	3147306	3147351	+	Target_17242|Target_17242
chr10	3147584	3147693	+	Target_17242|Target_17242
chr10	3149405	3149501	+	Target_17242|Target_17242
chr10	3150892	3150985	+	Target_17242|Target_17242
chr10	3151546	3151672	+	Target_17242|Target_17242
chr10	3154413	3154478	+	Target_17242|Target_17242
chr10	3155310	3155380	+	Target_17242|Target_17242
chr10	3155563	3155710	+	Target_17242|Target_17242
chr10	3158967	3159038	+	Target_17242|Target_17242
chr10	3160973	3161061	+	Target_17242|Target_17242
chr10	3162083	3162236	+	Target_17242|Target_17242
chr10	3172010	3172175	+	Target_17242|Target_17242
chr10	3174571	3174633	+	Target_17242|Target_17242
chr10	3175394	3175506	+	Target_17242|Target_17242
chr10	3176674	3176774	+	Target_17242|Target_17242
chr10	3177927	3178030	+	Target_17242|Target_17242
chr10	3178641	3178997	+	Target_17242|Target_17242
chr10	3179918	3180316	+	Target_17242|Target_17242|Target_17242
chr10	3180426	3180529	+	Target_17242|Target_17242|Target_17242
chr10	3181095	3181241	+	Target_17242|Target_17242|Target_17242
chr10	3182878	3183004	+	Target_17242|Target_17242|Target_17242
chr10	3183792	3183961	+	Target_17242
chr10	3185163	3185280	+	Target_17242
chr10	3185580	3185693	+	Target_17242|Target_17242|Target_17242
chr10	3186047	3186178	+	Target_17242
chr10	3186483	3186558	+	Target_17242|Target_17242|Target_17242
chr10	3187162	3190821	+	Target_17242|Target_17242|Target_17242|Target_17242|Target_17242|Target_17242|Target_17242|Target_17242|Target_17242|Target_17242|Target_17242|Target_17242|Target_17242|Target_17242
chr10	3191812	3191945	+	Target_17242|Target_17242|Target_17242
chr10	3193438	3193555	+	Target_17242|Target_17242|Target_17242
chr10	3197782	3197921	+	Target_17242|Target_17242|Target_17242
chr10	3199121	3199256	+	Target_17242|Target_17242|Target_17242
chr10	3199626	3199723	+	Target_17242|Target_17242|Target_17242
chr10	3200231	3200345	+	Target_17242|Target_17242|Target_17242
chr10	3201105	3201234	+	Target_17242|Target_17242|Target_17242
chr10	3202039	3202128	+	Target_17242|Target_17242|Target_17242
chr10	3202395	3202522	+	Target_17242|Target_17242|Target_17242
chr10	3205916	3206077	+	Target_17242|Target_17242|Target_17242
chr10	3207429	3207526	+	Target_17242|Target_17242|Target_17242
chr10	3207604	3207719	+	Target_17242|Target_17242|Target_17242
chr10	3208420	3208572	+	Target_17242|Target_17242|Target_17242
chr10	3209127	3209234	+	Target_17242|Target_17242|Target_17242
chr10	3212295	3212398	+	Target_17242|Target_17242
chr10	3214908	3215033	+	Target_17242|Target_17242|Target_17242
chr10	3818187	3821782	+	Target_17242|Target_17242|Target_17242|Target_17242
chr10	3822297	3822421	+	Target_17242|Target_17242|Target_17242
chr10	3823832	3824406	+	Target_17242|Target_17242|Target_17242|Target_17242
chr10	3827104	3827473	+	Target_17242|Target_17242|Target_17242|Target_17242
chr10	4692376	4693395	+	Target_17242
chr10	4698347	4698512	+	Target_17242
chr10	4699792	4699917	+	Target_17242
chr10	4701644	4701872	+	Target_17242
chr10	4702173	4702303	+	Target_17242
chr10	4703890	4704606	+	Target_17242
chr10	4720240	4720262	+	Target_17242
chr10	4868401	4868555	+	Target_17242
chr10	4872866	4873034	+	Target_17242
chr10	4875541	4875658	+	Target_17242
chr10	4877866	4878001	+	Target_17242
chr10	4879650	4879773	+	Target_17242
chr10	4881920	4882018	+	Target_17242
chr10	4883976	4884049	+	Target_17242
chr10	4884612	4884696	+	Target_17242
chr10	4889339	4889422	+	Target_17242
chr10	4889679	4890251	+	Target_17242
chr10	4913858	4914130	+	Target_17242
chr10	4918162	4918245	+	Target_17242
chr10	4918828	4918994	+	Target_17242
chr10	4919646	4919756	+	Target_17242
chr10	4927171	4927285	+	Target_17242
chr10	4929529	4929606	+	Target_17242
chr10	4930276	4930393	+	Target_17242
chr10	4932028	4932196	+	Target_17242
chr10	4934074	4934216	+	Target_17242
chr10	4955927	4955994	+	Target_17242
chr10	4958384	4958465	+	Target_17242
chr10	5005453	5005720	+	Target_17242
chr10	5008105	5008273	+	Target_17242
chr10	5009118	5009235	+	Target_17242
chr10	5010500	5010578	+	Target_17242
chr10	5011013	5011136	+	Target_17242
chr10	5014392	5014502	+	Target_17242
chr10	5014775	5014941	+	Target_17242
chr10	5018042	5018125	+	Target_17242
chr10	5019891	5020158	+	Target_17242
chr10	5029967	5032230	+	Target_17242|Target_17242
chr10	5034022	5034105	+	Target_17242|Target_17242
chr10	5037510	5037676	+	Target_17242|Target_17242
chr10	5037947	5038057	+	Target_17242|Target_17242
chr10	5040816	5040939	+	Target_17242|Target_17242
chr10	5041391	5041469	+	Target_17242|Target_17242
chr10	5042102	5042652	+	Target_17242
chr10	5042741	5042858	+	Target_17242|Target_17242|Target_17242
chr10	5043705	5043873	+	Target_17242|Target_17242|Target_17242
chr10	5045943	5046206	+	Target_17242|Target_17242|Target_17242
chr10	5049598	5049698	+	Target_17242
chr10	5060091	5060225	+	Target_17242|Target_17242
chr10	5090957	5091087	+	Target_17242
chr10	5136567	5136720	+	Target_17242|Target_17242
chr10	5138601	5138769	+	Target_17242|Target_17242|Target_17242
chr10	5139625	5140368	+	Target_17242|Target_17242|Target_17242
chr10	5140993	5141071	+	Target_17242|Target_17242
chr10	5141518	5141641	+	Target_17242|Target_17242
chr10	5144292	5144402	+	Target_17242|Target_17242
chr10	5144676	5144842	+	Target_17242|Target_17242
chr10	5147786	5147869	+	Target_17242|Target_17242
chr10	5149652	5149878	+	Target_17242|Target_17242
chr10	5196654	5197952	+	Target_17242
chr10	5199835	5200001	+	Target_17242
chr10	5202081	5202148	+	Target_17242
chr10	5202773	5202852	+	Target_17242
chr10	5203674	5203730	+	Target_17242
chr10	5203818	5203935	+	Target_17242
chr10	5204815	5204983	+	Target_17242
chr10	5226974	5227150	+	Target_17242
chr10	5238797	5238914	+	Target_17242
chr10	5242143	5242311	+	Target_17242
chr10	5246339	5246456	+	Target_17242
chr10	5247719	5247797	+	Target_17242
chr10	5248237	5248360	+	Target_17242
chr10	5254578	5254688	+	Target_17242
chr10	5254956	5255122	+	Target_17242
chr10	5258673	5258756	+	Target_17242
chr10	5260680	5260910	+	Target_17242
chr10	5406975	5407193	+	Target_17242
chr10	5415677	5416169	+	Target_17242
chr10	5435060	5436424	+	Target_17242|Target_17242
chr10	5437289	5437438	+	Target_17242|Target_17242
chr10	5442806	5443050	+	Target_17242|Target_17242
chr10	5446752	5446793	+	Target_17242|Target_17242
chr10	5454517	5454783	+	Target_17242
chr10	5468617	5468684	+	Target_17242
chr10	5471132	5471192	+	Target_17242
chr10	5488545	5488821	+	Target_17242
chr10	5493792	5493900	+	Target_17242|Target_17242
chr10	5494320	5494488	+	Target_17242|Target_17242
chr10	5494820	5494883	+	Target_17242|Target_17242
chr10	5495212	5495309	+	Target_17242|Target_17242
chr10	5495446	5495523	+	Target_17242|Target_17242
chr10	5496227	5496485	+	Target_17242|Target_17242
chr10	5496910	5497081	+	Target_17242|Target_17242
chr10	5498049	5498236	+	Target_17242|Target_17242
chr10	5498550	5500426	+	Target_17242|Target_17242
chr10	5540657	5541533	+	Target_17242
chr10	5566923	5568225	+	Target_17242
chr10	5680819	5682793	+	Target_17242|Target_17242|Target_17242
chr10	5683732	5683924	+	Target_17242|Target_17242|Target_17242
chr10	5684435	5684516	+	Target_17242
chr10	5690932	5691067	+	Target_17242|Target_17242|Target_17242
chr10	5693175	5693326	+	Target_17242|Target_17242
chr10	5694825	5695013	+	Target_17242|Target_17242|Target_17242
chr10	5708471	5708558	+	Target_17242|Target_17242|Target_17242
chr10	5726800	5727138	+	Target_17242
chr10	5754785	5754881	+	Target_17242
chr10	5759621	5759713	+	Target_17242
chr10	5762506	5762631	+	Target_17242
chr10	5762717	5762737	+	Target_17242
chr10	5762833	5762933	+	Target_17242
chr10	5765639	5765740	+	Target_17242
chr10	5766392	5766496	+	Target_17242
chr10	5768847	5768920	+	Target_17242
chr10	5769023	5769086	+	Target_17242
chr10	5772449	5773166	+	Target_17242
chr10	5777266	5777509	+	Target_17242
chr10	5781580	5782460	+	Target_17242
chr10	5784059	5784489	+	Target_17242
chr10	5788141	5791990	+	Target_17242
chr10	5798575	5798701	+	Target_17242
chr10	5799482	5799636	+	Target_17242
chr10	5800849	5800955	+	Target_17242
chr10	5803252	5803434	+	Target_17242
chr10	5804494	5804609	+	Target_17242
chr10	5804991	5805703	+	Target_17242
chr10	5807185	5808115	+	Target_17242|Target_17242
chr10	5808203	5808258	+	Target_17242|Target_17242
chr10	5808456	5808601	+	Target_17242|Target_17242
chr10	5810175	5810347	+	Target_17242|Target_17242
chr10	5815804	5815904	+	Target_17242|Target_17242
chr10	5827104	5827236	+	Target_17242|Target_17242
chr10	5827814	5828013	+	Target_17242|Target_17242
chr10	5836847	5836982	+	Target_17242
chr10	5838725	5838825	+	Target_17242|Target_17242
chr10	5842560	5842668	+	Target_17242|Target_17242
chr10	5855176	5855512	+	Target_17242|Target_17242
chr10	5903688	5904654	+	Target_17242
chr10	5920049	5920250	+	Target_17242|Target_17242|Target_17242
chr10	5922260	5922339	+	Target_17242|Target_17242
chr10	5924968	5925130	+	Target_17242|Target_17242|Target_17242
chr10	5925931	5926040	+	Target_17242|Target_17242|Target_17242
chr10	5927685	5927728	+	Target_17242|Target_17242|Target_17242
chr10	5929809	5930030	+	Target_17242|Target_17242|Target_17242
chr10	5931003	5931860	+	Target_17242|Target_17242|Target_17242
chr10	5932213	5932309	+	Target_17242
chr10	5936348	5936474	+	Target_17242
chr10	5937018	5937150	+	Target_17242
chr10	5944982	5945138	+	Target_17242|Target_17242
chr10	5947999	5948595	+	Target_17242|Target_17242
chr10	5950887	5951018	+	Target_17242|Target_17242
chr10	5951121	5951257	+	Target_17242|Target_17242
chr10	5952900	5953091	+	Target_17242|Target_17242
chr10	5955709	5955802	+	Target_17242|Target_17242
chr10	5956140	5956232	+	Target_17242|Target_17242
chr10	5957365	5957534	+	Target_17242|Target_17242
chr10	5958196	5958419	+	Target_17242|Target_17242
chr10	5959382	5959470	+	Target_17242|Target_17242
chr10	5959552	5959639	+	Target_17242|Target_17242
chr10	5960304	5960441	+	Target_17242|Target_17242
chr10	5963220	5963320	+	Target_17242|Target_17242
chr10	5963410	5963532	+	Target_17242|Target_17242
chr10	5965583	5965659	+	Target_17242|Target_17242
chr10	5966273	5966471	+	Target_17242|Target_17242
chr10	5967329	5967455	+	Target_17242|Target_17242
chr10	5969397	5969504	+	Target_17242|Target_17242
chr10	5978418	5978550	+	Target_17242|Target_17242
chr10	5979072	5979556	+	Target_17242|Target_17242
chr10	5994333	5995169	+	Target_17242|Target_17242|Target_17242|Target_17242|Target_17242
chr10	5998341	5998417	+	Target_17242|Target_17242|Target_17242|Target_17242|Target_17242
chr10	6001716	6001749	+	Target_17242|Target_17242|Target_17242|Target_17242|Target_17242
chr10	6002329	6002530	+	Target_17242|Target_17242|Target_17242|Target_17242|Target_17242
chr10	6005705	6005804	+	Target_17242|Target_17242|Target_17242
chr10	6008107	6008302	+	Target_17242|Target_17242|Target_17242|Target_17242
chr10	6010738	6010891	+	Target_17242
chr10	6019367	6019574	+	Target_17242|Target_17242|Target_17242
chr10	6019739	6020150	+	Target_17242|Target_17242
chr10	6052656	6054859	+	Target_17242
chr10	6060015	6060082	+	Target_17242
chr10	6061390	6061462	+	Target_17242
chr10	6061832	6061904	+	Target_17242
chr10	6063440	6063656	+	Target_17242
chr10	6066206	6066317	+	Target_17242
chr10	6067796	6067988	+	Target_17242
chr10	6104050	6104333	+	Target_17242
chr10	6130948	6131156	+	Target_17242
chr10	6131308	6131934	+	Target_17242
chr10	6139010	6139151	+	Target_17242|Target_17242
chr10	6143233	6143350	+	Target_17242|Target_17242
chr10	6146893	6147060	+	Target_17242|Target_17242
chr10	6148103	6148201	+	Target_17242|Target_17242
chr10	6150648	6150705	+	Target_17242|Target_17242
chr10	6151948	6152090	+	Target_17242|Target_17242
chr10	6154172	6154324	+	Target_17242|Target_17242
chr10	6155470	6155544	+	Target_17242|Target_17242
chr10	6156011	6156110	+	Target_17242|Target_17242
chr10	6157201	6157274	+	Target_17242|Target_17242
chr10	6157415	6159422	+	Target_17242|Target_17242
chr10	6186842	6186976	+	Target_17242
chr10	6194158	6194240	+	Target_17242|Target_17242
chr10	6244839	6245299	+	Target_17242
chr10	6255585	6255711	+	Target_17242|Target_17242
chr10	6257183	6257280	+	Target_17242|Target_17242
chr10	6258087	6258154	+	Target_17242|Target_17242
chr10	6258668	6258743	+	Target_17242|Target_17242
chr10	6259097	6259154	+	Target_17242|Target_17242
chr10	6261531	6261656	+	Target_17242|Target_17242
chr10	6262620	6262828	+	Target_17242|Target_17242
chr10	6263343	6263490	+	Target_17242|Target_17242
chr10	6263603	6263708	+	Target_17242|Target_17242
chr10	6264817	6264947	+	Target_17242|Target_17242
chr10	6265920	6265983	+	Target_17242|Target_17242
chr10	6266111	6266176	+	Target_17242|Target_17242
chr10	6268154	6268328	+	Target_17242|Target_17242
chr10	6274857	6277507	+	Target_17242|Target_17242
chr10	6319649	6319770	+	Target_17242
chr10	6368508	6368605	+	Target_17242
chr10	6369893	6371772	+	Target_17242
chr10	6372914	6372978	+	Target_17242
chr10	6373172	6373268	+	Target_17242
chr10	6373462	6373565	+	Target_17242
chr10	6377218	6377937	+	Target_17242
chr10	6469104	6470324	+	Target_17242|Target_17242
chr10	6472771	6472900	+	Target_17242|Target_17242
chr10	6483854	6484043	+	Target_17242
chr10	6498635	6498774	+	Target_17242|Target_17242
chr10	6504264	6504327	+	Target_17242|Target_17242
chr10	6506274	6506366	+	Target_17242|Target_17242
chr10	6520953	6521127	+	Target_17242|Target_17242
chr10	6525401	6525562	+	Target_17242|Target_17242
chr10	6527113	6527231	+	Target_17242|Target_17242
chr10	6527996	6528106	+	Target_17242|Target_17242
chr10	6533644	6533774	+	Target_17242|Target_17242
chr10	6538996	6539082	+	Target_17242|Target_17242
chr10	6539181	6539213	+	Target_17242|Target_17242
chr10	6540357	6540520	+	Target_17242|Target_17242
chr10	6549397	6549458	+	Target_17242|Target_17242
chr10	6552956	6553156	+	Target_17242|Target_17242
chr10	6556979	6557106	+	Target_17242|Target_17242
chr10	6622172	6622254	+	Target_17242|Target_17242
chr10	6622386	6622889	+	Target_17242|Target_17242
chr10	6624099	6624163	+	Target_17242
chr10	6625637	6627323	+	Target_17242|Target_17242
chr10	6821559	6821849	+	Target_17242
chr10	6823265	6823448	+	Target_17242
chr10	6875604	6875650	+	Target_17242
chr10	6879935	6879970	+	Target_17242
chr10	6882352	6884868	+	Target_17242
chr10	7200585	7205872	+	Target_17242|Target_17242
chr10	7212889	7213018	+	Target_17242|Target_17242
chr10	7213856	7214120	+	Target_17242|Target_17242
chr10	7214456	7214623	+	Target_17242|Target_17242
chr10	7217951	7218127	+	Target_17242|Target_17242
chr10	7230585	7230695	+	Target_17242|Target_17242
chr10	7239509	7239649	+	Target_17242|Target_17242
chr10	7242375	7242446	+	Target_17242|Target_17242
chr10	7244441	7244484	+	Target_17242|Target_17242
chr10	7247776	7247890	+	Target_17242|Target_17242
chr10	7262372	7262499	+	Target_17242|Target_17242
chr10	7269816	7269899	+	Target_17242|Target_17242
chr10	7285519	7285667	+	Target_17242|Target_17242
chr10	7290509	7290611	+	Target_17242|Target_17242
chr10	7318853	7318951	+	Target_17242|Target_17242
chr10	7325865	7326112	+	Target_17242|Target_17242
chr10	7327827	7327916	+	Target_17242|Target_17242
chr10	7409610	7409851	+	Target_17242|Target_17242
chr10	7412242	7412337	+	Target_17242|Target_17242
chr10	7423760	7423911	+	Target_17242|Target_17242
chr10	7451263	7451303	+	Target_17242
chr10	7453306	7453448	+	Target_17242
chr10	7601231	7605347	+	Target_17242|Target_17242|Target_17242|Target_17242
chr10	7607992	7608370	+	Target_17242|Target_17242
chr10	7611630	7611747	+	Target_17242|Target_17242
chr10	7613367	7614361	+	Target_17242
chr10	7615104	7615158	+	Target_17242|Target_17242|Target_17242
chr10	7618415	7618975	+	Target_17242|Target_17242|Target_17242
chr10	7621717	7622027	+	Target_17242|Target_17242|Target_17242
chr10	7627863	7628032	+	Target_17242|Target_17242|Target_17242
chr10	7657944	7658061	+	Target_17242|Target_17242|Target_17242
chr10	7659075	7659245	+	Target_17242|Target_17242|Target_17242
chr10	7661543	7661636	+	Target_17242
chr10	7679190	7679441	+	Target_17242|Target_17242
chr10	7682716	7682818	+	Target_17242|Target_17242
chr10	7683889	7684053	+	Target_17242|Target_17242
chr10	7697593	7697638	+	Target_17242|Target_17242
chr10	7708765	7708961	+	Target_17242|Target_17242
chr10	7745235	7745481	+	Target_17242
chr10	7747070	7747145	+	Target_17242
chr10	7749163	7749196	+	Target_17242
chr10	7750984	7751154	+	Target_17242
chr10	7755143	7755248	+	Target_17242
chr10	7759588	7759751	+	Target_17242
chr10	7762818	7762926	+	Target_17242
chr10	7763611	7763740	+	Target_17242
chr10	7765413	7765530	+	Target_17242
chr10	7768912	7769081	+	Target_17242
chr10	7769665	7769791	+	Target_17242
chr10	7771914	7772096	+	Target_17242
chr10	7773773	7773959	+	Target_17242
chr10	7774300	7774440	+	Target_17242
chr10	7776884	7777054	+	Target_17242
chr10	7780583	7780721	+	Target_17242
chr10	7785108	7785222	+	Target_17242
chr10	7786044	7786243	+	Target_17242
chr10	7786753	7786926	+	Target_17242
chr10	7788555	7788667	+	Target_17242
chr10	7791149	7791483	+	Target_17242
chr10	7792924	7798105	+	Target_17242|Target_17242|Target_17242
chr10	7801852	7801953	+	Target_17242|Target_17242
chr10	7804419	7804519	+	Target_17242|Target_17242
chr10	7805685	7805754	+	Target_17242|Target_17242
chr10	7808015	7808066	+	Target_17242|Target_17242
chr10	7811178	7811308	+	Target_17242|Target_17242
chr10	7816793	7816854	+	Target_17242|Target_17242
chr10	7817713	7817762	+	Target_17242|Target_17242
chr10	7820800	7820982	+	Target_17242|Target_17242
chr10	7822018	7822141	+	Target_17242|Target_17242
chr10	7822226	7822270	+	Target_17242|Target_17242
chr10	7825043	7825138	+	Target_17242|Target_17242
chr10	7829782	7829990	+	Target_17242|Target_17242
chr10	7830092	7830226	+	Target_17242|Target_17242
chr10	7838083	7838118	+	Target_17242|Target_17242
chr10	7839009	7839141	+	Target_17242|Target_17242
chr10	7840952	7841157	+	Target_17242|Target_17242
chr10	7841734	7841878	+	Target_17242|Target_17242
chr10	7841989	7842054	+	Target_17242|Target_17242
chr10	7844232	7844388	+	Target_17242|Target_17242
chr10	7844720	7844817	+	Target_17242|Target_17242
chr10	7848936	7848973	+	Target_17242
chr10	7849621	7849762	+	Target_17242|Target_17242
chr10	7860672	7860838	+	Target_17242
chr10	7866280	7866523	+	Target_17242
chr10	8005882	8007705	+	Target_17242
chr10	8019203	8019286	+	Target_17242
chr10	8051040	8051293	+	Target_17242
chr10	8055693	8055800	+	Target_17242
chr10	8056599	8056714	+	Target_17242
chr10	8092412	8093582	+	Target_17242|Target_17242|Target_17242
chr10	8094362	8095447	+	Target_17242|Target_17242|Target_17242
chr10	8096666	8096854	+	Target_17242|Target_17242
chr10	8097249	8097859	+	Target_17242|Target_17242
chr10	8100267	8100804	+	Target_17242|Target_17242
chr10	8105955	8106101	+	Target_17242|Target_17242
chr10	8111435	8111561	+	Target_17242|Target_17242
chr10	8115701	8117164	+	Target_17242|Target_17242
chr10	10826401	10826632	+	Target_17242
chr10	10828607	10828698	+	Target_17242
chr10	10834334	10834488	+	Target_17242
chr10	10836660	10836877	+	Target_17242
chr10	10976902	10977376	+	Target_17242|Target_17242|Target_17242
chr10	10986145	10986287	+	Target_17242|Target_17242|Target_17242
chr10	10987987	10988057	+	Target_17242
chr10	10988474	10988563	+	Target_17242|Target_17242|Target_17242
chr10	10989408	10989519	+	Target_17242|Target_17242
chr10	10993900	10994126	+	Target_17242|Target_17242|Target_17242
chr10	11047258	11047403	+	Target_17242
chr10	11059892	11060126	+	Target_17242
chr10	11113505	11113657	+	Target_17242
chr10	11113772	11114838	+	Target_17242
chr10	11116910	11117298	+	Target_17242
chr10	11138264	11138385	+	Target_17242
chr10	11139247	11139372	+	Target_17242
chr10	11140034	11140437	+	Target_17242
chr10	11147431	11147451	+	Target_17242
chr10	11206992	11207280	+	Target_17242|Target_17242
chr10	11207448	11207645	+	Target_17242|Target_17242|Target_17242|Target_17242
chr10	11259387	11259470	+	Target_17242|Target_17242|Target_17242|Target_17242
chr10	11291115	11291164	+	Target_17242|Target_17242|Target_17242|Target_17242
chr10	11299700	11299835	+	Target_17242|Target_17242|Target_17242|Target_17242
chr10	11308560	11308640	+	Target_17242|Target_17242|Target_17242|Target_17242
chr10	11312628	11312787	+	Target_17242|Target_17242|Target_17242|Target_17242
chr10	11317019	11317083	+	Target_17242|Target_17242|Target_17242|Target_17242
chr10	11330380	11330515	+	Target_17242|Target_17242|Target_17242|Target_17242
chr10	11356101	11356233	+	Target_17242|Target_17242|Target_17242|Target_17242
chr10	11363151	11363349	+	Target_17242|Target_17242|Target_17242|Target_17242
chr10	11367798	11367942	+	Target_17242|Target_17242|Target_17242|Target_17242
chr10	11370888	11374605	+	Target_17242|Target_17242|Target_17242|Target_17242|Target_17242|Target_17242|Target_17242
chr10	11374641	11378672	+	Target_17242|Target_17242|Target_17242|Target_17242
chr10	11502508	11505848	+	Target_17242|Target_17242
chr10	11523768	11523921	+	Target_17242|Target_17242
chr10	11526969	11527069	+	Target_17242|Target_17242
chr10	11527167	11527233	+	Target_17242|Target_17242
chr10	11527815	11527910	+	Target_17242|Target_17242
chr10	11531100	11531221	+	Target_17242|Target_17242
chr10	11532830	11532879	+	Target_17242|Target_17242
chr10	11535117	11535227	+	Target_17242|Target_17242
chr10	11543099	11543207	+	Target_17242|Target_17242
chr10	11551593	11551674	+	Target_17242|Target_17242
chr10	11560533	11560573	+	Target_17242|Target_17242
chr10	11567384	11567467	+	Target_17242|Target_17242
chr10	11569498	11569566	+	Target_17242|Target_17242
chr10	11574176	11574274	+	Target_17242
chr10	11639629	11639716	+	Target_17242
chr10	11653441	11653679	+	Target_17242
chr10	11784355	11784745	+	Target_17242
chr10	11789347	11789469	+	Target_17242
chr10	11791493	11791591	+	Target_17242
chr10	11797406	11797607	+	Target_17242
chr10	11805222	11806065	+	Target_17242
chr10	11865396	11865469	+	Target_17242
chr10	11891606	11893755	+	Target_17242
chr10	11893995	11894214	+	Target_17242
chr10	11899263	11899384	+	Target_17242
chr10	11904815	11904929	+	Target_17242
chr10	11908529	11908782	+	Target_17242
chr10	11911364	11914276	+	Target_17242|Target_17242
chr10	11929845	11929952	+	Target_17242
chr10	11936180	11936709	+	Target_17242
chr10	11962020	11963306	+	Target_17242|Target_17242
chr10	11971863	11971984	+	Target_17242|Target_17242
chr10	11973639	11973781	+	Target_17242|Target_17242
chr10	11978543	11978711	+	Target_17242|Target_17242
chr10	11984663	11984762	+	Target_17242|Target_17242
chr10	11985062	11985167	+	Target_17242|Target_17242
chr10	11990367	11990507	+	Target_17242|Target_17242
chr10	11994064	11994248	+	Target_17242|Target_17242
chr10	11997230	11997506	+	Target_17242|Target_17242
chr10	11998318	11998522	+	Target_17242|Target_17242
chr10	12001169	12001355	+	Target_17242|Target_17242
chr10	12006007	12006124	+	Target_17242|Target_17242
chr10	12009339	12009453	+	Target_17242|Target_17242
chr10	12021055	12021164	+	Target_17242|Target_17242
chr10	12039670	12039756	+	Target_17242|Target_17242
chr10	12041904	12042008	+	Target_17242|Target_17242
chr10	12043674	12043824	+	Target_17242|Target_17242
chr10	12046528	12046726	+	Target_17242|Target_17242
chr10	12056022	12056183	+	Target_17242|Target_17242
chr10	12070743	12071523	+	Target_17242|Target_17242
chr10	12077057	12077440	+	Target_17242|Target_17242
chr10	12084753	12084840	+	Target_17242
chr10	12084912	12085169	+	Target_17242
chr10	12110933	12111186	+	Target_17242
chr10	12123470	12123626	+	Target_17242
chr10	12126538	12126750	+	Target_17242
chr10	12129533	12129728	+	Target_17242
chr10	12130984	12131254	+	Target_17242
chr10	12133511	12133683	+	Target_17242
chr10	12136071	12136270	+	Target_17242
chr10	12139682	12139995	+	Target_17242
chr10	12142176	12142261	+	Target_17242
chr10	12143040	12143180	+	Target_17242
chr10	12148244	12148395	+	Target_17242
chr10	12149907	12150014	+	Target_17242
chr10	12154898	12155063	+	Target_17242
chr10	12159671	12159754	+	Target_17242
chr10	12160747	12160917	+	Target_17242
chr10	12162180	12162266	+	Target_17242
chr10	12162785	12165224	+	Target_17242
chr10	12171639	12171793	+	Target_17242|Target_17242|Target_17242|Target_17242|Target_17242
chr10	12175239	12175307	+	Target_17242|Target_17242|Target_17242|Target_17242|Target_17242
chr10	12178103	12178169	+	Target_17242|Target_17242|Target_17242|Target_17242
chr10	12184431	12184564	+	Target_17242
chr10	12185115	12185194	+	Target_17242|Target_17242|Target_17242|Target_17242|Target_17242
chr10	12191593	12191725	+	Target_17242|Target_17242|Target_17242|Target_17242|Target_17242
chr10	12191850	12191960	+	Target_17242|Target_17242|Target_17242|Target_17242|Target_17242
chr10	12197776	12197930	+	Target_17242|Target_17242|Target_17242|Target_17242|Target_17242
chr10	12198905	12199066	+	Target_17242|Target_17242|Target_17242|Target_17242|Target_17242
chr10	12199906	12200104	+	Target_17242|Target_17242|Target_17242|Target_17242|Target_17242
chr10	12202928	12203120	+	Target_17242|Target_17242|Target_17242|Target_17242|Target_17242
chr10	12204211	12204288	+	Target_17242|Target_17242|Target_17242|Target_17242|Target_17242
chr10	12206266	12207403	+	Target_17242|Target_17242
chr10	12209572	12209892	+	Target_17242|Target_17242|Target_17242
chr10	12211256	12211957	+	Target_17242|Target_17242|Target_17242
chr10	12212715	12212769	+	Target_17242
chr10	12212898	12212907	+	Target_17242
chr10	12214763	12214865	+	Target_17242
chr10	12215716	12215812	+	Target_17242
chr10	12219791	12219899	+	Target_17242
chr10	12221081	12221131	+	Target_17242
chr10	12226887	12226955	+	Target_17242
chr10	12228227	12228331	+	Target_17242
chr10	12237768	12238318	+	Target_17242|Target_17242
chr10	12240703	12240775	+	Target_17242
chr10	12251965	12252023	+	Target_17242
chr10	12252288	12252321	+	Target_17242
chr10	12257738	12257834	+	Target_17242
chr10	12259359	12259466	+	Target_17242
chr10	12272946	12272995	+	Target_17242
chr10	12277046	12277122	+	Target_17242
chr10	12279142	12279265	+	Target_17242
chr10	12280455	12280484	+	Target_17242
chr10	12288147	12288276	+	Target_17242
chr10	12291579	12291717	+	Target_17242
chr10	12292309	12292589	+	Target_17242
chr10	12391582	12391909	+	Target_17242|Target_17242
chr10	12595223	12595355	+	Target_17242|Target_17242
chr10	12620751	12620822	+	Target_17242
chr10	12708734	12708809	+	Target_17242|Target_17242
chr10	12802946	12803085	+	Target_17242|Target_17242
chr10	12811671	12811798	+	Target_17242|Target_17242
chr10	12833156	12833232	+	Target_17242|Target_17242
chr10	12856193	12856306	+	Target_17242|Target_17242
chr10	12858248	12858327	+	Target_17242|Target_17242
chr10	12866463	12866551	+	Target_17242|Target_17242
chr10	12867571	12868137	+	Target_17242|Target_17242
chr10	12870767	12871733	+	Target_17242
chr10	12875132	12877545	+	Target_17242
chr10	12938624	12940679	+	Target_17242
chr10	13040337	13040512	+	Target_17242
chr10	13043196	13043704	+	Target_17242
chr10	13142081	13142302	+	Target_17242|Target_17242|Target_17242|Target_17242
chr10	13150137	13150289	+	Target_17242|Target_17242|Target_17242
chr10	13150961	13151015	+	Target_17242|Target_17242
chr10	13151096	13151288	+	Target_17242|Target_17242|Target_17242|Target_17242
chr10	13152273	13152476	+	Target_17242|Target_17242|Target_17242|Target_17242
chr10	13154452	13154635	+	Target_17242|Target_17242|Target_17242|Target_17242
chr10	13158266	13158340	+	Target_17242|Target_17242|Target_17242|Target_17242
chr10	13160887	13161040	+	Target_17242|Target_17242|Target_17242|Target_17242
chr10	13164384	13164487	+	Target_17242|Target_17242|Target_17242|Target_17242
chr10	13165994	13166110	+	Target_17242|Target_17242|Target_17242|Target_17242
chr10	13167417	13167567	+	Target_17242|Target_17242|Target_17242|Target_17242
chr10	13167945	13168039	+	Target_17242|Target_17242|Target_17242|Target_17242
chr10	13169744	13169903	+	Target_17242|Target_17242|Target_17242|Target_17242
chr10	13174066	13174197	+	Target_17242|Target_17242|Target_17242|Target_17242
chr10	13175501	13175581	+	Target_17242|Target_17242|Target_17242|Target_17242
chr10	13178744	13180276	+	Target_17242|Target_17242|Target_17242|Target_17242
chr10	13203553	13203606	+	Target_17242|Target_17242
chr10	13206127	13206209	+	Target_17242|Target_17242
chr10	13212921	13213263	+	Target_17242|Target_17242
chr10	13214375	13214480	+	Target_17242|Target_17242
chr10	13214624	13214765	+	Target_17242|Target_17242
chr10	13217509	13217681	+	Target_17242|Target_17242
chr10	13222441	13222607	+	Target_17242|Target_17242
chr10	13224932	13225100	+	Target_17242|Target_17242
chr10	13228163	13228280	+	Target_17242|Target_17242
chr10	13230880	13231080	+	Target_17242|Target_17242
chr10	13233298	13233399	+	Target_17242|Target_17242
chr10	13234254	13234365	+	Target_17242|Target_17242
chr10	13234450	13234568	+	Target_17242|Target_17242
chr10	13237040	13237269	+	Target_17242|Target_17242
chr10	13239622	13239767	+	Target_17242|Target_17242
chr10	13240688	13240807	+	Target_17242|Target_17242
chr10	13243420	13243534	+	Target_17242|Target_17242
chr10	13246218	13246364	+	Target_17242|Target_17242
chr10	13251090	13251133	+	Target_17242|Target_17242
chr10	13251226	13253104	+	Target_17242|Target_17242
chr10	13263766	13264200	+	Target_17242
chr10	13271610	13271709	+	Target_17242
chr10	13275537	13275633	+	Target_17242
chr10	13275734	13275800	+	Target_17242
chr10	13276200	13276328	+	Target_17242
chr10	13319795	13320354	+	Target_17242|Target_17242
chr10	13322975	13323110	+	Target_17242|Target_17242
chr10	13325689	13325839	+	Target_17242|Target_17242
chr10	13330359	13330541	+	Target_17242|Target_17242
chr10	13333830	13333912	+	Target_17242|Target_17242
chr10	13336427	13336596	+	Target_17242|Target_17242
chr10	13337495	13337606	+	Target_17242|Target_17242
chr10	13340186	13340245	+	Target_17242
chr10	13341419	13341746	+	Target_17242
chr10	13341967	13342130	+	Target_17242
chr10	13359437	13361356	+	Target_17242|Target_17242|Target_17242
chr10	13364834	13365047	+	Target_17242|Target_17242
chr10	13370350	13370450	+	Target_17242|Target_17242|Target_17242
chr10	13371697	13371788	+	Target_17242|Target_17242|Target_17242
chr10	13375816	13375971	+	Target_17242|Target_17242|Target_17242
chr10	13378242	13378350	+	Target_17242|Target_17242|Target_17242
chr10	13380704	13380808	+	Target_17242|Target_17242|Target_17242
chr10	13386757	13387028	+	Target_17242|Target_17242
chr10	13389999	13390298	+	Target_17242|Target_17242|Target_17242
chr10	13480483	13481497	+	Target_17242
chr10	13483087	13483750	+	Target_17242
chr10	13489265	13489319	+	Target_17242|Target_17242
chr10	13494538	13494658	+	Target_17242|Target_17242
chr10	13522898	13523124	+	Target_17242|Target_17242
chr10	13534610	13534876	+	Target_17242|Target_17242
chr10	13538765	13538888	+	Target_17242|Target_17242
chr10	13541738	13542080	+	Target_17242|Target_17242
chr10	13542509	13542679	+	Target_17242
chr10	13544860	13544976	+	Target_17242|Target_17242
chr10	13628938	13629152	+	Target_17242
chr10	13639457	13639535	+	Target_17242
chr10	13642243	13642348	+	Target_17242
chr10	13647630	13647744	+	Target_17242
chr10	13652038	13652185	+	Target_17242
chr10	13653614	13653683	+	Target_17242
chr10	13655740	13655881	+	Target_17242
chr10	13656014	13656086	+	Target_17242
chr10	13658397	13658553	+	Target_17242
chr10	13672259	13672868	+	Target_17242
chr10	13685705	13689035	+	Target_17242
chr10	13693902	13693974	+	Target_17242
chr10	13696415	13696512	+	Target_17242
chr10	13698635	13699522	+	Target_17242
chr10	13701322	13701490	+	Target_17242
chr10	13702315	13702553	+	Target_17242
chr10	13705452	13705509	+	Target_17242
chr10	13708096	13708325	+	Target_17242
chr10	13712405	13712528	+	Target_17242
chr10	13716910	13717044	+	Target_17242
chr10	13735897	13736039	+	Target_17242
chr10	13743339	13743478	+	Target_17242
chr10	13749036	13749113	+	Target_17242
chr10	13779843	13779930	+	Target_17242
chr10	13782193	13782251	+	Target_17242
chr10	13782511	13782577	+	Target_17242
chr10	13789735	13789819	+	Target_17242
chr10	13803646	13803669	+	Target_17242
chr10	13804623	13804680	+	Target_17242
chr10	13824921	13825006	+	Target_17242
chr10	13838495	13838588	+	Target_17242
chr10	13852813	13852908	+	Target_17242
chr10	13900846	13900912	+	Target_17242
chr10	14372056	14372182	+	Target_17242
chr10	14372595	14372866	+	Target_17242
chr10	14478574	14478660	+	Target_17242
chr10	14560558	14563305	+	Target_17242
chr10	14563867	14564018	+	Target_17242
chr10	14572330	14572514	+	Target_17242
chr10	14709632	14709690	+	Target_17242
chr10	14816251	14816896	+	Target_17242
chr10	14861250	14862157	+	Target_17242
chr10	14867477	14867619	+	Target_17242
chr10	14870143	14870271	+	Target_17242
chr10	14879830	14879983	+	Target_17242
chr10	14880260	14880458	+	Target_17242
chr10	14881903	14881984	+	Target_17242
chr10	14882073	14882156	+	Target_17242
chr10	14890607	14890656	+	Target_17242
chr10	14890788	14890894	+	Target_17242
chr10	14891719	14891810	+	Target_17242
chr10	14893217	14893322	+	Target_17242
chr10	14894368	14894530	+	Target_17242
chr10	14896123	14896279	+	Target_17242
chr10	14897839	14897942	+	Target_17242
chr10	14909081	14909294	+	Target_17242
chr10	14909734	14909908	+	Target_17242
chr10	14912595	14912666	+	Target_17242
chr10	14913526	14913740	+	Target_17242
chr10	14920781	14921126	+	Target_17242|Target_17242|Target_17242|Target_17242|Target_17242|Target_17242
chr10	14923498	14923644	+	Target_17242|Target_17242|Target_17242|Target_17242
chr10	14938844	14939516	+	Target_17242|Target_17242|Target_17242|Target_17242|Target_17242|Target_17242
chr10	14941537	14941684	+	Target_17242|Target_17242|Target_17242|Target_17242|Target_17242|Target_17242
chr10	14943131	14943261	+	Target_17242|Target_17242|Target_17242|Target_17242|Target_17242|Target_17242
chr10	14944404	14946304	+	Target_17242|Target_17242|Target_17242|Target_17242|Target_17242|Target_17242
chr10	14948870	14951329	+	Target_17242|Target_17242|Target_17242|Target_17242
chr10	14961736	14961831	+	Target_17242|Target_17242|Target_17242|Target_17242
chr10	14964979	14965068	+	Target_17242|Target_17242|Target_17242|Target_17242
chr10	14968841	14968896	+	Target_17242|Target_17242|Target_17242|Target_17242
chr10	14970014	14970151	+	Target_17242|Target_17242|Target_17242|Target_17242
chr10	14974852	14974954	+	Target_17242|Target_17242|Target_17242|Target_17242
chr10	14976378	14976519	+	Target_17242|Target_17242|Target_17242|Target_17242
chr10	14976701	14976774	+	Target_17242|Target_17242|Target_17242|Target_17242
chr10	14977461	14977563	+	Target_17242|Target_17242|Target_17242|Target_17242
chr10	14978536	14978592	+	Target_17242|Target_17242|Target_17242
chr10	14981808	14981868	+	Target_17242|Target_17242|Target_17242|Target_17242
chr10	14984112	14984434	+	Target_17242
chr10	14987103	14987188	+	Target_17242|Target_17242|Target_17242|Target_17242
chr10	14989523	14989608	+	Target_17242|Target_17242
chr10	14991034	14991086	+	Target_17242|Target_17242|Target_17242|Target_17242
chr10	14995900	14996094	+	Target_17242|Target_17242|Target_17242|Target_17242
chr10	15001437	15001556	+	Target_17242
chr10	15008438	15008605	+	Target_17242
chr10	15014511	15014850	+	Target_17242
chr10	15085894	15085985	+	Target_17242|Target_17242
chr10	15089124	15089319	+	Target_17242|Target_17242
chr10	15091633	15091764	+	Target_17242|Target_17242
chr10	15098822	15098981	+	Target_17242
chr10	15103722	15103861	+	Target_17242|Target_17242
chr10	15106401	15106501	+	Target_17242|Target_17242
chr10	15107582	15107752	+	Target_17242|Target_17242
chr10	15113793	15113876	+	Target_17242|Target_17242
chr10	15115085	15115851	+	Target_17242|Target_17242
chr10	15117473	15120602	+	Target_17242
chr10	15120689	15120752	+	Target_17242
chr10	15120921	15121039	+	Target_17242
chr10	15130715	15130775	+	Target_17242
chr10	15137383	15138864	+	Target_17242
chr10	15139085	15139765	+	Target_17242|Target_17242|Target_17242|Target_17242
chr10	15144216	15144335	+	Target_17242|Target_17242
chr10	15145303	15146256	+	Target_17242|Target_17242|Target_17242
chr10	15147770	15151214	+	Target_17242
chr10	15151700	15151838	+	Target_17242
chr10	15154794	15154962	+	Target_17242
chr10	15161341	15161512	+	Target_17242
chr10	15170348	15170457	+	Target_17242
chr10	15172140	15172311	+	Target_17242
chr10	15174815	15174932	+	Target_17242
chr10	15175051	15175143	+	Target_17242
chr10	15175243	15175362	+	Target_17242
chr10	15177272	15177417	+	Target_17242
chr10	15183420	15183556	+	Target_17242
chr10	15196720	15197346	+	Target_17242
chr10	15210501	15210695	+	Target_17242
chr10	15253643	15256600	+	Target_17242
chr10	15257994	15258109	+	Target_17242
chr10	15262942	15263059	+	Target_17242
chr10	15290637	15290814	+	Target_17242
chr10	15296719	15296878	+	Target_17242
chr10	15317853	15317946	+	Target_17242
chr10	15325876	15326104	+	Target_17242
chr10	15412954	15413058	+	Target_17242
chr10	15559087	15559243	+	Target_17242
chr10	15561288	15561411	+	Target_17242
chr10	15573048	15573150	+	Target_17242
chr10	15590453	15590567	+	Target_17242
chr10	15600072	15600201	+	Target_17242
chr10	15614209	15614368	+	Target_17242
chr10	15617487	15617593	+	Target_17242
chr10	15628582	15628663	+	Target_17242
chr10	15634223	15634303	+	Target_17242
chr10	15639205	15639298	+	Target_17242
chr10	15646206	15646354	+	Target_17242
chr10	15647722	15647790	+	Target_17242
chr10	15648283	15648421	+	Target_17242
chr10	15649675	15649830	+	Target_17242
chr10	15650233	15650289	+	Target_17242
chr10	15655658	15655766	+	Target_17242
chr10	15658512	15658558	+	Target_17242
chr10	15686028	15686220	+	Target_17242
chr10	15688844	15689050	+	Target_17242
chr10	15697352	15697405	+	Target_17242
chr10	15700997	15701054	+	Target_17242
chr10	15702877	15702921	+	Target_17242
chr10	15713601	15713646	+	Target_17242
chr10	15714622	15714748	+	Target_17242
chr10	15719590	15719636	+	Target_17242
chr10	15720720	15720782	+	Target_17242
chr10	15726002	15726126	+	Target_17242
chr10	15729936	15730037	+	Target_17242
chr10	15760764	15760898	+	Target_17242
chr10	15761561	15761770	+	Target_17242
chr10	15820174	15821140	+	Target_17242
chr10	15824153	15824225	+	Target_17242
chr10	15828559	15828647	+	Target_17242
chr10	15831245	15831318	+	Target_17242
chr10	15838098	15838171	+	Target_17242
chr10	15858833	15858914	+	Target_17242
chr10	15863654	15863725	+	Target_17242
chr10	15875628	15875708	+	Target_17242
chr10	15876541	15876615	+	Target_17242
chr10	15879202	15879317	+	Target_17242
chr10	15880226	15880278	+	Target_17242
chr10	15883424	15883598	+	Target_17242
chr10	15885210	15885271	+	Target_17242
chr10	15889862	15889942	+	Target_17242
chr10	15902204	15902519	+	Target_17242
chr10	16478966	16479046	+	Target_17242|Target_17242
chr10	16479355	16479489	+	Target_17242
chr10	16509130	16509209	+	Target_17242
chr10	16526335	16526815	+	Target_17242|Target_17242
chr10	16528350	16528616	+	Target_17242|Target_17242
chr10	16547018	16547159	+	Target_17242|Target_17242
chr10	16553044	16555736	+	Target_17242|Target_17242
chr10	16555741	16556706	+	Target_17242
chr10	16562476	16564004	+	Target_17242
chr10	16632616	16635495	+	Target_17242|Target_17242
chr10	16737021	16737154	+	Target_17242|Target_17242
chr10	16794537	16794652	+	Target_17242|Target_17242
chr10	16794916	16794999	+	Target_17242|Target_17242
chr10	16796869	16796988	+	Target_17242|Target_17242
chr10	16806388	16806509	+	Target_17242|Target_17242
chr10	16824032	16824083	+	Target_17242|Target_17242
chr10	16858971	16859083	+	Target_17242
chr10	16859313	16859453	+	Target_17242|Target_17242
chr10	16865964	16867081	+	Target_17242
chr10	16870803	16871039	+	Target_17242
chr10	16873250	16873416	+	Target_17242
chr10	16877012	16877194	+	Target_17242
chr10	16878233	16878381	+	Target_17242
chr10	16882328	16882534	+	Target_17242
chr10	16882883	16883046	+	Target_17242
chr10	16893233	16893442	+	Target_17242
chr10	16911634	16911852	+	Target_17242
chr10	16916372	16916502	+	Target_17242
chr10	16918895	16919096	+	Target_17242
chr10	16930415	16930565	+	Target_17242
chr10	16932369	16932526	+	Target_17242
chr10	16940994	16941182	+	Target_17242
chr10	16942623	16942849	+	Target_17242
chr10	16943336	16943458	+	Target_17242
chr10	16945964	16946114	+	Target_17242
chr10	16948201	16948408	+	Target_17242
chr10	16949506	16949678	+	Target_17242
chr10	16955809	16955991	+	Target_17242
chr10	16957030	16957171	+	Target_17242
chr10	16957819	16958029	+	Target_17242
chr10	16960620	16960799	+	Target_17242
chr10	16961961	16962136	+	Target_17242
chr10	16967239	16967423	+	Target_17242
chr10	16967582	16967773	+	Target_17242
chr10	16970155	16970302	+	Target_17242
chr10	16975085	16975283	+	Target_17242
chr10	16979590	16979783	+	Target_17242
chr10	16980961	16981146	+	Target_17242
chr10	16982030	16982236	+	Target_17242
chr10	16989233	16989366	+	Target_17242
chr10	16990476	16990605	+	Target_17242
chr10	16991999	16992110	+	Target_17242
chr10	16994274	16994388	+	Target_17242
chr10	16996387	16996547	+	Target_17242
chr10	17024482	17024652	+	Target_17242
chr10	17026103	17026278	+	Target_17242
chr10	17032332	17032514	+	Target_17242
chr10	17061831	17061982	+	Target_17242
chr10	17083031	17083219	+	Target_17242
chr10	17085825	17085982	+	Target_17242
chr10	17087005	17087187	+	Target_17242
chr10	17087932	17088093	+	Target_17242
chr10	17089412	17089602	+	Target_17242
chr10	17107506	17107637	+	Target_17242
chr10	17110062	17110279	+	Target_17242
chr10	17110603	17110769	+	Target_17242
chr10	17113424	17113603	+	Target_17242
chr10	17113825	17113970	+	Target_17242
chr10	17126269	17126460	+	Target_17242
chr10	17127595	17127758	+	Target_17242
chr10	17130162	17130344	+	Target_17242
chr10	17142003	17142238	+	Target_17242
chr10	17145123	17145236	+	Target_17242
chr10	17146417	17146604	+	Target_17242
chr10	17147455	17147574	+	Target_17242
chr10	17151638	17151734	+	Target_17242
chr10	17152917	17153049	+	Target_17242
chr10	17156025	17156188	+	Target_17242
chr10	17157469	17157596	+	Target_17242
chr10	17164793	17164897	+	Target_17242
chr10	17165586	17165688	+	Target_17242
chr10	17168759	17168798	+	Target_17242
chr10	17169827	17169923	+	Target_17242
chr10	17171119	17171249	+	Target_17242
chr10	17171642	17171816	+	Target_17242
chr10	17184981	17191139	+	Target_17242
chr10	17195505	17195635	+	Target_17242
chr10	17196675	17196733	+	Target_17242
chr10	17199439	17199783	+	Target_17242
chr10	17201144	17201228	+	Target_17242
chr10	17202303	17202373	+	Target_17242
chr10	17203481	17203547	+	Target_17242
chr10	17204164	17204236	+	Target_17242
chr10	17210839	17210916	+	Target_17242
chr10	17216549	17216659	+	Target_17242
chr10	17243569	17244070	+	Target_17242
chr10	17270257	17270523	+	Target_17242
chr10	17271274	17271984	+	Target_17242
chr10	17272648	17272709	+	Target_17242
chr10	17275585	17275681	+	Target_17242
chr10	17275768	17275930	+	Target_17242
chr10	17276691	17276817	+	Target_17242
chr10	17277167	17277388	+	Target_17242
chr10	17277844	17277888	+	Target_17242
chr10	17278292	17278378	+	Target_17242
chr10	17279228	17279592	+	Target_17242
chr10	17362675	17363345	+	Target_17242
chr10	17365063	17365156	+	Target_17242
chr10	17369012	17369125	+	Target_17242
chr10	17373406	17373551	+	Target_17242
chr10	17401512	17401599	+	Target_17242
chr10	17428934	17429074	+	Target_17242
chr10	17432529	17432619	+	Target_17242
chr10	17441103	17441201	+	Target_17242
chr10	17449966	17450285	+	Target_17242
chr10	17495557	17495656	+	Target_17242
chr10	17496153	17496254	+	Target_17242
chr10	17631957	17632445	+	Target_17242
chr10	17636203	17636382	+	Target_17242
chr10	17641288	17641410	+	Target_17242
chr10	17645558	17645647	+	Target_17242
chr10	17645724	17645743	+	Target_17242
chr10	17645928	17646046	+	Target_17242
chr10	17659081	17659373	+	Target_17242
chr10	17686123	17686378	+	Target_17242|Target_17242
chr10	17702462	17702547	+	Target_17242|Target_17242
chr10	17726673	17726749	+	Target_17242
chr10	17726830	17726926	+	Target_17242
chr10	17730025	17730172	+	Target_17242|Target_17242
chr10	17735220	17735311	+	Target_17242|Target_17242
chr10	17737047	17737240	+	Target_17242|Target_17242
chr10	17738773	17738868	+	Target_17242|Target_17242
chr10	17742189	17742278	+	Target_17242|Target_17242
chr10	17746429	17746517	+	Target_17242|Target_17242
chr10	17746968	17747023	+	Target_17242|Target_17242
chr10	17747586	17747740	+	Target_17242|Target_17242
chr10	17750774	17750950	+	Target_17242|Target_17242
chr10	17756541	17758821	+	Target_17242|Target_17242
chr10	17794250	17794551	+	Target_17242
chr10	17813307	17813380	+	Target_17242
chr10	17818027	17818169	+	Target_17242
chr10	17837919	17842866	+	Target_17242
chr10	17851361	17851525	+	Target_17242
chr10	17865072	17865474	+	Target_17242
chr10	17869540	17869714	+	Target_17242
chr10	17875673	17875838	+	Target_17242
chr10	17882691	17882805	+	Target_17242
chr10	17887106	17887193	+	Target_17242|Target_17242
chr10	17887288	17887435	+	Target_17242
chr10	17891582	17891768	+	Target_17242
chr10	17894975	17895133	+	Target_17242
chr10	17898251	17898362	+	Target_17242
chr10	17903396	17903512	+	Target_17242
chr10	17905543	17905692	+	Target_17242
chr10	17908570	17908770	+	Target_17242
chr10	17912257	17912385	+	Target_17242
chr10	17912859	17912947	+	Target_17242
chr10	17913993	17914138	+	Target_17242
chr10	17915795	17915837	+	Target_17242
chr10	17917101	17917265	+	Target_17242
chr10	17919911	17919979	+	Target_17242
chr10	17921732	17921833	+	Target_17242
chr10	17922536	17922682	+	Target_17242
chr10	17923078	17923193	+	Target_17242
chr10	17927278	17927445	+	Target_17242
chr10	17936220	17936323	+	Target_17242
chr10	17940045	17940278	+	Target_17242
chr10	17942801	17942967	+	Target_17242
chr10	17943986	17944136	+	Target_17242
chr10	17948901	17949015	+	Target_17242
chr10	17949549	17949714	+	Target_17242
chr10	17951321	17951363	+	Target_17242
chr10	17952230	17953178	+	Target_17242
chr10	18041217	18041518	+	Target_17242
chr10	18060291	18060364	+	Target_17242
chr10	18065017	18065159	+	Target_17242
chr10	18084906	18089854	+	Target_17242
chr10	18098351	18098515	+	Target_17242
chr10	18112043	18112445	+	Target_17242
chr10	18116494	18116668	+	Target_17242
chr10	18122627	18122792	+	Target_17242
chr10	18129621	18129735	+	Target_17242
chr10	18134035	18134122	+	Target_17242|Target_17242
chr10	18134217	18134364	+	Target_17242
chr10	18138507	18138693	+	Target_17242
chr10	18141895	18142053	+	Target_17242
chr10	18145170	18145281	+	Target_17242
chr10	18150315	18150431	+	Target_17242
chr10	18152462	18152611	+	Target_17242
chr10	18155490	18155690	+	Target_17242
chr10	18159174	18159302	+	Target_17242
chr10	18159776	18159864	+	Target_17242
chr10	18160910	18161055	+	Target_17242
chr10	18162712	18162754	+	Target_17242
chr10	18164018	18164182	+	Target_17242
chr10	18166828	18166896	+	Target_17242
chr10	18168649	18168750	+	Target_17242
chr10	18169453	18169599	+	Target_17242
chr10	18169995	18170110	+	Target_17242
chr10	18174197	18174364	+	Target_17242
chr10	18183138	18183241	+	Target_17242
chr10	18186962	18187195	+	Target_17242
chr10	18189716	18189882	+	Target_17242
chr10	18190901	18191051	+	Target_17242
chr10	18195814	18195928	+	Target_17242
chr10	18196462	18196627	+	Target_17242
chr10	18198234	18198276	+	Target_17242
chr10	18199143	18200091	+	Target_17242
chr10	18240767	18240954	+	Target_17242|Target_17242
chr10	18242119	18242466	+	Target_17242|Target_17242
chr10	18250509	18250791	+	Target_17242|Target_17242
chr10	18254411	18254619	+	Target_17242|Target_17242
chr10	18266830	18267003	+	Target_17242|Target_17242
chr10	18270240	18270412	+	Target_17242|Target_17242
chr10	18276407	18276580	+	Target_17242|Target_17242
chr10	18280079	18280232	+	Target_17242|Target_17242
chr10	18282109	18282220	+	Target_17242
chr10	18284584	18284651	+	Target_17242|Target_17242
chr10	18289595	18289754	+	Target_17242|Target_17242
chr10	18290714	18292325	+	Target_17242|Target_17242|Target_17242
chr10	18293239	18293337	+	Target_17242
chr10	18297478	18297612	+	Target_17242
chr10	18298593	18298682	+	Target_17242
chr10	18299457	18299491	+	Target_17242
chr10	18331633	18332221	+	Target_17242|Target_17242
chr10	18429605	18430144	+	Target_17242|Target_17242|Target_17242|Target_17242|Target_17242|Target_17242
chr10	18439811	18439904	+	Target_17242|Target_17242|Target_17242|Target_17242|Target_17242|Target_17242
chr10	18549583	18550246	+	Target_17242
chr10	18629613	18629906	+	Target_17242
chr10	18689512	18690029	+	Target_17242
chr10	18690852	18690972	+	Target_17242|Target_17242|Target_17242|Target_17242|Target_17242|Target_17242|Target_17242|Target_17242|Target_17242
chr10	18787283	18787406	+	Target_17242|Target_17242|Target_17242|Target_17242|Target_17242|Target_17242|Target_17242|Target_17242|Target_17242
chr10	18789740	18789877	+	Target_17242|Target_17242|Target_17242|Target_17242|Target_17242|Target_17242|Target_17242|Target_17242|Target_17242
chr10	18795399	18795476	+	Target_17242|Target_17242|Target_17242|Target_17242|Target_17242|Target_17242|Target_17242|Target_17242|Target_17242
chr10	18803164	18803298	+	Target_17242|Target_17242|Target_17242|Target_17242|Target_17242
chr10	18803439	18803459	+	Target_17242|Target_17242
chr10	18803908	18803970	+	Target_17242|Target_17242
chr10	18807264	18807345	+	Target_17242|Target_17242|Target_17242|Target_17242|Target_17242|Target_17242|Target_17242|Target_17242|Target_17242
chr10	18807838	18807897	+	Target_17242|Target_17242|Target_17242|Target_17242|Target_17242|Target_17242|Target_17242|Target_17242|Target_17242
chr10	18816516	18816626	+	Target_17242|Target_17242|Target_17242|Target_17242|Target_17242|Target_17242|Target_17242|Target_17242|Target_17242
chr10	18823004	18823156	+	Target_17242|Target_17242|Target_17242|Target_17242|Target_17242|Target_17242|Target_17242|Target_17242|Target_17242
chr10	18825029	18825125	+	Target_17242|Target_17242|Target_17242|Target_17242|Target_17242|Target_17242|Target_17242|Target_17242|Target_17242
chr10	18827108	18827294	+	Target_17242|Target_17242|Target_17242|Target_17242|Target_17242|Target_17242|Target_17242|Target_17242|Target_17242
chr10	18828158	18830688	+	Target_17242|Target_17242|Target_17242|Target_17242|Target_17242|Target_17242|Target_17242|Target_17242|Target_17242
chr10	18834263	18835074	+	Target_17242
chr10	18837040	18837166	+	Target_17242
chr10	18840751	18840900	+	Target_17242
chr10	18874877	18875022	+	Target_17242
chr10	18885136	18885256	+	Target_17242
chr10	18898773	18898855	+	Target_17242
chr10	18903388	18903542	+	Target_17242
chr10	18905112	18905222	+	Target_17242
chr10	18931404	18931484	+	Target_17242
chr10	18937418	18937574	+	Target_17242
chr10	18940057	18940550	+	Target_17242
chr10	18948312	18948612	+	Target_17242
chr10	18955503	18955564	+	Target_17242
chr10	18957458	18957606	+	Target_17242
chr10	18961550	18961634	+	Target_17242
chr10	18962912	18963064	+	Target_17242
chr10	18964096	18966940	+	Target_17242
chr10	20105371	20106120	+	Target_17242
chr10	20290703	20290915	+	Target_17242
chr10	20335797	20335944	+	Target_17242
chr10	20357098	20357168	+	Target_17242
chr10	20432223	20432346	+	Target_17242
chr10	20436712	20436831	+	Target_17242
chr10	20453396	20453496	+	Target_17242
chr10	20465927	20466023	+	Target_17242
chr10	20466256	20466338	+	Target_17242
chr10	20500597	20500658	+	Target_17242
chr10	20506354	20506505	+	Target_17242
chr10	20507992	20508031	+	Target_17242
chr10	20534273	20534434	+	Target_17242
chr10	20568631	20569115	+	Target_17242
chr10	20840898	20840975	+	Target_17242
chr10	21068902	21074852	+	Target_17242|Target_17242|Target_17242
chr10	21076130	21076237	+	Target_17242|Target_17242|Target_17242
chr10	21097438	21097588	+	Target_17242
chr10	21098734	21098827	+	Target_17242
chr10	21101697	21101869	+	Target_17242|Target_17242|Target_17242
chr10	21102867	21102972	+	Target_17242
chr10	21104553	21104646	+	Target_17242
chr10	21106528	21106621	+	Target_17242
chr10	21108352	21108445	+	Target_17242
chr10	21112136	21112229	+	Target_17242
chr10	21115375	21115468	+	Target_17242
chr10	21117458	21117563	+	Target_17242
chr10	21120124	21120235	+	Target_17242
chr10	21120401	21120512	+	Target_17242
chr10	21124441	21124552	+	Target_17242
chr10	21129667	21129778	+	Target_17242
chr10	21134186	21134297	+	Target_17242
chr10	21139323	21139431	+	Target_17242
chr10	21141473	21141578	+	Target_17242
chr10	21147168	21147273	+	Target_17242
chr10	21148641	21148755	+	Target_17242
chr10	21157592	21157694	+	Target_17242
chr10	21158668	21158770	+	Target_17242
chr10	21169722	21169833	+	Target_17242
chr10	21177025	21177136	+	Target_17242
chr10	21178773	21178878	+	Target_17242
chr10	21185886	21185958	+	Target_17242
chr10	21186053	21186531	+	Target_17242
chr10	21250600	21250708	+	Target_17242|Target_17242
chr10	21309045	21309130	+	Target_17242|Target_17242
chr10	21414691	21415087	+	Target_17242|Target_17242
chr10	21435270	21435488	+	Target_17242|Target_17242
chr10	21461311	21461406	+	Target_17242|Target_17242
chr10	21462693	21463116	+	Target_17242|Target_17242|Target_17242
chr10	21463230	21463302	+	Target_17242
chr10	21463410	21463852	+	Target_17242|Target_17242
chr10	21783420	21784874	+	Target_17242
chr10	21785490	21785570	+	Target_17242
chr10	21785678	21786213	+	Target_17242
chr10	21802408	21808587	+	Target_17242
chr10	21810317	21810409	+	Target_17242
chr10	21812611	21812800	+	Target_17242
chr10	21814475	21814611	+	Target_17242
chr10	21823100	21823449	+	Target_17242|Target_17242|Target_17242|Target_17242
chr10	21823573	21823733	+	Target_17242|Target_17242|Target_17242|Target_17242|Target_17242
chr10	21827761	21827841	+	Target_17242|Target_17242|Target_17242|Target_17242|Target_17242
chr10	21840744	21840850	+	Target_17242
chr10	21845571	21846114	+	Target_17242|Target_17242|Target_17242
chr10	21875222	21875277	+	Target_17242|Target_17242
chr10	21884259	21884369	+	Target_17242|Target_17242
chr10	21901276	21901380	+	Target_17242|Target_17242
chr10	21903759	21903853	+	Target_17242|Target_17242
chr10	21906040	21906136	+	Target_17242|Target_17242
chr10	21940601	21940697	+	Target_17242|Target_17242
chr10	21959377	21959633	+	Target_17242|Target_17242
chr10	21962278	21962848	+	Target_17242|Target_17242
chr10	21970260	21970305	+	Target_17242|Target_17242
chr10	21971153	21971186	+	Target_17242|Target_17242
chr10	21977419	21977467	+	Target_17242
chr10	22002700	22002879	+	Target_17242|Target_17242
chr10	22015172	22015284	+	Target_17242|Target_17242
chr10	22016784	22016857	+	Target_17242|Target_17242
chr10	22019828	22019983	+	Target_17242|Target_17242
chr10	22021827	22022016	+	Target_17242|Target_17242
chr10	22022432	22022521	+	Target_17242|Target_17242
chr10	22022696	22023058	+	Target_17242|Target_17242
chr10	22024067	22024164	+	Target_17242|Target_17242
chr10	22028958	22029165	+	Target_17242|Target_17242
chr10	22030867	22032559	+	Target_17242|Target_17242
chr10	22045476	22045684	+	Target_17242
chr10	22048098	22048547	+	Target_17242
chr10	22055189	22055238	+	Target_17242
chr10	22094908	22095028	+	Target_17242
chr10	22171210	22171368	+	Target_17242
chr10	22193450	22193541	+	Target_17242
chr10	22207707	22207801	+	Target_17242
chr10	22208760	22208858	+	Target_17242
chr10	22209726	22209892	+	Target_17242
chr10	22217434	22217481	+	Target_17242
chr10	22217968	22218070	+	Target_17242
chr10	22292141	22292650	+	Target_17242
chr10	22497742	22498912	+	Target_17242
chr10	22541000	22547477	+	Target_17242
chr10	22605311	22605485	+	Target_17242|Target_17242
chr10	22606812	22606924	+	Target_17242|Target_17242
chr10	22607033	22607097	+	Target_17242|Target_17242
chr10	22607200	22607235	+	Target_17242|Target_17242
chr10	22607581	22607642	+	Target_17242
chr10	22607734	22607791	+	Target_17242
chr10	22607887	22607947	+	Target_17242|Target_17242
chr10	22608867	22609246	+	Target_17242
chr10	22610138	22610625	+	Target_17242
chr10	22615359	22615490	+	Target_17242|Target_17242
chr10	22615818	22615915	+	Target_17242|Target_17242
chr10	22616523	22616579	+	Target_17242|Target_17242
chr10	22616670	22616721	+	Target_17242|Target_17242
chr10	22616878	22616987	+	Target_17242|Target_17242
chr10	22617062	22617108	+	Target_17242|Target_17242
chr10	22617528	22617627	+	Target_17242|Target_17242
chr10	22617976	22618057	+	Target_17242|Target_17242
chr10	22618141	22620414	+	Target_17242|Target_17242
chr10	22634373	22634747	+	Target_17242|Target_17242|Target_17242|Target_17242|Target_17242|Target_17242|Target_17242
chr10	22636945	22637062	+	Target_17242
chr10	22648339	22648465	+	Target_17242
chr10	22649684	22649796	+	Target_17242
chr10	22653781	22653948	+	Target_17242|Target_17242|Target_17242|Target_17242
chr10	22657423	22657607	+	Target_17242|Target_17242|Target_17242|Target_17242
chr10	22675682	22675888	+	Target_17242|Target_17242|Target_17242|Target_17242
chr10	22676751	22676925	+	Target_17242|Target_17242|Target_17242|Target_17242
chr10	22678088	22678241	+	Target_17242|Target_17242|Target_17242|Target_17242
chr10	22680657	22680849	+	Target_17242|Target_17242|Target_17242|Target_17242
chr10	22690089	22690206	+	Target_17242|Target_17242|Target_17242|Target_17242
chr10	22699959	22700105	+	Target_17242|Target_17242|Target_17242
chr10	22701373	22701452	+	Target_17242
chr10	22705547	22706539	+	Target_17242|Target_17242|Target_17242|Target_17242
chr10	22724353	22726858	+	Target_17242
chr10	22823765	22826210	+	Target_17242
chr10	22828899	22829003	+	Target_17242
chr10	22830732	22830976	+	Target_17242
chr10	22839587	22839701	+	Target_17242
chr10	22856779	22856818	+	Target_17242
chr10	22862239	22862386	+	Target_17242
chr10	22880557	22880710	+	Target_17242
chr10	22896855	22896952	+	Target_17242
chr10	22898548	22898646	+	Target_17242
chr10	23003111	23003503	+	Target_17242
chr10	23216953	23217035	+	Target_17242
chr10	23220924	23220973	+	Target_17242
chr10	23235072	23235190	+	Target_17242
chr10	23244735	23244861	+	Target_17242
chr10	23247998	23248067	+	Target_17242
chr10	23248327	23248503	+	Target_17242
chr10	23250812	23251007	+	Target_17242
chr10	23257234	23257418	+	Target_17242
chr10	23270268	23270421	+	Target_17242
chr10	23270523	23270629	+	Target_17242
chr10	23287076	23287326	+	Target_17242
chr10	23290847	23290984	+	Target_17242
chr10	23292174	23292343	+	Target_17242
chr10	23295812	23295910	+	Target_17242
chr10	23297204	23297303	+	Target_17242
chr10	23297743	23297860	+	Target_17242
chr10	23319524	23319725	+	Target_17242
chr10	23321789	23321952	+	Target_17242
chr10	23326198	23326514	+	Target_17242
chr10	23384426	23384655	+	Target_17242
chr10	23393072	23393173	+	Target_17242
chr10	23399170	23399247	+	Target_17242
chr10	23408232	23408380	+	Target_17242
chr10	23409686	23410942	+	Target_17242
chr10	23481459	23482243	+	Target_17242
chr10	23482632	23483181	+	Target_17242
chr10	23605519	23607847	+	Target_17242
chr10	23609669	23609744	+	Target_17242
chr10	23611322	23611466	+	Target_17242
chr10	23621990	23622111	+	Target_17242
chr10	23633497	23633772	+	Target_17242
chr10	23728197	23731310	+	Target_17242
chr10	23983674	23984163	+	Target_17242
chr10	24296153	24296303	+	Target_17242
chr10	24497719	24498192	+	Target_17242|Target_17242
chr10	24508554	24508838	+	Target_17242|Target_17242|Target_17242
chr10	24536053	24537320	+	Target_17242
chr10	24544050	24544975	+	Target_17242
chr10	24564613	24564710	+	Target_17242
chr10	24669797	24669996	+	Target_17242|Target_17242|Target_17242
chr10	24721923	24722122	+	Target_17242|Target_17242|Target_17242
chr10	24727314	24727408	+	Target_17242|Target_17242|Target_17242
chr10	24762156	24762989	+	Target_17242|Target_17242|Target_17242
chr10	24783428	24783533	+	Target_17242|Target_17242
chr10	24784075	24784125	+	Target_17242|Target_17242|Target_17242
chr10	24790307	24790474	+	Target_17242|Target_17242|Target_17242
chr10	24802187	24802363	+	Target_17242|Target_17242|Target_17242
chr10	24809051	24809182	+	Target_17242|Target_17242|Target_17242
chr10	24810710	24810858	+	Target_17242|Target_17242|Target_17242
chr10	24813251	24813693	+	Target_17242|Target_17242|Target_17242
chr10	24816864	24817048	+	Target_17242|Target_17242|Target_17242
chr10	24820758	24820922	+	Target_17242|Target_17242|Target_17242
chr10	24821998	24822166	+	Target_17242|Target_17242|Target_17242
chr10	24825702	24825822	+	Target_17242
chr10	24831621	24831699	+	Target_17242
chr10	24831811	24833410	+	Target_17242
chr10	24833909	24834032	+	Target_17242|Target_17242|Target_17242
chr10	24834755	24836772	+	Target_17242|Target_17242|Target_17242
chr10	24872537	24875035	+	Target_17242
chr10	24878199	24878231	+	Target_17242
chr10	24880153	24880259	+	Target_17242
chr10	24880570	24880612	+	Target_17242
chr10	24880815	24880941	+	Target_17242
chr10	24883878	24883968	+	Target_17242
chr10	24884045	24884119	+	Target_17242
chr10	24884645	24884724	+	Target_17242
chr10	24884816	24884972	+	Target_17242
chr10	24885668	24885811	+	Target_17242
chr10	24886375	24886512	+	Target_17242
chr10	24886873	24886938	+	Target_17242
chr10	24889574	24889859	+	Target_17242
chr10	24890906	24891032	+	Target_17242
chr10	24893240	24893277	+	Target_17242
chr10	24896427	24896530	+	Target_17242
chr10	24896673	24896832	+	Target_17242
chr10	24908401	24910298	+	Target_17242
chr10	24911661	24911691	+	Target_17242
chr10	24918924	24918979	+	Target_17242
chr10	24922330	24922409	+	Target_17242
chr10	24923939	24924032	+	Target_17242
chr10	24955913	24955938	+	Target_17242
chr10	24959146	24959326	+	Target_17242
chr10	25010765	25011208	+	Target_17242
chr10	25012490	25012597	+	Target_17242
chr10	25137553	25138820	+	Target_17242
chr10	25140316	25140393	+	Target_17242
chr10	25144246	25144293	+	Target_17242
chr10	25145841	25145924	+	Target_17242
chr10	25147320	25147338	+	Target_17242
chr10	25160926	25160992	+	Target_17242
chr10	25226112	25226296	+	Target_17242
chr10	25231258	25231365	+	Target_17242
chr10	25241456	25241533	+	Target_17242
chr10	25270916	25273305	+	Target_17242
chr10	25273664	25273834	+	Target_17242
chr10	25279391	25279538	+	Target_17242
chr10	25284574	25284798	+	Target_17242
chr10	25288329	25288475	+	Target_17242
chr10	25304788	25305030	+	Target_17242
chr10	25305507	25305621	+	Target_17242
chr10	25310670	25310837	+	Target_17242
chr10	25312104	25315593	+	Target_17242
chr10	25447000	25448832	+	Target_17242
chr10	25464289	25465251	+	Target_17242|Target_17242
chr10	25509980	25510086	+	Target_17242
chr10	25684839	25684942	+	Target_17242
chr10	25701178	25701402	+	Target_17242
chr10	25755579	25755648	+	Target_17242
chr10	25839904	25840014	+	Target_17242
chr10	25861577	25861816	+	Target_17242
chr10	25877935	25878074	+	Target_17242
chr10	25883220	25883326	+	Target_17242
chr10	25885571	25885718	+	Target_17242
chr10	25886700	25891157	+	Target_17242
chr10	26223001	26223257	+	Target_17242
chr10	26224672	26224759	+	Target_17242
chr10	26241022	26241207	+	Target_17242
chr10	26243802	26243937	+	Target_17242
chr10	26285418	26285523	+	Target_17242
chr10	26286087	26286187	+	Target_17242
chr10	26305748	26305825	+	Target_17242
chr10	26310431	26310577	+	Target_17242
chr10	26312950	26313016	+	Target_17242
chr10	26315305	26315461	+	Target_17242
chr10	26355903	26356003	+	Target_17242
chr10	26357696	26357813	+	Target_17242
chr10	26359039	26359144	+	Target_17242
chr10	26359246	26359330	+	Target_17242
chr10	26377131	26377334	+	Target_17242
chr10	26385309	26385408	+	Target_17242
chr10	26385496	26385611	+	Target_17242
chr10	26409604	26409731	+	Target_17242
chr10	26414326	26414537	+	Target_17242
chr10	26417319	26417467	+	Target_17242
chr10	26432376	26432530	+	Target_17242
chr10	26434374	26434463	+	Target_17242
chr10	26436358	26436488	+	Target_17242
chr10	26442778	26442858	+	Target_17242
chr10	26443674	26443752	+	Target_17242
chr10	26446238	26446444	+	Target_17242
chr10	26454995	26455107	+	Target_17242
chr10	26457640	26457803	+	Target_17242
chr10	26459344	26459468	+	Target_17242
chr10	26462591	26463486	+	Target_17242
chr10	26465629	26465774	+	Target_17242
chr10	26482133	26482240	+	Target_17242
chr10	26490193	26490234	+	Target_17242
chr10	26491892	26492036	+	Target_17242
chr10	26500771	26501465	+	Target_17242
chr10	26505235	26505814	+	Target_17242|Target_17242
chr10	26506538	26506598	+	Target_17242|Target_17242
chr10	26506770	26506920	+	Target_17242|Target_17242
chr10	26507971	26508205	+	Target_17242|Target_17242
chr10	26512815	26512906	+	Target_17242|Target_17242
chr10	26513467	26513580	+	Target_17242|Target_17242
chr10	26518590	26518706	+	Target_17242|Target_17242
chr10	26534849	26534929	+	Target_17242|Target_17242
chr10	26558047	26558102	+	Target_17242|Target_17242
chr10	26559568	26559685	+	Target_17242|Target_17242
chr10	26562564	26562629	+	Target_17242|Target_17242
chr10	26569937	26570016	+	Target_17242|Target_17242
chr10	26575273	26575423	+	Target_17242|Target_17242
chr10	26581393	26581501	+	Target_17242|Target_17242
chr10	26581830	26581920	+	Target_17242|Target_17242
chr10	26589716	26590048	+	Target_17242|Target_17242
chr10	26592962	26593491	+	Target_17242
chr10	26727265	26727384	+	Target_17242
chr10	26727580	26727782	+	Target_17242
chr10	26781255	26781327	+	Target_17242
chr10	26785232	26785320	+	Target_17242
chr10	26789747	26790040	+	Target_17242
chr10	26792125	26792203	+	Target_17242
chr10	26800675	26800835	+	Target_17242
chr10	26802467	26802589	+	Target_17242
chr10	26822367	26822454	+	Target_17242
chr10	26825002	26825146	+	Target_17242
chr10	26830510	26830621	+	Target_17242
chr10	26849033	26849132	+	Target_17242
chr10	26849658	26849773	+	Target_17242
chr10	26851254	26851358	+	Target_17242
chr10	26855889	26856732	+	Target_17242
chr10	26878793	26879266	+	Target_17242
chr10	26880238	26880342	+	Target_17242
chr10	26881778	26881895	+	Target_17242
chr10	26882862	26883251	+	Target_17242
chr10	26932036	26937211	+	Target_17242
chr10	26937879	26937977	+	Target_17242
chr10	26938319	26938522	+	Target_17242
chr10	26939482	26939720	+	Target_17242
chr10	26941993	26942383	+	Target_17242
chr10	26986594	26986769	+	Target_17242
chr10	26991090	26991123	+	Target_17242
chr10	26993605	26993670	+	Target_17242
chr10	26994214	26994323	+	Target_17242
chr10	26998566	26998697	+	Target_17242
chr10	27009146	27009288	+	Target_17242
chr10	27012734	27012846	+	Target_17242
chr10	27012942	27013052	+	Target_17242
chr10	27024168	27024249	+	Target_17242
chr10	27024394	27024508	+	Target_17242
chr10	27031425	27031506	+	Target_17242
chr10	27035261	27037674	+	Target_17242|Target_17242|Target_17242|Target_17242|Target_17242|Target_17242|Target_17242|Target_17242|Target_17242|Target_17242|Target_17242|Target_17242|Target_17242
chr10	27040526	27040712	+	Target_17242|Target_17242|Target_17242|Target_17242|Target_17242|Target_17242|Target_17242|Target_17242|Target_17242|Target_17242|Target_17242|Target_17242
chr10	27044583	27044670	+	Target_17242|Target_17242|Target_17242|Target_17242|Target_17242
chr10	27047990	27048167	+	Target_17242|Target_17242|Target_17242|Target_17242|Target_17242|Target_17242|Target_17242|Target_17242
chr10	27052808	27052889	+	Target_17242|Target_17242
chr10	27054146	27054247	+	Target_17242|Target_17242|Target_17242|Target_17242|Target_17242|Target_17242|Target_17242|Target_17242|Target_17242|Target_17242|Target_17242|Target_17242
chr10	27057780	27057921	+	Target_17242|Target_17242|Target_17242|Target_17242|Target_17242|Target_17242|Target_17242|Target_17242|Target_17242|Target_17242|Target_17242|Target_17242
chr10	27059173	27059274	+	Target_17242|Target_17242|Target_17242|Target_17242|Target_17242|Target_17242|Target_17242|Target_17242|Target_17242|Target_17242|Target_17242|Target_17242
chr10	27060003	27060018	+	Target_17242|Target_17242|Target_17242|Target_17242|Target_17242|Target_17242|Target_17242|Target_17242
chr10	27065993	27066170	+	Target_17242|Target_17242|Target_17242|Target_17242|Target_17242|Target_17242|Target_17242|Target_17242|Target_17242|Target_17242|Target_17242
chr10	27112066	27112234	+	Target_17242|Target_17242|Target_17242|Target_17242|Target_17242|Target_17242|Target_17242|Target_17242|Target_17242|Target_17242|Target_17242|Target_17242
chr10	27128661	27128712	+	Target_17242
chr10	27149675	27150016	+	Target_17242|Target_17242|Target_17242|Target_17242|Target_17242|Target_17242|Target_17242|Target_17242|Target_17242|Target_17242|Target_17242|Target_17242
chr10	27220134	27220491	+	Target_17242
chr10	27223341	27223445	+	Target_17242
chr10	27224353	27224556	+	Target_17242
chr10	27225665	27225915	+	Target_17242
chr10	27228224	27230930	+	Target_17242
chr10	27293044	27294652	+	Target_17242|Target_17242
chr10	27295845	27295891	+	Target_17242|Target_17242
chr10	27301810	27302039	+	Target_17242|Target_17242
chr10	27303422	27303640	+	Target_17242|Target_17242
chr10	27306430	27306721	+	Target_17242|Target_17242
chr10	27311486	27311616	+	Target_17242|Target_17242
chr10	27313375	27313488	+	Target_17242|Target_17242
chr10	27317780	27317874	+	Target_17242|Target_17242
chr10	27318214	27318285	+	Target_17242|Target_17242
chr10	27322153	27322306	+	Target_17242|Target_17242
chr10	27323724	27324681	+	Target_17242|Target_17242
chr10	27326114	27326252	+	Target_17242|Target_17242
chr10	27326799	27326983	+	Target_17242|Target_17242
chr10	27328893	27329107	+	Target_17242|Target_17242
chr10	27332354	27332496	+	Target_17242|Target_17242
chr10	27333085	27333119	+	Target_17242|Target_17242
chr10	27335281	27335452	+	Target_17242|Target_17242
chr10	27337729	27337908	+	Target_17242|Target_17242
chr10	27342248	27342319	+	Target_17242|Target_17242
chr10	27349273	27349346	+	Target_17242|Target_17242
chr10	27349440	27349469	+	Target_17242|Target_17242
chr10	27350072	27350171	+	Target_17242|Target_17242
chr10	27352916	27353010	+	Target_17242|Target_17242
chr10	27355415	27355477	+	Target_17242|Target_17242
chr10	27356085	27356215	+	Target_17242|Target_17242
chr10	27366266	27366469	+	Target_17242|Target_17242
chr10	27366561	27366622	+	Target_17242|Target_17242
chr10	27368017	27368090	+	Target_17242|Target_17242
chr10	27371731	27371762	+	Target_17242|Target_17242
chr10	27375467	27375538	+	Target_17242|Target_17242
chr10	27381334	27381441	+	Target_17242|Target_17242
chr10	27382277	27382451	+	Target_17242|Target_17242
chr10	27382613	27382728	+	Target_17242|Target_17242
chr10	27389013	27389427	+	Target_17242|Target_17242
chr10	27399039	27401049	+	Target_17242|Target_17242|Target_17242
chr10	27403449	27403536	+	Target_17242|Target_17242|Target_17242
chr10	27404988	27405062	+	Target_17242|Target_17242|Target_17242
chr10	27405147	27405274	+	Target_17242|Target_17242|Target_17242
chr10	27406504	27406656	+	Target_17242|Target_17242|Target_17242
chr10	27408222	27408378	+	Target_17242|Target_17242|Target_17242
chr10	27409363	27409476	+	Target_17242|Target_17242|Target_17242
chr10	27410314	27410377	+	Target_17242|Target_17242|Target_17242
chr10	27411769	27411902	+	Target_17242|Target_17242|Target_17242
chr10	27412475	27412628	+	Target_17242|Target_17242|Target_17242
chr10	27415624	27415715	+	Target_17242|Target_17242|Target_17242
chr10	27420787	27420870	+	Target_17242|Target_17242|Target_17242
chr10	27422967	27423051	+	Target_17242|Target_17242|Target_17242
chr10	27423759	27423910	+	Target_17242|Target_17242|Target_17242
chr10	27425204	27425314	+	Target_17242|Target_17242|Target_17242
chr10	27431315	27431414	+	Target_17242|Target_17242
chr10	27434356	27434519	+	Target_17242|Target_17242|Target_17242
chr10	27436426	27436597	+	Target_17242
chr10	27437834	27437969	+	Target_17242|Target_17242|Target_17242
chr10	27443106	27443349	+	Target_17242|Target_17242|Target_17242
chr10	27443752	27444541	+	Target_17242|Target_17242|Target_17242
chr10	27447477	27447615	+	Target_17242|Target_17242|Target_17242
chr10	27448547	27448687	+	Target_17242|Target_17242|Target_17242
chr10	27450022	27450111	+	Target_17242|Target_17242|Target_17242
chr10	27453992	27454099	+	Target_17242|Target_17242|Target_17242
chr10	27454317	27454468	+	Target_17242|Target_17242|Target_17242
chr10	27456030	27456203	+	Target_17242|Target_17242|Target_17242
chr10	27458872	27460012	+	Target_17242|Target_17242|Target_17242
chr10	27462046	27462188	+	Target_17242|Target_17242|Target_17242
chr10	27469881	27469995	+	Target_17242|Target_17242
chr10	27470408	27470510	+	Target_17242|Target_17242|Target_17242
chr10	27475307	27475848	+	Target_17242|Target_17242|Target_17242
chr10	27484142	27486371	+	Target_17242|Target_17242|Target_17242
chr10	27493368	27493478	+	Target_17242|Target_17242|Target_17242
chr10	27494126	27494177	+	Target_17242|Target_17242|Target_17242
chr10	27497174	27497374	+	Target_17242|Target_17242|Target_17242
chr10	27499742	27500010	+	Target_17242|Target_17242|Target_17242
chr10	27504463	27504570	+	Target_17242|Target_17242|Target_17242
chr10	27506908	27507112	+	Target_17242|Target_17242|Target_17242
chr10	27508651	27508786	+	Target_17242|Target_17242|Target_17242
chr10	27512266	27512381	+	Target_17242|Target_17242|Target_17242
chr10	27520676	27520749	+	Target_17242|Target_17242|Target_17242
chr10	27524020	27524141	+	Target_17242|Target_17242
chr10	27529247	27529413	+	Target_17242|Target_17242|Target_17242
chr10	27529602	27529808	+	Target_17242
chr10	27530987	27531068	+	Target_17242|Target_17242
chr10	27534781	27541235	+	Target_17242
chr10	27687116	27688169	+	Target_17242
chr10	27692140	27692286	+	Target_17242
chr10	27700736	27700858	+	Target_17242
chr10	27702090	27703297	+	Target_17242
chr10	27793102	27793366	+	Target_17242|Target_17242|Target_17242|Target_17242|Target_17242|Target_17242
chr10	27798803	27798859	+	Target_17242|Target_17242|Target_17242|Target_17242|Target_17242|Target_17242
chr10	27815756	27815818	+	Target_17242|Target_17242|Target_17242|Target_17242
chr10	27820457	27820544	+	Target_17242
chr10	27821435	27821508	+	Target_17242|Target_17242|Target_17242|Target_17242|Target_17242
chr10	27822663	27822782	+	Target_17242|Target_17242|Target_17242|Target_17242|Target_17242
chr10	27822856	27822923	+	Target_17242|Target_17242|Target_17242|Target_17242|Target_17242
chr10	27826804	27831166	+	Target_17242|Target_17242|Target_17242|Target_17242|Target_17242|Target_17242
chr10	27961802	27964344	+	Target_17242|Target_17242
chr10	27964449	27964483	+	Target_17242|Target_17242
chr10	28023384	28023720	+	Target_17242|Target_17242
chr10	28024149	28024303	+	Target_17242|Target_17242
chr10	28030273	28030433	+	Target_17242|Target_17242
chr10	28032156	28032426	+	Target_17242|Target_17242
chr10	28034635	28034778	+	Target_17242|Target_17242
chr10	28101096	28101554	+	Target_17242
chr10	28149553	28149775	+	Target_17242
chr10	28151362	28151551	+	Target_17242
chr10	28196591	28196706	+	Target_17242
chr10	28223938	28224181	+	Target_17242
chr10	28225654	28225809	+	Target_17242
chr10	28228825	28228936	+	Target_17242
chr10	28229491	28229734	+	Target_17242
chr10	28233150	28233360	+	Target_17242
chr10	28233744	28233891	+	Target_17242
chr10	28250496	28250644	+	Target_17242
chr10	28257851	28257947	+	Target_17242
chr10	28260036	28260242	+	Target_17242
chr10	28270394	28270511	+	Target_17242
chr10	28272771	28272908	+	Target_17242
chr10	28273112	28273219	+	Target_17242
chr10	28273947	28274140	+	Target_17242
chr10	28276314	28276472	+	Target_17242
chr10	28283847	28284109	+	Target_17242
chr10	28287922	28287977	+	Target_17242
chr10	28339922	28343173	+	Target_17242
chr10	28345408	28345552	+	Target_17242
chr10	28347423	28347532	+	Target_17242
chr10	28348578	28348672	+	Target_17242
chr10	28358700	28358781	+	Target_17242
chr10	28378599	28378770	+	Target_17242
chr10	28408579	28408644	+	Target_17242
chr10	28409122	28409319	+	Target_17242
chr10	28409522	28409597	+	Target_17242
chr10	28412959	28413045	+	Target_17242
chr10	28413938	28414020	+	Target_17242
chr10	28420488	28420620	+	Target_17242
chr10	28436411	28436492	+	Target_17242
chr10	28438910	28438988	+	Target_17242
chr10	28491081	28491200	+	Target_17242
chr10	28527496	28527664	+	Target_17242
chr10	28543702	28543805	+	Target_17242
chr10	28569028	28569069	+	Target_17242
chr10	28570938	28571067	+	Target_17242
chr10	28808845	28813540	+	Target_17242
chr10	28814876	28814937	+	Target_17242
chr10	28820663	28821283	+	Target_17242
chr10	28821421	28821936	+	Target_17242
chr10	28822420	28822549	+	Target_17242|Target_17242
chr10	28822926	28822963	+	Target_17242|Target_17242|Target_17242
chr10	28824490	28824686	+	Target_17242|Target_17242|Target_17242
chr10	28872327	28872434	+	Target_17242|Target_17242|Target_17242
chr10	28878664	28878780	+	Target_17242|Target_17242|Target_17242
chr10	28879648	28879761	+	Target_17242|Target_17242|Target_17242
chr10	28884661	28884970	+	Target_17242|Target_17242
chr10	28897114	28897360	+	Target_17242|Target_17242|Target_17242
chr10	28899627	28899750	+	Target_17242|Target_17242|Target_17242
chr10	28900702	28900851	+	Target_17242|Target_17242|Target_17242
chr10	28903495	28903614	+	Target_17242|Target_17242|Target_17242
chr10	28905101	28905291	+	Target_17242|Target_17242|Target_17242
chr10	28906585	28906713	+	Target_17242|Target_17242|Target_17242
chr10	28908465	28912041	+	Target_17242|Target_17242|Target_17242
chr10	28966423	28966902	+	Target_17242
chr10	28970186	28970474	+	Target_17242
chr10	28970911	28971868	+	Target_17242
chr10	29078239	29081873	+	Target_17242|Target_17242|Target_17242
chr10	29083470	29083572	+	Target_17242
chr10	29084701	29084979	+	Target_17242|Target_17242|Target_17242
chr10	29577989	29578159	+	Target_17242
chr10	29580771	29580935	+	Target_17242
chr10	29581447	29581606	+	Target_17242
chr10	29599038	29599117	+	Target_17242
chr10	29599918	29600158	+	Target_17242
chr10	29698500	29698587	+	Target_17242
chr10	29704285	29704341	+	Target_17242
chr10	29709419	29711299	+	Target_17242
chr10	29746276	29747262	+	Target_17242|Target_17242
chr10	29747362	29747518	+	Target_17242|Target_17242
chr10	29751205	29751330	+	Target_17242|Target_17242
chr10	29752420	29752564	+	Target_17242|Target_17242
chr10	29754523	29754679	+	Target_17242|Target_17242
chr10	29756670	29756804	+	Target_17242|Target_17242
chr10	29759204	29759412	+	Target_17242|Target_17242
chr10	29760066	29760172	+	Target_17242|Target_17242
chr10	29762766	29762918	+	Target_17242|Target_17242
chr10	29769465	29769742	+	Target_17242|Target_17242
chr10	29770512	29770657	+	Target_17242|Target_17242
chr10	29773584	29773760	+	Target_17242|Target_17242
chr10	29775013	29775159	+	Target_17242|Target_17242
chr10	29775338	29775486	+	Target_17242|Target_17242
chr10	29776091	29776228	+	Target_17242|Target_17242
chr10	29777529	29777685	+	Target_17242|Target_17242
chr10	29779775	29779948	+	Target_17242|Target_17242
chr10	29782142	29782320	+	Target_17242|Target_17242
chr10	29783842	29783929	+	Target_17242|Target_17242
chr10	29784020	29784110	+	Target_17242|Target_17242
chr10	29788044	29788192	+	Target_17242|Target_17242
chr10	29801663	29801790	+	Target_17242|Target_17242
chr10	29811338	29811564	+	Target_17242|Target_17242
chr10	29812379	29812956	+	Target_17242|Target_17242
chr10	29813400	29813644	+	Target_17242|Target_17242
chr10	29815889	29815985	+	Target_17242
chr10	29818633	29818773	+	Target_17242|Target_17242
chr10	29819535	29819597	+	Target_17242|Target_17242
chr10	29820182	29820217	+	Target_17242|Target_17242
chr10	29820930	29821101	+	Target_17242
chr10	29821457	29822387	+	Target_17242
chr10	29824917	29824998	+	Target_17242
chr10	29833932	29834026	+	Target_17242
chr10	29839525	29840192	+	Target_17242|Target_17242
chr10	29843711	29843863	+	Target_17242|Target_17242
chr10	29843979	29844037	+	Target_17242|Target_17242
chr10	29852129	29852221	+	Target_17242|Target_17242
chr10	29858183	29858241	+	Target_17242|Target_17242
chr10	29891192	29891275	+	Target_17242
chr10	29923348	29923901	+	Target_17242
chr10	29946897	29946997	+	Target_17242
chr10	29975481	29975580	+	Target_17242
chr10	30024679	30024730	+	Target_17242
chr10	30301728	30306846	+	Target_17242
chr10	30315031	30318795	+	Target_17242
chr10	30336460	30336800	+	Target_17242
chr10	30348410	30348488	+	Target_17242
chr10	30598729	30602900	+	Target_17242
chr10	30604891	30604965	+	Target_17242
chr10	30605046	30605139	+	Target_17242
chr10	30611319	30611546	+	Target_17242
chr10	30615352	30615564	+	Target_17242
chr10	30625731	30625956	+	Target_17242
chr10	30629154	30629379	+	Target_17242
chr10	30630396	30630569	+	Target_17242
chr10	30638047	30638267	+	Target_17242
chr10	30653255	30653548	+	Target_17242
chr10	30653634	30653996	+	Target_17242
chr10	30654077	30654180	+	Target_17242
chr10	30654273	30654497	+	Target_17242
chr10	30658003	30658062	+	Target_17242
chr10	30658255	30658354	+	Target_17242
chr10	30658461	30658548	+	Target_17242
chr10	30662588	30662782	+	Target_17242
chr10	30663231	30663377	+	Target_17242
chr10	30722949	30723307	+	Target_17242|Target_17242
chr10	30726104	30726335	+	Target_17242
chr10	30727844	30728203	+	Target_17242|Target_17242
chr10	30736710	30736878	+	Target_17242|Target_17242
chr10	30739186	30739448	+	Target_17242|Target_17242
chr10	30740566	30740673	+	Target_17242|Target_17242
chr10	30747012	30747165	+	Target_17242|Target_17242
chr10	30748183	30748430	+	Target_17242|Target_17242
chr10	30749634	30750762	+	Target_17242|Target_17242
chr10	30900707	30900953	+	Target_17242
chr10	30901750	30901829	+	Target_17242
chr10	30915033	30915192	+	Target_17242
chr10	30915705	30915869	+	Target_17242
chr10	30918521	30918647	+	Target_17242
chr10	31133564	31134502	+	Target_17242|Target_17242|Target_17242|Target_17242|Target_17242|Target_17242|Target_17242|Target_17242
chr10	31137459	31139296	+	Target_17242|Target_17242|Target_17242|Target_17242|Target_17242|Target_17242|Target_17242|Target_17242|Target_17242
chr10	31146608	31146707	+	Target_17242|Target_17242
chr10	31164259	31164438	+	Target_17242
chr10	31165926	31165994	+	Target_17242|Target_17242|Target_17242|Target_17242|Target_17242|Target_17242|Target_17242|Target_17242
chr10	31197861	31197944	+	Target_17242|Target_17242|Target_17242|Target_17242|Target_17242|Target_17242|Target_17242|Target_17242
chr10	31199288	31199369	+	Target_17242|Target_17242
chr10	31212215	31212344	+	Target_17242|Target_17242
chr10	31230503	31230580	+	Target_17242|Target_17242|Target_17242|Target_17242|Target_17242|Target_17242|Target_17242
chr10	31273297	31273355	+	Target_17242|Target_17242|Target_17242|Target_17242|Target_17242|Target_17242
chr10	31288266	31288446	+	Target_17242
chr10	31320761	31320866	+	Target_17242|Target_17242|Target_17242|Target_17242|Target_17242|Target_17242|Target_17242
chr10	31605456	31607469	+	Target_17242
chr10	31607824	31608024	+	Target_17242
chr10	31608100	31608221	+	Target_17242|Target_17242|Target_17242|Target_17242
chr10	31610063	31610461	+	Target_17242|Target_17242
chr10	31749965	31750166	+	Target_17242|Target_17242|Target_17242|Target_17242|Target_17242
chr10	31784704	31784767	+	Target_17242|Target_17242|Target_17242|Target_17242|Target_17242
chr10	31791275	31791437	+	Target_17242|Target_17242|Target_17242|Target_17242|Target_17242|Target_17242
chr10	31799600	31799803	+	Target_17242|Target_17242|Target_17242|Target_17242|Target_17242|Target_17242
chr10	31803530	31803636	+	Target_17242|Target_17242|Target_17242|Target_17242|Target_17242|Target_17242
chr10	31809053	31810864	+	Target_17242|Target_17242|Target_17242|Target_17242|Target_17242|Target_17242
chr10	31812860	31813041	+	Target_17242|Target_17242|Target_17242|Target_17242|Target_17242|Target_17242
chr10	31815599	31818742	+	Target_17242|Target_17242|Target_17242|Target_17242|Target_17242|Target_17242
chr10	32095224	32096760	+	Target_17242
chr10	32097576	32097679	+	Target_17242
chr10	32097921	32098056	+	Target_17242
chr10	32098157	32098235	+	Target_17242
chr10	32099576	32099675	+	Target_17242
chr10	32101634	32101751	+	Target_17242
chr10	32103186	32103289	+	Target_17242
chr10	32106715	32106814	+	Target_17242
chr10	32109314	32109416	+	Target_17242
chr10	32115231	32115313	+	Target_17242
chr10	32120666	32120728	+	Target_17242
chr10	32128232	32128247	+	Target_17242
chr10	32128564	32128639	+	Target_17242
chr10	32132388	32132514	+	Target_17242
chr10	32141444	32141525	+	Target_17242
chr10	32142993	32143134	+	Target_17242
chr10	32150322	32150586	+	Target_17242
chr10	32197099	32197854	+	Target_17242
chr10	32199452	32199491	+	Target_17242
chr10	32217610	32217770	+	Target_17242
chr10	32297937	32300444	+	Target_17242
chr10	32304436	32304587	+	Target_17242
chr10	32306070	32306287	+	Target_17242
chr10	32306979	32307084	+	Target_17242
chr10	32307243	32307315	+	Target_17242
chr10	32307429	32307490	+	Target_17242
chr10	32308785	32308887	+	Target_17242
chr10	32309949	32310059	+	Target_17242
chr10	32310153	32310215	+	Target_17242
chr10	32311067	32311185	+	Target_17242
chr10	32311775	32311964	+	Target_17242
chr10	32317355	32317499	+	Target_17242
chr10	32320000	32320207	+	Target_17242
chr10	32321633	32321702	+	Target_17242
chr10	32322772	32322966	+	Target_17242
chr10	32323617	32323766	+	Target_17242
chr10	32324449	32324595	+	Target_17242
chr10	32324817	32324922	+	Target_17242
chr10	32326181	32326306	+	Target_17242
chr10	32326447	32326535	+	Target_17242
chr10	32327090	32327146	+	Target_17242
chr10	32327705	32327754	+	Target_17242
chr10	32328254	32328359	+	Target_17242
chr10	32329311	32329385	+	Target_17242
chr10	32337391	32337479	+	Target_17242
chr10	32344775	32345371	+	Target_17242
chr10	32557858	32558063	+	Target_17242
chr10	32560481	32560845	+	Target_17242
chr10	32560953	32561095	+	Target_17242
chr10	32561941	32562010	+	Target_17242
chr10	32562090	32562209	+	Target_17242
chr10	32573625	32573978	+	Target_17242
chr10	32575621	32575770	+	Target_17242
chr10	32575853	32575943	+	Target_17242
chr10	32576025	32576202	+	Target_17242
chr10	32580090	32580250	+	Target_17242
chr10	32581423	32581572	+	Target_17242
chr10	32581915	32582122	+	Target_17242
chr10	32582519	32582665	+	Target_17242
chr10	32594699	32594859	+	Target_17242
chr10	32635690	32636113	+	Target_17242
chr10	32735040	32735559	+	Target_17242|Target_17242
chr10	32740519	32740849	+	Target_17242|Target_17242
chr10	32742271	32742364	+	Target_17242|Target_17242
chr10	32745178	32745262	+	Target_17242|Target_17242
chr10	32751610	32751631	+	Target_17242|Target_17242
chr10	32751944	32751977	+	Target_17242|Target_17242
chr10	32759991	32760158	+	Target_17242|Target_17242
chr10	32761408	32761470	+	Target_17242|Target_17242
chr10	32762894	32762951	+	Target_17242|Target_17242
chr10	32780849	32780925	+	Target_17242|Target_17242
chr10	32806872	32806903	+	Target_17242|Target_17242
chr10	32807343	32807433	+	Target_17242|Target_17242
chr10	32832227	32832313	+	Target_17242|Target_17242
chr10	32833174	32833229	+	Target_17242|Target_17242
chr10	32854485	32854548	+	Target_17242|Target_17242
chr10	32856597	32856819	+	Target_17242|Target_17242|Target_17242
chr10	32860786	32860821	+	Target_17242|Target_17242
chr10	32863356	32863492	+	Target_17242|Target_17242
chr10	32871961	32872235	+	Target_17242
chr10	32873159	32873232	+	Target_17242
chr10	32974897	32975008	+	Target_17242
chr10	32977980	32978091	+	Target_17242
chr10	32983806	32983920	+	Target_17242
[truncated: 7,128 more rows]
