# Supplementary material for: Affected Kindred Analysis of Human X Chromosome Exomes to Identify Novel X-Linked Intellectual Disability Genes
Source: PLoS One. 2015 Feb 13;10(2):e0116454. doi: 10.1371/journal.pone.0116454 (PMC4332666; doi:10.1371/journal.pone.0116454)
Supplement: S2 File — is a compressed file providing a collection of bash-based and R-based scripts that were written and run to process and analyze our XLID study cohort. The scripts provided assume that short-read alignment has already been performed, including quality correction steps. These scripts will run data processing and analysis for a test cohort, as well as comparison analyses with other public databases. (ZIP) [file pone.0116454.s006.zip › Sib-PairCross-CohortFilter_scripts/interval_lists/chr11_Targets.interval_list]

@HD	VN:1.0	SO:coordinate
@SQ	SN:chr1	LN:249250621
@SQ	SN:chr2	LN:243199373
@SQ	SN:chr3	LN:198022430
@SQ	SN:chr4	LN:191154276
@SQ	SN:chr5	LN:180915260
@SQ	SN:chr6	LN:171115067
@SQ	SN:chr7	LN:159138663
@SQ	SN:chr8	LN:146364022
@SQ	SN:chr9	LN:141213431
@SQ	SN:chr10	LN:135534747
@SQ	SN:chr11	LN:135006516
@SQ	SN:chr12	LN:133851895
@SQ	SN:chr13	LN:115169878
@SQ	SN:chr14	LN:107349540
@SQ	SN:chr15	LN:102531392
@SQ	SN:chr16	LN:90354753
@SQ	SN:chr17	LN:81195210
@SQ	SN:chr18	LN:78077248
@SQ	SN:chr19	LN:59128983
@SQ	SN:chr20	LN:63025520
@SQ	SN:chr21	LN:48129895
@SQ	SN:chr22	LN:51304566
@SQ	SN:chrX	LN:155270560
@SQ	SN:chrY	LN:59373566
@SQ	SN:chrM	LN:16571
@SQ	SN:chr1_gl000191_random	LN:106433
@SQ	SN:chr1_gl000192_random	LN:547496
@SQ	SN:chr4_gl000193_random	LN:189789
@SQ	SN:chr4_gl000194_random	LN:191469
@SQ	SN:chr7_gl000195_random	LN:182896
@SQ	SN:chr8_gl000196_random	LN:38914
@SQ	SN:chr8_gl000197_random	LN:37175
@SQ	SN:chr9_gl000198_random	LN:90085
@SQ	SN:chr9_gl000199_random	LN:169874
@SQ	SN:chr9_gl000200_random	LN:187035
@SQ	SN:chr9_gl000201_random	LN:36148
@SQ	SN:chr11_gl000202_random	LN:40103
@SQ	SN:chr17_gl000203_random	LN:37498
@SQ	SN:chr17_gl000204_random	LN:81310
@SQ	SN:chr17_gl000205_random	LN:174588
@SQ	SN:chr17_gl000206_random	LN:41001
@SQ	SN:chr18_gl000207_random	LN:4262
@SQ	SN:chr19_gl000208_random	LN:92689
@SQ	SN:chr19_gl000209_random	LN:159169
@SQ	SN:chr21_gl000210_random	LN:27682
@SQ	SN:chrUn_gl000211	LN:166566
@SQ	SN:chrUn_gl000212	LN:186858
@SQ	SN:chrUn_gl000213	LN:164239
@SQ	SN:chrUn_gl000214	LN:137718
@SQ	SN:chrUn_gl000215	LN:172545
@SQ	SN:chrUn_gl000216	LN:172294
@SQ	SN:chrUn_gl000217	LN:172149
@SQ	SN:chrUn_gl000218	LN:161147
@SQ	SN:chrUn_gl000219	LN:179198
@SQ	SN:chrUn_gl000220	LN:161802
@SQ	SN:chrUn_gl000221	LN:155397
@SQ	SN:chrUn_gl000222	LN:186861
@SQ	SN:chrUn_gl000223	LN:180455
@SQ	SN:chrUn_gl000224	LN:179693
@SQ	SN:chrUn_gl000225	LN:211173
@SQ	SN:chrUn_gl000226	LN:15008
@SQ	SN:chrUn_gl000227	LN:128374
@SQ	SN:chrUn_gl000228	LN:129120
@SQ	SN:chrUn_gl000229	LN:19913
@SQ	SN:chrUn_gl000230	LN:43691
@SQ	SN:chrUn_gl000231	LN:27386
@SQ	SN:chrUn_gl000232	LN:40652
@SQ	SN:chrUn_gl000233	LN:45941
@SQ	SN:chrUn_gl000234	LN:40531
@SQ	SN:chrUn_gl000235	LN:34474
@SQ	SN:chrUn_gl000236	LN:41934
@SQ	SN:chrUn_gl000237	LN:45867
@SQ	SN:chrUn_gl000238	LN:39939
@SQ	SN:chrUn_gl000239	LN:33824
@SQ	SN:chrUn_gl000240	LN:41933
@SQ	SN:chrUn_gl000241	LN:42152
@SQ	SN:chrUn_gl000242	LN:43523
@SQ	SN:chrUn_gl000243	LN:43341
@SQ	SN:chrUn_gl000244	LN:39929
@SQ	SN:chrUn_gl000245	LN:36651
@SQ	SN:chrUn_gl000246	LN:38154
@SQ	SN:chrUn_gl000247	LN:36422
@SQ	SN:chrUn_gl000248	LN:39786
@SQ	SN:chrUn_gl000249	LN:38502
@PG	ID:bowtie2	PN:bowtie2	VN:2.0.0-beta7
@PG	ID:1	PN:IntervalListTools	CL:net.sf.picard.util.IntervalListTools INPUT=[chr11_Targets.interval_list] OUTPUT=chr11_Targets.interval_list UNIQUE=true SORT=true PADDING=0 VERBOSITY=INFO QUIET=false VALIDATION_STRINGENCY=STRICT COMPRESSION_LEVEL=5 MAX_RECORDS_IN_RAM=500000 CREATE_INDEX=false CREATE_MD5_FILE=false
chr11	126986	131373	+	Target_21773
chr11	131466	131524	+	Target_21773
chr11	131751	131920	+	Target_21773
chr11	193079	193154	+	Target_21773|Target_21773
chr11	193711	193911	+	Target_21773|Target_21773
chr11	194417	194573	+	Target_21773|Target_21773
chr11	196760	197046	+	Target_21773
chr11	197296	197413	+	Target_21773
chr11	197560	197761	+	Target_21773
chr11	198198	198300	+	Target_21773
chr11	198463	198585	+	Target_21773
chr11	199368	199509	+	Target_21773
chr11	199943	200258	+	Target_21773
chr11	202923	205667	+	Target_21773|Target_21773|Target_21773
chr11	205951	206043	+	Target_21773|Target_21773
chr11	207302	207422	+	Target_21773|Target_21773
chr11	208529	208938	+	Target_21773
chr11	209270	209318	+	Target_21773
chr11	209406	210000	+	Target_21773
chr11	210570	210662	+	Target_21773
chr11	211198	211349	+	Target_21773
chr11	212415	212511	+	Target_21773
chr11	212596	212759	+	Target_21773
chr11	212836	212981	+	Target_21773
chr11	213298	213418	+	Target_21773
chr11	214229	216718	+	Target_21773|Target_21773|Target_21773
chr11	218831	219041	+	Target_21773|Target_21773
chr11	224077	224239	+	Target_21773|Target_21773
chr11	230451	230552	+	Target_21773|Target_21773
chr11	232982	233215	+	Target_21773|Target_21773
chr11	233342	233534	+	Target_21773|Target_21773
chr11	236047	236362	+	Target_21773|Target_21773
chr11	236807	237144	+	Target_21773|Target_21773
chr11	238997	239076	+	Target_21773
chr11	244040	244216	+	Target_21773|Target_21773|Target_21773
chr11	244425	244469	+	Target_21773|Target_21773
chr11	244674	244761	+	Target_21773|Target_21773
chr11	247276	247448	+	Target_21773|Target_21773
chr11	248775	248855	+	Target_21773|Target_21773
chr11	248931	249057	+	Target_21773|Target_21773
chr11	250802	250865	+	Target_21773|Target_21773
chr11	251545	251626	+	Target_21773|Target_21773
chr11	251819	251936	+	Target_21773|Target_21773
chr11	252504	252984	+	Target_21773|Target_21773
chr11	278569	278598	+	Target_21773
chr11	279326	279607	+	Target_21773
chr11	279833	279872	+	Target_21773
chr11	280083	281839	+	Target_21773
chr11	282701	282797	+	Target_21773
chr11	284229	284400	+	Target_21773
chr11	284474	284642	+	Target_21773
chr11	285165	285304	+	Target_21773
chr11	289137	289239	+	Target_21773
chr11	289803	290075	+	Target_21773
chr11	290389	290600	+	Target_21773
chr11	290677	291113	+	Target_21773
chr11	291975	292095	+	Target_21773
chr11	292545	292677	+	Target_21773
chr11	292885	292997	+	Target_21773
chr11	293162	293235	+	Target_21773
chr11	293365	293502	+	Target_21773
chr11	293593	293727	+	Target_21773
chr11	293829	293925	+	Target_21773
chr11	294098	294196	+	Target_21773
chr11	294266	294478	+	Target_21773
chr11	294555	295688	+	Target_21773
chr11	298202	298713	+	Target_21773
chr11	299304	299526	+	Target_21773
chr11	308106	308438	+	Target_21773
chr11	309012	309410	+	Target_21773
chr11	313990	314356	+	Target_21773
chr11	314921	315272	+	Target_21773
chr11	319672	319990	+	Target_21773
chr11	320564	320914	+	Target_21773
chr11	369794	369954	+	Target_21773
chr11	372108	372212	+	Target_21773
chr11	372661	372754	+	Target_21773
chr11	372851	372947	+	Target_21773
chr11	373025	373116	+	Target_21773
chr11	373190	373291	+	Target_21773
chr11	373448	373516	+	Target_21773
chr11	373749	373828	+	Target_21773
chr11	375460	375527	+	Target_21773
chr11	375638	375773	+	Target_21773
chr11	375846	375956	+	Target_21773
chr11	376073	376174	+	Target_21773
chr11	376250	376351	+	Target_21773
chr11	376420	377327	+	Target_21773
chr11	379417	379701	+	Target_21773
chr11	379865	380019	+	Target_21773
chr11	380129	380202	+	Target_21773
chr11	380291	380445	+	Target_21773
chr11	380824	380951	+	Target_21773
chr11	381668	382117	+	Target_21773
chr11	394216	394524	+	Target_21773
chr11	396607	396687	+	Target_21773
chr11	396813	397445	+	Target_21773
chr11	397538	397662	+	Target_21773
chr11	398991	399196	+	Target_21773
chr11	399966	400141	+	Target_21773
chr11	400333	400451	+	Target_21773
chr11	400534	400705	+	Target_21773
chr11	403077	403263	+	Target_21773
chr11	403617	403771	+	Target_21773
chr11	403942	404135	+	Target_21773
chr11	404235	404323	+	Target_21773
chr11	404533	404908	+	Target_21773
chr11	405715	406059	+	Target_21773|Target_21773|Target_21773
chr11	406348	406538	+	Target_21773|Target_21773|Target_21773
chr11	406842	406993	+	Target_21773|Target_21773|Target_21773
chr11	407061	407164	+	Target_21773|Target_21773|Target_21773
chr11	407424	407568	+	Target_21773|Target_21773|Target_21773
chr11	407816	407957	+	Target_21773|Target_21773|Target_21773
chr11	408072	408206	+	Target_21773|Target_21773|Target_21773
chr11	408694	408893	+	Target_21773|Target_21773|Target_21773
chr11	409867	410027	+	Target_21773|Target_21773|Target_21773
chr11	414822	414999	+	Target_21773
chr11	417293	417397	+	Target_21773|Target_21773
chr11	417929	418589	+	Target_21773
chr11	418719	418813	+	Target_21773
chr11	418887	418989	+	Target_21773
chr11	419581	419729	+	Target_21773
chr11	420462	420615	+	Target_21773
chr11	420717	420860	+	Target_21773
chr11	420944	421042	+	Target_21773
chr11	421140	421198	+	Target_21773
chr11	428087	428199	+	Target_21773
chr11	428357	428394	+	Target_21773
chr11	428474	428639	+	Target_21773
chr11	428721	428826	+	Target_21773
chr11	429569	429652	+	Target_21773
chr11	429757	429818	+	Target_21773
chr11	430082	430179	+	Target_21773
chr11	430268	430403	+	Target_21773
chr11	431693	431767	+	Target_21773
chr11	431847	431906	+	Target_21773
chr11	431998	432054	+	Target_21773
chr11	433313	433459	+	Target_21773
chr11	433814	433937	+	Target_21773
chr11	434023	434098	+	Target_21773
chr11	441920	442011	+	Target_21773
chr11	450279	450637	+	Target_21773
chr11	460186	460288	+	Target_21773
chr11	473894	473977	+	Target_21773
chr11	479084	479152	+	Target_21773
chr11	486938	487073	+	Target_21773
chr11	487419	487470	+	Target_21773
chr11	488198	488312	+	Target_21773
chr11	488528	488647	+	Target_21773
chr11	489399	489514	+	Target_21773
chr11	489587	489733	+	Target_21773
chr11	489882	490068	+	Target_21773
chr11	490419	491387	+	Target_21773
chr11	494511	494778	+	Target_21773|Target_21773|Target_21773|Target_21773|Target_21773|Target_21773|Target_21773|Target_21773
chr11	494882	495053	+	Target_21773|Target_21773|Target_21773|Target_21773|Target_21773|Target_21773|Target_21773|Target_21773
chr11	497970	498141	+	Target_21773|Target_21773|Target_21773|Target_21773|Target_21773|Target_21773|Target_21773|Target_21773
chr11	498456	498627	+	Target_21773|Target_21773|Target_21773|Target_21773|Target_21773|Target_21773|Target_21773|Target_21773
chr11	498762	498933	+	Target_21773|Target_21773|Target_21773|Target_21773|Target_21773|Target_21773|Target_21773|Target_21773
chr11	499014	499185	+	Target_21773|Target_21773|Target_21773|Target_21773|Target_21773|Target_21773|Target_21773|Target_21773
chr11	499828	499999	+	Target_21773|Target_21773|Target_21773|Target_21773|Target_21773|Target_21773|Target_21773|Target_21773
chr11	500483	500654	+	Target_21773|Target_21773|Target_21773|Target_21773|Target_21773|Target_21773|Target_21773|Target_21773
chr11	502061	502249	+	Target_21773|Target_21773|Target_21773|Target_21773|Target_21773|Target_21773|Target_21773|Target_21773
chr11	504823	504996	+	Target_21773|Target_21773|Target_21773|Target_21773
chr11	506608	506821	+	Target_21773|Target_21773|Target_21773|Target_21773
chr11	507112	507283	+	Target_21773|Target_21773|Target_21773|Target_21773
chr11	532241	532755	+	Target_21773|Target_21773|Target_21773|Target_21773
chr11	533276	533358	+	Target_21773
chr11	533452	533612	+	Target_21773|Target_21773|Target_21773
chr11	533765	533944	+	Target_21773|Target_21773|Target_21773
chr11	534211	534375	+	Target_21773|Target_21773|Target_21773
chr11	535415	535550	+	Target_21773|Target_21773|Target_21773
chr11	537521	537605	+	Target_21773
chr11	538597	538860	+	Target_21773
chr11	539579	539726	+	Target_21773
chr11	540673	540861	+	Target_21773
chr11	541536	541624	+	Target_21773
chr11	544719	544780	+	Target_21773
chr11	549901	549998	+	Target_21773
chr11	550071	550272	+	Target_21773
chr11	551130	551302	+	Target_21773
chr11	551650	551827	+	Target_21773
chr11	551902	551967	+	Target_21773
chr11	552089	552232	+	Target_21773
chr11	552568	552702	+	Target_21773
chr11	553962	555111	+	Target_21773|Target_21773
chr11	555304	555503	+	Target_21773
chr11	555733	555930	+	Target_21773
chr11	555995	556115	+	Target_21773
chr11	556191	556375	+	Target_21773
chr11	556491	556588	+	Target_21773
chr11	556834	557097	+	Target_21773
chr11	557398	557487	+	Target_21773
chr11	557571	557640	+	Target_21773
chr11	557883	558039	+	Target_21773
chr11	558160	558248	+	Target_21773
chr11	558613	558766	+	Target_21773
chr11	558855	558979	+	Target_21773
chr11	560682	560779	+	Target_21773
chr11	560970	561033	+	Target_21773
chr11	561449	561477	+	Target_21773|Target_21773
chr11	561761	561892	+	Target_21773|Target_21773|Target_21773
chr11	562078	562776	+	Target_21773|Target_21773|Target_21773
chr11	563188	564025	+	Target_21773|Target_21773|Target_21773|Target_21773|Target_21773|Target_21773
chr11	565656	567853	+	Target_21773
chr11	568088	568198	+	Target_21773
chr11	568351	568457	+	Target_21773
chr11	573807	575885	+	Target_21773
chr11	576482	576592	+	Target_21773
chr11	581491	581606	+	Target_21773
chr11	581961	582081	+	Target_21773
chr11	587258	587464	+	Target_21773
chr11	591383	591467	+	Target_21773
chr11	592558	592674	+	Target_21773
chr11	596922	597020	+	Target_21773
chr11	597394	597570	+	Target_21773
chr11	598372	598502	+	Target_21773
chr11	601573	601701	+	Target_21773
chr11	605118	605300	+	Target_21773
chr11	605607	605724	+	Target_21773
chr11	606441	606596	+	Target_21773
chr11	607065	609720	+	Target_21773
chr11	610195	610347	+	Target_21773
chr11	610500	610761	+	Target_21773
chr11	610953	611082	+	Target_21773
chr11	611633	612222	+	Target_21773
chr11	612554	612800	+	Target_21773|Target_21773|Target_21773
chr11	612998	613117	+	Target_21773|Target_21773|Target_21773
chr11	613205	613595	+	Target_21773|Target_21773|Target_21773
chr11	613784	613865	+	Target_21773|Target_21773|Target_21773
chr11	613950	614037	+	Target_21773|Target_21773
chr11	614173	614399	+	Target_21773|Target_21773|Target_21773
chr11	614475	614534	+	Target_21773|Target_21773|Target_21773
chr11	614796	615007	+	Target_21773|Target_21773|Target_21773
chr11	615096	615728	+	Target_21773|Target_21773|Target_21773|Target_21773|Target_21773
chr11	615912	615999	+	Target_21773|Target_21773
chr11	616564	617770	+	Target_21773|Target_21773|Target_21773
chr11	617953	618111	+	Target_21773|Target_21773|Target_21773
chr11	618598	619180	+	Target_21773|Target_21773
chr11	619305	619390	+	Target_21773|Target_21773|Target_21773
chr11	619473	619587	+	Target_21773|Target_21773|Target_21773
chr11	619680	619881	+	Target_21773|Target_21773|Target_21773
chr11	620066	620164	+	Target_21773|Target_21773|Target_21773
chr11	620295	620386	+	Target_21773|Target_21773|Target_21773
chr11	621079	621250	+	Target_21773|Target_21773|Target_21773
chr11	621344	621455	+	Target_21773|Target_21773|Target_21773
chr11	621561	621663	+	Target_21773|Target_21773|Target_21773
chr11	621811	621904	+	Target_21773|Target_21773|Target_21773
chr11	624212	624263	+	Target_21773|Target_21773|Target_21773
chr11	624556	624732	+	Target_21773|Target_21773|Target_21773
chr11	624817	625067	+	Target_21773|Target_21773|Target_21773
chr11	626312	626530	+	Target_21773
chr11	626696	626789	+	Target_21773
chr11	626887	626989	+	Target_21773
chr11	627072	627173	+	Target_21773
chr11	637304	637589	+	Target_21773
chr11	639432	639545	+	Target_21773
chr11	639647	640306	+	Target_21773
chr11	640400	640705	+	Target_21773
chr11	644224	644654	+	Target_21773
chr11	653961	654051	+	Target_21773
chr11	674535	674783	+	Target_21773
chr11	678693	678822	+	Target_21773
chr11	679687	679816	+	Target_21773
chr11	680962	681089	+	Target_21773
chr11	684897	684963	+	Target_21773
chr11	686857	686997	+	Target_21773
chr11	687910	688057	+	Target_21773
chr11	688330	688460	+	Target_21773
chr11	691500	691598	+	Target_21773
chr11	694758	695846	+	Target_21773|Target_21773|Target_21773
chr11	698868	698888	+	Target_21773|Target_21773
chr11	700141	700235	+	Target_21773|Target_21773
chr11	700614	700707	+	Target_21773|Target_21773
chr11	702944	704129	+	Target_21773|Target_21773
chr11	706119	706288	+	Target_21773
chr11	709329	709451	+	Target_21773
chr11	709552	709608	+	Target_21773
chr11	710421	710486	+	Target_21773
chr11	720061	720223	+	Target_21773
chr11	720596	720746	+	Target_21773
chr11	720829	720909	+	Target_21773
chr11	721063	721206	+	Target_21773
chr11	721284	721352	+	Target_21773
chr11	721564	721691	+	Target_21773
chr11	721902	721991	+	Target_21773
chr11	722090	722165	+	Target_21773
chr11	722400	722549	+	Target_21773
chr11	722672	722805	+	Target_21773
chr11	723240	723353	+	Target_21773
chr11	724723	724829	+	Target_21773
chr11	725727	725847	+	Target_21773
chr11	726097	726170	+	Target_21773
chr11	726303	726484	+	Target_21773
chr11	726618	726751	+	Target_21773
chr11	726900	727727	+	Target_21773
chr11	747431	747578	+	Target_21773
chr11	755878	756002	+	Target_21773
chr11	758949	759057	+	Target_21773
chr11	760121	760253	+	Target_21773
chr11	763343	763519	+	Target_21773
chr11	763746	763944	+	Target_21773
chr11	764287	764433	+	Target_21773
chr11	764812	765024	+	Target_21773
chr11	767222	770903	+	Target_21773
chr11	770992	771104	+	Target_21773
chr11	771332	771426	+	Target_21773
chr11	772426	772521	+	Target_21773
chr11	773521	773629	+	Target_21773
chr11	774007	774113	+	Target_21773
chr11	775065	775142	+	Target_21773
chr11	777398	777487	+	Target_21773
chr11	779453	780755	+	Target_21773
chr11	787109	788658	+	Target_21773
chr11	790029	790126	+	Target_21773
chr11	790474	792068	+	Target_21773|Target_21773|Target_21773
chr11	792141	792217	+	Target_21773|Target_21773|Target_21773
chr11	792303	792458	+	Target_21773|Target_21773|Target_21773
chr11	792552	792727	+	Target_21773|Target_21773|Target_21773
chr11	792869	792988	+	Target_21773|Target_21773|Target_21773
chr11	793528	793619	+	Target_21773|Target_21773|Target_21773
chr11	794457	794513	+	Target_21773|Target_21773|Target_21773
chr11	794775	794901	+	Target_21773|Target_21773|Target_21773
chr11	794986	795169	+	Target_21773|Target_21773|Target_21773
chr11	796042	796263	+	Target_21773
chr11	797611	797995	+	Target_21773
chr11	798216	798269	+	Target_21773
chr11	799178	799565	+	Target_21773|Target_21773
chr11	799814	800014	+	Target_21773|Target_21773
chr11	800130	800244	+	Target_21773|Target_21773
chr11	800332	800451	+	Target_21773|Target_21773
chr11	800542	800666	+	Target_21773|Target_21773
chr11	800761	800912	+	Target_21773|Target_21773
chr11	800984	801120	+	Target_21773|Target_21773
chr11	801217	801365	+	Target_21773|Target_21773
chr11	801444	801624	+	Target_21773|Target_21773
chr11	801964	802090	+	Target_21773|Target_21773
chr11	802194	802396	+	Target_21773|Target_21773
chr11	802542	802597	+	Target_21773|Target_21773
chr11	802681	802891	+	Target_21773|Target_21773
chr11	803173	803587	+	Target_21773|Target_21773
chr11	804093	804463	+	Target_21773|Target_21773
chr11	805178	805250	+	Target_21773|Target_21773
chr11	809935	810039	+	Target_21773
chr11	810233	810357	+	Target_21773
chr11	811596	811645	+	Target_21773
chr11	811680	811814	+	Target_21773
chr11	812534	812633	+	Target_21773
chr11	812759	812876	+	Target_21773
chr11	818900	818958	+	Target_21773
chr11	819573	819905	+	Target_21773
chr11	821627	821860	+	Target_21773
chr11	821957	822023	+	Target_21773
chr11	822396	822606	+	Target_21773
chr11	823526	823587	+	Target_21773
chr11	823693	823855	+	Target_21773
chr11	823997	824130	+	Target_21773
chr11	824313	824436	+	Target_21773
chr11	824522	825571	+	Target_21773
chr11	827584	827711	+	Target_21773
chr11	828229	828772	+	Target_21773
chr11	828851	828963	+	Target_21773
chr11	829359	829540	+	Target_21773
chr11	829985	830132	+	Target_21773
chr11	830249	830337	+	Target_21773
chr11	830620	830713	+	Target_21773
chr11	831223	831295	+	Target_21773
chr11	831534	831991	+	Target_21773
chr11	832951	833026	+	Target_21773|Target_21773|Target_21773|Target_21773
chr11	834529	834591	+	Target_21773|Target_21773
chr11	836062	836153	+	Target_21773|Target_21773|Target_21773|Target_21773
chr11	836250	836442	+	Target_21773|Target_21773|Target_21773|Target_21773
chr11	836768	836843	+	Target_21773|Target_21773|Target_21773|Target_21773
chr11	837249	837354	+	Target_21773|Target_21773|Target_21773|Target_21773
chr11	837459	837618	+	Target_21773|Target_21773|Target_21773|Target_21773
chr11	837941	838028	+	Target_21773|Target_21773|Target_21773|Target_21773
chr11	838132	838835	+	Target_21773|Target_21773|Target_21773|Target_21773
chr11	839720	840480	+	Target_21773
chr11	842413	842529	+	Target_21773
chr11	842823	842915	+	Target_21773|Target_21773|Target_21773
chr11	842940	843050	+	Target_21773|Target_21773
chr11	844080	844186	+	Target_21773
chr11	844445	844587	+	Target_21773
chr11	847200	847300	+	Target_21773|Target_21773|Target_21773|Target_21773|Target_21773|Target_21773
chr11	850287	850367	+	Target_21773|Target_21773|Target_21773|Target_21773|Target_21773|Target_21773
chr11	862549	862741	+	Target_21773|Target_21773|Target_21773|Target_21773|Target_21773|Target_21773|Target_21773
chr11	864436	864511	+	Target_21773|Target_21773|Target_21773|Target_21773|Target_21773|Target_21773|Target_21773
chr11	865512	865614	+	Target_21773|Target_21773|Target_21773|Target_21773|Target_21773|Target_21773|Target_21773
chr11	865693	865825	+	Target_21773|Target_21773|Target_21773|Target_21773|Target_21773|Target_21773|Target_21773
chr11	865917	866001	+	Target_21773|Target_21773|Target_21773|Target_21773|Target_21773|Target_21773|Target_21773
chr11	866561	867116	+	Target_21773|Target_21773|Target_21773|Target_21773|Target_21773|Target_21773|Target_21773
chr11	867858	869956	+	Target_21773|Target_21773|Target_21773|Target_21773|Target_21773
chr11	870120	870163	+	Target_21773|Target_21773|Target_21773|Target_21773|Target_21773
chr11	870418	870499	+	Target_21773|Target_21773|Target_21773|Target_21773|Target_21773
chr11	883147	883303	+	Target_21773|Target_21773|Target_21773|Target_21773|Target_21773
chr11	884067	884169	+	Target_21773|Target_21773|Target_21773|Target_21773|Target_21773
chr11	893426	893519	+	Target_21773|Target_21773|Target_21773|Target_21773
chr11	899339	899401	+	Target_21773|Target_21773|Target_21773|Target_21773|Target_21773
chr11	900003	900110	+	Target_21773|Target_21773|Target_21773|Target_21773|Target_21773
chr11	900935	900980	+	Target_21773|Target_21773|Target_21773|Target_21773|Target_21773
chr11	902197	902330	+	Target_21773|Target_21773|Target_21773|Target_21773|Target_21773
chr11	902961	903111	+	Target_21773|Target_21773|Target_21773|Target_21773|Target_21773
chr11	903703	903778	+	Target_21773
chr11	904705	904859	+	Target_21773|Target_21773|Target_21773|Target_21773|Target_21773
chr11	908541	908645	+	Target_21773
chr11	910774	910874	+	Target_21773|Target_21773|Target_21773|Target_21773
chr11	914744	915058	+	Target_21773
chr11	925808	926088	+	Target_21773|Target_21773
chr11	959436	959505	+	Target_21773|Target_21773
chr11	970168	970311	+	Target_21773|Target_21773
chr11	972061	972255	+	Target_21773|Target_21773
chr11	977094	977224	+	Target_21773|Target_21773
chr11	981197	981299	+	Target_21773|Target_21773
chr11	984644	984753	+	Target_21773|Target_21773
chr11	985431	985582	+	Target_21773|Target_21773
chr11	986784	986953	+	Target_21773|Target_21773
chr11	988551	988689	+	Target_21773|Target_21773
chr11	992502	992685	+	Target_21773|Target_21773
chr11	993283	993381	+	Target_21773|Target_21773
chr11	993753	993985	+	Target_21773|Target_21773
chr11	994071	994245	+	Target_21773|Target_21773
chr11	1000431	1000598	+	Target_21773|Target_21773
chr11	1003721	1003804	+	Target_21773|Target_21773
chr11	1006527	1006617	+	Target_21773|Target_21773
chr11	1008011	1008135	+	Target_21773|Target_21773
chr11	1009099	1009216	+	Target_21773|Target_21773
chr11	1009327	1009397	+	Target_21773|Target_21773
chr11	1009682	1009817	+	Target_21773|Target_21773
chr11	1010547	1012245	+	Target_21773|Target_21773
chr11	1012823	1013633	+	Target_21773
chr11	1013898	1014001	+	Target_21773
chr11	1015761	1018770	+	Target_21773
chr11	1019274	1019496	+	Target_21773
chr11	1020089	1020257	+	Target_21773
chr11	1020683	1020734	+	Target_21773
chr11	1021214	1021277	+	Target_21773
chr11	1023508	1023652	+	Target_21773
chr11	1023946	1024103	+	Target_21773
chr11	1024843	1025083	+	Target_21773
chr11	1025181	1025367	+	Target_21773
chr11	1025804	1025915	+	Target_21773
chr11	1025999	1026141	+	Target_21773
chr11	1026326	1026478	+	Target_21773
chr11	1026940	1027050	+	Target_21773
chr11	1027140	1027193	+	Target_21773
chr11	1027267	1027517	+	Target_21773
chr11	1027684	1027817	+	Target_21773
chr11	1027964	1028059	+	Target_21773
chr11	1028225	1028387	+	Target_21773
chr11	1028645	1028783	+	Target_21773
chr11	1028888	1028961	+	Target_21773
chr11	1029045	1029150	+	Target_21773
chr11	1029227	1029366	+	Target_21773
chr11	1029494	1029615	+	Target_21773
chr11	1030212	1030335	+	Target_21773
chr11	1030572	1030780	+	Target_21773
chr11	1030946	1031056	+	Target_21773
chr11	1031168	1031259	+	Target_21773
chr11	1031606	1031733	+	Target_21773
chr11	1031812	1032053	+	Target_21773
chr11	1033012	1033075	+	Target_21773
chr11	1036603	1036706	+	Target_21773
chr11	1074874	1074977	+	Target_21773
chr11	1075650	1075921	+	Target_21773
chr11	1077597	1077712	+	Target_21773
chr11	1078095	1078186	+	Target_21773
chr11	1078266	1078376	+	Target_21773
chr11	1078455	1078666	+	Target_21773
chr11	1079657	1079783	+	Target_21773
chr11	1080280	1080398	+	Target_21773
chr11	1080476	1080615	+	Target_21773
chr11	1080873	1080984	+	Target_21773
chr11	1081072	1081142	+	Target_21773
chr11	1081420	1081558	+	Target_21773
chr11	1081648	1081813	+	Target_21773
chr11	1082286	1082381	+	Target_21773
chr11	1082587	1082714	+	Target_21773
chr11	1083063	1083319	+	Target_21773
chr11	1083549	1083602	+	Target_21773
chr11	1083740	1083841	+	Target_21773
chr11	1084241	1084393	+	Target_21773
chr11	1084730	1084869	+	Target_21773
chr11	1085743	1085854	+	Target_21773
chr11	1085935	1086115	+	Target_21773
chr11	1086246	1086486	+	Target_21773
chr11	1087444	1087601	+	Target_21773
chr11	1087877	1088009	+	Target_21773
chr11	1088699	1088847	+	Target_21773
chr11	1090336	1090380	+	Target_21773
chr11	1090781	1090985	+	Target_21773
chr11	1091471	1091489	+	Target_21773
chr11	1092079	1093668	+	Target_21773
chr11	1093680	1093933	+	Target_21773
chr11	1094664	1094862	+	Target_21773
chr11	1095130	1095354	+	Target_21773
chr11	1095663	1095838	+	Target_21773
chr11	1096324	1096572	+	Target_21773
chr11	1097181	1097365	+	Target_21773
chr11	1097688	1097917	+	Target_21773
chr11	1098640	1098819	+	Target_21773
chr11	1099210	1099280	+	Target_21773
chr11	1099418	1099519	+	Target_21773
chr11	1099763	1099795	+	Target_21773
chr11	1100993	1101171	+	Target_21773
chr11	1101557	1101662	+	Target_21773
chr11	1101911	1101952	+	Target_21773
chr11	1102080	1102203	+	Target_21773
chr11	1102455	1102554	+	Target_21773
chr11	1103188	1103317	+	Target_21773
chr11	1103554	1103594	+	Target_21773
chr11	1103808	1103935	+	Target_21773
chr11	1104043	1104417	+	Target_21773
chr11	1244294	1244423	+	Target_21773
chr11	1246910	1246967	+	Target_21773
chr11	1247434	1247506	+	Target_21773
chr11	1247844	1248106	+	Target_21773
chr11	1248260	1248375	+	Target_21773
chr11	1248537	1248628	+	Target_21773
chr11	1248904	1249011	+	Target_21773
chr11	1249793	1249995	+	Target_21773
chr11	1250399	1250525	+	Target_21773
chr11	1250919	1251037	+	Target_21773
chr11	1251234	1251373	+	Target_21773
chr11	1251719	1251830	+	Target_21773
chr11	1252165	1252235	+	Target_21773
chr11	1252652	1252790	+	Target_21773
chr11	1253225	1253390	+	Target_21773
chr11	1253679	1253774	+	Target_21773
chr11	1253873	1254000	+	Target_21773
chr11	1254242	1254498	+	Target_21773
chr11	1255022	1255078	+	Target_21773
chr11	1255434	1255535	+	Target_21773
chr11	1255758	1255910	+	Target_21773
chr11	1256314	1256453	+	Target_21773
chr11	1256532	1256643	+	Target_21773
chr11	1257615	1257792	+	Target_21773
chr11	1258154	1258394	+	Target_21773
chr11	1260100	1260257	+	Target_21773
chr11	1260667	1260796	+	Target_21773
chr11	1261028	1261173	+	Target_21773
chr11	1261274	1261318	+	Target_21773
chr11	1261407	1261605	+	Target_21773
chr11	1262080	1272973	+	Target_21773
chr11	1273572	1273754	+	Target_21773
chr11	1274038	1274210	+	Target_21773
chr11	1275321	1275581	+	Target_21773
chr11	1275923	1276110	+	Target_21773
chr11	1276270	1276496	+	Target_21773
chr11	1276612	1276788	+	Target_21773
chr11	1277385	1277455	+	Target_21773
chr11	1277900	1278001	+	Target_21773
chr11	1278469	1278501	+	Target_21773
chr11	1278759	1278940	+	Target_21773
chr11	1279328	1279433	+	Target_21773
chr11	1279559	1279597	+	Target_21773
chr11	1280171	1280291	+	Target_21773
chr11	1280985	1281072	+	Target_21773
chr11	1281192	1281315	+	Target_21773
chr11	1281580	1281623	+	Target_21773
chr11	1281855	1281958	+	Target_21773
chr11	1282618	1283406	+	Target_21773
chr11	1295597	1298483	+	Target_21773
chr11	1307231	1307322	+	Target_21773
chr11	1309853	1310006	+	Target_21773
chr11	1311456	1311639	+	Target_21773
chr11	1316874	1317024	+	Target_21773
chr11	1330695	1330892	+	Target_21773
chr11	1330937	1331937	+	Target_21773
chr11	1411128	1411605	+	Target_21773|Target_21773|Target_21773|Target_21773
chr11	1431672	1432136	+	Target_21773
chr11	1432381	1432863	+	Target_21773
chr11	1457269	1457364	+	Target_21773|Target_21773|Target_21773|Target_21773|Target_21773|Target_21773
chr11	1459535	1459621	+	Target_21773|Target_21773|Target_21773|Target_21773|Target_21773|Target_21773
chr11	1462017	1462158	+	Target_21773|Target_21773|Target_21773|Target_21773|Target_21773|Target_21773
chr11	1463719	1463836	+	Target_21773|Target_21773|Target_21773|Target_21773|Target_21773|Target_21773
chr11	1464335	1464369	+	Target_21773|Target_21773|Target_21773|Target_21773|Target_21773|Target_21773
chr11	1464564	1464633	+	Target_21773|Target_21773|Target_21773|Target_21773|Target_21773|Target_21773
chr11	1464718	1464865	+	Target_21773|Target_21773|Target_21773|Target_21773|Target_21773|Target_21773
chr11	1466200	1466232	+	Target_21773|Target_21773|Target_21773|Target_21773|Target_21773|Target_21773
chr11	1466523	1466688	+	Target_21773|Target_21773|Target_21773|Target_21773|Target_21773|Target_21773
chr11	1466800	1466898	+	Target_21773|Target_21773|Target_21773|Target_21773|Target_21773|Target_21773
chr11	1466986	1467137	+	Target_21773|Target_21773|Target_21773|Target_21773|Target_21773|Target_21773
chr11	1471005	1471066	+	Target_21773|Target_21773|Target_21773|Target_21773|Target_21773|Target_21773
chr11	1471816	1472024	+	Target_21773|Target_21773|Target_21773|Target_21773|Target_21773|Target_21773
chr11	1472600	1472649	+	Target_21773|Target_21773|Target_21773|Target_21773|Target_21773|Target_21773
chr11	1475714	1475838	+	Target_21773|Target_21773|Target_21773|Target_21773|Target_21773|Target_21773
chr11	1477577	1477758	+	Target_21773|Target_21773|Target_21773|Target_21773|Target_21773|Target_21773
chr11	1477827	1477917	+	Target_21773|Target_21773|Target_21773|Target_21773|Target_21773|Target_21773
chr11	1478184	1478279	+	Target_21773|Target_21773|Target_21773
chr11	1480421	1480469	+	Target_21773|Target_21773|Target_21773|Target_21773
chr11	1481729	1483919	+	Target_21773|Target_21773|Target_21773|Target_21773|Target_21773|Target_21773
chr11	1490684	1491718	+	Target_21773|Target_21773
chr11	1492524	1492649	+	Target_21773|Target_21773
chr11	1501622	1501716	+	Target_21773|Target_21773
chr11	1501954	1502115	+	Target_21773|Target_21773
chr11	1507676	1507948	+	Target_21773
chr11	1563621	1563632	+	Target_21773
chr11	1575280	1578804	+	Target_21773
chr11	1579023	1579147	+	Target_21773
chr11	1579341	1579501	+	Target_21773
chr11	1580118	1580285	+	Target_21773
chr11	1585080	1585219	+	Target_21773
chr11	1586825	1587164	+	Target_21773
chr11	1593130	1593150	+	Target_21773
chr11	1593970	1594298	+	Target_21773
chr11	1605571	1606513	+	Target_21773
chr11	1618406	1620414	+	Target_21773|Target_21773
chr11	1628794	1629693	+	Target_21773
chr11	1642187	1643368	+	Target_21773
chr11	1651032	1652159	+	Target_21773
chr11	1686828	1686994	+	Target_21773
chr11	1687664	1687773	+	Target_21773
chr11	1687931	1689086	+	Target_21773
chr11	1704499	1705264	+	Target_21773
chr11	1705423	1705532	+	Target_21773
chr11	1706667	1706859	+	Target_21773
chr11	1718424	1718985	+	Target_21773
chr11	1753639	1756659	+	Target_21773
chr11	1768896	1769349	+	Target_21773
chr11	1771588	1771824	+	Target_21773
chr11	1773981	1774900	+	Target_21773
chr11	1775032	1775131	+	Target_21773
chr11	1775223	1775368	+	Target_21773
chr11	1776135	1776258	+	Target_21773
chr11	1778553	1778786	+	Target_21773
chr11	1780198	1780317	+	Target_21773
chr11	1780745	1780869	+	Target_21773
chr11	1782538	1782698	+	Target_21773
chr11	1785021	1785222	+	Target_21773
chr11	1785474	1785501	+	Target_21773
chr11	1855673	1855831	+	Target_21773
chr11	1856323	1856429	+	Target_21773
chr11	1856525	1856689	+	Target_21773
chr11	1857115	1857214	+	Target_21773
chr11	1857355	1857514	+	Target_21773
chr11	1857654	1857822	+	Target_21773
chr11	1857985	1858091	+	Target_21773
chr11	1858186	1858320	+	Target_21773
chr11	1858421	1858750	+	Target_21773
chr11	1860232	1860263	+	Target_21773
chr11	1860718	1860757	+	Target_21773
chr11	1860904	1860939	+	Target_21773|Target_21773
chr11	1861431	1861468	+	Target_21773
chr11	1861630	1861674	+	Target_21773|Target_21773|Target_21773
chr11	1861757	1861886	+	Target_21773|Target_21773|Target_21773
chr11	1862048	1862138	+	Target_21773|Target_21773|Target_21773
chr11	1862260	1862437	+	Target_21773|Target_21773|Target_21773
chr11	1862685	1862910	+	Target_21773|Target_21773|Target_21773
chr11	1874199	1874427	+	Target_21773
chr11	1880693	1880766	+	Target_21773
chr11	1886394	1886492	+	Target_21773
chr11	1887694	1888141	+	Target_21773
chr11	1889902	1890216	+	Target_21773
chr11	1892098	1892642	+	Target_21773|Target_21773
chr11	1901316	1901454	+	Target_21773|Target_21773|Target_21773|Target_21773|Target_21773
chr11	1902661	1902826	+	Target_21773|Target_21773|Target_21773|Target_21773|Target_21773
chr11	1904648	1904790	+	Target_21773|Target_21773|Target_21773|Target_21773|Target_21773
chr11	1905161	1905254	+	Target_21773|Target_21773|Target_21773|Target_21773|Target_21773
chr11	1905509	1905553	+	Target_21773|Target_21773|Target_21773|Target_21773|Target_21773
chr11	1905729	1905811	+	Target_21773|Target_21773|Target_21773|Target_21773|Target_21773
chr11	1907961	1908096	+	Target_21773|Target_21773|Target_21773|Target_21773|Target_21773
chr11	1908466	1908544	+	Target_21773|Target_21773|Target_21773|Target_21773|Target_21773
chr11	1908703	1908806	+	Target_21773|Target_21773|Target_21773|Target_21773|Target_21773
chr11	1913002	1913493	+	Target_21773|Target_21773|Target_21773|Target_21773|Target_21773
chr11	1940798	1940992	+	Target_21773|Target_21773|Target_21773|Target_21773
chr11	1944086	1944121	+	Target_21773|Target_21773|Target_21773|Target_21773
chr11	1944277	1944291	+	Target_21773|Target_21773|Target_21773|Target_21773
chr11	1944784	1944802	+	Target_21773|Target_21773|Target_21773|Target_21773
chr11	1946328	1946346	+	Target_21773|Target_21773|Target_21773|Target_21773
chr11	1946485	1946506	+	Target_21773
chr11	1947699	1947711	+	Target_21773
chr11	1947924	1947939	+	Target_21773|Target_21773|Target_21773
chr11	1950349	1950373	+	Target_21773
chr11	1951039	1951058	+	Target_21773|Target_21773|Target_21773|Target_21773
chr11	1953698	1953744	+	Target_21773|Target_21773|Target_21773|Target_21773
chr11	1954950	1955067	+	Target_21773|Target_21773|Target_21773|Target_21773
chr11	1955160	1955238	+	Target_21773|Target_21773|Target_21773|Target_21773
chr11	1955561	1955675	+	Target_21773|Target_21773|Target_21773|Target_21773
chr11	1955775	1955885	+	Target_21773|Target_21773|Target_21773|Target_21773
chr11	1956058	1956149	+	Target_21773|Target_21773|Target_21773|Target_21773
chr11	1957443	1957484	+	Target_21773
chr11	1958192	1958233	+	Target_21773|Target_21773|Target_21773
chr11	1959667	1959936	+	Target_21773|Target_21773|Target_21773|Target_21773
chr11	1968501	1968609	+	Target_21773
chr11	1972128	1972251	+	Target_21773
chr11	1973356	1973439	+	Target_21773
chr11	1974011	1974085	+	Target_21773
chr11	1977485	1977839	+	Target_21773
chr11	2004438	2005915	+	Target_21773
chr11	2006079	2006212	+	Target_21773
chr11	2006672	2006871	+	Target_21773
chr11	2011055	2011150	+	Target_21773
chr11	2016405	2017024	+	Target_21773
chr11	2017105	2017228	+	Target_21773
chr11	2017308	2017421	+	Target_21773
chr11	2017516	2017651	+	Target_21773
chr11	2017747	2019065	+	Target_21773|Target_21773
chr11	2150341	2154453	+	Target_21773|Target_21773|Target_21773|Target_21773
chr11	2154746	2154895	+	Target_21773|Target_21773|Target_21773|Target_21773
chr11	2155363	2155439	+	Target_21773
chr11	2156596	2156763	+	Target_21773|Target_21773|Target_21773|Target_21773
chr11	2159458	2160204	+	Target_21773
chr11	2161364	2161529	+	Target_21773
chr11	2161757	2162341	+	Target_21773|Target_21773|Target_21773
chr11	2167474	2169896	+	Target_21773|Target_21773|Target_21773|Target_21773|Target_21773|Target_21773|Target_21773
chr11	2170355	2170833	+	Target_21773|Target_21773|Target_21773
chr11	2181008	2181227	+	Target_21773|Target_21773|Target_21773
chr11	2182014	2182439	+	Target_21773|Target_21773|Target_21773|Target_21773|Target_21773|Target_21773|Target_21773|Target_21773|Target_21773
chr11	2185158	2185622	+	Target_21773|Target_21773|Target_21773
chr11	2186461	2186595	+	Target_21773|Target_21773|Target_21773
chr11	2186897	2186993	+	Target_21773|Target_21773|Target_21773
chr11	2187231	2187288	+	Target_21773|Target_21773|Target_21773
chr11	2187709	2187779	+	Target_21773|Target_21773|Target_21773
chr11	2187862	2187998	+	Target_21773|Target_21773|Target_21773
chr11	2188116	2188262	+	Target_21773|Target_21773|Target_21773
chr11	2188664	2188715	+	Target_21773|Target_21773|Target_21773
chr11	2189095	2189163	+	Target_21773|Target_21773|Target_21773
chr11	2189320	2189409	+	Target_21773|Target_21773|Target_21773
chr11	2189720	2189895	+	Target_21773|Target_21773|Target_21773
chr11	2190879	2191101	+	Target_21773|Target_21773|Target_21773
chr11	2191919	2192000	+	Target_21773|Target_21773
chr11	2192914	2193035	+	Target_21773|Target_21773|Target_21773
chr11	2194292	2194368	+	Target_21773
chr11	2289727	2290356	+	Target_21773
chr11	2290962	2292182	+	Target_21773
chr11	2317506	2319151	+	Target_21773|Target_21773
chr11	2320657	2320937	+	Target_21773|Target_21773
chr11	2321749	2321843	+	Target_21773|Target_21773
chr11	2321913	2321998	+	Target_21773
chr11	2322985	2323143	+	Target_21773|Target_21773
chr11	2323242	2323445	+	Target_21773
chr11	2324073	2324188	+	Target_21773
chr11	2325336	2325434	+	Target_21773
chr11	2329965	2330040	+	Target_21773
chr11	2334883	2334985	+	Target_21773
chr11	2335714	2335801	+	Target_21773
chr11	2337458	2337542	+	Target_21773
chr11	2337805	2337897	+	Target_21773
chr11	2338573	2338755	+	Target_21773
chr11	2339092	2339430	+	Target_21773
chr11	2398546	2398845	+	Target_21773
chr11	2411641	2411756	+	Target_21773
chr11	2415324	2415422	+	Target_21773
chr11	2416201	2416276	+	Target_21773
chr11	2416645	2416750	+	Target_21773
chr11	2417098	2417200	+	Target_21773
chr11	2417857	2417944	+	Target_21773
chr11	2418033	2418649	+	Target_21773
chr11	2423522	2423680	+	Target_21773
chr11	2423840	2425106	+	Target_21773
chr11	2425745	2426273	+	Target_21773
chr11	2426756	2426823	+	Target_21773
chr11	2427248	2427321	+	Target_21773
chr11	2427890	2428023	+	Target_21773
chr11	2428348	2428530	+	Target_21773
chr11	2428988	2429142	+	Target_21773
chr11	2432581	2432756	+	Target_21773
chr11	2432864	2432997	+	Target_21773
chr11	2433364	2433483	+	Target_21773
chr11	2433983	2434242	+	Target_21773
chr11	2434363	2434456	+	Target_21773
chr11	2434705	2434818	+	Target_21773
chr11	2435290	2435436	+	Target_21773
chr11	2435944	2436068	+	Target_21773
chr11	2436136	2436277	+	Target_21773
chr11	2436350	2436701	+	Target_21773
chr11	2437135	2437254	+	Target_21773
chr11	2438956	2439059	+	Target_21773
chr11	2439396	2439588	+	Target_21773
chr11	2439756	2439821	+	Target_21773
chr11	2441451	2441635	+	Target_21773
chr11	2442261	2442428	+	Target_21773
chr11	2443370	2443551	+	Target_21773
chr11	2444149	2444275	+	Target_21773
chr11	2466220	2466714	+	Target_21773
chr11	2482665	2482944	+	Target_21773
chr11	2549157	2549248	+	Target_21773|Target_21773
chr11	2591857	2591984	+	Target_21773|Target_21773
chr11	2592554	2592633	+	Target_21773|Target_21773
chr11	2593242	2593339	+	Target_21773|Target_21773
chr11	2594075	2594216	+	Target_21773|Target_21773
chr11	2604664	2604775	+	Target_21773|Target_21773
chr11	2606441	2606537	+	Target_21773|Target_21773
chr11	2608799	2608922	+	Target_21773|Target_21773
chr11	2609942	2610084	+	Target_21773|Target_21773
chr11	2629557	2721228	+	Target_21773|Target_21773|Target_21773
chr11	2790073	2790149	+	Target_21773|Target_21773
chr11	2797189	2797284	+	Target_21773|Target_21773
chr11	2798215	2798262	+	Target_21773|Target_21773
chr11	2799205	2799267	+	Target_21773|Target_21773
chr11	2868996	2870340	+	Target_21773|Target_21773
chr11	2891262	2892094	+	Target_21773
chr11	2893074	2893336	+	Target_21773
chr11	2904447	2905145	+	Target_21773|Target_21773|Target_21773
chr11	2905228	2905364	+	Target_21773|Target_21773|Target_21773
chr11	2905899	2906995	+	Target_21773|Target_21773|Target_21773|Target_21773|Target_21773
chr11	2909326	2909865	+	Target_21773
chr11	2920625	2921036	+	Target_21773|Target_21773
chr11	2923511	2923594	+	Target_21773
chr11	2923813	2923939	+	Target_21773
chr11	2924443	2925175	+	Target_21773|Target_21773|Target_21773
chr11	2929462	2929560	+	Target_21773|Target_21773
chr11	2930425	2930586	+	Target_21773|Target_21773
chr11	2930807	2930940	+	Target_21773|Target_21773
chr11	2937851	2937970	+	Target_21773|Target_21773
chr11	2939217	2939325	+	Target_21773|Target_21773
chr11	2940536	2940637	+	Target_21773|Target_21773
chr11	2943331	2943433	+	Target_21773|Target_21773
chr11	2943665	2943786	+	Target_21773|Target_21773
chr11	2946239	2946476	+	Target_21773|Target_21773
chr11	2949502	2949897	+	Target_21773
chr11	2950125	2950650	+	Target_21773
chr11	2965659	2966876	+	Target_21773
chr11	2970456	2970494	+	Target_21773
chr11	2972488	2972545	+	Target_21773
chr11	2973009	2973039	+	Target_21773
chr11	2975756	2975876	+	Target_21773
chr11	2976973	2976996	+	Target_21773
chr11	2979628	2979774	+	Target_21773
chr11	2980999	2981139	+	Target_21773
chr11	2985000	2985123	+	Target_21773
chr11	2985909	2985981	+	Target_21773
chr11	2991032	2991164	+	Target_21773
chr11	2992677	2992764	+	Target_21773
chr11	2993331	2993473	+	Target_21773
chr11	2997253	2997353	+	Target_21773
chr11	2999513	2999572	+	Target_21773
chr11	3000436	3000467	+	Target_21773
chr11	3013483	3013607	+	Target_21773
chr11	3022151	3022478	+	Target_21773|Target_21773|Target_21773|Target_21773|Target_21773
chr11	3023191	3023283	+	Target_21773|Target_21773|Target_21773|Target_21773|Target_21773
chr11	3023770	3023830	+	Target_21773|Target_21773|Target_21773|Target_21773|Target_21773
chr11	3026595	3026663	+	Target_21773|Target_21773|Target_21773|Target_21773|Target_21773
chr11	3028108	3028189	+	Target_21773|Target_21773|Target_21773|Target_21773|Target_21773
chr11	3033424	3033506	+	Target_21773|Target_21773|Target_21773|Target_21773|Target_21773
chr11	3037010	3037079	+	Target_21773|Target_21773|Target_21773|Target_21773|Target_21773
chr11	3038335	3038525	+	Target_21773|Target_21773|Target_21773|Target_21773|Target_21773
chr11	3039086	3039184	+	Target_21773|Target_21773|Target_21773|Target_21773|Target_21773
chr11	3039637	3039741	+	Target_21773|Target_21773|Target_21773|Target_21773|Target_21773
chr11	3039849	3039979	+	Target_21773|Target_21773|Target_21773|Target_21773|Target_21773
chr11	3040368	3040497	+	Target_21773|Target_21773|Target_21773|Target_21773|Target_21773
chr11	3041449	3041562	+	Target_21773|Target_21773|Target_21773|Target_21773|Target_21773
chr11	3047905	3048027	+	Target_21773|Target_21773|Target_21773|Target_21773|Target_21773
chr11	3050225	3050314	+	Target_21773|Target_21773|Target_21773|Target_21773|Target_21773
chr11	3050532	3050673	+	Target_21773|Target_21773|Target_21773|Target_21773|Target_21773
chr11	3059279	3059429	+	Target_21773|Target_21773|Target_21773|Target_21773|Target_21773
chr11	3060423	3060522	+	Target_21773|Target_21773|Target_21773|Target_21773|Target_21773
chr11	3061064	3061161	+	Target_21773|Target_21773|Target_21773|Target_21773|Target_21773
chr11	3062125	3062261	+	Target_21773|Target_21773|Target_21773|Target_21773|Target_21773
chr11	3063394	3063486	+	Target_21773|Target_21773|Target_21773|Target_21773|Target_21773
chr11	3068982	3069231	+	Target_21773|Target_21773|Target_21773
chr11	3078572	3078681	+	Target_21773|Target_21773|Target_21773|Target_21773|Target_21773
chr11	3108345	3109573	+	Target_21773|Target_21773|Target_21773
chr11	3111075	3111178	+	Target_21773|Target_21773|Target_21773
chr11	3111787	3111926	+	Target_21773|Target_21773|Target_21773
chr11	3113661	3113788	+	Target_21773|Target_21773|Target_21773
chr11	3114096	3114282	+	Target_21773|Target_21773|Target_21773
chr11	3114756	3114893	+	Target_21773|Target_21773|Target_21773
chr11	3114975	3115065	+	Target_21773|Target_21773|Target_21773
chr11	3115466	3115564	+	Target_21773|Target_21773|Target_21773
chr11	3121387	3121486	+	Target_21773|Target_21773|Target_21773
chr11	3122832	3122929	+	Target_21773|Target_21773|Target_21773
chr11	3123412	3123511	+	Target_21773|Target_21773|Target_21773
chr11	3124468	3124550	+	Target_21773|Target_21773|Target_21773
chr11	3125422	3125607	+	Target_21773|Target_21773|Target_21773
chr11	3128492	3128685	+	Target_21773|Target_21773|Target_21773
chr11	3129000	3129175	+	Target_21773|Target_21773|Target_21773
chr11	3140776	3140861	+	Target_21773|Target_21773|Target_21773
chr11	3141650	3141854	+	Target_21773
chr11	3143226	3143328	+	Target_21773|Target_21773|Target_21773
chr11	3143577	3143658	+	Target_21773|Target_21773|Target_21773
chr11	3147702	3147785	+	Target_21773|Target_21773|Target_21773
chr11	3150242	3150399	+	Target_21773|Target_21773|Target_21773
chr11	3186445	3186582	+	Target_21773|Target_21773|Target_21773
chr11	3239173	3240043	+	Target_21773|Target_21773
chr11	3242799	3244361	+	Target_21773
chr11	3249040	3250090	+	Target_21773
chr11	3253370	3253616	+	Target_21773
chr11	3379156	3381795	+	Target_21773|Target_21773|Target_21773|Target_21773|Target_21773|Target_21773|Target_21773|Target_21773|Target_21773|Target_21773|Target_21773|Target_21773
chr11	3381949	3382018	+	Target_21773|Target_21773
chr11	3382972	3383119	+	Target_21773|Target_21773|Target_21773|Target_21773|Target_21773
chr11	3383775	3383832	+	Target_21773|Target_21773
chr11	3392204	3392300	+	Target_21773|Target_21773|Target_21773|Target_21773|Target_21773|Target_21773|Target_21773|Target_21773|Target_21773|Target_21773|Target_21773|Target_21773
chr11	3392806	3392933	+	Target_21773|Target_21773|Target_21773|Target_21773|Target_21773|Target_21773|Target_21773|Target_21773|Target_21773|Target_21773|Target_21773|Target_21773
chr11	3394806	3394905	+	Target_21773|Target_21773|Target_21773|Target_21773|Target_21773|Target_21773|Target_21773|Target_21773
chr11	3398846	3399130	+	Target_21773|Target_21773
chr11	3400267	3400452	+	Target_21773|Target_21773|Target_21773|Target_21773|Target_21773|Target_21773|Target_21773|Target_21773|Target_21773|Target_21773|Target_21773|Target_21773
chr11	3402190	3402274	+	Target_21773
chr11	3404691	3404776	+	Target_21773
chr11	3405396	3405514	+	Target_21773
chr11	3411936	3413145	+	Target_21773
chr11	3422988	3423097	+	Target_21773
chr11	3423842	3423959	+	Target_21773
chr11	3424144	3424182	+	Target_21773
chr11	3424822	3424882	+	Target_21773
chr11	3426083	3426193	+	Target_21773
chr11	3427728	3427945	+	Target_21773
chr11	3428851	3428927	+	Target_21773
chr11	3429915	3430378	+	Target_21773
chr11	3647713	3647810	+	Target_21773
chr11	3647901	3648064	+	Target_21773
chr11	3655521	3655714	+	Target_21773
chr11	3656274	3656402	+	Target_21773
chr11	3656504	3656583	+	Target_21773
chr11	3657336	3657466	+	Target_21773
chr11	3658390	3658789	+	Target_21773
chr11	3659735	3660023	+	Target_21773|Target_21773
chr11	3660232	3660265	+	Target_21773|Target_21773
chr11	3660871	3661601	+	Target_21773|Target_21773
chr11	3663035	3663546	+	Target_21773|Target_21773|Target_21773
chr11	3666360	3666409	+	Target_21773
chr11	3680391	3680506	+	Target_21773
chr11	3680812	3681593	+	Target_21773
chr11	3682601	3682643	+	Target_21773
chr11	3685321	3685646	+	Target_21773
chr11	3686816	3687794	+	Target_21773
chr11	3688461	3688994	+	Target_21773
chr11	3690425	3690580	+	Target_21773
chr11	3691025	3691171	+	Target_21773
chr11	3692481	3692614	+	Target_21773
chr11	3696239	3697606	+	Target_21773|Target_21773
chr11	3697738	3697850	+	Target_21773|Target_21773
chr11	3700783	3700938	+	Target_21773|Target_21773
chr11	3704429	3704671	+	Target_21773|Target_21773
chr11	3707202	3707424	+	Target_21773
chr11	3712576	3712719	+	Target_21773|Target_21773
chr11	3714461	3714605	+	Target_21773|Target_21773
chr11	3716678	3716836	+	Target_21773|Target_21773
chr11	3720311	3720578	+	Target_21773|Target_21773
chr11	3721839	3722069	+	Target_21773|Target_21773
chr11	3723692	3724122	+	Target_21773|Target_21773
chr11	3726429	3726586	+	Target_21773|Target_21773
chr11	3727674	3727857	+	Target_21773|Target_21773
chr11	3733058	3733958	+	Target_21773|Target_21773|Target_21773|Target_21773
chr11	3735047	3735225	+	Target_21773|Target_21773|Target_21773|Target_21773
chr11	3740641	3740780	+	Target_21773|Target_21773|Target_21773|Target_21773
chr11	3741941	3742055	+	Target_21773|Target_21773|Target_21773|Target_21773
chr11	3744386	3744685	+	Target_21773|Target_21773|Target_21773|Target_21773
chr11	3746332	3746449	+	Target_21773|Target_21773|Target_21773|Target_21773
chr11	3752620	3752808	+	Target_21773|Target_21773|Target_21773|Target_21773
chr11	3756420	3756554	+	Target_21773|Target_21773|Target_21773|Target_21773
chr11	3765738	3765879	+	Target_21773|Target_21773|Target_21773|Target_21773
chr11	3774545	3774638	+	Target_21773|Target_21773|Target_21773|Target_21773
chr11	3781717	3781856	+	Target_21773|Target_21773|Target_21773|Target_21773
chr11	3784131	3784269	+	Target_21773|Target_21773|Target_21773|Target_21773
chr11	3789810	3789974	+	Target_21773|Target_21773|Target_21773|Target_21773
chr11	3792977	3793158	+	Target_21773|Target_21773|Target_21773|Target_21773
chr11	3794861	3794969	+	Target_21773|Target_21773|Target_21773|Target_21773
chr11	3797111	3797251	+	Target_21773|Target_21773|Target_21773|Target_21773
chr11	3800102	3800279	+	Target_21773|Target_21773|Target_21773|Target_21773
chr11	3800385	3800487	+	Target_21773|Target_21773|Target_21773|Target_21773
chr11	3803271	3803375	+	Target_21773|Target_21773|Target_21773|Target_21773
chr11	3818629	3819022	+	Target_21773|Target_21773|Target_21773|Target_21773|Target_21773
chr11	3819048	3819330	+	Target_21773|Target_21773|Target_21773|Target_21773|Target_21773|Target_21773|Target_21773|Target_21773
chr11	3829239	3829317	+	Target_21773|Target_21773
chr11	3829523	3829545	+	Target_21773|Target_21773|Target_21773|Target_21773|Target_21773|Target_21773|Target_21773|Target_21773|Target_21773|Target_21773|Target_21773
chr11	3829765	3829881	+	Target_21773|Target_21773|Target_21773|Target_21773|Target_21773
chr11	3832479	3832654	+	Target_21773|Target_21773|Target_21773|Target_21773|Target_21773|Target_21773|Target_21773|Target_21773|Target_21773|Target_21773|Target_21773
chr11	3838582	3838765	+	Target_21773|Target_21773
chr11	3844138	3844223	+	Target_21773|Target_21773|Target_21773
chr11	3844842	3844970	+	Target_21773|Target_21773
chr11	3845112	3845365	+	Target_21773|Target_21773|Target_21773|Target_21773|Target_21773|Target_21773|Target_21773|Target_21773|Target_21773|Target_21773|Target_21773|Target_21773|Target_21773|Target_21773
chr11	3845499	3845685	+	Target_21773|Target_21773|Target_21773|Target_21773|Target_21773|Target_21773|Target_21773|Target_21773|Target_21773|Target_21773|Target_21773|Target_21773|Target_21773|Target_21773|Target_21773|Target_21773
chr11	3846025	3846358	+	Target_21773|Target_21773|Target_21773|Target_21773|Target_21773|Target_21773|Target_21773|Target_21773|Target_21773|Target_21773|Target_21773|Target_21773|Target_21773|Target_21773|Target_21773|Target_21773
chr11	3846557	3847601	+	Target_21773|Target_21773|Target_21773|Target_21773|Target_21773|Target_21773|Target_21773|Target_21773|Target_21773|Target_21773|Target_21773|Target_21773|Target_21773|Target_21773|Target_21773|Target_21773
chr11	3848207	3849436	+	Target_21773
chr11	3862123	3862213	+	Target_21773
chr11	3876932	3877639	+	Target_21773|Target_21773
chr11	3988781	3988912	+	Target_21773
chr11	4045102	4045217	+	Target_21773
chr11	4076755	4076867	+	Target_21773
chr11	4080510	4080626	+	Target_21773
chr11	4091255	4091433	+	Target_21773
chr11	4095731	4095909	+	Target_21773
chr11	4103413	4103581	+	Target_21773
chr11	4104111	4104212	+	Target_21773
chr11	4104492	4104728	+	Target_21773
chr11	4107706	4107773	+	Target_21773
chr11	4112511	4114440	+	Target_21773
chr11	4115923	4116261	+	Target_21773
chr11	4123222	4123311	+	Target_21773
chr11	4127275	4127453	+	Target_21773
chr11	4128664	4128765	+	Target_21773
chr11	4130873	4130933	+	Target_21773
chr11	4132830	4132870	+	Target_21773
chr11	4133129	4133292	+	Target_21773
chr11	4139549	4139691	+	Target_21773
chr11	4141074	4141158	+	Target_21773
chr11	4142833	4142995	+	Target_21773
chr11	4143370	4143450	+	Target_21773
chr11	4144412	4144614	+	Target_21773
chr11	4147913	4148063	+	Target_21773
chr11	4148264	4148486	+	Target_21773
chr11	4150303	4150380	+	Target_21773
chr11	4153515	4153651	+	Target_21773
chr11	4154792	4154888	+	Target_21773
chr11	4156311	4156500	+	Target_21773
chr11	4159424	4160106	+	Target_21773
chr11	4388492	4389616	+	Target_21773
chr11	4406126	4407083	+	Target_21773
chr11	4407386	4407487	+	Target_21773
chr11	4408197	4408220	+	Target_21773
chr11	4409529	4409760	+	Target_21773
chr11	4410883	4410979	+	Target_21773
chr11	4411231	4411688	+	Target_21773
chr11	4414862	4414926	+	Target_21773
chr11	4470524	4471591	+	Target_21773
chr11	4510108	4511138	+	Target_21773
chr11	4566420	4567374	+	Target_21773
chr11	4592652	4592859	+	Target_21773
chr11	4593385	4593524	+	Target_21773
chr11	4594535	4594702	+	Target_21773
chr11	4598909	4599050	+	Target_21773
chr11	4608020	4609135	+	Target_21773
chr11	4615268	4616243	+	Target_21773
chr11	4619901	4622056	+	Target_21773
chr11	4622256	4622357	+	Target_21773
chr11	4622893	4622916	+	Target_21773
chr11	4623381	4623642	+	Target_21773
chr11	4624474	4624570	+	Target_21773
chr11	4626308	4626791	+	Target_21773
chr11	4629256	4629489	+	Target_21773
chr11	4660944	4662068	+	Target_21773
chr11	4665155	4665260	+	Target_21773
chr11	4673717	4676716	+	Target_21773
chr11	4701400	4703991	+	Target_21773
chr11	4718882	4719076	+	Target_21773
chr11	4790208	4791147	+	Target_21773
chr11	4824662	4825610	+	Target_21773
chr11	4842615	4843644	+	Target_21773
chr11	4869466	4870438	+	Target_21773
chr11	4903048	4904113	+	Target_21773
chr11	4928599	4929538	+	Target_21773
chr11	4935948	4936893	+	Target_21773
chr11	4944603	4945569	+	Target_21773
chr11	4967388	4968330	+	Target_21773
chr11	4976001	4976943	+	Target_21773
chr11	5009423	5009540	+	Target_21773
chr11	5010877	5011098	+	Target_21773
chr11	5011827	5011976	+	Target_21773
chr11	5012600	5012726	+	Target_21773
chr11	5013193	5013355	+	Target_21773
chr11	5013443	5013659	+	Target_21773
chr11	5020212	5021160	+	Target_21773
chr11	5067755	5068691	+	Target_21773
chr11	5079879	5080857	+	Target_21773
chr11	5152921	5153872	+	Target_21773
chr11	5172660	5173599	+	Target_21773
chr11	5220964	5221930	+	Target_21773
chr11	5246695	5246956	+	Target_21773
chr11	5247806	5248029	+	Target_21773
chr11	5248159	5248301	+	Target_21773
chr11	5254058	5254322	+	Target_21773
chr11	5255220	5255443	+	Target_21773
chr11	5255571	5255858	+	Target_21773
chr11	5263184	5263477	+	Target_21773
chr11	5264335	5264558	+	Target_21773
chr11	5264679	5264822	+	Target_21773
chr11	5269501	5269717	+	Target_21773
chr11	5270597	5270820	+	Target_21773
chr11	5270942	5271087	+	Target_21773
chr11	5274420	5274635	+	Target_21773
chr11	5275521	5275744	+	Target_21773
chr11	5275866	5276011	+	Target_21773
chr11	5289579	5289827	+	Target_21773
chr11	5290683	5290906	+	Target_21773
chr11	5291028	5291373	+	Target_21773
chr11	5322243	5323176	+	Target_21773
chr11	5344527	5345582	+	Target_21773
chr11	5362112	5362592	+	Target_21773
chr11	5363743	5364859	+	Target_21773
chr11	5367002	5367129	+	Target_21773|Target_21773
chr11	5367491	5367583	+	Target_21773|Target_21773
chr11	5368105	5368140	+	Target_21773|Target_21773
chr11	5372737	5373676	+	Target_21773
chr11	5410606	5411664	+	Target_21773
chr11	5443340	5444436	+	Target_21773
chr11	5461771	5462783	+	Target_21773
chr11	5474637	5475707	+	Target_21773
chr11	5509914	5510978	+	Target_21773
chr11	5526798	5526882	+	Target_21773|Target_21773
chr11	5528529	5530824	+	Target_21773
chr11	5531103	5531153	+	Target_21773
chr11	5535622	5537956	+	Target_21773
chr11	5565790	5566753	+	Target_21773
chr11	5602106	5603114	+	Target_21773
chr11	5617330	5617411	+	Target_21773
chr11	5617864	5618144	+	Target_21773|Target_21773|Target_21773|Target_21773
chr11	5624475	5624965	+	Target_21773|Target_21773|Target_21773
chr11	5625763	5625859	+	Target_21773|Target_21773|Target_21773|Target_21773
chr11	5626566	5626797	+	Target_21773|Target_21773|Target_21773|Target_21773|Target_21773
chr11	5629601	5629624	+	Target_21773|Target_21773|Target_21773|Target_21773|Target_21773
chr11	5631374	5631475	+	Target_21773|Target_21773|Target_21773|Target_21773|Target_21773
chr11	5631764	5631791	+	Target_21773|Target_21773|Target_21773|Target_21773|Target_21773
chr11	5632006	5634188	+	Target_21773|Target_21773|Target_21773|Target_21773
chr11	5641173	5641253	+	Target_21773
chr11	5646206	5646290	+	Target_21773
chr11	5653484	5653984	+	Target_21773|Target_21773|Target_21773|Target_21773
chr11	5655033	5655129	+	Target_21773|Target_21773|Target_21773|Target_21773
chr11	5655860	5656091	+	Target_21773|Target_21773|Target_21773|Target_21773
chr11	5662396	5662526	+	Target_21773|Target_21773|Target_21773|Target_21773
chr11	5663635	5663736	+	Target_21773|Target_21773|Target_21773
chr11	5664046	5664073	+	Target_21773|Target_21773|Target_21773
chr11	5664373	5665625	+	Target_21773|Target_21773|Target_21773|Target_21773
chr11	5684424	5687610	+	Target_21773|Target_21773|Target_21773|Target_21773|Target_21773|Target_21773|Target_21773|Target_21773|Target_21773
chr11	5688918	5688941	+	Target_21773|Target_21773|Target_21773
chr11	5699433	5699664	+	Target_21773|Target_21773|Target_21773
chr11	5700303	5700399	+	Target_21773|Target_21773|Target_21773
chr11	5700990	5701468	+	Target_21773|Target_21773|Target_21773
chr11	5706097	5706339	+	Target_21773|Target_21773|Target_21773
chr11	5710816	5711129	+	Target_21773|Target_21773
chr11	5717396	5717885	+	Target_21773|Target_21773
chr11	5718477	5718573	+	Target_21773|Target_21773
chr11	5719544	5719775	+	Target_21773|Target_21773
chr11	5727823	5727846	+	Target_21773|Target_21773
chr11	5729402	5729503	+	Target_21773|Target_21773
chr11	5729806	5729833	+	Target_21773|Target_21773
chr11	5730282	5732093	+	Target_21773|Target_21773
chr11	5757677	5758768	+	Target_21773
chr11	5775922	5776959	+	Target_21773
chr11	5798863	5799897	+	Target_21773
chr11	5809083	5810046	+	Target_21773
chr11	5841565	5842531	+	Target_21773
chr11	5862185	5863127	+	Target_21773
chr11	5877978	5878932	+	Target_21773
chr11	5905522	5906461	+	Target_21773
chr11	5968576	5969524	+	Target_21773
chr11	5988782	5989724	+	Target_21773
chr11	6007121	6008215	+	Target_21773
chr11	6023280	6024378	+	Target_21773
chr11	6047900	6048971	+	Target_21773
chr11	6129008	6129968	+	Target_21773
chr11	6190584	6191556	+	Target_21773
chr11	6220453	6221416	+	Target_21773
chr11	6226797	6226917	+	Target_21773
chr11	6231079	6231878	+	Target_21773
chr11	6232141	6232365	+	Target_21773
chr11	6232563	6233097	+	Target_21773|Target_21773
chr11	6235640	6235803	+	Target_21773|Target_21773
chr11	6235962	6236141	+	Target_21773|Target_21773
chr11	6238600	6239380	+	Target_21773|Target_21773
chr11	6239787	6239993	+	Target_21773|Target_21773
chr11	6240200	6240280	+	Target_21773|Target_21773
chr11	6243671	6243839	+	Target_21773|Target_21773
chr11	6244040	6244127	+	Target_21773|Target_21773
chr11	6244309	6244468	+	Target_21773|Target_21773
chr11	6244839	6245478	+	Target_21773|Target_21773
chr11	6245608	6245937	+	Target_21773|Target_21773
chr11	6255773	6255941	+	Target_21773|Target_21773
chr11	6260321	6260498	+	Target_21773
chr11	6260613	6260715	+	Target_21773
chr11	6260913	6261020	+	Target_21773
chr11	6261295	6261941	+	Target_21773
chr11	6262660	6263010	+	Target_21773
chr11	6265178	6265707	+	Target_21773
chr11	6280903	6281309	+	Target_21773
chr11	6290898	6291150	+	Target_21773
chr11	6291317	6291567	+	Target_21773
chr11	6291875	6292033	+	Target_21773
chr11	6292240	6293357	+	Target_21773
chr11	6340175	6340794	+	Target_21773
chr11	6341322	6341740	+	Target_21773
chr11	6411643	6412146	+	Target_21773|Target_21773
chr11	6412613	6413386	+	Target_21773|Target_21773
chr11	6414445	6414617	+	Target_21773|Target_21773
chr11	6414846	6414923	+	Target_21773|Target_21773
chr11	6415125	6415271	+	Target_21773|Target_21773
chr11	6415427	6416228	+	Target_21773|Target_21773
chr11	6416354	6416931	+	Target_21773|Target_21773|Target_21773|Target_21773|Target_21773|Target_21773|Target_21773|Target_21773|Target_21773
chr11	6417015	6417192	+	Target_21773|Target_21773|Target_21773|Target_21773|Target_21773|Target_21773|Target_21773|Target_21773|Target_21773
chr11	6417329	6417445	+	Target_21773|Target_21773|Target_21773|Target_21773|Target_21773|Target_21773|Target_21773|Target_21773|Target_21773
chr11	6422218	6422920	+	Target_21773|Target_21773|Target_21773|Target_21773|Target_21773|Target_21773|Target_21773|Target_21773|Target_21773|Target_21773|Target_21773|Target_21773|Target_21773|Target_21773|Target_21773|Target_21773|Target_21773|Target_21773|Target_21773|Target_21773|Target_21773|Target_21773|Target_21773|Target_21773|Target_21773|Target_21773|Target_21773|Target_21773|Target_21773
chr11	6423307	6423439	+	Target_21773|Target_21773|Target_21773|Target_21773|Target_21773|Target_21773|Target_21773|Target_21773|Target_21773|Target_21773|Target_21773
chr11	6423805	6423955	+	Target_21773|Target_21773|Target_21773|Target_21773|Target_21773|Target_21773|Target_21773|Target_21773|Target_21773|Target_21773|Target_21773
chr11	6424374	6424438	+	Target_21773|Target_21773|Target_21773|Target_21773|Target_21773|Target_21773|Target_21773|Target_21773|Target_21773|Target_21773|Target_21773
chr11	6424548	6424634	+	Target_21773|Target_21773|Target_21773|Target_21773|Target_21773|Target_21773|Target_21773|Target_21773|Target_21773|Target_21773|Target_21773
chr11	6424717	6424774	+	Target_21773|Target_21773|Target_21773|Target_21773|Target_21773|Target_21773|Target_21773|Target_21773|Target_21773|Target_21773|Target_21773
chr11	6424876	6425052	+	Target_21773|Target_21773|Target_21773|Target_21773|Target_21773|Target_21773|Target_21773|Target_21773|Target_21773|Target_21773|Target_21773
chr11	6425836	6425894	+	Target_21773
chr11	6425974	6426163	+	Target_21773|Target_21773|Target_21773|Target_21773
chr11	6426362	6426891	+	Target_21773|Target_21773|Target_21773
chr11	6431856	6432591	+	Target_21773|Target_21773|Target_21773
chr11	6440214	6440332	+	Target_21773|Target_21773|Target_21773
chr11	6440575	6440644	+	Target_21773
chr11	6452267	6452700	+	Target_21773
chr11	6452870	6453033	+	Target_21773
chr11	6453116	6453247	+	Target_21773
chr11	6458275	6458407	+	Target_21773
chr11	6458669	6458882	+	Target_21773
chr11	6459585	6459739	+	Target_21773
chr11	6461394	6461516	+	Target_21773
chr11	6461696	6461768	+	Target_21773
chr11	6461901	6461960	+	Target_21773
chr11	6462110	6462254	+	Target_21773
chr11	6469842	6470410	+	Target_21773|Target_21773|Target_21773|Target_21773
chr11	6470535	6470676	+	Target_21773|Target_21773|Target_21773|Target_21773
chr11	6471780	6471851	+	Target_21773|Target_21773|Target_21773|Target_21773
chr11	6472121	6472290	+	Target_21773|Target_21773|Target_21773|Target_21773
chr11	6472500	6472668	+	Target_21773|Target_21773|Target_21773|Target_21773
chr11	6477301	6477405	+	Target_21773|Target_21773|Target_21773|Target_21773
chr11	6477526	6478259	+	Target_21773|Target_21773|Target_21773|Target_21773
chr11	6478525	6478706	+	Target_21773|Target_21773|Target_21773|Target_21773
chr11	6478925	6479077	+	Target_21773|Target_21773|Target_21773|Target_21773
chr11	6479294	6479526	+	Target_21773|Target_21773|Target_21773|Target_21773
chr11	6486794	6486962	+	Target_21773|Target_21773|Target_21773
chr11	6494313	6494478	+	Target_21773
chr11	6495020	6495214	+	Target_21773|Target_21773|Target_21773
chr11	6495331	6495689	+	Target_21773
chr11	6495912	6498498	+	Target_21773|Target_21773|Target_21773|Target_21773
chr11	6498947	6499122	+	Target_21773|Target_21773|Target_21773|Target_21773
chr11	6499270	6499428	+	Target_21773|Target_21773|Target_21773|Target_21773
chr11	6499967	6500189	+	Target_21773|Target_21773|Target_21773|Target_21773
chr11	6500369	6500587	+	Target_21773|Target_21773|Target_21773
chr11	6501201	6501298	+	Target_21773|Target_21773|Target_21773|Target_21773
chr11	6501552	6501693	+	Target_21773|Target_21773
chr11	6502460	6502785	+	Target_21773|Target_21773|Target_21773|Target_21773|Target_21773
chr11	6502986	6503082	+	Target_21773
chr11	6503274	6505911	+	Target_21773
chr11	6518525	6518561	+	Target_21773|Target_21773
chr11	6518814	6520191	+	Target_21773|Target_21773|Target_21773
chr11	6523982	6524156	+	Target_21773|Target_21773
chr11	6530109	6530313	+	Target_21773|Target_21773
chr11	6530391	6530502	+	Target_21773|Target_21773
chr11	6532502	6532659	+	Target_21773|Target_21773
chr11	6540829	6541084	+	Target_21773|Target_21773
chr11	6541194	6542097	+	Target_21773|Target_21773|Target_21773
chr11	6549751	6550017	+	Target_21773
chr11	6550107	6550351	+	Target_21773
chr11	6554256	6554414	+	Target_21773
chr11	6554910	6555403	+	Target_21773
chr11	6559612	6559740	+	Target_21773
chr11	6559841	6560040	+	Target_21773
chr11	6560448	6560543	+	Target_21773
chr11	6561105	6561313	+	Target_21773
chr11	6565350	6565476	+	Target_21773
chr11	6565803	6565901	+	Target_21773
chr11	6566021	6568896	+	Target_21773
chr11	6569092	6569270	+	Target_21773
chr11	6569439	6569632	+	Target_21773
chr11	6569874	6570163	+	Target_21773
chr11	6577912	6579527	+	Target_21773
chr11	6579714	6579923	+	Target_21773
chr11	6580131	6580336	+	Target_21773
chr11	6580410	6580513	+	Target_21773
chr11	6584211	6584361	+	Target_21773
chr11	6584611	6584794	+	Target_21773
chr11	6584922	6585354	+	Target_21773
chr11	6585562	6586034	+	Target_21773
chr11	6586924	6587221	+	Target_21773
chr11	6587470	6587623	+	Target_21773
chr11	6587816	6587995	+	Target_21773
chr11	6588124	6589090	+	Target_21773
chr11	6589285	6589472	+	Target_21773
chr11	6589683	6589806	+	Target_21773
chr11	6589894	6590096	+	Target_21773
chr11	6591238	6591330	+	Target_21773
chr11	6591476	6591626	+	Target_21773
chr11	6591847	6592653	+	Target_21773
chr11	6592865	6593254	+	Target_21773
chr11	6621143	6621495	+	Target_21773
chr11	6621715	6621812	+	Target_21773
chr11	6621898	6622005	+	Target_21773
chr11	6622155	6622285	+	Target_21773
chr11	6622378	6622832	+	Target_21773
chr11	6623081	6623445	+	Target_21773
chr11	6624633	6624880	+	Target_21773
chr11	6624963	6625052	+	Target_21773|Target_21773
chr11	6625206	6625590	+	Target_21773|Target_21773|Target_21773
chr11	6629275	6629441	+	Target_21773|Target_21773|Target_21773
chr11	6629623	6629719	+	Target_21773|Target_21773|Target_21773
chr11	6629923	6630020	+	Target_21773|Target_21773|Target_21773
chr11	6630114	6630198	+	Target_21773|Target_21773|Target_21773
chr11	6630301	6630387	+	Target_21773|Target_21773|Target_21773
chr11	6630529	6630639	+	Target_21773|Target_21773|Target_21773
chr11	6630742	6630870	+	Target_21773|Target_21773|Target_21773
chr11	6630954	6631076	+	Target_21773|Target_21773|Target_21773
chr11	6631166	6631266	+	Target_21773|Target_21773|Target_21773
chr11	6631378	6631509	+	Target_21773|Target_21773|Target_21773
chr11	6631692	6632242	+	Target_21773|Target_21773|Target_21773|Target_21773
chr11	6632419	6632534	+	Target_21773
chr11	6632618	6632683	+	Target_21773
chr11	6632894	6633049	+	Target_21773
chr11	6633188	6633475	+	Target_21773
chr11	6633996	6635917	+	Target_21773
chr11	6636096	6636222	+	Target_21773
chr11	6636401	6636560	+	Target_21773
chr11	6636672	6636793	+	Target_21773
chr11	6637235	6637305	+	Target_21773
chr11	6637545	6637734	+	Target_21773
chr11	6637891	6638090	+	Target_21773
chr11	6638205	6638384	+	Target_21773
chr11	6638531	6638659	+	Target_21773
chr11	6638856	6639007	+	Target_21773
chr11	6640006	6640146	+	Target_21773
chr11	6640426	6640498	+	Target_21773
chr11	6640614	6640692	+	Target_21773
chr11	6642557	6645621	+	Target_21773
chr11	6645960	6646099	+	Target_21773
chr11	6646428	6646712	+	Target_21773
chr11	6646827	6646958	+	Target_21773
chr11	6647150	6647305	+	Target_21773
chr11	6647399	6647611	+	Target_21773
chr11	6647782	6647896	+	Target_21773
chr11	6648019	6648898	+	Target_21773
chr11	6649851	6650061	+	Target_21773
chr11	6650682	6650808	+	Target_21773
chr11	6650902	6651142	+	Target_21773
chr11	6651229	6652094	+	Target_21773
chr11	6652283	6652441	+	Target_21773
chr11	6652541	6652638	+	Target_21773
chr11	6652846	6653040	+	Target_21773
chr11	6653261	6654287	+	Target_21773
chr11	6654642	6654879	+	Target_21773
chr11	6655019	6655251	+	Target_21773
chr11	6655348	6655537	+	Target_21773
chr11	6661047	6662964	+	Target_21773
chr11	6676793	6677074	+	Target_21773
chr11	6701615	6703633	+	Target_21773
chr11	6703977	6704046	+	Target_21773
chr11	6704353	6704632	+	Target_21773
chr11	6734380	6743110	+	Target_21773
chr11	6789237	6790188	+	Target_21773
chr11	6806247	6807245	+	Target_21773
chr11	6815755	6817139	+	Target_21773
chr11	6866913	6867867	+	Target_21773
chr11	6890985	6891897	+	Target_21773
chr11	6897855	6898850	+	Target_21773
chr11	6912804	6913731	+	Target_21773
chr11	6942232	6943225	+	Target_21773
chr11	6947653	6947916	+	Target_21773
chr11	6948892	6949038	+	Target_21773
chr11	6953324	6953903	+	Target_21773
chr11	6962801	6962884	+	Target_21773
chr11	6964313	6964446	+	Target_21773
chr11	6964776	6964872	+	Target_21773
chr11	6976920	6979278	+	Target_21773
chr11	7020548	7022786	+	Target_21773
chr11	7023939	7024086	+	Target_21773
chr11	7041303	7041586	+	Target_21773
chr11	7041699	7042001	+	Target_21773
chr11	7059796	7060106	+	Target_21773
chr11	7060944	7061016	+	Target_21773
chr11	7063618	7065215	+	Target_21773
chr11	7067898	7068063	+	Target_21773
chr11	7070901	7071069	+	Target_21773
chr11	7078907	7079078	+	Target_21773
chr11	7079510	7079681	+	Target_21773
chr11	7081124	7081295	+	Target_21773
chr11	7083563	7083734	+	Target_21773
chr11	7091516	7091687	+	Target_21773
chr11	7092403	7092757	+	Target_21773
chr11	7110164	7112379	+	Target_21773
chr11	7273180	7273562	+	Target_21773
chr11	7324269	7324621	+	Target_21773
chr11	7334625	7335172	+	Target_21773
chr11	7437272	7437393	+	Target_21773
chr11	7439187	7439359	+	Target_21773
chr11	7441736	7441866	+	Target_21773
chr11	7488022	7490276	+	Target_21773
chr11	7506599	7507235	+	Target_21773
chr11	7509357	7509646	+	Target_21773
chr11	7530628	7532606	+	Target_21773
chr11	7534995	7535352	+	Target_21773
chr11	7570670	7570770	+	Target_21773
chr11	7586783	7586998	+	Target_21773
chr11	7614362	7614455	+	Target_21773
chr11	7618416	7618604	+	Target_21773
chr11	7618790	7618904	+	Target_21773|Target_21773
chr11	7626964	7627246	+	Target_21773
chr11	7631521	7631653	+	Target_21773|Target_21773|Target_21773
chr11	7642165	7642258	+	Target_21773|Target_21773|Target_21773
chr11	7647007	7647122	+	Target_21773|Target_21773|Target_21773
chr11	7649515	7649577	+	Target_21773|Target_21773|Target_21773
chr11	7650689	7650765	+	Target_21773|Target_21773|Target_21773
chr11	7652155	7652259	+	Target_21773|Target_21773|Target_21773
chr11	7654097	7654165	+	Target_21773|Target_21773|Target_21773
chr11	7655725	7655783	+	Target_21773|Target_21773|Target_21773
chr11	7656782	7656824	+	Target_21773|Target_21773|Target_21773
chr11	7660962	7661101	+	Target_21773|Target_21773|Target_21773
chr11	7662709	7662851	+	Target_21773|Target_21773|Target_21773
chr11	7663528	7663657	+	Target_21773|Target_21773|Target_21773
chr11	7669617	7669768	+	Target_21773|Target_21773|Target_21773
chr11	7670030	7670142	+	Target_21773|Target_21773|Target_21773
chr11	7670377	7670466	+	Target_21773|Target_21773|Target_21773
chr11	7670762	7670885	+	Target_21773|Target_21773|Target_21773
chr11	7672070	7672196	+	Target_21773|Target_21773|Target_21773
chr11	7672886	7673075	+	Target_21773|Target_21773|Target_21773
chr11	7674254	7674996	+	Target_21773|Target_21773|Target_21773
chr11	7686325	7686777	+	Target_21773
chr11	7687681	7687781	+	Target_21773
chr11	7688958	7689044	+	Target_21773
chr11	7689708	7689792	+	Target_21773
chr11	7690435	7690565	+	Target_21773
chr11	7690855	7690962	+	Target_21773
chr11	7693681	7693754	+	Target_21773
chr11	7693978	7694122	+	Target_21773
chr11	7694649	7694821	+	Target_21773
chr11	7710668	7710833	+	Target_21773
chr11	7711154	7711244	+	Target_21773
chr11	7712499	7712631	+	Target_21773
chr11	7713132	7713226	+	Target_21773
chr11	7716288	7716419	+	Target_21773
chr11	7716800	7716903	+	Target_21773
chr11	7717219	7717257	+	Target_21773
chr11	7718011	7718136	+	Target_21773
chr11	7718255	7718346	+	Target_21773
chr11	7720296	7720320	+	Target_21773
chr11	7721842	7722032	+	Target_21773
chr11	7722870	7723022	+	Target_21773
chr11	7723262	7723358	+	Target_21773
chr11	7723703	7723876	+	Target_21773
chr11	7725244	7725336	+	Target_21773
chr11	7726111	7726221	+	Target_21773
chr11	7727853	7727941	+	Target_21773
chr11	7817520	7818489	+	Target_21773
chr11	7846583	7847519	+	Target_21773
chr11	7870597	7871118	+	Target_21773
chr11	7872297	7873871	+	Target_21773
chr11	7876429	7876510	+	Target_21773
chr11	7900553	7900630	+	Target_21773
chr11	7901141	7901306	+	Target_21773
chr11	7902635	7902696	+	Target_21773
chr11	7903502	7903620	+	Target_21773
chr11	7904406	7904480	+	Target_21773
chr11	7927149	7927502	+	Target_21773
chr11	7949264	7950209	+	Target_21773
chr11	7960122	7961067	+	Target_21773
chr11	7981155	7982869	+	Target_21773
chr11	7984753	7985059	+	Target_21773
chr11	8008866	8009263	+	Target_21773
chr11	8013327	8013398	+	Target_21773
chr11	8013630	8013710	+	Target_21773
chr11	8014433	8014571	+	Target_21773
chr11	8015972	8016064	+	Target_21773
chr11	8016528	8016665	+	Target_21773
chr11	8016800	8016914	+	Target_21773
chr11	8017491	8017719	+	Target_21773
chr11	8060179	8060575	+	Target_21773
chr11	8061191	8061239	+	Target_21773
chr11	8102908	8103095	+	Target_21773
chr11	8111156	8111208	+	Target_21773|Target_21773
chr11	8111615	8111778	+	Target_21773|Target_21773
chr11	8115592	8115736	+	Target_21773|Target_21773
chr11	8117044	8117212	+	Target_21773|Target_21773
chr11	8118231	8118353	+	Target_21773|Target_21773
chr11	8118774	8118972	+	Target_21773|Target_21773
chr11	8119260	8119373	+	Target_21773|Target_21773
chr11	8120304	8120422	+	Target_21773|Target_21773
chr11	8122049	8122148	+	Target_21773|Target_21773
chr11	8122372	8122544	+	Target_21773|Target_21773
chr11	8123032	8132684	+	Target_21773|Target_21773|Target_21773|Target_21773|Target_21773|Target_21773|Target_21773
chr11	8148205	8148354	+	Target_21773|Target_21773|Target_21773
chr11	8158924	8159018	+	Target_21773|Target_21773|Target_21773
chr11	8159818	8159894	+	Target_21773|Target_21773|Target_21773|Target_21773
chr11	8161513	8161740	+	Target_21773|Target_21773|Target_21773|Target_21773
chr11	8174921	8174970	+	Target_21773
chr11	8190412	8190590	+	Target_21773|Target_21773|Target_21773|Target_21773|Target_21773
chr11	8245856	8246268	+	Target_21773
chr11	8248521	8248647	+	Target_21773
chr11	8251837	8252051	+	Target_21773
chr11	8284884	8285406	+	Target_21773
chr11	8413417	8414257	+	Target_21773
chr11	8435041	8435239	+	Target_21773
chr11	8457040	8457126	+	Target_21773
chr11	8457573	8457686	+	Target_21773
chr11	8462224	8462300	+	Target_21773
chr11	8474368	8474453	+	Target_21773
chr11	8476290	8476379	+	Target_21773
chr11	8478887	8479026	+	Target_21773
chr11	8483351	8483456	+	Target_21773
chr11	8486255	8486369	+	Target_21773
chr11	8494709	8494823	+	Target_21773
chr11	8496227	8496613	+	Target_21773
chr11	8554894	8555043	+	Target_21773
chr11	8615290	8615503	+	Target_21773
chr11	8633583	8639550	+	Target_21773
chr11	8640296	8640515	+	Target_21773
chr11	8640929	8641082	+	Target_21773
chr11	8641596	8641671	+	Target_21773
chr11	8641992	8642119	+	Target_21773
chr11	8642578	8642868	+	Target_21773
chr11	8643191	8643366	+	Target_21773
chr11	8644362	8644423	+	Target_21773
chr11	8645905	8646001	+	Target_21773
chr11	8646255	8646775	+	Target_21773
chr11	8660200	8660362	+	Target_21773
chr11	8661773	8662699	+	Target_21773
chr11	8664555	8664673	+	Target_21773
chr11	8667287	8667434	+	Target_21773
chr11	8667993	8668108	+	Target_21773
chr11	8669516	8669633	+	Target_21773
chr11	8669962	8670095	+	Target_21773
chr11	8671286	8671434	+	Target_21773
chr11	8673346	8673450	+	Target_21773
chr11	8680283	8680383	+	Target_21773
chr11	8703994	8704363	+	Target_21773
chr11	8704748	8704812	+	Target_21773
chr11	8705552	8705628	+	Target_21773
chr11	8705773	8705903	+	Target_21773
chr11	8706264	8706439	+	Target_21773
chr11	8706985	8707116	+	Target_21773
chr11	8707224	8711419	+	Target_21773
chr11	8714898	8715677	+	Target_21773|Target_21773|Target_21773
chr11	8717009	8717096	+	Target_21773|Target_21773|Target_21773
chr11	8717973	8718213	+	Target_21773|Target_21773|Target_21773
chr11	8719071	8719183	+	Target_21773|Target_21773|Target_21773
chr11	8720479	8720521	+	Target_21773|Target_21773|Target_21773
chr11	8720759	8720937	+	Target_21773|Target_21773|Target_21773
chr11	8724118	8724267	+	Target_21773|Target_21773|Target_21773
chr11	8728631	8728772	+	Target_21773|Target_21773|Target_21773
chr11	8729323	8729401	+	Target_21773|Target_21773|Target_21773
chr11	8732391	8732461	+	Target_21773|Target_21773|Target_21773
chr11	8732668	8732778	+	Target_21773|Target_21773|Target_21773
chr11	8734097	8734282	+	Target_21773|Target_21773|Target_21773
chr11	8735544	8735589	+	Target_21773|Target_21773|Target_21773
chr11	8736156	8736253	+	Target_21773|Target_21773|Target_21773
chr11	8737149	8737365	+	Target_21773|Target_21773|Target_21773
chr11	8739287	8739439	+	Target_21773|Target_21773|Target_21773
chr11	8747619	8747756	+	Target_21773|Target_21773|Target_21773
chr11	8751496	8752756	+	Target_21773|Target_21773
chr11	8772167	8772272	+	Target_21773|Target_21773|Target_21773
chr11	8832063	8832224	+	Target_21773
chr11	8832793	8832882	+	Target_21773|Target_21773
chr11	8860856	8860897	+	Target_21773
chr11	8902556	8902656	+	Target_21773
chr11	8932367	8932498	+	Target_21773
chr11	8932700	8933218	+	Target_21773|Target_21773|Target_21773|Target_21773|Target_21773|Target_21773|Target_21773|Target_21773|Target_21773|Target_21773
chr11	8933999	8934080	+	Target_21773|Target_21773|Target_21773
chr11	8936372	8936477	+	Target_21773|Target_21773|Target_21773|Target_21773|Target_21773|Target_21773
chr11	8938833	8938914	+	Target_21773|Target_21773|Target_21773|Target_21773
chr11	8940883	8941997	+	Target_21773|Target_21773|Target_21773|Target_21773|Target_21773|Target_21773|Target_21773
chr11	8942840	8943062	+	Target_21773
chr11	8947009	8947654	+	Target_21773
chr11	8948486	8948721	+	Target_21773
chr11	8950923	8951080	+	Target_21773
chr11	8953688	8953873	+	Target_21773
chr11	8954447	8954553	+	Target_21773
chr11	8959118	8959720	+	Target_21773
chr11	8964532	8964580	+	Target_21773
chr11	8968839	8970022	+	Target_21773
chr11	8974749	8974884	+	Target_21773
chr11	8977736	8977845	+	Target_21773
chr11	8983638	8983730	+	Target_21773
chr11	8985755	8985989	+	Target_21773
chr11	9002122	9005107	+	Target_21773
chr11	9005421	9005516	+	Target_21773
chr11	9005618	9005671	+	Target_21773
chr11	9007257	9007397	+	Target_21773
chr11	9009094	9009177	+	Target_21773
chr11	9009664	9009829	+	Target_21773
chr11	9025308	9025596	+	Target_21773
chr11	9041046	9042744	+	Target_21773|Target_21773
chr11	9043422	9043502	+	Target_21773|Target_21773
chr11	9047248	9047401	+	Target_21773|Target_21773
chr11	9048910	9049108	+	Target_21773
chr11	9051430	9051592	+	Target_21773|Target_21773
chr11	9052304	9052472	+	Target_21773|Target_21773
chr11	9055172	9055343	+	Target_21773
chr11	9068902	9069109	+	Target_21773|Target_21773
chr11	9069489	9069645	+	Target_21773
chr11	9072152	9072257	+	Target_21773
chr11	9074292	9074379	+	Target_21773
chr11	9074645	9074762	+	Target_21773
chr11	9075183	9075306	+	Target_21773|Target_21773
chr11	9077339	9077456	+	Target_21773|Target_21773
chr11	9080849	9080972	+	Target_21773|Target_21773
chr11	9081954	9082071	+	Target_21773|Target_21773
chr11	9087437	9087527	+	Target_21773|Target_21773
chr11	9088243	9088360	+	Target_21773|Target_21773
chr11	9090916	9091042	+	Target_21773|Target_21773
chr11	9096027	9096162	+	Target_21773|Target_21773
chr11	9100930	9101056	+	Target_21773|Target_21773
chr11	9111253	9111376	+	Target_21773|Target_21773
chr11	9112942	9113150	+	Target_21773|Target_21773
chr11	9115909	9117737	+	Target_21773
chr11	9160374	9161401	+	Target_21773|Target_21773
chr11	9163486	9163655	+	Target_21773|Target_21773
chr11	9164268	9164392	+	Target_21773|Target_21773
chr11	9164949	9165032	+	Target_21773|Target_21773
chr11	9165643	9165825	+	Target_21773|Target_21773
chr11	9166541	9166660	+	Target_21773|Target_21773
chr11	9167216	9167362	+	Target_21773|Target_21773
chr11	9168576	9168698	+	Target_21773|Target_21773
chr11	9171627	9171756	+	Target_21773|Target_21773
chr11	9172226	9172311	+	Target_21773|Target_21773
chr11	9173904	9173989	+	Target_21773|Target_21773
chr11	9182259	9182412	+	Target_21773|Target_21773
chr11	9187382	9187514	+	Target_21773|Target_21773
chr11	9191402	9191496	+	Target_21773|Target_21773
chr11	9192173	9192324	+	Target_21773|Target_21773
chr11	9199678	9199913	+	Target_21773|Target_21773
chr11	9200404	9200620	+	Target_21773|Target_21773
chr11	9202313	9202631	+	Target_21773|Target_21773
chr11	9215040	9215228	+	Target_21773|Target_21773
chr11	9225206	9225864	+	Target_21773|Target_21773
chr11	9228219	9228329	+	Target_21773|Target_21773
chr11	9229107	9229179	+	Target_21773|Target_21773
chr11	9286507	9286873	+	Target_21773|Target_21773
chr11	9302200	9305140	+	Target_21773|Target_21773|Target_21773
chr11	9308001	9308140	+	Target_21773|Target_21773
chr11	9309248	9309353	+	Target_21773|Target_21773
chr11	9309988	9310082	+	Target_21773|Target_21773
chr11	9316638	9316934	+	Target_21773|Target_21773|Target_21773
chr11	9321130	9321248	+	Target_21773|Target_21773|Target_21773
chr11	9335867	9336315	+	Target_21773|Target_21773|Target_21773
chr11	9406168	9406394	+	Target_21773
chr11	9424836	9424918	+	Target_21773
chr11	9430032	9430186	+	Target_21773
chr11	9431474	9431633	+	Target_21773
chr11	9435801	9435958	+	Target_21773
chr11	9438605	9438695	+	Target_21773
chr11	9441957	9442052	+	Target_21773
chr11	9442160	9442245	+	Target_21773
chr11	9444552	9444687	+	Target_21773
chr11	9445323	9445423	+	Target_21773
chr11	9446460	9446537	+	Target_21773
chr11	9446692	9446809	+	Target_21773
chr11	9450086	9450176	+	Target_21773
chr11	9450312	9450501	+	Target_21773
chr11	9450577	9450743	+	Target_21773
chr11	9451220	9451381	+	Target_21773
chr11	9452421	9452550	+	Target_21773
chr11	9455116	9455183	+	Target_21773
chr11	9455267	9455393	+	Target_21773
chr11	9456480	9456578	+	Target_21773
chr11	9457817	9457913	+	Target_21773
chr11	9459300	9459521	+	Target_21773
chr11	9459626	9459832	+	Target_21773
chr11	9462001	9462208	+	Target_21773
chr11	9463627	9463744	+	Target_21773
chr11	9466643	9469674	+	Target_21773
chr11	9481102	9482245	+	Target_21773
chr11	9482511	9482623	+	Target_21773
chr11	9492848	9492967	+	Target_21773
chr11	9494223	9494316	+	Target_21773
chr11	9495487	9495571	+	Target_21773
chr11	9496096	9496180	+	Target_21773
chr11	9499936	9500133	+	Target_21773
chr11	9501018	9501093	+	Target_21773
chr11	9516192	9516312	+	Target_21773
chr11	9517849	9517925	+	Target_21773
chr11	9519221	9519347	+	Target_21773
chr11	9522637	9522817	+	Target_21773
chr11	9530165	9530393	+	Target_21773
chr11	9533994	9534143	+	Target_21773
chr11	9537747	9537909	+	Target_21773
chr11	9546786	9546933	+	Target_21773
chr11	9549076	9550071	+	Target_21773
chr11	9595227	9596056	+	Target_21773
chr11	9596233	9596922	+	Target_21773
chr11	9597434	9597640	+	Target_21773|Target_21773
chr11	9597776	9597840	+	Target_21773|Target_21773
chr11	9598033	9598206	+	Target_21773|Target_21773
chr11	9598688	9598810	+	Target_21773|Target_21773
chr11	9603078	9603225	+	Target_21773|Target_21773
chr11	9606804	9606900	+	Target_21773|Target_21773
chr11	9606988	9607074	+	Target_21773|Target_21773
chr11	9607995	9608166	+	Target_21773|Target_21773
chr11	9608257	9608403	+	Target_21773|Target_21773
chr11	9609995	9611313	+	Target_21773|Target_21773
chr11	9685627	9685825	+	Target_21773
chr11	9715692	9715833	+	Target_21773
chr11	9735012	9735186	+	Target_21773
chr11	9746204	9746432	+	Target_21773
chr11	9749599	9749746	+	Target_21773
chr11	9750889	9750998	+	Target_21773
chr11	9754075	9754257	+	Target_21773
chr11	9759759	9759867	+	Target_21773
chr11	9761727	9761894	+	Target_21773
chr11	9769404	9769603	+	Target_21773
chr11	9770633	9770730	+	Target_21773
chr11	9771410	9774507	+	Target_21773
chr11	9776316	9778445	+	Target_21773
chr11	9779313	9779390	+	Target_21773
chr11	9779839	9780050	+	Target_21773
chr11	9780975	9781080	+	Target_21773
chr11	9800213	9802063	+	Target_21773
chr11	9803053	9803185	+	Target_21773
chr11	9805897	9805985	+	Target_21773
chr11	9806671	9806865	+	Target_21773
chr11	9809180	9809285	+	Target_21773
chr11	9810655	9810889	+	Target_21773
chr11	9812102	9812230	+	Target_21773
chr11	9817377	9817504	+	Target_21773
chr11	9829394	9830831	+	Target_21773|Target_21773|Target_21773
chr11	9831806	9832866	+	Target_21773
chr11	9834078	9834255	+	Target_21773
chr11	9838386	9838571	+	Target_21773
chr11	9850902	9851043	+	Target_21773
chr11	9853770	9853967	+	Target_21773
chr11	9861044	9861243	+	Target_21773
chr11	9864171	9864317	+	Target_21773
chr11	9867111	9867287	+	Target_21773
chr11	9868502	9868630	+	Target_21773
chr11	9871569	9871765	+	Target_21773
chr11	9874222	9874296	+	Target_21773
chr11	9875086	9875259	+	Target_21773
chr11	9878004	9878267	+	Target_21773
chr11	9879772	9879943	+	Target_21773
chr11	9917489	9917558	+	Target_21773
chr11	9983503	9983653	+	Target_21773
chr11	9985319	9985429	+	Target_21773
chr11	9989887	9990092	+	Target_21773
chr11	10011043	10011142	+	Target_21773
chr11	10013961	10014090	+	Target_21773
chr11	10014536	10014650	+	Target_21773
chr11	10015467	10015545	+	Target_21773
chr11	10019812	10019926	+	Target_21773
chr11	10022460	10022569	+	Target_21773
chr11	10024103	10024236	+	Target_21773
chr11	10049998	10050104	+	Target_21773
chr11	10051311	10051422	+	Target_21773
chr11	10052594	10052717	+	Target_21773
chr11	10064390	10064528	+	Target_21773
chr11	10215448	10215534	+	Target_21773
chr11	10315561	10315754	+	Target_21773
chr11	10326641	10326776	+	Target_21773
chr11	10327226	10327345	+	Target_21773
chr11	10327495	10327645	+	Target_21773
chr11	10327878	10328923	+	Target_21773
chr11	10471867	10472062	+	Target_21773
chr11	10472223	10472590	+	Target_21773
chr11	10476665	10476995	+	Target_21773
chr11	10477480	10477949	+	Target_21773
chr11	10482677	10482971	+	Target_21773
chr11	10483061	10483287	+	Target_21773|Target_21773|Target_21773|Target_21773|Target_21773
chr11	10500072	10500277	+	Target_21773|Target_21773|Target_21773|Target_21773
chr11	10503609	10503772	+	Target_21773|Target_21773|Target_21773|Target_21773|Target_21773
chr11	10506366	10506586	+	Target_21773|Target_21773|Target_21773|Target_21773|Target_21773
chr11	10508781	10508911	+	Target_21773|Target_21773|Target_21773|Target_21773|Target_21773
chr11	10514895	10515090	+	Target_21773|Target_21773|Target_21773|Target_21773|Target_21773
chr11	10516445	10516577	+	Target_21773|Target_21773|Target_21773|Target_21773|Target_21773
chr11	10517116	10517280	+	Target_21773|Target_21773|Target_21773|Target_21773|Target_21773
chr11	10518358	10518485	+	Target_21773|Target_21773|Target_21773|Target_21773|Target_21773
chr11	10521632	10521796	+	Target_21773|Target_21773|Target_21773|Target_21773|Target_21773
chr11	10523016	10523137	+	Target_21773|Target_21773|Target_21773|Target_21773|Target_21773
chr11	10524267	10524441	+	Target_21773|Target_21773|Target_21773|Target_21773|Target_21773
chr11	10526095	10526206	+	Target_21773|Target_21773|Target_21773|Target_21773|Target_21773
chr11	10527254	10529126	+	Target_21773|Target_21773|Target_21773|Target_21773|Target_21773
chr11	10529433	10530723	+	Target_21773|Target_21773
chr11	10533224	10536613	+	Target_21773
chr11	10540580	10540688	+	Target_21773
chr11	10546738	10546920	+	Target_21773
chr11	10552189	10552298	+	Target_21773
chr11	10555562	10555752	+	Target_21773
chr11	10562668	10562774	+	Target_21773
chr11	10562782	10563089	+	Target_21773|Target_21773|Target_21773|Target_21773
chr11	10579412	10580844	+	Target_21773
chr11	10581362	10581441	+	Target_21773
chr11	10582041	10582347	+	Target_21773
chr11	10585486	10585626	+	Target_21773
chr11	10585749	10585921	+	Target_21773
chr11	10589994	10590365	+	Target_21773
chr11	10594637	10598122	+	Target_21773|Target_21773|Target_21773|Target_21773|Target_21773|Target_21773
chr11	10602001	10602136	+	Target_21773|Target_21773|Target_21773|Target_21773|Target_21773|Target_21773
chr11	10603413	10603533	+	Target_21773|Target_21773|Target_21773|Target_21773|Target_21773|Target_21773
chr11	10607573	10607673	+	Target_21773
chr11	10610558	10610697	+	Target_21773|Target_21773
chr11	10613094	10613159	+	Target_21773|Target_21773|Target_21773|Target_21773|Target_21773|Target_21773
chr11	10615038	10615146	+	Target_21773|Target_21773|Target_21773|Target_21773|Target_21773|Target_21773
chr11	10615663	10615775	+	Target_21773|Target_21773|Target_21773|Target_21773|Target_21773|Target_21773|Target_21773|Target_21773|Target_21773|Target_21773
chr11	10621237	10621479	+	Target_21773|Target_21773|Target_21773|Target_21773
chr11	10622464	10622606	+	Target_21773|Target_21773|Target_21773|Target_21773|Target_21773|Target_21773
chr11	10624666	10624798	+	Target_21773|Target_21773|Target_21773|Target_21773|Target_21773|Target_21773
chr11	10625951	10626092	+	Target_21773|Target_21773|Target_21773|Target_21773|Target_21773|Target_21773
chr11	10628288	10628319	+	Target_21773|Target_21773|Target_21773|Target_21773|Target_21773|Target_21773
chr11	10631274	10631398	+	Target_21773|Target_21773|Target_21773|Target_21773|Target_21773|Target_21773
chr11	10645324	10645403	+	Target_21773|Target_21773|Target_21773|Target_21773|Target_21773|Target_21773
chr11	10647512	10648130	+	Target_21773|Target_21773|Target_21773|Target_21773|Target_21773
chr11	10649262	10649310	+	Target_21773|Target_21773|Target_21773|Target_21773|Target_21773|Target_21773
chr11	10649519	10649572	+	Target_21773|Target_21773|Target_21773|Target_21773|Target_21773
chr11	10650297	10650375	+	Target_21773|Target_21773|Target_21773|Target_21773|Target_21773|Target_21773
chr11	10651084	10651258	+	Target_21773|Target_21773|Target_21773|Target_21773|Target_21773|Target_21773
chr11	10653537	10653608	+	Target_21773|Target_21773|Target_21773|Target_21773|Target_21773|Target_21773
chr11	10655514	10655618	+	Target_21773|Target_21773|Target_21773|Target_21773|Target_21773
chr11	10673571	10673848	+	Target_21773|Target_21773|Target_21773|Target_21773
chr11	10711811	10711916	+	Target_21773|Target_21773
chr11	10715008	10715535	+	Target_21773|Target_21773|Target_21773|Target_21773|Target_21773
chr11	10772810	10773004	+	Target_21773
chr11	10774218	10774317	+	Target_21773
chr11	10776504	10776744	+	Target_21773
chr11	10777224	10777342	+	Target_21773
chr11	10778295	10778385	+	Target_21773
chr11	10781719	10781868	+	Target_21773
chr11	10783493	10783601	+	Target_21773
chr11	10784977	10785085	+	Target_21773
chr11	10785189	10785426	+	Target_21773
chr11	10785658	10785748	+	Target_21773
chr11	10785854	10785983	+	Target_21773
chr11	10786094	10786278	+	Target_21773
chr11	10787948	10788037	+	Target_21773
chr11	10789352	10789538	+	Target_21773
chr11	10789620	10789708	+	Target_21773
chr11	10789889	10790038	+	Target_21773
chr11	10791756	10791873	+	Target_21773
chr11	10792033	10792179	+	Target_21773
chr11	10793091	10793163	+	Target_21773
chr11	10794066	10794202	+	Target_21773
chr11	10794673	10794820	+	Target_21773
chr11	10795558	10795716	+	Target_21773
chr11	10796753	10796850	+	Target_21773
chr11	10797067	10797180	+	Target_21773
chr11	10800225	10801290	+	Target_21773
chr11	10818592	10819428	+	Target_21773|Target_21773|Target_21773
chr11	10820538	10820660	+	Target_21773|Target_21773|Target_21773
chr11	10820759	10820971	+	Target_21773|Target_21773|Target_21773
chr11	10821098	10821303	+	Target_21773|Target_21773|Target_21773
chr11	10821636	10821895	+	Target_21773|Target_21773|Target_21773
chr11	10821978	10822194	+	Target_21773|Target_21773|Target_21773
chr11	10822277	10822382	+	Target_21773|Target_21773|Target_21773
chr11	10822508	10822634	+	Target_21773|Target_21773|Target_21773
chr11	10823013	10823155	+	Target_21773
chr11	10823207	10823321	+	Target_21773|Target_21773
chr11	10823595	10823756	+	Target_21773|Target_21773|Target_21773
chr11	10823840	10823982	+	Target_21773|Target_21773|Target_21773
chr11	10824576	10824675	+	Target_21773|Target_21773|Target_21773
chr11	10824757	10824841	+	Target_21773|Target_21773|Target_21773
chr11	10825026	10825137	+	Target_21773|Target_21773|Target_21773
chr11	10825445	10825597	+	Target_21773|Target_21773|Target_21773
chr11	10825683	10825750	+	Target_21773|Target_21773|Target_21773
chr11	10825833	10825965	+	Target_21773|Target_21773|Target_21773
chr11	10826459	10826562	+	Target_21773|Target_21773|Target_21773
chr11	10827453	10827594	+	Target_21773|Target_21773|Target_21773
chr11	10828366	10828432	+	Target_21773|Target_21773|Target_21773
chr11	10828801	10828928	+	Target_21773|Target_21773|Target_21773
chr11	10829095	10829543	+	Target_21773
chr11	10830251	10830582	+	Target_21773|Target_21773
chr11	10874250	10876665	+	Target_21773|Target_21773
chr11	10877690	10877804	+	Target_21773|Target_21773
chr11	10879408	10879620	+	Target_21773|Target_21773
chr11	10879763	10879913	+	Target_21773
chr11	10886807	10886874	+	Target_21773
chr11	10899927	10900823	+	Target_21773
chr11	11292420	11292837	+	Target_21773
chr11	11314575	11314740	+	Target_21773
chr11	11348632	11348728	+	Target_21773
chr11	11354240	11354378	+	Target_21773
chr11	11362365	11362551	+	Target_21773
chr11	11373488	11374904	+	Target_21773
chr11	11394061	11394176	+	Target_21773
chr11	11398728	11398926	+	Target_21773
chr11	11400627	11400811	+	Target_21773
chr11	11454167	11454334	+	Target_21773
chr11	11470290	11470483	+	Target_21773
chr11	11642905	11643561	+	Target_21773
chr11	11678197	11678269	+	Target_21773
chr11	11862969	11863771	+	Target_21773
chr11	11906013	11906127	+	Target_21773
chr11	11913514	11913653	+	Target_21773
chr11	11919143	11919240	+	Target_21773
chr11	11924261	11924407	+	Target_21773
chr11	11924809	11924889	+	Target_21773
chr11	11926945	11927095	+	Target_21773
chr11	11941702	11941798	+	Target_21773
chr11	11941888	11942041	+	Target_21773
chr11	11944270	11944438	+	Target_21773
chr11	11950980	11951112	+	Target_21773
chr11	11951590	11951667	+	Target_21773
chr11	11952242	11952298	+	Target_21773
chr11	11954550	11954663	+	Target_21773
chr11	11955377	11955482	+	Target_21773
chr11	11957849	11958057	+	Target_21773
chr11	11959803	11959919	+	Target_21773
chr11	11961975	11962095	+	Target_21773
chr11	11963881	11964659	+	Target_21773
chr11	11969491	11969667	+	Target_21773
chr11	11970024	11970105	+	Target_21773
chr11	11971435	11971551	+	Target_21773
chr11	11971910	11972029	+	Target_21773
chr11	11974287	11974418	+	Target_21773
chr11	11976443	11976491	+	Target_21773
chr11	11976580	11976711	+	Target_21773
chr11	11977547	11980872	+	Target_21773
chr11	11984542	11986233	+	Target_21773|Target_21773|Target_21773
chr11	11987355	11987512	+	Target_21773|Target_21773|Target_21773
chr11	11988500	11988645	+	Target_21773|Target_21773|Target_21773
chr11	11989941	11990034	+	Target_21773|Target_21773|Target_21773
chr11	12020242	12020326	+	Target_21773|Target_21773|Target_21773
chr11	12023846	12023984	+	Target_21773|Target_21773|Target_21773
chr11	12029916	12030186	+	Target_21773|Target_21773|Target_21773
chr11	12030416	12030629	+	Target_21773
chr11	12030718	12030917	+	Target_21773
chr11	12132137	12132273	+	Target_21773
chr11	12159936	12160011	+	Target_21773
chr11	12183625	12183966	+	Target_21773
chr11	12225796	12226004	+	Target_21773
chr11	12229569	12229686	+	Target_21773
chr11	12231043	12231145	+	Target_21773
chr11	12234801	12234957	+	Target_21773
chr11	12237765	12237866	+	Target_21773
chr11	12241747	12242005	+	Target_21773
chr11	12243190	12243306	+	Target_21773
chr11	12244163	12244290	+	Target_21773
chr11	12244957	12245048	+	Target_21773
chr11	12246219	12246367	+	Target_21773
chr11	12247717	12247917	+	Target_21773
chr11	12248571	12248678	+	Target_21773
chr11	12257723	12257792	+	Target_21773
chr11	12260982	12261132	+	Target_21773
chr11	12262586	12262709	+	Target_21773
chr11	12263760	12263979	+	Target_21773
chr11	12264217	12264319	+	Target_21773
chr11	12265533	12265659	+	Target_21773
chr11	12270730	12270793	+	Target_21773
chr11	12277189	12277297	+	Target_21773
chr11	12278331	12278518	+	Target_21773
chr11	12280014	12280103	+	Target_21773
chr11	12281341	12281444	+	Target_21773
chr11	12284026	12284084	+	Target_21773
chr11	12285106	12285331	+	Target_21773
chr11	12308446	12308711	+	Target_21773
chr11	12313689	12313844	+	Target_21773
chr11	12315107	12316404	+	Target_21773
chr11	12341242	12341358	+	Target_21773
[truncated: 9,959 more rows]
