# Supplementary material for: Affected Kindred Analysis of Human X Chromosome Exomes to Identify Novel X-Linked Intellectual Disability Genes
Source: PLoS One. 2015 Feb 13;10(2):e0116454. doi: 10.1371/journal.pone.0116454 (PMC4332666; doi:10.1371/journal.pone.0116454)
Supplement: S2 File — is a compressed file providing a collection of bash-based and R-based scripts that were written and run to process and analyze our XLID study cohort. The scripts provided assume that short-read alignment has already been performed, including quality correction steps. These scripts will run data processing and analysis for a test cohort, as well as comparison analyses with other public databases. (ZIP) [file pone.0116454.s006.zip › Sib-PairCross-CohortFilter_scripts/interval_lists/chr12_Targets.interval_list]

@HD	VN:1.0	SO:coordinate
@SQ	SN:chr1	LN:249250621
@SQ	SN:chr2	LN:243199373
@SQ	SN:chr3	LN:198022430
@SQ	SN:chr4	LN:191154276
@SQ	SN:chr5	LN:180915260
@SQ	SN:chr6	LN:171115067
@SQ	SN:chr7	LN:159138663
@SQ	SN:chr8	LN:146364022
@SQ	SN:chr9	LN:141213431
@SQ	SN:chr10	LN:135534747
@SQ	SN:chr11	LN:135006516
@SQ	SN:chr12	LN:133851895
@SQ	SN:chr13	LN:115169878
@SQ	SN:chr14	LN:107349540
@SQ	SN:chr15	LN:102531392
@SQ	SN:chr16	LN:90354753
@SQ	SN:chr17	LN:81195210
@SQ	SN:chr18	LN:78077248
@SQ	SN:chr19	LN:59128983
@SQ	SN:chr20	LN:63025520
@SQ	SN:chr21	LN:48129895
@SQ	SN:chr22	LN:51304566
@SQ	SN:chrX	LN:155270560
@SQ	SN:chrY	LN:59373566
@SQ	SN:chrM	LN:16571
@SQ	SN:chr1_gl000191_random	LN:106433
@SQ	SN:chr1_gl000192_random	LN:547496
@SQ	SN:chr4_gl000193_random	LN:189789
@SQ	SN:chr4_gl000194_random	LN:191469
@SQ	SN:chr7_gl000195_random	LN:182896
@SQ	SN:chr8_gl000196_random	LN:38914
@SQ	SN:chr8_gl000197_random	LN:37175
@SQ	SN:chr9_gl000198_random	LN:90085
@SQ	SN:chr9_gl000199_random	LN:169874
@SQ	SN:chr9_gl000200_random	LN:187035
@SQ	SN:chr9_gl000201_random	LN:36148
@SQ	SN:chr11_gl000202_random	LN:40103
@SQ	SN:chr17_gl000203_random	LN:37498
@SQ	SN:chr17_gl000204_random	LN:81310
@SQ	SN:chr17_gl000205_random	LN:174588
@SQ	SN:chr17_gl000206_random	LN:41001
@SQ	SN:chr18_gl000207_random	LN:4262
@SQ	SN:chr19_gl000208_random	LN:92689
@SQ	SN:chr19_gl000209_random	LN:159169
@SQ	SN:chr21_gl000210_random	LN:27682
@SQ	SN:chrUn_gl000211	LN:166566
@SQ	SN:chrUn_gl000212	LN:186858
@SQ	SN:chrUn_gl000213	LN:164239
@SQ	SN:chrUn_gl000214	LN:137718
@SQ	SN:chrUn_gl000215	LN:172545
@SQ	SN:chrUn_gl000216	LN:172294
@SQ	SN:chrUn_gl000217	LN:172149
@SQ	SN:chrUn_gl000218	LN:161147
@SQ	SN:chrUn_gl000219	LN:179198
@SQ	SN:chrUn_gl000220	LN:161802
@SQ	SN:chrUn_gl000221	LN:155397
@SQ	SN:chrUn_gl000222	LN:186861
@SQ	SN:chrUn_gl000223	LN:180455
@SQ	SN:chrUn_gl000224	LN:179693
@SQ	SN:chrUn_gl000225	LN:211173
@SQ	SN:chrUn_gl000226	LN:15008
@SQ	SN:chrUn_gl000227	LN:128374
@SQ	SN:chrUn_gl000228	LN:129120
@SQ	SN:chrUn_gl000229	LN:19913
@SQ	SN:chrUn_gl000230	LN:43691
@SQ	SN:chrUn_gl000231	LN:27386
@SQ	SN:chrUn_gl000232	LN:40652
@SQ	SN:chrUn_gl000233	LN:45941
@SQ	SN:chrUn_gl000234	LN:40531
@SQ	SN:chrUn_gl000235	LN:34474
@SQ	SN:chrUn_gl000236	LN:41934
@SQ	SN:chrUn_gl000237	LN:45867
@SQ	SN:chrUn_gl000238	LN:39939
@SQ	SN:chrUn_gl000239	LN:33824
@SQ	SN:chrUn_gl000240	LN:41933
@SQ	SN:chrUn_gl000241	LN:42152
@SQ	SN:chrUn_gl000242	LN:43523
@SQ	SN:chrUn_gl000243	LN:43341
@SQ	SN:chrUn_gl000244	LN:39929
@SQ	SN:chrUn_gl000245	LN:36651
@SQ	SN:chrUn_gl000246	LN:38154
@SQ	SN:chrUn_gl000247	LN:36422
@SQ	SN:chrUn_gl000248	LN:39786
@SQ	SN:chrUn_gl000249	LN:38502
@PG	ID:bowtie2	PN:bowtie2	VN:2.0.0-beta7
@PG	ID:1	PN:IntervalListTools	CL:net.sf.picard.util.IntervalListTools INPUT=[chr12_Targets.interval_list] OUTPUT=chr12_Targets.interval_list UNIQUE=true SORT=true PADDING=0 VERBOSITY=INFO QUIET=false VALIDATION_STRINGENCY=STRICT COMPRESSION_LEVEL=5 MAX_RECORDS_IN_RAM=500000 CREATE_INDEX=false CREATE_MD5_FILE=false
chr12	87983	88017	+	Target_22278
chr12	88256	88392	+	Target_22278
chr12	88569	88771	+	Target_22278
chr12	88859	89018	+	Target_22278
chr12	89674	89827	+	Target_22278
chr12	90586	90655	+	Target_22278
chr12	90795	91263	+	Target_22278
chr12	147945	148509	+	Target_22278
chr12	148611	148814	+	Target_22278
chr12	149051	149412	+	Target_22278
chr12	176048	176602	+	Target_22278
chr12	186541	186878	+	Target_22278
chr12	208311	208380	+	Target_22278|Target_22278
chr12	234798	235078	+	Target_22278
chr12	246576	246793	+	Target_22278
chr12	247432	248520	+	Target_22278|Target_22278|Target_22278|Target_22278
chr12	249405	249536	+	Target_22278
chr12	249813	249969	+	Target_22278
chr12	250077	250451	+	Target_22278|Target_22278|Target_22278
chr12	250499	251799	+	Target_22278
chr12	252404	252575	+	Target_22278
chr12	253474	253735	+	Target_22278
chr12	258244	258332	+	Target_22278
chr12	266190	266313	+	Target_22278|Target_22278
chr12	266693	266860	+	Target_22278|Target_22278
chr12	271091	271231	+	Target_22278|Target_22278
chr12	272659	272785	+	Target_22278|Target_22278
chr12	274599	274699	+	Target_22278|Target_22278
chr12	274894	275056	+	Target_22278|Target_22278
chr12	278178	278271	+	Target_22278|Target_22278
chr12	280277	280327	+	Target_22278|Target_22278
chr12	280412	280494	+	Target_22278
chr12	283764	287625	+	Target_22278
chr12	299242	300377	+	Target_22278|Target_22278|Target_22278|Target_22278
chr12	301643	301814	+	Target_22278|Target_22278|Target_22278|Target_22278
chr12	302442	302543	+	Target_22278|Target_22278|Target_22278|Target_22278
chr12	304390	304493	+	Target_22278|Target_22278|Target_22278|Target_22278
chr12	305289	305427	+	Target_22278|Target_22278|Target_22278|Target_22278
chr12	305935	306048	+	Target_22278|Target_22278|Target_22278|Target_22278
chr12	306542	306667	+	Target_22278|Target_22278|Target_22278|Target_22278
chr12	307065	307169	+	Target_22278|Target_22278|Target_22278|Target_22278
chr12	307962	308097	+	Target_22278|Target_22278|Target_22278|Target_22278
chr12	309816	309949	+	Target_22278|Target_22278|Target_22278|Target_22278
chr12	310927	311015	+	Target_22278|Target_22278|Target_22278|Target_22278
chr12	311905	312046	+	Target_22278|Target_22278|Target_22278|Target_22278
chr12	313729	313864	+	Target_22278|Target_22278|Target_22278|Target_22278
chr12	318938	319209	+	Target_22278|Target_22278|Target_22278|Target_22278
chr12	319370	319734	+	Target_22278
chr12	321191	321276	+	Target_22278|Target_22278|Target_22278
chr12	322455	322613	+	Target_22278
chr12	322676	322863	+	Target_22278
chr12	323087	323371	+	Target_22278|Target_22278
chr12	329786	330236	+	Target_22278|Target_22278
chr12	330541	330712	+	Target_22278|Target_22278
chr12	331697	331798	+	Target_22278|Target_22278
chr12	332297	332400	+	Target_22278|Target_22278
chr12	333157	333295	+	Target_22278|Target_22278
chr12	333566	333679	+	Target_22278|Target_22278
chr12	335555	335680	+	Target_22278|Target_22278
chr12	336730	336834	+	Target_22278|Target_22278
chr12	344255	344390	+	Target_22278|Target_22278
chr12	346323	346456	+	Target_22278|Target_22278
chr12	347091	347176	+	Target_22278|Target_22278
chr12	351779	351920	+	Target_22278
chr12	352844	352979	+	Target_22278
chr12	368154	369223	+	Target_22278|Target_22278|Target_22278
chr12	371954	372039	+	Target_22278|Target_22278|Target_22278
chr12	389222	394828	+	Target_22278
chr12	401924	402335	+	Target_22278
chr12	404738	404959	+	Target_22278
chr12	406206	406366	+	Target_22278
chr12	416111	416255	+	Target_22278
chr12	416619	417171	+	Target_22278
chr12	418968	419130	+	Target_22278
chr12	420050	420230	+	Target_22278
chr12	422221	422360	+	Target_22278
chr12	427271	427627	+	Target_22278
chr12	430160	430275	+	Target_22278
chr12	431582	431733	+	Target_22278
chr12	432247	432372	+	Target_22278
chr12	432765	432947	+	Target_22278
chr12	438000	438195	+	Target_22278
chr12	440984	441104	+	Target_22278
chr12	442652	442815	+	Target_22278
chr12	443406	443588	+	Target_22278
chr12	459786	459945	+	Target_22278
chr12	461370	461490	+	Target_22278
chr12	463241	463400	+	Target_22278
chr12	464323	464415	+	Target_22278
chr12	465597	465703	+	Target_22278
chr12	472128	472263	+	Target_22278
chr12	475099	475270	+	Target_22278
chr12	493196	493319	+	Target_22278
chr12	495062	495140	+	Target_22278
chr12	498092	498652	+	Target_22278|Target_22278|Target_22278
chr12	510740	510850	+	Target_22278|Target_22278
chr12	514676	514730	+	Target_22278|Target_22278|Target_22278
chr12	518533	518587	+	Target_22278
chr12	520912	521144	+	Target_22278|Target_22278|Target_22278|Target_22278
chr12	527659	527802	+	Target_22278|Target_22278|Target_22278|Target_22278
chr12	537934	538031	+	Target_22278|Target_22278|Target_22278|Target_22278
chr12	539829	539902	+	Target_22278|Target_22278|Target_22278|Target_22278
chr12	541031	541120	+	Target_22278|Target_22278|Target_22278|Target_22278
chr12	542339	542488	+	Target_22278|Target_22278|Target_22278|Target_22278
chr12	547500	547720	+	Target_22278|Target_22278|Target_22278|Target_22278
chr12	549782	549908	+	Target_22278|Target_22278|Target_22278|Target_22278
chr12	550009	550162	+	Target_22278|Target_22278|Target_22278|Target_22278
chr12	550939	551806	+	Target_22278|Target_22278|Target_22278|Target_22278
chr12	569542	569711	+	Target_22278
chr12	644331	644435	+	Target_22278
chr12	645383	645461	+	Target_22278
chr12	653504	653600	+	Target_22278
chr12	654047	654138	+	Target_22278
chr12	654534	654635	+	Target_22278
chr12	655811	655879	+	Target_22278
chr12	657189	657268	+	Target_22278
chr12	657396	657463	+	Target_22278
chr12	658934	659078	+	Target_22278
chr12	660087	660197	+	Target_22278
chr12	661228	661329	+	Target_22278
chr12	661632	661694	+	Target_22278
chr12	662359	663149	+	Target_22278
chr12	665712	666032	+	Target_22278
chr12	666773	666927	+	Target_22278
chr12	667181	667254	+	Target_22278
chr12	667673	667827	+	Target_22278
chr12	668460	668587	+	Target_22278
chr12	670508	671058	+	Target_22278
chr12	673461	673847	+	Target_22278
chr12	674382	674567	+	Target_22278
chr12	675115	675344	+	Target_22278
chr12	772493	772755	+	Target_22278
chr12	862088	863490	+	Target_22278|Target_22278|Target_22278|Target_22278
chr12	922807	922980	+	Target_22278|Target_22278|Target_22278|Target_22278
chr12	936207	936428	+	Target_22278|Target_22278|Target_22278|Target_22278
chr12	939168	939326	+	Target_22278|Target_22278|Target_22278|Target_22278
chr12	966326	966415	+	Target_22278|Target_22278|Target_22278|Target_22278
chr12	968410	968630	+	Target_22278|Target_22278|Target_22278|Target_22278
chr12	970178	970509	+	Target_22278|Target_22278|Target_22278|Target_22278
chr12	971248	971436	+	Target_22278|Target_22278|Target_22278|Target_22278
chr12	974275	974530	+	Target_22278
chr12	977031	978270	+	Target_22278|Target_22278
chr12	980430	980514	+	Target_22278|Target_22278|Target_22278|Target_22278
chr12	987377	987527	+	Target_22278|Target_22278|Target_22278|Target_22278
chr12	988738	989197	+	Target_22278
chr12	989886	990165	+	Target_22278|Target_22278
chr12	990857	990955	+	Target_22278|Target_22278|Target_22278|Target_22278
chr12	991076	991239	+	Target_22278|Target_22278|Target_22278|Target_22278
chr12	992108	992225	+	Target_22278|Target_22278|Target_22278|Target_22278
chr12	992560	992734	+	Target_22278|Target_22278|Target_22278|Target_22278
chr12	992939	992997	+	Target_22278|Target_22278|Target_22278|Target_22278
chr12	993286	993409	+	Target_22278|Target_22278|Target_22278|Target_22278
chr12	993814	995250	+	Target_22278|Target_22278|Target_22278|Target_22278
chr12	996386	996470	+	Target_22278|Target_22278|Target_22278|Target_22278
chr12	998305	998389	+	Target_22278|Target_22278|Target_22278|Target_22278
chr12	999618	999679	+	Target_22278|Target_22278|Target_22278|Target_22278
chr12	1003727	1003801	+	Target_22278|Target_22278|Target_22278|Target_22278
chr12	1005236	1005898	+	Target_22278|Target_22278|Target_22278|Target_22278
chr12	1006644	1006847	+	Target_22278|Target_22278|Target_22278|Target_22278
chr12	1009641	1009836	+	Target_22278|Target_22278|Target_22278|Target_22278
chr12	1017012	1017200	+	Target_22278|Target_22278|Target_22278|Target_22278
chr12	1017640	1020618	+	Target_22278|Target_22278|Target_22278|Target_22278
chr12	1021254	1022618	+	Target_22278
chr12	1023059	1023287	+	Target_22278
chr12	1023596	1023698	+	Target_22278
chr12	1025509	1025649	+	Target_22278
chr12	1025804	1025986	+	Target_22278
chr12	1034615	1034691	+	Target_22278
chr12	1036310	1036429	+	Target_22278
chr12	1038984	1039052	+	Target_22278
chr12	1039216	1039310	+	Target_22278
chr12	1040385	1040487	+	Target_22278
chr12	1042140	1042242	+	Target_22278
chr12	1058767	1058863	+	Target_22278
chr12	1100403	1100653	+	Target_22278|Target_22278|Target_22278|Target_22278|Target_22278
chr12	1136913	1137738	+	Target_22278|Target_22278|Target_22278|Target_22278|Target_22278
chr12	1192329	1192746	+	Target_22278|Target_22278|Target_22278|Target_22278
chr12	1213915	1213990	+	Target_22278|Target_22278|Target_22278|Target_22278
chr12	1219357	1219513	+	Target_22278|Target_22278|Target_22278|Target_22278
chr12	1221380	1221464	+	Target_22278
chr12	1225031	1225199	+	Target_22278|Target_22278|Target_22278|Target_22278
chr12	1250785	1250953	+	Target_22278|Target_22278|Target_22278|Target_22278|Target_22278
chr12	1289705	1289843	+	Target_22278|Target_22278|Target_22278|Target_22278|Target_22278
chr12	1291090	1291231	+	Target_22278|Target_22278|Target_22278|Target_22278|Target_22278
chr12	1292446	1292587	+	Target_22278|Target_22278|Target_22278|Target_22278|Target_22278
chr12	1299024	1299218	+	Target_22278|Target_22278|Target_22278|Target_22278|Target_22278
chr12	1313666	1313678	+	Target_22278|Target_22278|Target_22278
chr12	1345934	1346070	+	Target_22278|Target_22278|Target_22278|Target_22278|Target_22278
chr12	1372199	1372331	+	Target_22278|Target_22278|Target_22278|Target_22278
chr12	1399017	1399178	+	Target_22278|Target_22278|Target_22278|Target_22278|Target_22278
chr12	1480998	1481143	+	Target_22278|Target_22278|Target_22278|Target_22278|Target_22278
chr12	1517314	1517413	+	Target_22278|Target_22278|Target_22278|Target_22278|Target_22278
chr12	1519554	1519619	+	Target_22278|Target_22278|Target_22278
chr12	1553727	1553916	+	Target_22278|Target_22278|Target_22278|Target_22278|Target_22278
chr12	1599258	1605099	+	Target_22278|Target_22278|Target_22278|Target_22278|Target_22278
chr12	1609656	1609942	+	Target_22278
chr12	1611632	1613590	+	Target_22278
chr12	1675158	1675976	+	Target_22278
chr12	1702038	1703331	+	Target_22278
chr12	1726221	1726309	+	Target_22278
chr12	1738411	1738537	+	Target_22278
chr12	1740463	1740600	+	Target_22278|Target_22278
chr12	1741823	1742071	+	Target_22278|Target_22278
chr12	1748849	1749142	+	Target_22278|Target_22278
chr12	1754959	1756378	+	Target_22278|Target_22278
chr12	1769480	1769546	+	Target_22278
chr12	1800246	1800357	+	Target_22278
chr12	1863423	1863680	+	Target_22278
chr12	1882007	1882127	+	Target_22278
chr12	1887019	1887191	+	Target_22278
chr12	1889616	1889803	+	Target_22278
chr12	1890054	1890242	+	Target_22278
chr12	1893045	1893239	+	Target_22278
chr12	1895109	1897845	+	Target_22278
chr12	1901122	1902925	+	Target_22278
chr12	1904464	1904545	+	Target_22278
chr12	1904831	1904946	+	Target_22278
chr12	1906583	1906701	+	Target_22278
chr12	1908840	1908861	+	Target_22278
chr12	1909165	1909218	+	Target_22278
chr12	1909551	1909604	+	Target_22278
chr12	1910208	1910284	+	Target_22278
chr12	1910739	1910810	+	Target_22278
chr12	1919443	1919506	+	Target_22278
chr12	1919708	1919753	+	Target_22278
chr12	1920827	1920889	+	Target_22278
chr12	1929432	1929980	+	Target_22278|Target_22278|Target_22278
chr12	1936572	1936796	+	Target_22278|Target_22278|Target_22278
chr12	1937241	1937381	+	Target_22278|Target_22278|Target_22278
chr12	1940100	1940691	+	Target_22278|Target_22278|Target_22278
chr12	1943432	1945918	+	Target_22278|Target_22278|Target_22278
chr12	1949904	1949985	+	Target_22278
chr12	1953567	1953695	+	Target_22278
chr12	1955759	1955855	+	Target_22278
chr12	1963116	1963210	+	Target_22278
chr12	1965177	1965275	+	Target_22278
chr12	1965349	1965395	+	Target_22278
chr12	1967742	1967810	+	Target_22278
chr12	1969310	1969372	+	Target_22278
chr12	1983769	1983841	+	Target_22278
chr12	1984416	1984503	+	Target_22278
chr12	1987480	1987555	+	Target_22278
chr12	1988121	1988202	+	Target_22278
chr12	1988969	1989047	+	Target_22278
chr12	1992032	1992166	+	Target_22278
chr12	1993408	1993487	+	Target_22278
chr12	1993933	1994047	+	Target_22278
chr12	1994152	1994242	+	Target_22278
chr12	1995130	1995205	+	Target_22278
chr12	1995388	1995539	+	Target_22278
chr12	1996174	1996235	+	Target_22278
chr12	2016605	2016737	+	Target_22278
chr12	2017040	2017203	+	Target_22278
chr12	2019071	2019131	+	Target_22278
chr12	2022188	2022305	+	Target_22278
chr12	2024019	2024101	+	Target_22278
chr12	2027412	2027870	+	Target_22278
chr12	2038367	2040596	+	Target_22278
chr12	2045619	2045742	+	Target_22278
chr12	2055213	2055452	+	Target_22278
chr12	2058251	2058500	+	Target_22278
chr12	2061581	2062454	+	Target_22278
chr12	2064597	2064726	+	Target_22278
chr12	2074723	2074859	+	Target_22278
chr12	2077009	2077076	+	Target_22278
chr12	2102429	2102557	+	Target_22278
chr12	2107100	2107141	+	Target_22278
chr12	2113447	2113677	+	Target_22278
chr12	2162415	2162777	+	Target_22278|Target_22278|Target_22278|Target_22278|Target_22278|Target_22278|Target_22278|Target_22278|Target_22278|Target_22278|Target_22278|Target_22278|Target_22278|Target_22278|Target_22278|Target_22278|Target_22278|Target_22278|Target_22278|Target_22278|Target_22278|Target_22278|Target_22278
chr12	2224389	2224711	+	Target_22278|Target_22278|Target_22278|Target_22278|Target_22278|Target_22278|Target_22278|Target_22278|Target_22278|Target_22278|Target_22278|Target_22278|Target_22278|Target_22278|Target_22278|Target_22278|Target_22278|Target_22278|Target_22278|Target_22278|Target_22278|Target_22278|Target_22278
chr12	2229490	2229596	+	Target_22278|Target_22278|Target_22278|Target_22278|Target_22278|Target_22278|Target_22278|Target_22278|Target_22278|Target_22278|Target_22278|Target_22278|Target_22278|Target_22278|Target_22278|Target_22278|Target_22278|Target_22278|Target_22278|Target_22278|Target_22278|Target_22278|Target_22278
chr12	2558141	2558281	+	Target_22278|Target_22278|Target_22278|Target_22278|Target_22278|Target_22278|Target_22278|Target_22278|Target_22278|Target_22278|Target_22278|Target_22278|Target_22278|Target_22278|Target_22278|Target_22278|Target_22278|Target_22278|Target_22278|Target_22278|Target_22278|Target_22278|Target_22278
chr12	2566732	2566872	+	Target_22278|Target_22278|Target_22278|Target_22278|Target_22278|Target_22278|Target_22278|Target_22278|Target_22278|Target_22278|Target_22278|Target_22278|Target_22278|Target_22278|Target_22278|Target_22278|Target_22278|Target_22278|Target_22278|Target_22278|Target_22278|Target_22278|Target_22278
chr12	2595269	2595428	+	Target_22278|Target_22278|Target_22278|Target_22278|Target_22278|Target_22278|Target_22278|Target_22278|Target_22278|Target_22278|Target_22278|Target_22278|Target_22278|Target_22278|Target_22278|Target_22278|Target_22278|Target_22278|Target_22278|Target_22278|Target_22278|Target_22278|Target_22278
chr12	2602355	2602552	+	Target_22278|Target_22278|Target_22278|Target_22278|Target_22278|Target_22278|Target_22278|Target_22278|Target_22278|Target_22278|Target_22278|Target_22278|Target_22278|Target_22278|Target_22278|Target_22278|Target_22278|Target_22278|Target_22278|Target_22278|Target_22278|Target_22278|Target_22278
chr12	2613601	2613705	+	Target_22278|Target_22278|Target_22278|Target_22278
chr12	2614007	2614111	+	Target_22278|Target_22278|Target_22278|Target_22278|Target_22278|Target_22278|Target_22278|Target_22278|Target_22278|Target_22278|Target_22278|Target_22278|Target_22278|Target_22278|Target_22278|Target_22278|Target_22278|Target_22278|Target_22278
chr12	2621977	2622150	+	Target_22278|Target_22278|Target_22278|Target_22278|Target_22278|Target_22278|Target_22278|Target_22278|Target_22278|Target_22278|Target_22278|Target_22278|Target_22278|Target_22278|Target_22278|Target_22278|Target_22278|Target_22278|Target_22278|Target_22278|Target_22278|Target_22278|Target_22278
chr12	2659108	2659199	+	Target_22278|Target_22278|Target_22278|Target_22278|Target_22278|Target_22278|Target_22278|Target_22278|Target_22278|Target_22278|Target_22278|Target_22278|Target_22278|Target_22278|Target_22278|Target_22278|Target_22278|Target_22278|Target_22278|Target_22278|Target_22278|Target_22278|Target_22278
chr12	2666116	2666143	+	Target_22278|Target_22278|Target_22278|Target_22278|Target_22278|Target_22278|Target_22278|Target_22278|Target_22278|Target_22278|Target_22278|Target_22278|Target_22278|Target_22278|Target_22278|Target_22278|Target_22278|Target_22278|Target_22278|Target_22278|Target_22278|Target_22278|Target_22278
chr12	2675587	2675748	+	Target_22278|Target_22278|Target_22278|Target_22278|Target_22278|Target_22278|Target_22278|Target_22278|Target_22278|Target_22278|Target_22278|Target_22278|Target_22278|Target_22278|Target_22278|Target_22278|Target_22278|Target_22278|Target_22278|Target_22278|Target_22278|Target_22278|Target_22278
chr12	2676734	2676960	+	Target_22278|Target_22278|Target_22278|Target_22278|Target_22278|Target_22278|Target_22278|Target_22278|Target_22278|Target_22278|Target_22278|Target_22278|Target_22278|Target_22278|Target_22278|Target_22278|Target_22278|Target_22278|Target_22278|Target_22278|Target_22278|Target_22278|Target_22278
chr12	2690755	2690963	+	Target_22278|Target_22278|Target_22278|Target_22278|Target_22278|Target_22278|Target_22278|Target_22278|Target_22278|Target_22278|Target_22278|Target_22278|Target_22278|Target_22278|Target_22278|Target_22278|Target_22278|Target_22278|Target_22278|Target_22278|Target_22278|Target_22278|Target_22278
chr12	2691987	2692108	+	Target_22278|Target_22278|Target_22278|Target_22278|Target_22278|Target_22278|Target_22278|Target_22278|Target_22278|Target_22278|Target_22278|Target_22278|Target_22278|Target_22278|Target_22278|Target_22278|Target_22278|Target_22278|Target_22278|Target_22278|Target_22278|Target_22278|Target_22278
chr12	2693668	2693783	+	Target_22278|Target_22278|Target_22278|Target_22278|Target_22278|Target_22278|Target_22278|Target_22278|Target_22278|Target_22278|Target_22278|Target_22278|Target_22278|Target_22278|Target_22278|Target_22278|Target_22278|Target_22278|Target_22278|Target_22278|Target_22278|Target_22278|Target_22278
chr12	2694541	2694662	+	Target_22278|Target_22278|Target_22278|Target_22278|Target_22278|Target_22278|Target_22278|Target_22278|Target_22278|Target_22278|Target_22278|Target_22278|Target_22278|Target_22278|Target_22278|Target_22278|Target_22278|Target_22278|Target_22278|Target_22278|Target_22278|Target_22278|Target_22278
chr12	2695000	2695070	+	Target_22278|Target_22278|Target_22278|Target_22278|Target_22278|Target_22278|Target_22278|Target_22278|Target_22278|Target_22278|Target_22278|Target_22278|Target_22278|Target_22278|Target_22278|Target_22278|Target_22278|Target_22278|Target_22278|Target_22278|Target_22278|Target_22278|Target_22278
chr12	2702378	2702511	+	Target_22278|Target_22278|Target_22278|Target_22278|Target_22278|Target_22278|Target_22278|Target_22278|Target_22278|Target_22278|Target_22278|Target_22278|Target_22278|Target_22278|Target_22278|Target_22278|Target_22278|Target_22278|Target_22278|Target_22278|Target_22278|Target_22278|Target_22278
chr12	2705039	2705169	+	Target_22278|Target_22278|Target_22278|Target_22278|Target_22278|Target_22278|Target_22278|Target_22278|Target_22278|Target_22278|Target_22278|Target_22278|Target_22278|Target_22278|Target_22278|Target_22278|Target_22278|Target_22278|Target_22278|Target_22278|Target_22278|Target_22278|Target_22278
chr12	2706395	2706455	+	Target_22278|Target_22278|Target_22278|Target_22278|Target_22278|Target_22278|Target_22278|Target_22278|Target_22278|Target_22278|Target_22278|Target_22278|Target_22278|Target_22278|Target_22278
chr12	2706602	2706662	+	Target_22278|Target_22278|Target_22278|Target_22278|Target_22278|Target_22278|Target_22278|Target_22278|Target_22278|Target_22278|Target_22278
chr12	2711019	2711126	+	Target_22278|Target_22278|Target_22278|Target_22278|Target_22278|Target_22278|Target_22278|Target_22278|Target_22278|Target_22278|Target_22278|Target_22278|Target_22278|Target_22278|Target_22278|Target_22278|Target_22278|Target_22278|Target_22278|Target_22278|Target_22278|Target_22278|Target_22278
chr12	2714246	2714334	+	Target_22278|Target_22278|Target_22278|Target_22278|Target_22278|Target_22278|Target_22278|Target_22278|Target_22278|Target_22278|Target_22278|Target_22278|Target_22278|Target_22278|Target_22278|Target_22278|Target_22278|Target_22278|Target_22278|Target_22278|Target_22278|Target_22278|Target_22278
chr12	2714844	2714952	+	Target_22278|Target_22278|Target_22278|Target_22278|Target_22278|Target_22278|Target_22278|Target_22278|Target_22278|Target_22278|Target_22278|Target_22278|Target_22278|Target_22278|Target_22278|Target_22278|Target_22278|Target_22278|Target_22278|Target_22278|Target_22278|Target_22278|Target_22278
chr12	2715776	2715829	+	Target_22278|Target_22278|Target_22278|Target_22278|Target_22278|Target_22278|Target_22278|Target_22278|Target_22278|Target_22278|Target_22278|Target_22278|Target_22278|Target_22278|Target_22278|Target_22278|Target_22278|Target_22278|Target_22278|Target_22278|Target_22278|Target_22278|Target_22278
chr12	2716149	2716296	+	Target_22278|Target_22278|Target_22278|Target_22278|Target_22278|Target_22278|Target_22278|Target_22278|Target_22278|Target_22278|Target_22278|Target_22278|Target_22278|Target_22278|Target_22278|Target_22278|Target_22278|Target_22278|Target_22278|Target_22278|Target_22278|Target_22278|Target_22278
chr12	2717676	2717878	+	Target_22278|Target_22278|Target_22278|Target_22278|Target_22278|Target_22278|Target_22278|Target_22278|Target_22278|Target_22278|Target_22278|Target_22278|Target_22278|Target_22278|Target_22278|Target_22278|Target_22278|Target_22278|Target_22278|Target_22278|Target_22278|Target_22278|Target_22278
chr12	2719706	2719865	+	Target_22278|Target_22278|Target_22278|Target_22278|Target_22278|Target_22278|Target_22278|Target_22278|Target_22278|Target_22278|Target_22278|Target_22278|Target_22278|Target_22278|Target_22278|Target_22278|Target_22278|Target_22278|Target_22278|Target_22278|Target_22278|Target_22278|Target_22278
chr12	2721068	2721179	+	Target_22278|Target_22278|Target_22278|Target_22278|Target_22278|Target_22278|Target_22278|Target_22278|Target_22278|Target_22278|Target_22278|Target_22278|Target_22278|Target_22278|Target_22278|Target_22278|Target_22278|Target_22278|Target_22278|Target_22278|Target_22278|Target_22278|Target_22278
chr12	2742794	2742878	+	Target_22278|Target_22278|Target_22278|Target_22278|Target_22278|Target_22278|Target_22278|Target_22278|Target_22278|Target_22278
chr12	2743462	2743546	+	Target_22278|Target_22278|Target_22278|Target_22278|Target_22278|Target_22278|Target_22278|Target_22278|Target_22278|Target_22278|Target_22278|Target_22278|Target_22278|Target_22278|Target_22278|Target_22278|Target_22278
chr12	2757640	2757673	+	Target_22278|Target_22278|Target_22278|Target_22278|Target_22278|Target_22278|Target_22278|Target_22278|Target_22278|Target_22278|Target_22278|Target_22278|Target_22278|Target_22278|Target_22278|Target_22278|Target_22278
chr12	2760739	2760934	+	Target_22278|Target_22278|Target_22278|Target_22278|Target_22278|Target_22278|Target_22278|Target_22278|Target_22278|Target_22278|Target_22278|Target_22278|Target_22278|Target_22278|Target_22278|Target_22278|Target_22278|Target_22278|Target_22278|Target_22278|Target_22278|Target_22278|Target_22278
chr12	2763000	2763066	+	Target_22278|Target_22278|Target_22278|Target_22278|Target_22278|Target_22278|Target_22278|Target_22278|Target_22278|Target_22278|Target_22278|Target_22278|Target_22278|Target_22278|Target_22278|Target_22278|Target_22278|Target_22278|Target_22278|Target_22278|Target_22278|Target_22278|Target_22278
chr12	2764312	2764404	+	Target_22278|Target_22278|Target_22278|Target_22278|Target_22278|Target_22278|Target_22278|Target_22278|Target_22278|Target_22278|Target_22278|Target_22278|Target_22278|Target_22278|Target_22278|Target_22278|Target_22278|Target_22278|Target_22278|Target_22278|Target_22278|Target_22278|Target_22278
chr12	2773990	2774156	+	Target_22278|Target_22278|Target_22278|Target_22278|Target_22278|Target_22278|Target_22278|Target_22278|Target_22278|Target_22278|Target_22278|Target_22278|Target_22278|Target_22278|Target_22278|Target_22278|Target_22278|Target_22278|Target_22278|Target_22278|Target_22278|Target_22278|Target_22278
chr12	2774746	2774874	+	Target_22278|Target_22278|Target_22278|Target_22278|Target_22278|Target_22278|Target_22278|Target_22278|Target_22278|Target_22278|Target_22278|Target_22278|Target_22278|Target_22278|Target_22278|Target_22278|Target_22278|Target_22278|Target_22278|Target_22278|Target_22278|Target_22278|Target_22278
chr12	2775851	2775948	+	Target_22278|Target_22278|Target_22278|Target_22278|Target_22278|Target_22278|Target_22278|Target_22278|Target_22278|Target_22278|Target_22278|Target_22278|Target_22278|Target_22278|Target_22278|Target_22278|Target_22278|Target_22278|Target_22278|Target_22278|Target_22278|Target_22278|Target_22278
chr12	2778098	2778201	+	Target_22278|Target_22278|Target_22278|Target_22278|Target_22278|Target_22278|Target_22278|Target_22278|Target_22278|Target_22278|Target_22278|Target_22278|Target_22278|Target_22278|Target_22278|Target_22278|Target_22278|Target_22278|Target_22278|Target_22278|Target_22278|Target_22278|Target_22278
chr12	2783649	2783808	+	Target_22278|Target_22278|Target_22278|Target_22278|Target_22278|Target_22278|Target_22278|Target_22278|Target_22278|Target_22278|Target_22278|Target_22278|Target_22278|Target_22278|Target_22278|Target_22278|Target_22278|Target_22278|Target_22278|Target_22278|Target_22278|Target_22278|Target_22278
chr12	2785166	2787063	+	Target_22278|Target_22278|Target_22278|Target_22278|Target_22278|Target_22278|Target_22278|Target_22278|Target_22278|Target_22278|Target_22278|Target_22278|Target_22278|Target_22278|Target_22278|Target_22278|Target_22278|Target_22278|Target_22278|Target_22278|Target_22278|Target_22278|Target_22278|Target_22278|Target_22278|Target_22278|Target_22278|Target_22278|Target_22278|Target_22278|Target_22…
chr12	2788609	2788962	+	Target_22278|Target_22278|Target_22278|Target_22278|Target_22278|Target_22278|Target_22278|Target_22278|Target_22278|Target_22278|Target_22278|Target_22278|Target_22278|Target_22278|Target_22278|Target_22278|Target_22278|Target_22278|Target_22278|Target_22278|Target_22278|Target_22278|Target_22278
chr12	2789528	2789741	+	Target_22278
chr12	2791115	2791220	+	Target_22278|Target_22278|Target_22278
chr12	2791715	2791844	+	Target_22278|Target_22278|Target_22278|Target_22278|Target_22278|Target_22278|Target_22278|Target_22278|Target_22278|Target_22278|Target_22278|Target_22278|Target_22278|Target_22278|Target_22278|Target_22278|Target_22278|Target_22278|Target_22278|Target_22278|Target_22278|Target_22278|Target_22278
chr12	2794901	2795008	+	Target_22278|Target_22278|Target_22278|Target_22278|Target_22278|Target_22278|Target_22278|Target_22278|Target_22278|Target_22278|Target_22278|Target_22278|Target_22278|Target_22278|Target_22278|Target_22278|Target_22278|Target_22278|Target_22278|Target_22278|Target_22278|Target_22278|Target_22278
chr12	2795331	2795435	+	Target_22278|Target_22278|Target_22278|Target_22278|Target_22278|Target_22278|Target_22278|Target_22278|Target_22278|Target_22278|Target_22278|Target_22278|Target_22278|Target_22278|Target_22278|Target_22278|Target_22278|Target_22278|Target_22278|Target_22278|Target_22278|Target_22278|Target_22278
chr12	2797612	2797945	+	Target_22278|Target_22278|Target_22278|Target_22278|Target_22278|Target_22278|Target_22278|Target_22278|Target_22278|Target_22278|Target_22278|Target_22278|Target_22278|Target_22278|Target_22278|Target_22278|Target_22278|Target_22278|Target_22278|Target_22278|Target_22278|Target_22278|Target_22278
chr12	2799305	2799376	+	Target_22278
chr12	2799972	2807115	+	Target_22278|Target_22278|Target_22278|Target_22278|Target_22278|Target_22278|Target_22278|Target_22278|Target_22278|Target_22278|Target_22278|Target_22278|Target_22278|Target_22278|Target_22278|Target_22278|Target_22278|Target_22278|Target_22278|Target_22278|Target_22278|Target_22278|Target_22278|Target_22278|Target_22278
chr12	2870365	2870465	+	Target_22278
chr12	2876541	2876684	+	Target_22278
chr12	2877069	2877229	+	Target_22278
chr12	2879474	2879619	+	Target_22278
chr12	2880812	2880835	+	Target_22278
chr12	2904107	2904410	+	Target_22278
chr12	2906303	2906448	+	Target_22278
chr12	2906894	2907037	+	Target_22278
chr12	2907871	2907992	+	Target_22278
chr12	2908253	2908410	+	Target_22278
chr12	2909015	2909106	+	Target_22278
chr12	2909204	2909288	+	Target_22278
chr12	2909557	2909743	+	Target_22278
chr12	2910282	2910522	+	Target_22278
chr12	2912316	2914587	+	Target_22278
chr12	2921786	2922022	+	Target_22278
chr12	2926388	2926484	+	Target_22278
chr12	2927074	2927116	+	Target_22278
chr12	2927271	2927443	+	Target_22278
chr12	2929251	2929391	+	Target_22278
chr12	2929889	2930038	+	Target_22278
chr12	2930427	2930525	+	Target_22278
chr12	2930708	2930762	+	Target_22278
chr12	2930857	2930958	+	Target_22278
chr12	2931959	2932077	+	Target_22278
chr12	2932935	2933109	+	Target_22278
chr12	2933255	2934237	+	Target_22278
chr12	2934513	2936465	+	Target_22278
chr12	2936790	2936843	+	Target_22278
chr12	2937091	2937213	+	Target_22278
chr12	2937497	2937580	+	Target_22278
chr12	2939873	2940026	+	Target_22278
chr12	2943807	2944221	+	Target_22278
chr12	2945981	2946122	+	Target_22278
chr12	2950007	2950161	+	Target_22278
chr12	2966846	2968961	+	Target_22278|Target_22278|Target_22278|Target_22278|Target_22278|Target_22278|Target_22278
chr12	2970464	2970578	+	Target_22278
chr12	2973485	2973661	+	Target_22278|Target_22278|Target_22278|Target_22278|Target_22278
chr12	2973848	2973921	+	Target_22278|Target_22278|Target_22278|Target_22278|Target_22278
chr12	2974520	2974565	+	Target_22278|Target_22278
chr12	2975558	2975687	+	Target_22278|Target_22278|Target_22278|Target_22278|Target_22278
chr12	2977728	2977920	+	Target_22278|Target_22278|Target_22278|Target_22278|Target_22278
chr12	2981261	2981413	+	Target_22278|Target_22278|Target_22278|Target_22278|Target_22278
chr12	2983142	2983691	+	Target_22278|Target_22278|Target_22278|Target_22278|Target_22278
chr12	2985423	2985681	+	Target_22278
chr12	2986085	2986321	+	Target_22278|Target_22278|Target_22278|Target_22278|Target_22278
chr12	2986364	2986448	+	Target_22278|Target_22278|Target_22278|Target_22278|Target_22278|Target_22278
chr12	2994327	2994700	+	Target_22278|Target_22278|Target_22278|Target_22278|Target_22278
chr12	2996143	2996277	+	Target_22278
chr12	2997076	2998691	+	Target_22278|Target_22278|Target_22278|Target_22278|Target_22278|Target_22278|Target_22278
chr12	3000032	3000154	+	Target_22278|Target_22278
chr12	3018694	3018746	+	Target_22278|Target_22278
chr12	3029928	3030088	+	Target_22278|Target_22278
chr12	3031427	3031568	+	Target_22278|Target_22278
chr12	3039413	3039511	+	Target_22278|Target_22278
chr12	3040202	3040406	+	Target_22278|Target_22278
chr12	3042583	3042696	+	Target_22278|Target_22278
chr12	3043612	3043727	+	Target_22278|Target_22278
chr12	3046796	3046895	+	Target_22278|Target_22278
chr12	3047279	3047451	+	Target_22278|Target_22278
chr12	3048476	3050306	+	Target_22278|Target_22278|Target_22278
chr12	3068477	3068647	+	Target_22278|Target_22278
chr12	3068747	3069206	+	Target_22278|Target_22278|Target_22278
chr12	3103903	3104158	+	Target_22278|Target_22278
chr12	3120169	3120234	+	Target_22278|Target_22278|Target_22278
chr12	3121335	3121398	+	Target_22278|Target_22278|Target_22278
chr12	3126563	3126692	+	Target_22278|Target_22278
chr12	3127710	3127754	+	Target_22278|Target_22278|Target_22278
chr12	3128280	3128336	+	Target_22278|Target_22278|Target_22278
chr12	3129799	3129939	+	Target_22278|Target_22278|Target_22278
chr12	3131009	3131183	+	Target_22278|Target_22278|Target_22278
chr12	3147133	3147274	+	Target_22278|Target_22278|Target_22278
chr12	3149272	3149425	+	Target_22278|Target_22278|Target_22278
chr12	3149530	3149842	+	Target_22278|Target_22278|Target_22278
chr12	3186520	3186619	+	Target_22278|Target_22278
chr12	3192818	3192885	+	Target_22278
chr12	3310342	3310422	+	Target_22278|Target_22278
chr12	3387586	3387778	+	Target_22278|Target_22278
chr12	3388157	3388232	+	Target_22278|Target_22278
chr12	3389547	3389649	+	Target_22278|Target_22278
chr12	3390363	3390495	+	Target_22278|Target_22278
chr12	3390899	3390983	+	Target_22278|Target_22278
chr12	3392210	3395730	+	Target_22278|Target_22278
chr12	3490514	3490608	+	Target_22278
chr12	3600363	3600866	+	Target_22278
chr12	3647379	3647873	+	Target_22278
chr12	3649771	3649957	+	Target_22278|Target_22278|Target_22278
chr12	3659101	3659257	+	Target_22278|Target_22278|Target_22278
chr12	3661868	3662000	+	Target_22278
chr12	3662816	3662880	+	Target_22278|Target_22278|Target_22278
chr12	3677322	3678014	+	Target_22278|Target_22278|Target_22278|Target_22278
chr12	3678642	3678730	+	Target_22278|Target_22278|Target_22278|Target_22278
chr12	3683116	3683247	+	Target_22278
chr12	3686036	3686152	+	Target_22278|Target_22278|Target_22278|Target_22278
chr12	3692223	3692374	+	Target_22278|Target_22278|Target_22278|Target_22278
chr12	3701396	3701518	+	Target_22278|Target_22278|Target_22278|Target_22278
chr12	3702264	3703138	+	Target_22278|Target_22278|Target_22278|Target_22278
chr12	3724493	3724605	+	Target_22278
chr12	3726119	3726196	+	Target_22278
chr12	3728436	3728538	+	Target_22278
chr12	3736601	3736716	+	Target_22278
chr12	3736790	3736872	+	Target_22278
chr12	3742769	3742902	+	Target_22278
chr12	3747289	3747620	+	Target_22278
chr12	3750897	3751004	+	Target_22278
chr12	3753760	3753806	+	Target_22278
chr12	3757108	3757779	+	Target_22278|Target_22278
chr12	3763377	3763565	+	Target_22278|Target_22278
chr12	3765476	3765572	+	Target_22278|Target_22278
chr12	3768729	3768820	+	Target_22278|Target_22278
chr12	3782611	3782758	+	Target_22278|Target_22278
chr12	3788080	3788264	+	Target_22278|Target_22278
chr12	3789403	3789515	+	Target_22278|Target_22278
chr12	3805937	3806201	+	Target_22278|Target_22278
chr12	3822402	3822483	+	Target_22278|Target_22278
chr12	3842107	3842376	+	Target_22278|Target_22278
chr12	3862180	3862366	+	Target_22278|Target_22278
chr12	3918026	3921605	+	Target_22278
chr12	3923202	3923354	+	Target_22278
chr12	3931038	3931169	+	Target_22278
chr12	3931250	3931323	+	Target_22278
chr12	3935323	3935399	+	Target_22278
chr12	3938075	3938196	+	Target_22278
chr12	3939055	3939184	+	Target_22278
chr12	3982377	3982608	+	Target_22278
chr12	4382901	4383401	+	Target_22278
chr12	4385170	4385386	+	Target_22278
chr12	4387925	4388085	+	Target_22278
chr12	4398007	4398156	+	Target_22278
chr12	4409025	4414522	+	Target_22278
chr12	4430358	4430469	+	Target_22278
chr12	4440445	4440483	+	Target_22278
chr12	4446204	4446326	+	Target_22278
chr12	4458984	4459062	+	Target_22278
chr12	4460432	4460543	+	Target_22278
chr12	4461425	4469190	+	Target_22278
chr12	4477392	4479949	+	Target_22278
chr12	4481759	4481863	+	Target_22278
chr12	4488537	4488894	+	Target_22278
chr12	4543307	4543557	+	Target_22278
chr12	4553298	4553402	+	Target_22278
chr12	4554390	4554780	+	Target_22278
chr12	4596900	4599065	+	Target_22278
chr12	4599687	4599755	+	Target_22278
chr12	4600342	4600400	+	Target_22278
chr12	4609303	4609506	+	Target_22278
chr12	4614471	4614546	+	Target_22278
chr12	4626226	4626355	+	Target_22278
chr12	4627223	4627421	+	Target_22278
chr12	4627939	4628046	+	Target_22278
chr12	4634419	4634541	+	Target_22278
chr12	4634649	4634749	+	Target_22278
chr12	4639034	4639216	+	Target_22278
chr12	4643322	4643468	+	Target_22278
chr12	4645182	4645385	+	Target_22278
chr12	4647574	4647637	+	Target_22278
chr12	4647949	4648122	+	Target_22278|Target_22278
chr12	4651049	4651099	+	Target_22278|Target_22278
chr12	4652928	4653070	+	Target_22278|Target_22278
chr12	4654947	4654998	+	Target_22278
chr12	4655474	4655584	+	Target_22278|Target_22278
chr12	4657257	4657344	+	Target_22278|Target_22278
chr12	4657852	4658002	+	Target_22278|Target_22278
chr12	4662148	4662313	+	Target_22278|Target_22278
chr12	4665518	4665668	+	Target_22278|Target_22278
chr12	4668022	4669213	+	Target_22278|Target_22278
chr12	4699243	4699271	+	Target_22278
chr12	4699495	4699606	+	Target_22278
chr12	4700325	4700464	+	Target_22278
chr12	4702167	4702331	+	Target_22278
chr12	4705314	4705451	+	Target_22278
chr12	4705754	4705895	+	Target_22278
chr12	4708193	4708332	+	Target_22278
chr12	4708872	4708954	+	Target_22278
chr12	4714079	4714252	+	Target_22278
chr12	4716492	4716553	+	Target_22278
chr12	4719320	4719450	+	Target_22278
chr12	4721708	4721884	+	Target_22278
chr12	4722677	4723041	+	Target_22278
chr12	4724675	4725060	+	Target_22278
chr12	4735661	4737971	+	Target_22278
chr12	4747266	4747362	+	Target_22278
chr12	4751064	4751170	+	Target_22278
chr12	4754220	4754343	+	Target_22278
chr12	4758263	4758341	+	Target_22278
chr12	4763457	4763628	+	Target_22278
chr12	4763990	4764088	+	Target_22278
chr12	4766913	4767005	+	Target_22278
chr12	4768201	4768343	+	Target_22278
chr12	4771698	4771801	+	Target_22278
chr12	4777622	4777690	+	Target_22278
chr12	4778906	4778983	+	Target_22278
chr12	4791370	4791466	+	Target_22278
chr12	4794424	4794491	+	Target_22278
chr12	4796103	4796720	+	Target_22278
chr12	4829751	4830054	+	Target_22278
chr12	4835697	4835995	+	Target_22278
chr12	4848328	4848495	+	Target_22278
chr12	4853682	4853866	+	Target_22278
chr12	4854594	4854792	+	Target_22278
chr12	4855309	4855424	+	Target_22278
chr12	4870123	4870309	+	Target_22278
chr12	4872418	4872556	+	Target_22278
chr12	4873117	4873213	+	Target_22278
chr12	4874544	4874712	+	Target_22278
chr12	4881610	4881892	+	Target_22278
chr12	4918341	4923944	+	Target_22278
chr12	4959903	4960278	+	Target_22278
chr12	5019072	5019638	+	Target_22278
chr12	5020005	5027422	+	Target_22278
chr12	5153084	5155949	+	Target_22278
chr12	5541279	5541508	+	Target_22278
chr12	5603297	5604465	+	Target_22278|Target_22278
chr12	5671816	5672734	+	Target_22278
chr12	5674723	5674829	+	Target_22278
chr12	5684999	5685181	+	Target_22278
chr12	5687120	5687173	+	Target_22278
chr12	5687531	5687684	+	Target_22278
chr12	5708649	5708795	+	Target_22278
chr12	5721821	5721922	+	Target_22278
chr12	5722066	5722124	+	Target_22278
chr12	5724351	5724463	+	Target_22278
chr12	5744317	5744513	+	Target_22278
chr12	5756892	5756967	+	Target_22278
chr12	5841685	5841796	+	Target_22278
chr12	5842031	5842043	+	Target_22278
chr12	5848482	5848565	+	Target_22278
chr12	5853322	5853483	+	Target_22278
chr12	5860001	5860136	+	Target_22278
chr12	5908672	5908737	+	Target_22278
chr12	5915217	5915259	+	Target_22278
chr12	5916478	5916534	+	Target_22278
chr12	5936934	5936986	+	Target_22278
chr12	5939600	5939655	+	Target_22278
chr12	5941617	5941769	+	Target_22278
chr12	5963208	5963307	+	Target_22278
chr12	6030205	6030532	+	Target_22278
chr12	6031785	6031970	+	Target_22278
chr12	6055316	6055398	+	Target_22278
chr12	6058039	6058369	+	Target_22278
chr12	6058951	6059049	+	Target_22278
chr12	6061009	6061049	+	Target_22278
chr12	6061556	6061685	+	Target_22278
chr12	6062661	6062760	+	Target_22278
chr12	6076651	6076768	+	Target_22278
chr12	6077292	6077333	+	Target_22278
chr12	6078376	6078557	+	Target_22278
chr12	6080764	6080875	+	Target_22278
chr12	6085276	6085426	+	Target_22278
chr12	6090951	6091157	+	Target_22278
chr12	6092315	6092420	+	Target_22278
chr12	6094210	6094285	+	Target_22278
chr12	6094728	6094831	+	Target_22278
chr12	6100984	6101184	+	Target_22278
chr12	6103027	6103369	+	Target_22278
chr12	6103580	6103773	+	Target_22278
chr12	6105167	6105388	+	Target_22278
chr12	6120782	6120960	+	Target_22278
chr12	6121252	6121296	+	Target_22278
chr12	6122646	6122811	+	Target_22278
chr12	6125254	6125398	+	Target_22278
chr12	6125681	6125822	+	Target_22278
chr12	6125919	6126036	+	Target_22278
chr12	6127530	6128909	+	Target_22278
chr12	6131065	6131201	+	Target_22278
chr12	6131905	6132064	+	Target_22278
chr12	6132796	6132953	+	Target_22278
chr12	6134745	6134859	+	Target_22278
chr12	6135071	6135212	+	Target_22278
chr12	6138507	6138654	+	Target_22278
chr12	6140609	6140744	+	Target_22278
chr12	6143853	6143992	+	Target_22278
chr12	6145553	6145657	+	Target_22278
chr12	6153456	6153617	+	Target_22278
chr12	6155888	6155983	+	Target_22278
chr12	6161708	6161949	+	Target_22278
chr12	6166022	6166238	+	Target_22278
chr12	6167014	6167210	+	Target_22278
chr12	6172119	6172220	+	Target_22278
chr12	6173411	6173550	+	Target_22278
chr12	6174302	6174439	+	Target_22278
chr12	6180462	6180509	+	Target_22278
chr12	6181496	6181608	+	Target_22278
chr12	6182784	6182907	+	Target_22278
chr12	6184500	6184717	+	Target_22278
chr12	6204625	6204750	+	Target_22278
chr12	6219539	6219748	+	Target_22278
chr12	6220031	6220134	+	Target_22278
chr12	6230339	6230504	+	Target_22278
chr12	6232307	6232362	+	Target_22278
chr12	6233586	6233836	+	Target_22278
chr12	6309481	6309731	+	Target_22278
chr12	6334591	6334700	+	Target_22278
chr12	6341797	6341895	+	Target_22278
chr12	6342577	6342652	+	Target_22278
chr12	6344394	6344493	+	Target_22278
chr12	6344641	6344731	+	Target_22278
chr12	6345357	6345441	+	Target_22278
chr12	6346928	6347437	+	Target_22278
chr12	6419601	6419681	+	Target_22278
chr12	6420098	6420260	+	Target_22278
chr12	6421324	6421530	+	Target_22278|Target_22278
chr12	6421816	6422352	+	Target_22278
chr12	6422794	6422950	+	Target_22278|Target_22278|Target_22278
chr12	6424170	6424335	+	Target_22278|Target_22278|Target_22278
chr12	6424719	6424815	+	Target_22278|Target_22278|Target_22278
chr12	6425034	6425085	+	Target_22278|Target_22278|Target_22278
chr12	6425420	6425570	+	Target_22278|Target_22278|Target_22278
chr12	6426468	6426579	+	Target_22278|Target_22278|Target_22278
chr12	6426712	6426862	+	Target_22278|Target_22278|Target_22278
chr12	6427022	6427160	+	Target_22278|Target_22278|Target_22278
chr12	6427466	6427586	+	Target_22278|Target_22278|Target_22278
chr12	6427910	6428043	+	Target_22278|Target_22278|Target_22278
chr12	6428158	6428274	+	Target_22278|Target_22278|Target_22278
chr12	6435593	6435739	+	Target_22278|Target_22278|Target_22278
chr12	6436419	6437112	+	Target_22278|Target_22278|Target_22278
chr12	6437301	6437672	+	Target_22278|Target_22278|Target_22278
chr12	6437922	6438788	+	Target_22278
chr12	6438943	6439232	+	Target_22278
chr12	6439432	6439461	+	Target_22278
chr12	6439763	6439877	+	Target_22278
chr12	6440018	6440092	+	Target_22278
chr12	6442234	6442313	+	Target_22278
chr12	6442532	6442682	+	Target_22278
chr12	6442902	6443031	+	Target_22278
chr12	6443256	6443410	+	Target_22278
chr12	6450941	6451283	+	Target_22278
chr12	6456008	6457419	+	Target_22278|Target_22278|Target_22278
chr12	6457892	6457968	+	Target_22278|Target_22278|Target_22278
chr12	6458115	6458171	+	Target_22278|Target_22278|Target_22278
chr12	6458329	6458387	+	Target_22278|Target_22278|Target_22278
chr12	6458492	6458571	+	Target_22278|Target_22278|Target_22278
chr12	6463603	6463721	+	Target_22278|Target_22278|Target_22278
chr12	6463915	6464014	+	Target_22278|Target_22278|Target_22278
chr12	6464437	6464601	+	Target_22278|Target_22278|Target_22278
chr12	6464942	6465046	+	Target_22278|Target_22278|Target_22278
chr12	6471216	6471407	+	Target_22278|Target_22278|Target_22278
chr12	6472608	6472876	+	Target_22278|Target_22278|Target_22278
chr12	6483533	6484390	+	Target_22278|Target_22278|Target_22278
chr12	6484670	6484905	+	Target_22278
chr12	6486417	6486523	+	Target_22278
chr12	6493356	6493620	+	Target_22278
chr12	6493753	6493850	+	Target_22278
chr12	6494187	6494313	+	Target_22278
chr12	6494392	6494545	+	Target_22278
chr12	6495231	6495328	+	Target_22278
chr12	6495512	6495610	+	Target_22278
chr12	6497563	6497671	+	Target_22278
chr12	6497965	6497991	+	Target_22278
chr12	6499277	6499506	+	Target_22278
chr12	6499825	6500732	+	Target_22278
chr12	6548166	6548842	+	Target_22278
chr12	6552711	6552883	+	Target_22278
chr12	6554050	6554397	+	Target_22278
chr12	6554589	6554721	+	Target_22278
chr12	6556126	6556253	+	Target_22278
chr12	6557202	6557316	+	Target_22278
chr12	6557805	6557903	+	Target_22278
chr12	6559338	6560884	+	Target_22278|Target_22278|Target_22278|Target_22278|Target_22278
chr12	6561176	6561478	+	Target_22278
chr12	6562232	6562463	+	Target_22278
chr12	6562612	6562882	+	Target_22278
chr12	6566571	6566910	+	Target_22278
chr12	6567810	6568113	+	Target_22278
chr12	6570020	6570104	+	Target_22278
chr12	6571199	6574107	+	Target_22278|Target_22278|Target_22278|Target_22278|Target_22278|Target_22278
chr12	6575007	6575166	+	Target_22278|Target_22278|Target_22278
chr12	6575390	6575517	+	Target_22278|Target_22278|Target_22278
chr12	6579695	6579843	+	Target_22278|Target_22278|Target_22278
chr12	6601315	6601633	+	Target_22278
chr12	6602027	6602138	+	Target_22278
chr12	6602223	6602471	+	Target_22278
chr12	6603297	6603320	+	Target_22278
chr12	6604241	6604391	+	Target_22278
chr12	6618882	6618958	+	Target_22278
chr12	6619240	6619299	+	Target_22278
chr12	6619387	6619717	+	Target_22278
chr12	6619794	6619976	+	Target_22278
chr12	6620275	6620418	+	Target_22278
chr12	6623430	6623558	+	Target_22278
chr12	6623629	6623753	+	Target_22278
chr12	6623938	6624086	+	Target_22278
chr12	6625993	6626191	+	Target_22278
chr12	6626530	6626665	+	Target_22278
chr12	6626761	6626849	+	Target_22278
chr12	6626944	6627125	+	Target_22278
chr12	6630151	6630276	+	Target_22278
chr12	6630963	6631203	+	Target_22278
chr12	6631993	6632168	+	Target_22278
chr12	6632427	6632512	+	Target_22278
chr12	6634748	6634882	+	Target_22278
chr12	6635233	6635366	+	Target_22278
chr12	6635452	6635537	+	Target_22278
chr12	6635613	6635781	+	Target_22278
chr12	6636056	6636229	+	Target_22278
chr12	6636942	6637054	+	Target_22278
chr12	6637133	6637257	+	Target_22278
chr12	6637338	6637494	+	Target_22278
chr12	6637844	6638022	+	Target_22278
chr12	6638110	6638205	+	Target_22278
chr12	6638678	6638759	+	Target_22278
chr12	6638940	6639124	+	Target_22278
chr12	6639856	6639983	+	Target_22278
chr12	6640086	6640242	+	Target_22278
chr12	6640492	6641132	+	Target_22278
chr12	6643584	6643735	+	Target_22278
chr12	6643975	6644027	+	Target_22278
chr12	6644408	6644635	+	Target_22278
chr12	6645659	6645759	+	Target_22278|Target_22278
chr12	6645849	6645956	+	Target_22278|Target_22278
chr12	6646085	6646176	+	Target_22278|Target_22278
chr12	6646266	6646382	+	Target_22278|Target_22278
chr12	6646474	6646556	+	Target_22278|Target_22278
chr12	6646749	6647162	+	Target_22278|Target_22278
chr12	6647266	6647537	+	Target_22278|Target_22278
chr12	6648693	6649754	+	Target_22278|Target_22278|Target_22278|Target_22278
chr12	6650677	6650808	+	Target_22278|Target_22278|Target_22278|Target_22278
chr12	6657230	6657326	+	Target_22278|Target_22278|Target_22278|Target_22278
chr12	6657590	6657711	+	Target_22278|Target_22278|Target_22278|Target_22278
chr12	6657833	6658015	+	Target_22278|Target_22278|Target_22278|Target_22278
chr12	6658641	6658650	+	Target_22278|Target_22278|Target_22278
chr12	6658921	6659062	+	Target_22278|Target_22278|Target_22278|Target_22278
chr12	6659860	6659956	+	Target_22278|Target_22278|Target_22278|Target_22278
chr12	6660106	6660167	+	Target_22278|Target_22278|Target_22278|Target_22278
chr12	6660563	6660669	+	Target_22278
chr12	6664422	6665249	+	Target_22278|Target_22278|Target_22278|Target_22278
chr12	6666036	6666808	+	Target_22278|Target_22278
chr12	6669263	6669492	+	Target_22278|Target_22278
chr12	6669612	6669735	+	Target_22278|Target_22278
chr12	6669863	6669953	+	Target_22278|Target_22278
chr12	6670096	6670236	+	Target_22278|Target_22278
chr12	6670829	6670970	+	Target_22278|Target_22278
chr12	6671049	6671137	+	Target_22278|Target_22278
chr12	6672246	6672336	+	Target_22278|Target_22278
chr12	6672480	6672678	+	Target_22278|Target_22278
chr12	6672777	6672937	+	Target_22278|Target_22278
chr12	6673056	6673112	+	Target_22278|Target_22278
chr12	6675266	6675490	+	Target_22278|Target_22278
chr12	6675694	6675783	+	Target_22278|Target_22278
chr12	6675942	6675988	+	Target_22278|Target_22278
chr12	6676981	6677088	+	Target_22278|Target_22278
chr12	6677304	6677480	+	Target_22278|Target_22278
chr12	6679247	6679859	+	Target_22278
chr12	6680034	6680198	+	Target_22278
chr12	6682239	6682435	+	Target_22278
chr12	6686950	6687083	+	Target_22278
chr12	6687194	6687303	+	Target_22278
chr12	6687574	6687712	+	Target_22278
chr12	6688011	6688083	+	Target_22278
chr12	6690209	6690339	+	Target_22278
chr12	6690456	6690554	+	Target_22278
chr12	6690638	6690775	+	Target_22278
chr12	6690814	6690980	+	Target_22278
chr12	6691302	6691447	+	Target_22278
chr12	6691780	6691914	+	Target_22278
chr12	6692013	6692102	+	Target_22278
chr12	6692192	6692279	+	Target_22278
chr12	6692363	6692544	+	Target_22278
chr12	6696549	6696725	+	Target_22278
chr12	6696877	6697115	+	Target_22278
chr12	6697463	6697588	+	Target_22278
chr12	6700631	6700749	+	Target_22278
chr12	6700859	6700991	+	Target_22278
chr12	6701081	6701223	+	Target_22278
chr12	6701558	6701732	+	Target_22278
chr12	6701861	6701983	+	Target_22278
chr12	6702256	6702394	+	Target_22278
chr12	6702581	6702782	+	Target_22278
chr12	6703624	6703816	+	Target_22278
chr12	6704499	6704596	+	Target_22278
chr12	6705171	6705303	+	Target_22278
chr12	6707059	6707265	+	Target_22278
chr12	6707387	6707591	+	Target_22278
chr12	6708938	6709178	+	Target_22278
chr12	6709382	6709561	+	Target_22278
chr12	6709699	6709835	+	Target_22278
chr12	6710091	6710219	+	Target_22278
chr12	6710454	6710696	+	Target_22278
chr12	6710813	6710932	+	Target_22278
chr12	6711125	6711341	+	Target_22278
chr12	6711541	6711663	+	Target_22278
chr12	6715439	6715617	+	Target_22278
chr12	6716465	6716551	+	Target_22278
chr12	6728000	6730630	+	Target_22278|Target_22278
chr12	6740750	6740815	+	Target_22278
chr12	6745072	6745297	+	Target_22278
chr12	6747241	6747570	+	Target_22278
chr12	6748119	6748203	+	Target_22278
chr12	6749225	6749393	+	Target_22278
chr12	6749508	6749688	+	Target_22278
chr12	6752704	6752837	+	Target_22278
chr12	6753302	6753771	+	Target_22278
chr12	6754385	6754503	+	Target_22278
chr12	6755648	6755743	+	Target_22278
chr12	6755959	6756178	+	Target_22278
chr12	6756489	6756580	+	Target_22278
chr12	6759703	6760400	+	Target_22278|Target_22278|Target_22278|Target_22278|Target_22278|Target_22278
chr12	6760489	6760551	+	Target_22278|Target_22278|Target_22278|Target_22278|Target_22278|Target_22278
chr12	6761436	6761584	+	Target_22278|Target_22278|Target_22278|Target_22278|Target_22278
chr12	6761827	6761936	+	Target_22278|Target_22278|Target_22278|Target_22278|Target_22278|Target_22278
chr12	6762101	6762216	+	Target_22278|Target_22278|Target_22278|Target_22278|Target_22278|Target_22278
chr12	6762395	6762562	+	Target_22278|Target_22278|Target_22278|Target_22278|Target_22278|Target_22278
chr12	6765892	6765964	+	Target_22278|Target_22278|Target_22278|Target_22278|Target_22278
chr12	6772230	6772308	+	Target_22278|Target_22278|Target_22278|Target_22278|Target_22278|Target_22278
chr12	6775642	6777281	+	Target_22278|Target_22278|Target_22278
chr12	6778196	6778355	+	Target_22278|Target_22278|Target_22278
chr12	6779925	6780004	+	Target_22278|Target_22278|Target_22278
chr12	6781515	6781698	+	Target_22278
chr12	6782381	6782606	+	Target_22278|Target_22278|Target_22278
chr12	6787292	6787626	+	Target_22278|Target_22278|Target_22278
chr12	6787828	6787876	+	Target_22278|Target_22278
chr12	6788111	6788349	+	Target_22278|Target_22278|Target_22278
chr12	6788620	6788691	+	Target_22278|Target_22278|Target_22278
chr12	6797332	6797392	+	Target_22278|Target_22278|Target_22278
chr12	6798263	6798738	+	Target_22278|Target_22278|Target_22278
chr12	6802956	6804817	+	Target_22278|Target_22278|Target_22278|Target_22278|Target_22278
chr12	6805608	6805690	+	Target_22278|Target_22278|Target_22278
chr12	6806452	6806958	+	Target_22278|Target_22278|Target_22278
chr12	6807210	6807270	+	Target_22278|Target_22278|Target_22278
chr12	6809300	6809596	+	Target_22278
chr12	6809779	6810009	+	Target_22278|Target_22278
chr12	6833149	6833416	+	Target_22278|Target_22278|Target_22278
chr12	6833448	6833984	+	Target_22278|Target_22278|Target_22278|Target_22278
chr12	6837091	6837167	+	Target_22278|Target_22278|Target_22278|Target_22278
chr12	6837388	6837477	+	Target_22278|Target_22278|Target_22278|Target_22278
chr12	6838412	6838615	+	Target_22278|Target_22278|Target_22278|Target_22278
chr12	6839567	6839673	+	Target_22278|Target_22278|Target_22278|Target_22278
chr12	6839834	6839986	+	Target_22278|Target_22278|Target_22278|Target_22278
chr12	6840165	6841041	+	Target_22278|Target_22278|Target_22278|Target_22278
chr12	6857157	6857713	+	Target_22278|Target_22278
chr12	6857935	6858148	+	Target_22278|Target_22278
chr12	6859013	6859173	+	Target_22278|Target_22278
chr12	6859342	6859471	+	Target_22278|Target_22278
chr12	6859878	6859932	+	Target_22278|Target_22278
chr12	6860806	6860842	+	Target_22278|Target_22278
chr12	6861090	6861220	+	Target_22278|Target_22278
chr12	6861450	6861528	+	Target_22278|Target_22278
chr12	6862047	6862082	+	Target_22278
chr12	6862104	6862636	+	Target_22278
chr12	6875540	6875916	+	Target_22278
chr12	6878768	6878840	+	Target_22278
chr12	6879086	6879165	+	Target_22278
chr12	6879322	6879384	+	Target_22278
chr12	6879557	6880118	+	Target_22278
chr12	6881669	6882076	+	Target_22278
chr12	6882357	6882505	+	Target_22278
chr12	6882862	6883167	+	Target_22278
chr12	6883760	6884030	+	Target_22278
chr12	6884438	6884714	+	Target_22278
chr12	6886429	6886672	+	Target_22278
chr12	6886956	6887087	+	Target_22278
chr12	6887409	6887621	+	Target_22278
chr12	6898637	6898828	+	Target_22278|Target_22278|Target_22278|Target_22278|Target_22278
chr12	6909237	6909353	+	Target_22278
chr12	6909472	6909637	+	Target_22278
chr12	6923307	6923479	+	Target_22278|Target_22278|Target_22278|Target_22278|Target_22278
chr12	6923924	6924158	+	Target_22278|Target_22278|Target_22278|Target_22278|Target_22278
chr12	6924896	6925569	+	Target_22278|Target_22278|Target_22278|Target_22278|Target_22278
chr12	6926295	6926496	+	Target_22278|Target_22278|Target_22278|Target_22278|Target_22278
chr12	6927586	6927708	+	Target_22278|Target_22278|Target_22278|Target_22278|Target_22278
chr12	6928012	6928080	+	Target_22278|Target_22278|Target_22278|Target_22278|Target_22278
chr12	6928464	6929976	+	Target_22278|Target_22278|Target_22278|Target_22278|Target_22278
chr12	6930962	6931066	+	Target_22278|Target_22278
chr12	6932633	6933931	+	Target_22278|Target_22278
chr12	6934648	6934838	+	Target_22278|Target_22278
chr12	6935360	6935518	+	Target_22278|Target_22278
chr12	6935817	6936583	+	Target_22278|Target_22278
chr12	6937571	6938102	+	Target_22278
chr12	6939022	6939175	+	Target_22278
chr12	6939516	6939718	+	Target_22278
chr12	6939802	6939934	+	Target_22278
chr12	6940379	6940516	+	Target_22278
chr12	6940988	6941078	+	Target_22278
chr12	6942755	6942808	+	Target_22278
chr12	6942905	6942973	+	Target_22278
chr12	6943088	6943213	+	Target_22278
chr12	6946148	6946250	+	Target_22278
chr12	6946586	6946737	+	Target_22278
chr12	6946895	6947013	+	Target_22278
chr12	6947121	6947197	+	Target_22278
chr12	6948163	6948304	+	Target_22278
chr12	6948460	6949018	+	Target_22278
chr12	6949374	6949584	+	Target_22278
chr12	6950032	6950197	+	Target_22278
chr12	6950421	6950508	+	Target_22278
chr12	6950749	6950788	+	Target_22278
chr12	6952133	6952240	+	Target_22278
chr12	6952337	6952401	+	Target_22278
chr12	6952526	6952689	+	Target_22278
chr12	6952795	6952862	+	Target_22278
chr12	6952940	6953142	+	Target_22278
chr12	6954749	6954966	+	Target_22278
chr12	6955955	6956557	+	Target_22278
chr12	6957971	6958362	+	Target_22278
chr12	6958486	6958593	+	Target_22278
chr12	6958728	6959022	+	Target_22278
chr12	6959630	6959760	+	Target_22278
chr12	6959996	6960173	+	Target_22278
chr12	6960385	6960456	+	Target_22278
chr12	6961284	6961454	+	Target_22278|Target_22278
chr12	6964564	6964690	+	Target_22278|Target_22278
chr12	6964918	6964985	+	Target_22278|Target_22278
chr12	6965180	6965314	+	Target_22278|Target_22278
chr12	6965468	6965614	+	Target_22278|Target_22278
chr12	6965870	6966055	+	Target_22278|Target_22278
chr12	6966792	6966887	+	Target_22278|Target_22278
chr12	6967587	6967781	+	Target_22278|Target_22278
chr12	6968633	6968705	+	Target_22278|Target_22278
chr12	6969314	6969402	+	Target_22278|Target_22278
chr12	6969529	6969655	+	Target_22278|Target_22278
chr12	6970116	6970270	+	Target_22278|Target_22278
chr12	6970606	6970781	+	Target_22278|Target_22278
chr12	6971633	6971722	+	Target_22278|Target_22278
chr12	6972349	6972541	+	Target_22278|Target_22278
chr12	6972993	6973137	+	Target_22278|Target_22278
chr12	6973213	6973359	+	Target_22278|Target_22278
chr12	6973885	6974039	+	Target_22278|Target_22278
chr12	6974327	6974412	+	Target_22278|Target_22278
chr12	6975147	6975795	+	Target_22278|Target_22278
chr12	6976583	6976845	+	Target_22278|Target_22278
chr12	6977277	6977673	+	Target_22278
chr12	6978027	6978151	+	Target_22278|Target_22278|Target_22278
chr12	6978262	6978347	+	Target_22278|Target_22278|Target_22278
chr12	6978421	6978554	+	Target_22278|Target_22278|Target_22278
chr12	6978851	6978937	+	Target_22278|Target_22278|Target_22278
chr12	6979212	6979300	+	Target_22278|Target_22278|Target_22278
chr12	6979428	6980483	+	Target_22278|Target_22278|Target_22278|Target_22278|Target_22278
chr12	6981401	6982161	+	Target_22278|Target_22278
chr12	6982378	6982521	+	Target_22278|Target_22278
chr12	6993144	6993768	+	Target_22278
chr12	6993845	6994950	+	Target_22278
chr12	7013896	7014239	+	Target_22278|Target_22278|Target_22278
chr12	7014748	7014923	+	Target_22278|Target_22278|Target_22278
chr12	7015008	7015118	+	Target_22278|Target_22278|Target_22278
chr12	7015572	7015826	+	Target_22278|Target_22278|Target_22278
chr12	7016478	7016609	+	Target_22278|Target_22278|Target_22278
chr12	7019053	7019190	+	Target_22278|Target_22278|Target_22278
chr12	7021893	7022191	+	Target_22278|Target_22278
chr12	7023054	7023406	+	Target_22278|Target_22278|Target_22278
chr12	7023613	7023823	+	Target_22278
chr12	7024984	7025081	+	Target_22278
chr12	7025580	7025676	+	Target_22278
chr12	7025834	7025893	+	Target_22278
chr12	7026201	7026271	+	Target_22278
chr12	7026744	7026878	+	Target_22278
chr12	7027103	7027326	+	Target_22278
chr12	7028729	7028927	+	Target_22278
chr12	7030743	7030945	+	Target_22278
chr12	7031218	7031327	+	Target_22278
chr12	7031506	7031565	+	Target_22278
chr12	7031893	7032859	+	Target_22278
chr12	7033625	7033700	+	Target_22278
chr12	7037479	7037547	+	Target_22278
chr12	7043002	7043191	+	Target_22278|Target_22278
chr12	7043338	7043476	+	Target_22278|Target_22278
chr12	7043627	7043741	+	Target_22278|Target_22278
chr12	7044709	7046724	+	Target_22278|Target_22278
chr12	7047007	7047230	+	Target_22278|Target_22278
chr12	7047643	7048340	+	Target_22278|Target_22278
chr12	7050042	7050186	+	Target_22278|Target_22278
chr12	7050536	7050717	+	Target_22278|Target_22278
chr12	7050909	7051484	+	Target_22278|Target_22278
chr12	7053202	7053336	+	Target_22278
chr12	7053638	7053815	+	Target_22278
chr12	7054933	7055165	+	Target_22278
chr12	7055739	7055902	+	Target_22278
chr12	7060433	7060683	+	Target_22278|Target_22278
chr12	7060771	7060894	+	Target_22278|Target_22278|Target_22278
chr12	7061145	7061340	+	Target_22278|Target_22278|Target_22278
chr12	7063967	7064157	+	Target_22278|Target_22278|Target_22278
chr12	7064313	7064430	+	Target_22278|Target_22278|Target_22278
chr12	7064534	7064648	+	Target_22278|Target_22278|Target_22278
chr12	7064822	7064919	+	Target_22278|Target_22278|Target_22278
chr12	7065304	7065384	+	Target_22278|Target_22278|Target_22278
chr12	7065581	7065731	+	Target_22278|Target_22278|Target_22278
chr12	7066816	7066948	+	Target_22278|Target_22278|Target_22278
chr12	7067081	7067236	+	Target_22278|Target_22278|Target_22278
chr12	7069089	7069157	+	Target_22278|Target_22278|Target_22278
chr12	7069250	7069402	+	Target_22278|Target_22278|Target_22278
chr12	7069506	7069598	+	Target_22278|Target_22278|Target_22278
chr12	7069825	7070108	+	Target_22278|Target_22278|Target_22278
chr12	7070288	7070479	+	Target_22278|Target_22278|Target_22278
chr12	7072861	7072929	+	Target_22278
chr12	7073259	7073354	+	Target_22278
chr12	7074514	7074877	+	Target_22278|Target_22278
chr12	7075582	7075663	+	Target_22278|Target_22278
chr12	7076333	7076411	+	Target_22278|Target_22278
chr12	7076499	7076769	+	Target_22278
chr12	7076838	7076942	+	Target_22278|Target_22278
chr12	7077054	7077184	+	Target_22278|Target_22278
chr12	7077573	7077758	+	Target_22278|Target_22278
chr12	7078660	7078740	+	Target_22278|Target_22278
chr12	7079358	7079443	+	Target_22278|Target_22278
chr12	7079579	7079916	+	Target_22278|Target_22278
chr12	7079943	7080253	+	Target_22278|Target_22278
chr12	7083500	7083602	+	Target_22278
chr12	7083713	7083855	+	Target_22278
chr12	7084251	7084310	+	Target_22278
chr12	7084390	7084540	+	Target_22278
chr12	7084857	7085165	+	Target_22278
chr12	7085346	7086053	+	Target_22278
chr12	7086295	7086424	+	Target_22278
chr12	7086528	7086687	+	Target_22278
chr12	7086759	7086907	+	Target_22278
chr12	7087502	7087669	+	Target_22278
chr12	7087764	7087851	+	Target_22278
chr12	7088632	7088741	+	Target_22278
chr12	7090165	7090344	+	Target_22278
chr12	7090755	7090793	+	Target_22278
chr12	7090971	7091065	+	Target_22278
chr12	7091836	7091943	+	Target_22278
chr12	7092592	7092700	+	Target_22278
chr12	7125577	7125842	+	Target_22278
chr12	7167979	7168181	+	Target_22278|Target_22278
chr12	7169055	7169221	+	Target_22278|Target_22278
chr12	7169778	7169986	+	Target_22278|Target_22278
chr12	7170193	7170371	+	Target_22278|Target_22278
chr12	7171570	7171696	+	Target_22278|Target_22278
chr12	7172403	7172603	+	Target_22278|Target_22278
chr12	7173120	7173274	+	Target_22278|Target_22278
chr12	7173821	7173937	+	Target_22278|Target_22278
chr12	7174342	7174421	+	Target_22278|Target_22278
chr12	7174946	7175075	+	Target_22278|Target_22278
chr12	7175759	7175834	+	Target_22278|Target_22278
chr12	7177158	7178335	+	Target_22278|Target_22278
chr12	7187514	7188605	+	Target_22278
chr12	7189335	7189412	+	Target_22278
chr12	7241204	7241327	+	Target_22278
chr12	7241434	7241582	+	Target_22278
chr12	7241888	7242085	+	Target_22278
chr12	7242182	7242329	+	Target_22278
chr12	7242651	7242844	+	Target_22278
chr12	7244047	7244276	+	Target_22278
chr12	7244982	7245043	+	Target_22278
chr12	7247145	7249759	+	Target_22278
chr12	7252281	7252356	+	Target_22278
chr12	7252496	7252622	+	Target_22278
chr12	7254493	7254683	+	Target_22278
chr12	7260846	7261077	+	Target_22278|Target_22278
chr12	7261268	7261543	+	Target_22278
chr12	7261705	7261869	+	Target_22278
chr12	7262659	7262743	+	Target_22278
chr12	7262893	7263168	+	Target_22278
chr12	7263620	7264202	+	Target_22278
chr12	7264602	7264660	+	Target_22278
chr12	7267725	7267815	+	Target_22278
chr12	7267981	7271273	+	Target_22278
chr12	7271494	7271622	+	Target_22278
chr12	7272095	7272149	+	Target_22278
chr12	7273101	7273221	+	Target_22278
chr12	7274307	7274447	+	Target_22278
chr12	7276279	7276770	+	Target_22278
chr12	7277224	7277326	+	Target_22278
chr12	7280835	7281014	+	Target_22278
chr12	7281298	7281466	+	Target_22278
chr12	7282966	7283308	+	Target_22278
chr12	7285619	7285742	+	Target_22278
chr12	7286168	7286364	+	Target_22278
chr12	7287922	7288131	+	Target_22278
chr12	7288399	7288549	+	Target_22278
chr12	7288801	7288987	+	Target_22278
chr12	7289424	7289706	+	Target_22278
chr12	7290550	7290663	+	Target_22278
chr12	7293837	7294000	+	Target_22278
chr12	7294681	7294735	+	Target_22278
chr12	7295464	7295622	+	Target_22278
chr12	7295758	7295907	+	Target_22278
chr12	7301567	7301794	+	Target_22278
chr12	7302118	7302289	+	Target_22278
chr12	7303139	7303285	+	Target_22278
chr12	7303523	7303659	+	Target_22278
chr12	7310084	7310287	+	Target_22278
chr12	7310536	7311530	+	Target_22278
chr12	7341758	7342127	+	Target_22278
chr12	7342281	7342812	+	Target_22278|Target_22278|Target_22278|Target_22278
chr12	7342957	7343165	+	Target_22278|Target_22278|Target_22278|Target_22278|Target_22278
chr12	7343483	7343519	+	Target_22278|Target_22278|Target_22278|Target_22278|Target_22278
chr12	7343821	7343954	+	Target_22278|Target_22278|Target_22278|Target_22278|Target_22278
chr12	7344164	7344296	+	Target_22278|Target_22278|Target_22278|Target_22278|Target_22278
chr12	7351606	7351709	+	Target_22278|Target_22278|Target_22278|Target_22278|Target_22278
chr12	7354346	7354437	+	Target_22278|Target_22278|Target_22278|Target_22278|Target_22278
chr12	7354836	7354947	+	Target_22278|Target_22278|Target_22278|Target_22278
chr12	7355207	7355300	+	Target_22278|Target_22278|Target_22278|Target_22278|Target_22278
chr12	7356027	7356147	+	Target_22278|Target_22278|Target_22278|Target_22278|Target_22278
chr12	7360254	7360398	+	Target_22278|Target_22278|Target_22278|Target_22278|Target_22278
chr12	7360605	7360676	+	Target_22278|Target_22278|Target_22278|Target_22278|Target_22278
chr12	7361052	7361265	+	Target_22278|Target_22278|Target_22278|Target_22278|Target_22278
chr12	7361600	7361766	+	Target_22278|Target_22278|Target_22278|Target_22278|Target_22278
chr12	7362278	7362436	+	Target_22278|Target_22278|Target_22278|Target_22278|Target_22278
chr12	7362617	7364079	+	Target_22278|Target_22278|Target_22278|Target_22278|Target_22278
chr12	7370997	7371169	+	Target_22278
chr12	7456927	7457128	+	Target_22278
chr12	7459128	7459339	+	Target_22278
chr12	7463134	7463342	+	Target_22278
chr12	7469732	7469876	+	Target_22278
chr12	7470621	7470778	+	Target_22278
chr12	7473320	7473400	+	Target_22278
chr12	7475013	7475137	+	Target_22278
chr12	7475829	7475910	+	Target_22278
chr12	7476054	7476156	+	Target_22278
chr12	7476868	7476996	+	Target_22278
chr12	7477094	7477194	+	Target_22278
chr12	7479571	7479691	+	Target_22278
chr12	7480882	7480969	+	Target_22278
chr12	7507556	7507726	+	Target_22278
chr12	7509975	7510082	+	Target_22278
chr12	7519831	7519927	+	Target_22278
chr12	7520682	7520793	+	Target_22278
chr12	7521528	7521561	+	Target_22278
chr12	7521952	7522261	+	Target_22278
chr12	7525915	7526236	+	Target_22278
chr12	7527037	7527352	+	Target_22278
chr12	7527426	7527519	+	Target_22278
chr12	7527876	7528191	+	Target_22278
chr12	7528295	7528610	+	Target_22278
chr12	7531573	7531894	+	Target_22278
chr12	7548690	7549011	+	Target_22278
chr12	7550859	7551180	+	Target_22278
chr12	7556130	7556451	+	Target_22278
chr12	7559127	7559448	+	Target_22278
chr12	7585011	7585332	+	Target_22278
chr12	7585969	7586290	+	Target_22278
chr12	7593749	7593842	+	Target_22278
chr12	7596692	7596749	+	Target_22278
chr12	7623411	7623993	+	Target_22278|Target_22278
chr12	7632455	7632592	+	Target_22278|Target_22278
chr12	7633756	7633852	+	Target_22278|Target_22278
chr12	7635238	7635358	+	Target_22278|Target_22278
chr12	7635561	7635600	+	Target_22278|Target_22278
chr12	7635962	7636271	+	Target_22278|Target_22278
chr12	7637691	7638012	+	Target_22278|Target_22278
chr12	7639094	7639409	+	Target_22278|Target_22278
chr12	7639489	7639582	+	Target_22278|Target_22278
chr12	7639954	7640269	+	Target_22278|Target_22278
chr12	7640368	7640683	+	Target_22278|Target_22278
chr12	7647676	7647997	+	Target_22278|Target_22278
chr12	7649408	7649729	+	Target_22278|Target_22278
chr12	7651463	7651784	+	Target_22278|Target_22278
chr12	7653734	7654058	+	Target_22278|Target_22278
chr12	7655073	7655160	+	Target_22278|Target_22278
chr12	7656240	7656414	+	Target_22278|Target_22278
chr12	7801995	7802292	+	Target_22278
chr12	7803618	7803737	+	Target_22278
chr12	7805033	7805431	+	Target_22278
chr12	7807200	7807228	+	Target_22278
chr12	7818452	7818502	+	Target_22278
chr12	7842380	7843300	+	Target_22278
chr12	7848056	7848360	+	Target_22278
chr12	7864088	7864248	+	Target_22278
chr12	7867778	7868023	+	Target_22278
chr12	7868793	7868835	+	Target_22278
chr12	7869562	7870152	+	Target_22278
chr12	7882010	7882336	+	Target_22278|Target_22278
chr12	7883392	7883508	+	Target_22278|Target_22278
chr12	7890024	7890170	+	Target_22278|Target_22278
chr12	7894016	7894127	+	Target_22278|Target_22278
chr12	7898926	7899019	+	Target_22278
chr12	7899913	7900074	+	Target_22278|Target_22278
chr12	7901708	7902069	+	Target_22278|Target_22278
chr12	7917811	7917983	+	Target_22278
chr12	7922578	7922911	+	Target_22278
chr12	7923034	7923114	+	Target_22278
chr12	7926395	7926717	+	Target_22278
chr12	7941994	7942361	+	Target_22278
chr12	7945545	7945808	+	Target_22278
chr12	7947052	7947139	+	Target_22278
chr12	7947274	7948655	+	Target_22278
chr12	7966396	7967130	+	Target_22278
chr12	7970426	7970630	+	Target_22278
chr12	7972077	7972179	+	Target_22278
chr12	7973816	7973921	+	Target_22278
chr12	7980090	7980278	+	Target_22278
chr12	7981299	7981462	+	Target_22278
chr12	7982361	7982602	+	Target_22278
chr12	7984199	7984360	+	Target_22278
chr12	7985317	7985410	+	Target_22278
chr12	8015964	8016053	+	Target_22278
chr12	8022458	8022533	+	Target_22278
chr12	8025455	8025495	+	Target_22278
chr12	8071823	8074227	+	Target_22278
chr12	8075416	8075620	+	Target_22278
chr12	8077005	8077107	+	Target_22278
chr12	8078439	8078544	+	Target_22278
chr12	8082279	8082467	+	Target_22278
chr12	8083075	8083238	+	Target_22278
chr12	8083840	8084081	+	Target_22278
chr12	8085582	8085743	+	Target_22278
chr12	8086405	8086498	+	Target_22278
chr12	8088615	8088892	+	Target_22278
chr12	8185358	8186429	+	Target_22278
chr12	8192414	8192761	+	Target_22278
chr12	8195253	8195328	+	Target_22278
chr12	8196296	8196365	+	Target_22278
chr12	8196546	8196687	+	Target_22278
chr12	8197355	8197554	+	Target_22278
chr12	8200477	8200885	+	Target_22278
chr12	8201292	8201394	+	Target_22278
chr12	8201957	8202167	+	Target_22278
chr12	8203117	8203216	+	Target_22278
chr12	8205357	8208118	+	Target_22278
chr12	8210918	8212791	+	Target_22278
chr12	8218873	8218955	+	Target_22278
chr12	8234806	8234979	+	Target_22278|Target_22278
chr12	8242531	8242632	+	Target_22278|Target_22278
chr12	8242790	8242895	+	Target_22278|Target_22278
chr12	8244364	8244446	+	Target_22278
chr12	8245271	8245380	+	Target_22278|Target_22278
chr12	8245467	8245651	+	Target_22278|Target_22278
chr12	8248196	8248299	+	Target_22278|Target_22278
chr12	8248637	8250373	+	Target_22278|Target_22278
chr12	8276227	8276556	+	Target_22278|Target_22278|Target_22278|Target_22278
chr12	8278156	8278273	+	Target_22278|Target_22278
chr12	8281859	8281958	+	Target_22278|Target_22278
chr12	8286364	8287448	+	Target_22278
chr12	8288180	8288332	+	Target_22278|Target_22278|Target_22278|Target_22278
chr12	8289383	8289499	+	Target_22278|Target_22278|Target_22278|Target_22278
chr12	8290735	8291203	+	Target_22278|Target_22278|Target_22278|Target_22278
chr12	8325149	8325233	+	Target_22278
chr12	8326921	8327048	+	Target_22278
chr12	8327823	8327919	+	Target_22278
chr12	8328455	8328538	+	Target_22278
chr12	8329594	8332642	+	Target_22278
chr12	8332804	8333348	+	Target_22278
chr12	8340327	8340821	+	Target_22278
chr12	8341067	8341241	+	Target_22278
chr12	8346115	8346251	+	Target_22278
chr12	8346798	8347077	+	Target_22278
chr12	8347308	8347392	+	Target_22278
chr12	8348852	8349114	+	Target_22278
chr12	8352303	8353596	+	Target_22278
chr12	8373855	8375380	+	Target_22278
chr12	8376044	8376153	+	Target_22278
chr12	8376611	8376811	+	Target_22278
chr12	8377305	8377484	+	Target_22278
chr12	8378431	8378588	+	Target_22278
chr12	8378867	8379074	+	Target_22278
chr12	8380075	8380214	+	Target_22278
chr12	8383644	8385203	+	Target_22278
chr12	8386871	8387043	+	Target_22278
chr12	8388196	8388330	+	Target_22278
chr12	8391262	8391345	+	Target_22278
chr12	8395347	8395542	+	Target_22278
chr12	8509559	8509737	+	Target_22278
chr12	8542865	8543348	+	Target_22278
chr12	8608590	8608738	+	Target_22278
chr12	8610493	8610583	+	Target_22278
chr12	8612192	8612294	+	Target_22278
chr12	8618079	8618225	+	Target_22278
chr12	8628720	8628836	+	Target_22278
chr12	8629915	8630926	+	Target_22278
chr12	8666135	8666356	+	Target_22278
chr12	8667831	8667924	+	Target_22278
chr12	8670759	8670870	+	Target_22278
chr12	8671604	8671756	+	Target_22278
chr12	8672821	8672937	+	Target_22278
chr12	8673719	8674960	+	Target_22278
chr12	8685900	8687405	+	Target_22278
chr12	8688685	8688801	+	Target_22278
chr12	8689710	8689862	+	Target_22278
chr12	8691812	8691902	+	Target_22278
chr12	8692450	8692543	+	Target_22278
chr12	8693356	8693558	+	Target_22278
chr12	8754761	8756933	+	Target_22278
chr12	8757402	8757518	+	Target_22278
chr12	8757810	8758081	+	Target_22278
chr12	8759460	8759608	+	Target_22278
chr12	8765355	8765442	+	Target_22278
chr12	8798539	8800799	+	Target_22278
chr12	8802096	8802170	+	Target_22278
chr12	8803097	8803185	+	Target_22278
chr12	8804257	8804287	+	Target_22278
chr12	8807032	8807077	+	Target_22278
chr12	8808010	8808043	+	Target_22278
chr12	8808381	8808426	+	Target_22278
chr12	8813458	8813494	+	Target_22278
chr12	8814642	8814702	+	Target_22278
chr12	8815222	8815433	+	Target_22278
chr12	8850517	8850893	+	Target_22278
chr12	8852380	8853210	+	Target_22278
chr12	8866406	8866637	+	Target_22278
chr12	8902457	8902688	+	Target_22278
chr12	8904552	8904639	+	Target_22278
chr12	8906485	8906689	+	Target_22278
chr12	8925916	8929787	+	Target_22278
chr12	8975149	8975309	+	Target_22278
chr12	8975777	8975961	+	Target_22278
chr12	8976315	8976478	+	Target_22278
chr12	8982322	8982375	+	Target_22278
chr12	8987257	8987278	+	Target_22278
chr12	8988102	8988262	+	Target_22278
chr12	8988850	8988935	+	Target_22278
chr12	8990035	8990162	+	Target_22278
chr12	8990931	8991046	+	Target_22278
chr12	8991708	8991818	+	Target_22278
chr12	8993964	8994132	+	Target_22278
chr12	8995729	8995957	+	Target_22278
chr12	8997599	8997770	+	Target_22278
chr12	8998037	8998098	+	Target_22278|Target_22278
chr12	8998672	8998818	+	Target_22278|Target_22278
chr12	9000144	9000294	+	Target_22278|Target_22278
chr12	9001315	9001510	+	Target_22278|Target_22278
chr12	9002264	9002355	+	Target_22278|Target_22278
chr12	9002755	9002870	+	Target_22278|Target_22278
chr12	9004379	9004608	+	Target_22278|Target_22278
chr12	9004805	9004932	+	Target_22278|Target_22278
chr12	9006723	9006845	+	Target_22278|Target_22278
chr12	9007375	9007427	+	Target_22278|Target_22278
chr12	9008104	9008188	+	Target_22278|Target_22278
chr12	9009759	9009936	+	Target_22278|Target_22278
chr12	9010102	9010184	+	Target_22278|Target_22278
chr12	9010541	9010698	+	Target_22278|Target_22278
chr12	9013476	9013551	+	Target_22278|Target_22278
chr12	9013730	9013893	+	Target_22278|Target_22278
chr12	9016389	9016604	+	Target_22278|Target_22278
chr12	9020437	9020653	+	Target_22278|Target_22278
chr12	9020825	9020953	+	Target_22278|Target_22278
chr12	9021132	9021223	+	Target_22278|Target_22278
chr12	9021730	9021799	+	Target_22278|Target_22278
chr12	9027020	9027123	+	Target_22278|Target_22278
chr12	9027566	9027608	+	Target_22278|Target_22278
chr12	9028653	9029381	+	Target_22278|Target_22278
chr12	9067315	9067423	+	Target_22278
chr12	9070225	9070387	+	Target_22278
chr12	9072351	9072462	+	Target_22278
chr12	9073580	9073661	+	Target_22278
chr12	9074196	9074346	+	Target_22278
chr12	9075228	9075384	+	Target_22278
chr12	9083030	9083523	+	Target_22278
chr12	9085158	9085946	+	Target_22278
chr12	9086460	9086608	+	Target_22278
chr12	9086862	9087074	+	Target_22278
chr12	9087719	9087834	+	Target_22278
chr12	9089451	9089560	+	Target_22278
chr12	9089771	9089922	+	Target_22278
chr12	9090424	9090656	+	Target_22278
chr12	9091900	9094536	+	Target_22278|Target_22278|Target_22278
chr12	9095011	9095138	+	Target_22278
chr12	9096000	9096131	+	Target_22278
chr12	9096396	9096506	+	Target_22278|Target_22278
chr12	9098013	9098180	+	Target_22278|Target_22278
chr12	9098824	9099001	+	Target_22278|Target_22278
chr12	9102083	9102357	+	Target_22278|Target_22278
chr12	9142220	9142313	+	Target_22278
chr12	9144801	9144906	+	Target_22278
chr12	9147714	9147884	+	Target_22278
chr12	9161570	9161671	+	Target_22278
chr12	9162021	9163340	+	Target_22278
chr12	9208184	9208334	+	Target_22278
chr12	9210215	9211472	+	Target_22278
chr12	9216863	9217666	+	Target_22278
chr12	9217772	9217824	+	Target_22278
chr12	9218421	9218656	+	Target_22278
chr12	9218751	9220651	+	Target_22278|Target_22278
chr12	9220778	9220820	+	Target_22278
chr12	9221335	9221438	+	Target_22278
chr12	9222340	9222409	+	Target_22278
chr12	9223083	9223174	+	Target_22278
chr12	9224954	9225082	+	Target_22278
chr12	9225248	9225467	+	Target_22278
chr12	9227155	9227379	+	Target_22278
chr12	9229351	9229532	+	Target_22278
chr12	9229941	9230016	+	Target_22278
chr12	9230296	9230453	+	Target_22278
chr12	9231839	9231927	+	Target_22278
chr12	9232234	9232411	+	Target_22278
chr12	9232689	9232773	+	Target_22278
chr12	9241795	9241847	+	Target_22278
chr12	9242497	9242619	+	Target_22278
chr12	9242951	9243078	+	Target_22278
chr12	9243796	9244025	+	Target_22278
chr12	9246060	9246175	+	Target_22278
chr12	9247568	9247680	+	Target_22278
chr12	9248134	9248296	+	Target_22278
chr12	9251202	9251352	+	Target_22278
chr12	9251976	9252119	+	Target_22278
chr12	9253739	9253803	+	Target_22278
chr12	9254042	9254270	+	Target_22278
chr12	9256834	9256996	+	Target_22278
chr12	9258831	9258941	+	Target_22278
chr12	9259086	9259201	+	Target_22278
chr12	9260119	9260240	+	Target_22278
chr12	9261916	9262001	+	Target_22278
chr12	9262462	9262631	+	Target_22278
chr12	9262909	9262930	+	Target_22278
chr12	9264754	9264807	+	Target_22278
chr12	9264972	9265132	+	Target_22278
chr12	9265955	9266139	+	Target_22278
chr12	9268359	9268558	+	Target_22278
chr12	9301435	9301590	+	Target_22278
chr12	9302156	9302198	+	Target_22278
chr12	9303239	9303342	+	Target_22278
chr12	9304199	9304268	+	Target_22278
chr12	9304815	9304906	+	Target_22278
chr12	9305419	9305547	+	Target_22278
chr12	9305720	9305939	+	Target_22278
chr12	9307211	9307435	+	Target_22278
chr12	9309770	9309951	+	Target_22278
chr12	9310362	9310437	+	Target_22278
chr12	9311015	9311172	+	Target_22278
chr12	9312533	9312621	+	Target_22278
chr12	9312909	9313086	+	Target_22278
chr12	9313628	9313712	+	Target_22278
chr12	9315192	9315244	+	Target_22278
chr12	9316263	9316385	+	Target_22278
chr12	9316728	9316855	+	Target_22278
chr12	9317734	9317963	+	Target_22278
chr12	9318647	9318798	+	Target_22278
chr12	9321464	9321570	+	Target_22278
chr12	9322025	9322187	+	Target_22278
chr12	9333578	9333728	+	Target_22278
chr12	9334570	9334713	+	Target_22278
chr12	9344788	9344852	+	Target_22278
chr12	9345107	9345335	+	Target_22278
chr12	9346672	9346834	+	Target_22278
chr12	9348925	9349035	+	Target_22278
chr12	9349166	9349281	+	Target_22278
chr12	9349607	9349719	+	Target_22278
chr12	9352959	9353044	+	Target_22278
chr12	9353487	9353656	+	Target_22278
chr12	9353922	9353943	+	Target_22278
chr12	9354914	9354967	+	Target_22278
chr12	9355120	9355280	+	Target_22278
chr12	9356363	9356547	+	Target_22278
chr12	9360854	9360966	+	Target_22278
chr12	9381128	9381294	+	Target_22278
chr12	9381967	9382009	+	Target_22278
chr12	9382848	9382951	+	Target_22278
chr12	9383605	9383674	+	Target_22278
chr12	9384201	9384292	+	Target_22278
chr12	9384650	9384781	+	Target_22278
chr12	9384957	9385176	+	Target_22278
chr12	9385981	9386288	+	Target_22278
chr12	9386730	9386803	+	Target_22278
chr12	9392065	9392147	+	Target_22278|Target_22278|Target_22278
chr12	9392598	9393135	+	Target_22278
chr12	9393713	9395645	+	Target_22278
chr12	9436252	9436492	+	Target_22278
chr12	9440797	9440945	+	Target_22278
chr12	9446257	9446506	+	Target_22278
chr12	9447027	9447114	+	Target_22278
chr12	9447412	9447570	+	Target_22278
chr12	9450376	9450422	+	Target_22278
chr12	9451016	9451124	+	Target_22278
chr12	9451375	9451458	+	Target_22278
chr12	9451855	9452064	+	Target_22278
chr12	9453689	9453842	+	Target_22278
chr12	9454823	9454870	+	Target_22278
chr12	9455218	9455298	+	Target_22278
chr12	9456570	9456615	+	Target_22278
chr12	9456735	9456803	+	Target_22278
chr12	9458314	9458353	+	Target_22278
chr12	9458610	9458719	+	Target_22278
chr12	9458832	9458964	+	Target_22278
chr12	9459797	9459910	+	Target_22278
chr12	9462468	9462616	+	Target_22278
chr12	9462934	9463037	+	Target_22278
chr12	9463736	9463886	+	Target_22278
chr12	9465700	9466684	+	Target_22278
chr12	9570286	9571295	+	Target_22278
chr12	9571370	9571525	+	Target_22278
chr12	9571707	9571786	+	Target_22278
chr12	9572084	9572169	+	Target_22278
chr12	9572576	9572677	+	Target_22278
chr12	9572768	9572851	+	Target_22278
chr12	9573110	9573260	+	Target_22278
chr12	9573983	9574087	+	Target_22278
chr12	9574413	9574486	+	Target_22278
chr12	9577123	9577236	+	Target_22278
chr12	9578066	9578198	+	Target_22278
chr12	9578311	9578420	+	Target_22278
chr12	9578677	9578716	+	Target_22278
chr12	9580228	9580296	+	Target_22278
chr12	9580416	9580461	+	Target_22278
chr12	9581727	9581807	+	Target_22278
chr12	9582155	9582202	+	Target_22278
chr12	9583183	9583336	+	Target_22278
chr12	9584961	9585170	+	Target_22278
chr12	9585564	9585652	+	Target_22278
chr12	9585903	9586011	+	Target_22278
chr12	9586690	9586736	+	Target_22278
chr12	9589542	9589700	+	Target_22278
chr12	9589998	9590085	+	Target_22278
chr12	9590606	9590855	+	Target_22278
chr12	9596130	9596278	+	Target_22278
chr12	9600577	9600768	+	Target_22278
chr12	9747869	9748017	+	Target_22278
chr12	9750641	9750757	+	Target_22278
chr12	9751094	9751249	+	Target_22278
chr12	9752362	9752437	+	Target_22278
chr12	9754096	9754195	+	Target_22278
chr12	9760350	9760497	+	Target_22278
chr12	9769879	9769947	+	Target_22278
chr12	9786014	9786117	+	Target_22278
chr12	9795467	9795699	+	Target_22278
chr12	9800514	9800585	+	Target_22278
chr12	9800642	9801529	+	Target_22278|Target_22278|Target_22278|Target_22278|Target_22278
chr12	9806278	9806404	+	Target_22278|Target_22278|Target_22278|Target_22278|Target_22278|Target_22278|Target_22278|Target_22278|Target_22278
chr12	9807720	9807899	+	Target_22278|Target_22278
chr12	9808468	9808575	+	Target_22278|Target_22278|Target_22278|Target_22278|Target_22278|Target_22278|Target_22278|Target_22278|Target_22278
chr12	9809163	9809293	+	Target_22278|Target_22278|Target_22278
chr12	9809516	9811010	+	Target_22278|Target_22278|Target_22278|Target_22278|Target_22278|Target_22278|Target_22278|Target_22278|Target_22278
chr12	9822307	9822391	+	Target_22278|Target_22278|Target_22278|Target_22278|Target_22278|Target_22278
chr12	9833518	9833629	+	Target_22278|Target_22278|Target_22278|Target_22278
chr12	9840497	9840757	+	Target_22278|Target_22278|Target_22278|Target_22278|Target_22278|Target_22278
chr12	9845423	9845527	+	Target_22278|Target_22278|Target_22278
chr12	9845629	9845711	+	Target_22278
chr12	9847355	9852151	+	Target_22278|Target_22278|Target_22278|Target_22278|Target_22278|Target_22278
chr12	9868455	9869372	+	Target_22278
chr12	9871236	9871370	+	Target_22278
chr12	9875087	9875409	+	Target_22278|Target_22278|Target_22278
chr12	9885544	9885895	+	Target_22278|Target_22278|Target_22278
chr12	9905081	9906185	+	Target_22278
chr12	9907182	9907286	+	Target_22278
chr12	9907657	9907857	+	Target_22278
chr12	9908892	9909015	+	Target_22278
chr12	9913352	9913497	+	Target_22278
chr12	9980076	9980225	+	Target_22278
chr12	9984911	9985010	+	Target_22278
chr12	9985898	9986048	+	Target_22278
chr12	9994407	9994550	+	Target_22278
chr12	9994919	9995032	+	Target_22278
chr12	9997016	9997603	+	Target_22278
chr12	10004967	10006007	+	Target_22278
chr12	10006979	10007083	+	Target_22278
chr12	10010072	10010236	+	Target_22278
chr12	10015097	10015172	+	Target_22278
chr12	10021803	10022458	+	Target_22278
chr12	10034087	10034264	+	Target_22278
chr12	10037532	10037631	+	Target_22278
chr12	10041331	10041379	+	Target_22278
chr12	10045618	10045767	+	Target_22278
chr12	10046027	10046140	+	Target_22278
chr12	10048287	10048432	+	Target_22278
chr12	10065825	10066279	+	Target_22278
chr12	10069298	10069402	+	Target_22278
chr12	10074664	10074831	+	Target_22278
chr12	10078858	10078942	+	Target_22278
chr12	10084873	10084980	+	Target_22278
chr12	10103914	10103955	+	Target_22278
chr12	10124007	10124286	+	Target_22278|Target_22278|Target_22278
chr12	10131564	10131663	+	Target_22278|Target_22278
chr12	10131934	10132123	+	Target_22278|Target_22278|Target_22278
chr12	10133180	10133332	+	Target_22278|Target_22278|Target_22278
chr12	10134618	10134728	+	Target_22278|Target_22278|Target_22278
chr12	10137468	10138194	+	Target_22278|Target_22278|Target_22278
chr12	10145661	10145886	+	Target_22278|Target_22278
chr12	10147738	10147845	+	Target_22278|Target_22278
chr12	10149444	10149599	+	Target_22278|Target_22278
chr12	10149758	10149878	+	Target_22278|Target_22278
chr12	10150880	10150979	+	Target_22278
chr12	10151635	10151899	+	Target_22278|Target_22278
chr12	10163230	10163449	+	Target_22278|Target_22278
chr12	10165383	10165482	+	Target_22278|Target_22278
chr12	10167121	10167340	+	Target_22278|Target_22278
chr12	10167850	10168005	+	Target_22278|Target_22278
chr12	10168210	10170548	+	Target_22278|Target_22278
chr12	10170929	10171399	+	Target_22278
chr12	10183275	10183571	+	Target_22278
chr12	10194064	10194219	+	Target_22278
chr12	10204589	10204693	+	Target_22278
chr12	10205228	10205377	+	Target_22278
chr12	10206869	10206950	+	Target_22278
chr12	10213725	10213872	+	Target_22278
chr12	10215653	10215805	+	Target_22278
chr12	10217330	10217452	+	Target_22278
chr12	10218098	10218565	+	Target_22278
chr12	10223079	10224112	+	Target_22278
chr12	10225891	10226010	+	Target_22278
chr12	10228102	10228254	+	Target_22278
chr12	10233835	10234012	+	Target_22278
chr12	10241722	10241821	+	Target_22278
chr12	10251406	10251605	+	Target_22278
chr12	10269375	10271189	+	Target_22278|Target_22278|Target_22278|Target_22278|Target_22278
chr12	10275843	10275962	+	Target_22278|Target_22278|Target_22278
chr12	10277895	10278047	+	Target_22278|Target_22278|Target_22278|Target_22278|Target_22278
chr12	10279169	10279307	+	Target_22278|Target_22278
chr12	10279921	10280041	+	Target_22278
chr12	10280345	10280444	+	Target_22278|Target_22278|Target_22278|Target_22278|Target_22278
chr12	10282578	10282868	+	Target_22278|Target_22278|Target_22278|Target_22278|Target_22278|Target_22278
chr12	10310898	10312620	+	Target_22278|Target_22278|Target_22278
chr12	10312945	10313061	+	Target_22278|Target_22278
chr12	10313384	10313524	+	Target_22278|Target_22278
chr12	10319310	10319556	+	Target_22278|Target_22278|Target_22278
chr12	10321672	10321774	+	Target_22278|Target_22278|Target_22278
chr12	10324600	10324790	+	Target_22278|Target_22278|Target_22278
chr12	10331556	10332227	+	Target_22278
chr12	10337928	10337967	+	Target_22278
chr12	10339018	10339188	+	Target_22278
chr12	10342494	10344403	+	Target_22278
chr12	10365488	10365818	+	Target_22278
chr12	10370661	10370740	+	Target_22278
chr12	10373038	10373157	+	Target_22278
chr12	10374385	10375724	+	Target_22278
chr12	10457049	10457146	+	Target_22278
chr12	10460416	10460683	+	Target_22278|Target_22278|Target_22278
chr12	10461986	10462079	+	Target_22278|Target_22278
chr12	10462224	10462287	+	Target_22278|Target_22278|Target_22278
chr12	10464062	10464214	+	Target_22278|Target_22278|Target_22278
chr12	10466008	10466112	+	Target_22278|Target_22278|Target_22278
chr12	10467271	10469850	+	Target_22278|Target_22278|Target_22278
chr12	10524951	10525830	+	Target_22278|Target_22278
chr12	10530730	10530834	+	Target_22278|Target_22278
chr12	10531152	10531304	+	Target_22278|Target_22278
chr12	10532045	10532081	+	Target_22278|Target_22278
chr12	10532298	10532391	+	Target_22278|Target_22278
chr12	10539501	10539609	+	Target_22278|Target_22278
chr12	10541369	10541474	+	Target_22278|Target_22278
chr12	10542541	10542653	+	Target_22278
chr12	10544433	10544490	+	Target_22278
chr12	10546408	10546466	+	Target_22278
chr12	10559982	10560388	+	Target_22278|Target_22278
chr12	10560927	10560981	+	Target_22278|Target_22278
chr12	10561510	10561609	+	Target_22278|Target_22278
chr12	10561987	10562356	+	Target_22278
chr12	10562697	10562745	+	Target_22278
chr12	10564913	10565215	+	Target_22278
chr12	10568182	10568393	+	Target_22278|Target_22278
chr12	10569265	10569366	+	Target_22278|Target_22278
chr12	10570942	10571097	+	Target_22278|Target_22278
chr12	10571642	10571687	+	Target_22278|Target_22278
chr12	10572464	10572563	+	Target_22278|Target_22278
chr12	10572962	10573194	+	Target_22278|Target_22278
chr12	10583205	10583827	+	Target_22278
chr12	10584704	10584805	+	Target_22278
chr12	10586389	10586541	+	Target_22278
chr12	10587084	10587129	+	Target_22278
chr12	10587910	10588009	+	Target_22278
chr12	10588398	10588592	+	Target_22278
chr12	10598637	10599261	+	Target_22278|Target_22278|Target_22278|Target_22278
chr12	10600130	10600231	+	Target_22278|Target_22278|Target_22278|Target_22278
chr12	10601835	10601987	+	Target_22278|Target_22278|Target_22278|Target_22278
chr12	10602512	10602566	+	Target_22278|Target_22278
chr12	10603082	10603178	+	Target_22278|Target_22278|Target_22278|Target_22278
chr12	10603568	10603786	+	Target_22278|Target_22278|Target_22278|Target_22278
chr12	10605796	10605979	+	Target_22278|Target_22278|Target_22278|Target_22278
chr12	10606930	10607215	+	Target_22278|Target_22278
chr12	10741076	10742144	+	Target_22278
chr12	10744878	10744985	+	Target_22278
chr12	10746379	10746604	+	Target_22278
chr12	10748289	10748526	+	Target_22278
chr12	10749490	10749580	+	Target_22278
chr12	10750641	10750808	+	Target_22278
chr12	10752120	10752434	+	Target_22278
chr12	10756363	10758973	+	Target_22278
chr12	10760452	10760535	+	Target_22278
chr12	10762429	10762540	+	Target_22278
chr12	10763220	10763279	+	Target_22278
chr12	10766037	10766208	+	Target_22278
chr12	10771537	10772947	+	Target_22278
chr12	10774474	10774571	+	Target_22278
chr12	10775236	10775277	+	Target_22278
chr12	10777249	10777458	+	Target_22278
chr12	10780239	10780323	+	Target_22278
chr12	10782091	10782273	+	Target_22278
chr12	10783643	10783907	+	Target_22278
chr12	10786588	10786723	+	Target_22278
chr12	10787165	10787285	+	Target_22278
chr12	10789669	10789795	+	Target_22278
chr12	10826564	10826891	+	Target_22278
chr12	10851675	10852253	+	Target_22278|Target_22278
chr12	10853852	10853952	+	Target_22278|Target_22278
chr12	10854558	10854733	+	Target_22278|Target_22278
chr12	10856649	10856747	+	Target_22278|Target_22278
chr12	10862506	10862713	+	Target_22278
chr12	10865809	10865932	+	Target_22278|Target_22278
chr12	10868292	10868382	+	Target_22278|Target_22278
chr12	10870686	10870720	+	Target_22278|Target_22278
chr12	10871678	10871742	+	Target_22278|Target_22278
chr12	10875448	10875953	+	Target_22278|Target_22278
chr12	10954130	10955226	+	Target_22278
chr12	10958649	10959579	+	Target_22278
chr12	10961692	10962767	+	Target_22278
chr12	10977944	10978868	+	Target_22278
chr12	10998447	10998549	+	Target_22278|Target_22278|Target_22278
chr12	10999643	10999966	+	Target_22278|Target_22278|Target_22278
chr12	11000970	11001006	+	Target_22278|Target_22278|Target_22278
chr12	11001972	11002075	+	Target_22278|Target_22278
chr12	11033559	11033655	+	Target_22278
chr12	11034815	11035087	+	Target_22278|Target_22278
chr12	11035150	11035297	+	Target_22278|Target_22278
chr12	11035659	11035695	+	Target_22278|Target_22278
chr12	11036752	11036874	+	Target_22278|Target_22278
chr12	11060524	11062161	+	Target_22278
chr12	11081833	11081936	+	Target_22278|Target_22278
chr12	11082867	11082903	+	Target_22278|Target_22278
chr12	11083260	11087444	+	Target_22278|Target_22278|Target_22278
chr12	11090852	11091806	+	Target_22278
chr12	11126253	11126320	+	Target_22278
chr12	11138511	11139511	+	Target_22278
chr12	11148560	11150474	+	Target_22278
chr12	11174270	11175170	+	Target_22278
chr12	11182985	11184006	+	Target_22278
chr12	11187380	11187484	+	Target_22278
chr12	11199618	11199787	+	Target_22278
chr12	11213963	11214893	+	Target_22278
chr12	11243885	11244912	+	Target_22278
chr12	11285883	11286843	+	Target_22278
chr12	11323779	11325723	+	Target_22278|Target_22278
chr12	11338598	11339543	+	Target_22278
chr12	11418856	11418962	+	Target_22278
chr12	11420108	11420331	+	Target_22278
chr12	11420458	11421082	+	Target_22278
chr12	11421566	11421602	+	Target_22278
chr12	11422539	11422641	+	Target_22278
chr12	11460014	11460133	+	Target_22278
chr12	11461154	11461816	+	Target_22278
chr12	11462303	11462339	+	Target_22278
chr12	11463268	11463366	+	Target_22278
chr12	11504756	11504863	+	Target_22278|Target_22278|Target_22278
chr12	11506007	11506936	+	Target_22278|Target_22278|Target_22278|Target_22278|Target_22278
chr12	11507452	11507488	+	Target_22278|Target_22278|Target_22278
chr12	11508423	11508524	+	Target_22278|Target_22278|Target_22278
chr12	11544473	11544582	+	Target_22278
chr12	11545727	11546911	+	Target_22278
chr12	11547428	11547464	+	Target_22278
chr12	11548399	11548498	+	Target_22278
chr12	11700963	11701294	+	Target_22278
chr12	11702523	11702655	+	Target_22278
chr12	11705513	11705627	+	Target_22278
chr12	11706499	11706616	+	Target_22278
chr12	11706782	11707004	+	Target_22278
chr12	11708188	11710150	+	Target_22278
chr12	11712224	11712316	+	Target_22278
chr12	11716634	11717335	+	Target_22278
chr12	11802787	11803094	+	Target_22278
chr12	11905383	11905513	+	Target_22278
chr12	11992073	11992238	+	Target_22278
chr12	12006360	12006495	+	Target_22278
chr12	12022357	12022903	+	Target_22278
chr12	12037378	12037521	+	Target_22278
chr12	12038859	12038960	+	Target_22278
chr12	12043874	12048325	+	Target_22278
chr12	12223877	12224071	+	Target_22278
chr12	12224401	12224589	+	Target_22278|Target_22278
chr12	12232232	12232672	+	Target_22278|Target_22278|Target_22278
chr12	12240146	12240320	+	Target_22278|Target_22278|Target_22278
chr12	12243712	12243783	+	Target_22278|Target_22278|Target_22278
chr12	12247444	12247864	+	Target_22278|Target_22278|Target_22278
chr12	12251883	12252627	+	Target_22278|Target_22278|Target_22278
chr12	12264885	12264967	+	Target_22278|Target_22278|Target_22278
chr12	12268960	12274354	+	Target_22278
chr12	12277498	12277596	+	Target_22278
chr12	12278229	12278366	+	Target_22278
chr12	12279624	12279855	+	Target_22278
chr12	12283716	12283827	+	Target_22278
chr12	12284754	12284991	+	Target_22278
chr12	12288108	12288234	+	Target_22278
chr12	12291258	12291468	+	Target_22278
chr12	12300299	12300490	+	Target_22278
chr12	12301875	12302087	+	Target_22278
chr12	12303769	12303972	+	Target_22278
chr12	12311762	12312089	+	Target_22278
chr12	12312713	12312898	+	Target_22278
chr12	12315126	12315353	+	Target_22278
chr12	12317206	12317496	+	Target_22278
chr12	12318012	12318229	+	Target_22278
chr12	12332743	12332915	+	Target_22278
chr12	12333976	12334373	+	Target_22278
chr12	12336913	12337045	+	Target_22278
chr12	12339856	12340053	+	Target_22278
chr12	12356136	12356334	+	Target_22278
chr12	12397195	12397589	+	Target_22278
chr12	12419614	12419811	+	Target_22278
chr12	12482217	12483892	+	Target_22278
chr12	12491353	12491494	+	Target_22278
chr12	12496025	12496348	+	Target_22278
chr12	12503011	12503169	+	Target_22278
chr12	12508341	12509739	+	Target_22278
chr12	12509861	12510001	+	Target_22278
chr12	12510019	12510443	+	Target_22278
chr12	12514139	12514283	+	Target_22278
chr12	12588561	12588719	+	Target_22278
chr12	12618479	12619838	+	Target_22278
chr12	12626215	12630949	+	Target_22278
chr12	12633156	12633280	+	Target_22278
chr12	12639961	12640121	+	Target_22278
chr12	12653452	12653616	+	Target_22278
chr12	12672795	12672934	+	Target_22278
chr12	12673804	12674397	+	Target_22278
chr12	12715050	12715448	+	Target_22278
chr12	12764830	12765121	+	Target_22278
chr12	12788710	12788908	+	Target_22278
chr12	12790503	12790648	+	Target_22278
chr12	12794927	12798041	+	Target_22278
chr12	12813994	12815404	+	Target_22278
chr12	12837284	12837441	+	Target_22278
chr12	12848392	12848445	+	Target_22278
chr12	12848998	12849121	+	Target_22278
chr12	12870301	12871248	+	Target_22278
chr12	12871758	12871888	+	Target_22278
chr12	12873969	12875305	+	Target_22278
chr12	12878850	12879030	+	Target_22278
chr12	12917582	12917677	+	Target_22278
chr12	12938540	12938628	+	Target_22278
chr12	12939842	12944399	+	Target_22278|Target_22278
chr12	12966279	12966388	+	Target_22278|Target_22278
chr12	12967064	12967158	+	Target_22278|Target_22278
chr12	12974141	12974330	+	Target_22278|Target_22278
chr12	12974588	12974660	+	Target_22278|Target_22278
chr12	12974898	12975017	+	Target_22278|Target_22278
chr12	12975594	12975666	+	Target_22278|Target_22278
chr12	12976136	12976253	+	Target_22278|Target_22278
chr12	12976803	12976950	+	Target_22278
chr12	12977473	12977611	+	Target_22278|Target_22278
chr12	12978933	12979004	+	Target_22278|Target_22278
chr12	12980179	12980309	+	Target_22278|Target_22278
chr12	12982356	12982915	+	Target_22278|Target_22278
chr12	13028410	13029070	+	Target_22278
chr12	13043955	13044598	+	Target_22278
chr12	13061176	13062105	+	Target_22278
chr12	13065017	13065076	+	Target_22278
chr12	13065380	13066600	+	Target_22278
chr12	13068762	13068852	+	Target_22278
chr12	13093708	13093783	+	Target_22278
chr12	13095194	13095262	+	Target_22278
chr12	13102423	13103318	+	Target_22278
chr12	13127798	13128413	+	Target_22278
chr12	13132770	13132822	+	Target_22278
chr12	13132933	13133325	+	Target_22278
chr12	13136277	13137576	+	Target_22278
chr12	13140085	13140266	+	Target_22278
chr12	13142210	13142349	+	Target_22278
chr12	13152970	13153243	+	Target_22278
chr12	13153375	13157764	+	Target_22278
chr12	13197314	13197374	+	Target_22278
chr12	13208484	13208880	+	Target_22278
chr12	13211384	13211483	+	Target_22278
chr12	13214508	13214697	+	Target_22278
chr12	13215778	13215909	+	Target_22278
chr12	13219573	13219721	+	Target_22278
chr12	13220088	13220230	+	Target_22278
chr12	13221237	13221381	+	Target_22278
chr12	13221563	13221645	+	Target_22278
chr12	13224174	13224330	+	Target_22278
chr12	13228959	13229077	+	Target_22278
chr12	13232722	13232943	+	Target_22278
chr12	13233558	13236383	+	Target_22278
chr12	13236470	13238177	+	Target_22278|Target_22278|Target_22278|Target_22278|Target_22278|Target_22278|Target_22278
chr12	13240085	13240197	+	Target_22278|Target_22278|Target_22278|Target_22278|Target_22278|Target_22278|Target_22278
chr12	13240840	13240993	+	Target_22278|Target_22278|Target_22278|Target_22278|Target_22278
chr12	13241671	13241843	+	Target_22278|Target_22278|Target_22278|Target_22278|Target_22278|Target_22278|Target_22278
chr12	13242141	13242210	+	Target_22278|Target_22278|Target_22278
chr12	13243436	13243752	+	Target_22278|Target_22278|Target_22278|Target_22278|Target_22278|Target_22278|Target_22278
chr12	13248532	13248740	+	Target_22278|Target_22278|Target_22278|Target_22278
chr12	13256398	13256630	+	Target_22278|Target_22278|Target_22278
chr12	13349601	13349806	+	Target_22278
chr12	13364402	13364522	+	Target_22278
chr12	13366412	13366509	+	Target_22278
chr12	13366614	13366755	+	Target_22278
chr12	13367467	13369708	+	Target_22278
chr12	13523604	13526372	+	Target_22278
chr12	13529157	13529359	+	Target_22278
chr12	13529447	13529679	+	Target_22278
chr12	13714409	13717573	+	Target_22278
chr12	13719958	13720197	+	Target_22278
chr12	13722763	13722951	+	Target_22278
chr12	13724737	13724898	+	Target_22278
chr12	13761536	13761766	+	Target_22278
chr12	13764658	13764784	+	Target_22278
chr12	13768047	13768201	+	Target_22278
chr12	13768426	13768598	+	Target_22278
chr12	13769388	13769591	+	Target_22278
chr12	13828678	13828793	+	Target_22278
chr12	13906250	13906849	+	Target_22278
chr12	14018731	14019160	+	Target_22278
chr12	14132861	14133022	+	Target_22278
chr12	14518610	14518761	+	Target_22278
chr12	14576842	14578407	+	Target_22278
chr12	14587270	14587357	+	Target_22278
chr12	14589039	14589185	+	Target_22278
chr12	14591063	14591201	+	Target_22278
chr12	14599921	14599987	+	Target_22278
chr12	14609494	14609568	+	Target_22278
chr12	14610140	14610229	+	Target_22278
chr12	14613428	14614067	+	Target_22278
chr12	14619459	14619524	+	Target_22278
chr12	14628823	14628902	+	Target_22278
chr12	14631250	14631406	+	Target_22278
chr12	14633936	14634119	+	Target_22278
chr12	14649164	14649277	+	Target_22278
chr12	14650587	14651697	+	Target_22278
chr12	14656596	14656888	+	Target_22278
chr12	14659095	14659202	+	Target_22278
chr12	14659866	14660052	+	Target_22278
chr12	14664193	14664334	+	Target_22278
chr12	14664444	14664645	+	Target_22278
chr12	14688592	14688737	+	Target_22278
chr12	14689503	14689644	+	Target_22278
chr12	14693697	14693836	+	Target_22278
chr12	14695141	14695225	+	Target_22278
chr12	14706126	14706346	+	Target_22278
chr12	14720515	14720791	+	Target_22278
chr12	14765567	14766225	+	Target_22278
[truncated: 9,980 more rows]
