# Supplementary material for: Affected Kindred Analysis of Human X Chromosome Exomes to Identify Novel X-Linked Intellectual Disability Genes
Source: PLoS One. 2015 Feb 13;10(2):e0116454. doi: 10.1371/journal.pone.0116454 (PMC4332666; doi:10.1371/journal.pone.0116454)
Supplement: S2 File — is a compressed file providing a collection of bash-based and R-based scripts that were written and run to process and analyze our XLID study cohort. The scripts provided assume that short-read alignment has already been performed, including quality correction steps. These scripts will run data processing and analysis for a test cohort, as well as comparison analyses with other public databases. (ZIP) [file pone.0116454.s006.zip › Sib-PairCross-CohortFilter_scripts/interval_lists/chr13_Targets.interval_list]

@HD	VN:1.0	SO:coordinate
@SQ	SN:chr1	LN:249250621
@SQ	SN:chr2	LN:243199373
@SQ	SN:chr3	LN:198022430
@SQ	SN:chr4	LN:191154276
@SQ	SN:chr5	LN:180915260
@SQ	SN:chr6	LN:171115067
@SQ	SN:chr7	LN:159138663
@SQ	SN:chr8	LN:146364022
@SQ	SN:chr9	LN:141213431
@SQ	SN:chr10	LN:135534747
@SQ	SN:chr11	LN:135006516
@SQ	SN:chr12	LN:133851895
@SQ	SN:chr13	LN:115169878
@SQ	SN:chr14	LN:107349540
@SQ	SN:chr15	LN:102531392
@SQ	SN:chr16	LN:90354753
@SQ	SN:chr17	LN:81195210
@SQ	SN:chr18	LN:78077248
@SQ	SN:chr19	LN:59128983
@SQ	SN:chr20	LN:63025520
@SQ	SN:chr21	LN:48129895
@SQ	SN:chr22	LN:51304566
@SQ	SN:chrX	LN:155270560
@SQ	SN:chrY	LN:59373566
@SQ	SN:chrM	LN:16571
@SQ	SN:chr1_gl000191_random	LN:106433
@SQ	SN:chr1_gl000192_random	LN:547496
@SQ	SN:chr4_gl000193_random	LN:189789
@SQ	SN:chr4_gl000194_random	LN:191469
@SQ	SN:chr7_gl000195_random	LN:182896
@SQ	SN:chr8_gl000196_random	LN:38914
@SQ	SN:chr8_gl000197_random	LN:37175
@SQ	SN:chr9_gl000198_random	LN:90085
@SQ	SN:chr9_gl000199_random	LN:169874
@SQ	SN:chr9_gl000200_random	LN:187035
@SQ	SN:chr9_gl000201_random	LN:36148
@SQ	SN:chr11_gl000202_random	LN:40103
@SQ	SN:chr17_gl000203_random	LN:37498
@SQ	SN:chr17_gl000204_random	LN:81310
@SQ	SN:chr17_gl000205_random	LN:174588
@SQ	SN:chr17_gl000206_random	LN:41001
@SQ	SN:chr18_gl000207_random	LN:4262
@SQ	SN:chr19_gl000208_random	LN:92689
@SQ	SN:chr19_gl000209_random	LN:159169
@SQ	SN:chr21_gl000210_random	LN:27682
@SQ	SN:chrUn_gl000211	LN:166566
@SQ	SN:chrUn_gl000212	LN:186858
@SQ	SN:chrUn_gl000213	LN:164239
@SQ	SN:chrUn_gl000214	LN:137718
@SQ	SN:chrUn_gl000215	LN:172545
@SQ	SN:chrUn_gl000216	LN:172294
@SQ	SN:chrUn_gl000217	LN:172149
@SQ	SN:chrUn_gl000218	LN:161147
@SQ	SN:chrUn_gl000219	LN:179198
@SQ	SN:chrUn_gl000220	LN:161802
@SQ	SN:chrUn_gl000221	LN:155397
@SQ	SN:chrUn_gl000222	LN:186861
@SQ	SN:chrUn_gl000223	LN:180455
@SQ	SN:chrUn_gl000224	LN:179693
@SQ	SN:chrUn_gl000225	LN:211173
@SQ	SN:chrUn_gl000226	LN:15008
@SQ	SN:chrUn_gl000227	LN:128374
@SQ	SN:chrUn_gl000228	LN:129120
@SQ	SN:chrUn_gl000229	LN:19913
@SQ	SN:chrUn_gl000230	LN:43691
@SQ	SN:chrUn_gl000231	LN:27386
@SQ	SN:chrUn_gl000232	LN:40652
@SQ	SN:chrUn_gl000233	LN:45941
@SQ	SN:chrUn_gl000234	LN:40531
@SQ	SN:chrUn_gl000235	LN:34474
@SQ	SN:chrUn_gl000236	LN:41934
@SQ	SN:chrUn_gl000237	LN:45867
@SQ	SN:chrUn_gl000238	LN:39939
@SQ	SN:chrUn_gl000239	LN:33824
@SQ	SN:chrUn_gl000240	LN:41933
@SQ	SN:chrUn_gl000241	LN:42152
@SQ	SN:chrUn_gl000242	LN:43523
@SQ	SN:chrUn_gl000243	LN:43341
@SQ	SN:chrUn_gl000244	LN:39929
@SQ	SN:chrUn_gl000245	LN:36651
@SQ	SN:chrUn_gl000246	LN:38154
@SQ	SN:chrUn_gl000247	LN:36422
@SQ	SN:chrUn_gl000248	LN:39786
@SQ	SN:chrUn_gl000249	LN:38502
@PG	ID:bowtie2	PN:bowtie2	VN:2.0.0-beta7
@PG	ID:1	PN:IntervalListTools	CL:net.sf.picard.util.IntervalListTools INPUT=[chr13_Targets.interval_list] OUTPUT=chr13_Targets.interval_list UNIQUE=true SORT=true PADDING=0 VERBOSITY=INFO QUIET=false VALIDATION_STRINGENCY=STRICT COMPRESSION_LEVEL=5 MAX_RECORDS_IN_RAM=500000 CREATE_INDEX=false CREATE_MD5_FILE=false
chr13	19408542	19446109	+	Target_6361
chr13	19582398	19583279	+	Target_6361
chr13	19583413	19583583	+	Target_6361
chr13	19585572	19585704	+	Target_6361
chr13	19585819	19586774	+	Target_6361
chr13	19620292	19621211	+	Target_6361
chr13	19622134	19622426	+	Target_6361
chr13	19624098	19624260	+	Target_6361
chr13	19625300	19627538	+	Target_6361
chr13	19630572	19630708	+	Target_6361
chr13	19636733	19636820	+	Target_6361
chr13	19648268	19648401	+	Target_6361
chr13	19687248	19687288	+	Target_6361
chr13	19687556	19687684	+	Target_6361
chr13	19687786	19687941	+	Target_6361
chr13	19692118	19692423	+	Target_6361
chr13	19747909	19748299	+	Target_6361
chr13	19751066	19751747	+	Target_6361
chr13	19752385	19752534	+	Target_6361
chr13	19753480	19753703	+	Target_6361
chr13	19755884	19755992	+	Target_6361
chr13	19836939	19837171	+	Target_6361
chr13	19837349	19837491	+	Target_6361
chr13	19837922	19838151	+	Target_6361
chr13	19838362	19838408	+	Target_6361
chr13	19857339	19857397	+	Target_6361
chr13	19858245	19858331	+	Target_6361
chr13	19863271	19863329	+	Target_6361
chr13	19866286	19867211	+	Target_6361
chr13	19868677	19868815	+	Target_6361
chr13	19869340	19869524	+	Target_6361
chr13	19870775	19870989	+	Target_6361
chr13	19883780	19883922	+	Target_6361
chr13	19888853	19888887	+	Target_6361
chr13	19891026	19891194	+	Target_6361
chr13	19895512	19895679	+	Target_6361
chr13	19903677	19903748	+	Target_6361
chr13	19905765	19906023	+	Target_6361
chr13	19907538	19907611	+	Target_6361
chr13	19907705	19907734	+	Target_6361
chr13	19913596	19913669	+	Target_6361
chr13	19918714	19919113	+	Target_6361
chr13	19919188	19919357	+	Target_6361
chr13	19920004	19920889	+	Target_6361
chr13	19997018	19997304	+	Target_6361|Target_6361|Target_6361
chr13	19999086	19999157	+	Target_6361|Target_6361|Target_6361
chr13	20000564	20000657	+	Target_6361|Target_6361|Target_6361
chr13	20004607	20004687	+	Target_6361|Target_6361|Target_6361
chr13	20006612	20006718	+	Target_6361|Target_6361|Target_6361
chr13	20010365	20010446	+	Target_6361|Target_6361|Target_6361
chr13	20012231	20012293	+	Target_6361|Target_6361|Target_6361
chr13	20024215	20024304	+	Target_6361|Target_6361|Target_6361
chr13	20024402	20024484	+	Target_6361|Target_6361|Target_6361
chr13	20025304	20025365	+	Target_6361|Target_6361|Target_6361
chr13	20038595	20038660	+	Target_6361|Target_6361|Target_6361
chr13	20039394	20039458	+	Target_6361|Target_6361|Target_6361
chr13	20039604	20039704	+	Target_6361|Target_6361|Target_6361
chr13	20041364	20041484	+	Target_6361
chr13	20048053	20048215	+	Target_6361|Target_6361
chr13	20049712	20049763	+	Target_6361
chr13	20056627	20056687	+	Target_6361|Target_6361
chr13	20066989	20067043	+	Target_6361|Target_6361|Target_6361
chr13	20067587	20067641	+	Target_6361|Target_6361|Target_6361
chr13	20077363	20077417	+	Target_6361|Target_6361|Target_6361
chr13	20079886	20080078	+	Target_6361
chr13	20110735	20110903	+	Target_6361|Target_6361|Target_6361
chr13	20207787	20208101	+	Target_6361
chr13	20216254	20216410	+	Target_6361
chr13	20220582	20221431	+	Target_6361
chr13	20222561	20222661	+	Target_6361
chr13	20224142	20224400	+	Target_6361
chr13	20233134	20233260	+	Target_6361
chr13	20233340	20233429	+	Target_6361
chr13	20235837	20235978	+	Target_6361
chr13	20237179	20237266	+	Target_6361
chr13	20240564	20240719	+	Target_6361
chr13	20242516	20242671	+	Target_6361
chr13	20244375	20244503	+	Target_6361
chr13	20245345	20245429	+	Target_6361
chr13	20245973	20247599	+	Target_6361
chr13	20248891	20249793	+	Target_6361|Target_6361
chr13	20251863	20251963	+	Target_6361|Target_6361
chr13	20277008	20277500	+	Target_6361
chr13	20279801	20279971	+	Target_6361
chr13	20283681	20283739	+	Target_6361
chr13	20304378	20304484	+	Target_6361|Target_6361|Target_6361
chr13	20315704	20315789	+	Target_6361|Target_6361|Target_6361
chr13	20325410	20325607	+	Target_6361|Target_6361|Target_6361
chr13	20333462	20333558	+	Target_6361|Target_6361|Target_6361
chr13	20346381	20346683	+	Target_6361|Target_6361|Target_6361
chr13	20356525	20357159	+	Target_6361|Target_6361|Target_6361|Target_6361
chr13	20397623	20399375	+	Target_6361
chr13	20409616	20409829	+	Target_6361
chr13	20411592	20411961	+	Target_6361|Target_6361|Target_6361
chr13	20412839	20413125	+	Target_6361|Target_6361
chr13	20425494	20425588	+	Target_6361|Target_6361|Target_6361
chr13	20425828	20426330	+	Target_6361|Target_6361|Target_6361
chr13	20436538	20436606	+	Target_6361|Target_6361|Target_6361
chr13	20437589	20437776	+	Target_6361|Target_6361|Target_6361
chr13	20532809	20533099	+	Target_6361|Target_6361|Target_6361|Target_6361
chr13	20534097	20534166	+	Target_6361|Target_6361|Target_6361|Target_6361
chr13	20544164	20544211	+	Target_6361|Target_6361
chr13	20567202	20568059	+	Target_6361|Target_6361|Target_6361|Target_6361
chr13	20576989	20577275	+	Target_6361|Target_6361|Target_6361|Target_6361
chr13	20579213	20579379	+	Target_6361|Target_6361|Target_6361|Target_6361
chr13	20580513	20580726	+	Target_6361|Target_6361|Target_6361|Target_6361
chr13	20593686	20593758	+	Target_6361|Target_6361|Target_6361|Target_6361
chr13	20600751	20600902	+	Target_6361|Target_6361|Target_6361|Target_6361
chr13	20601342	20601458	+	Target_6361|Target_6361|Target_6361|Target_6361
chr13	20605458	20605575	+	Target_6361|Target_6361|Target_6361|Target_6361
chr13	20608393	20608544	+	Target_6361|Target_6361|Target_6361|Target_6361
chr13	20610876	20611049	+	Target_6361|Target_6361|Target_6361|Target_6361
chr13	20625572	20625738	+	Target_6361|Target_6361|Target_6361|Target_6361
chr13	20626416	20626451	+	Target_6361|Target_6361|Target_6361|Target_6361
chr13	20632714	20632844	+	Target_6361|Target_6361|Target_6361|Target_6361
chr13	20633586	20633702	+	Target_6361|Target_6361|Target_6361|Target_6361
chr13	20635192	20635364	+	Target_6361|Target_6361|Target_6361|Target_6361
chr13	20636985	20637111	+	Target_6361|Target_6361|Target_6361|Target_6361
chr13	20638590	20638685	+	Target_6361|Target_6361|Target_6361|Target_6361
chr13	20640990	20641159	+	Target_6361|Target_6361|Target_6361|Target_6361
chr13	20641378	20641530	+	Target_6361|Target_6361|Target_6361|Target_6361
chr13	20656155	20656270	+	Target_6361|Target_6361|Target_6361|Target_6361
chr13	20656920	20657172	+	Target_6361|Target_6361|Target_6361|Target_6361
chr13	20657795	20657916	+	Target_6361|Target_6361|Target_6361|Target_6361
chr13	20659961	20665968	+	Target_6361|Target_6361|Target_6361|Target_6361
chr13	20712394	20717444	+	Target_6361
chr13	20735028	20735183	+	Target_6361
chr13	20761603	20763742	+	Target_6361
chr13	20766921	20767114	+	Target_6361
chr13	20796100	20797634	+	Target_6361|Target_6361|Target_6361|Target_6361
chr13	20803718	20803888	+	Target_6361|Target_6361|Target_6361|Target_6361
chr13	20804836	20804946	+	Target_6361
chr13	20805004	20805372	+	Target_6361
chr13	20805520	20805644	+	Target_6361|Target_6361
chr13	20806332	20806534	+	Target_6361|Target_6361|Target_6361
chr13	20977805	20978381	+	Target_6361
chr13	20978773	20978880	+	Target_6361
chr13	20987420	20987526	+	Target_6361
chr13	21006240	21006435	+	Target_6361
chr13	21007916	21007985	+	Target_6361
chr13	21013731	21013893	+	Target_6361
chr13	21063508	21063635	+	Target_6361
chr13	21086581	21086689	+	Target_6361
chr13	21099892	21100012	+	Target_6361
chr13	21141207	21141395	+	Target_6361|Target_6361
chr13	21141808	21141924	+	Target_6361
chr13	21142023	21142136	+	Target_6361
chr13	21148518	21148614	+	Target_6361|Target_6361
chr13	21157095	21157158	+	Target_6361|Target_6361
chr13	21163949	21164006	+	Target_6361|Target_6361
chr13	21165105	21165159	+	Target_6361|Target_6361
chr13	21165756	21165820	+	Target_6361|Target_6361
chr13	21166473	21166543	+	Target_6361|Target_6361
chr13	21170288	21170379	+	Target_6361|Target_6361
chr13	21171153	21171258	+	Target_6361|Target_6361
chr13	21172789	21172892	+	Target_6361|Target_6361
chr13	21173589	21173704	+	Target_6361|Target_6361
chr13	21175843	21176072	+	Target_6361|Target_6361
chr13	21179173	21179244	+	Target_6361|Target_6361
chr13	21189931	21190018	+	Target_6361|Target_6361
chr13	21199888	21199988	+	Target_6361|Target_6361
chr13	21205154	21205241	+	Target_6361|Target_6361
chr13	21212470	21212657	+	Target_6361|Target_6361
chr13	21215428	21215537	+	Target_6361|Target_6361
chr13	21217593	21217744	+	Target_6361|Target_6361
chr13	21218981	21219097	+	Target_6361|Target_6361
chr13	21228014	21228067	+	Target_6361|Target_6361
chr13	21230503	21230569	+	Target_6361|Target_6361
chr13	21237636	21237743	+	Target_6361|Target_6361
chr13	21245111	21245178	+	Target_6361|Target_6361
chr13	21264843	21264954	+	Target_6361|Target_6361
chr13	21265192	21265576	+	Target_6361|Target_6361
chr13	21277481	21277583	+	Target_6361
chr13	21278134	21278430	+	Target_6361
chr13	21295774	21297237	+	Target_6361
chr13	21303072	21303355	+	Target_6361
chr13	21305979	21306260	+	Target_6361
chr13	21311861	21311944	+	Target_6361
chr13	21331593	21331756	+	Target_6361
chr13	21347995	21348057	+	Target_6361
chr13	21351467	21358058	+	Target_6361
chr13	21361103	21361196	+	Target_6361
chr13	21361619	21361737	+	Target_6361
chr13	21362624	21362755	+	Target_6361
chr13	21364600	21364719	+	Target_6361
chr13	21370214	21370395	+	Target_6361
chr13	21370902	21371196	+	Target_6361
chr13	21373303	21373478	+	Target_6361
chr13	21374294	21374464	+	Target_6361
chr13	21374969	21375129	+	Target_6361
chr13	21381595	21381773	+	Target_6361
chr13	21382574	21382720	+	Target_6361
chr13	21383221	21383364	+	Target_6361
chr13	21383929	21384106	+	Target_6361
chr13	21395842	21396017	+	Target_6361
chr13	21396270	21396428	+	Target_6361
chr13	21401205	21401318	+	Target_6361
chr13	21417033	21417187	+	Target_6361
chr13	21417908	21418025	+	Target_6361
chr13	21429765	21429904	+	Target_6361
chr13	21436855	21436997	+	Target_6361
chr13	21442734	21442840	+	Target_6361
chr13	21476808	21476913	+	Target_6361
chr13	21547175	21549503	+	Target_6361
chr13	21553829	21553936	+	Target_6361
chr13	21555604	21555787	+	Target_6361
chr13	21557362	21557945	+	Target_6361
chr13	21562019	21563443	+	Target_6361
chr13	21565410	21565543	+	Target_6361
chr13	21619823	21620369	+	Target_6361
chr13	21635484	21635722	+	Target_6361
chr13	21714652	21714820	+	Target_6361
chr13	21715024	21715134	+	Target_6361
chr13	21720943	21721066	+	Target_6361
chr13	21721324	21723224	+	Target_6361
chr13	21727733	21729289	+	Target_6361|Target_6361
chr13	21729831	21729950	+	Target_6361
chr13	21732060	21732264	+	Target_6361|Target_6361
chr13	21734040	21734126	+	Target_6361|Target_6361
chr13	21735928	21736014	+	Target_6361|Target_6361
chr13	21742126	21742538	+	Target_6361|Target_6361
chr13	21746477	21746643	+	Target_6361|Target_6361
chr13	21746758	21746820	+	Target_6361|Target_6361
chr13	21750371	21750856	+	Target_6361|Target_6361|Target_6361
chr13	21751050	21753220	+	Target_6361
chr13	21872263	21872501	+	Target_6361|Target_6361
chr13	21875557	21875757	+	Target_6361|Target_6361
chr13	21904861	21906210	+	Target_6361
chr13	21925286	21925418	+	Target_6361
chr13	21946709	21950794	+	Target_6361
chr13	21955572	21955685	+	Target_6361
chr13	21957058	21957148	+	Target_6361
chr13	21961646	21961773	+	Target_6361
chr13	21965860	21965993	+	Target_6361|Target_6361
chr13	21966960	21967061	+	Target_6361
chr13	21974511	21974632	+	Target_6361
chr13	21975791	21975824	+	Target_6361
chr13	21976935	21977005	+	Target_6361
chr13	21987790	21987911	+	Target_6361
chr13	21995199	21995303	+	Target_6361
chr13	21999790	21999817	+	Target_6361
chr13	22033192	22033508	+	Target_6361
chr13	22066827	22067492	+	Target_6361
chr13	22069299	22069457	+	Target_6361
chr13	22070190	22070299	+	Target_6361
chr13	22077064	22077236	+	Target_6361
chr13	22084142	22084240	+	Target_6361
chr13	22088491	22088557	+	Target_6361
chr13	22095383	22095466	+	Target_6361
chr13	22096741	22096789	+	Target_6361
chr13	22113440	22113516	+	Target_6361
chr13	22113795	22113827	+	Target_6361
chr13	22140935	22141083	+	Target_6361
chr13	22178077	22178355	+	Target_6361
chr13	22245214	22246328	+	Target_6361
chr13	22255180	22255284	+	Target_6361
chr13	22275328	22278640	+	Target_6361
chr13	23471168	23472320	+	Target_6361
chr13	23755059	23755214	+	Target_6361
chr13	23777833	23778028	+	Target_6361
chr13	23808749	23808851	+	Target_6361
chr13	23824768	23824856	+	Target_6361
chr13	23853497	23853617	+	Target_6361
chr13	23869553	23869626	+	Target_6361
chr13	23894775	23894899	+	Target_6361
chr13	23898506	23899304	+	Target_6361
chr13	23902964	23915829	+	Target_6361
chr13	23927923	23928015	+	Target_6361
chr13	23928657	23930146	+	Target_6361
chr13	23932473	23932620	+	Target_6361
chr13	23939304	23939416	+	Target_6361
chr13	23942540	23942626	+	Target_6361
chr13	23945216	23945304	+	Target_6361
chr13	23949257	23949408	+	Target_6361
chr13	23985358	23985879	+	Target_6361
chr13	24007753	24007841	+	Target_6361
chr13	24043650	24044330	+	Target_6361
chr13	24044652	24044829	+	Target_6361
chr13	24060373	24061603	+	Target_6361
chr13	24144508	24144987	+	Target_6361|Target_6361
chr13	24153498	24153668	+	Target_6361|Target_6361
chr13	24164288	24164391	+	Target_6361|Target_6361|Target_6361
chr13	24167483	24167594	+	Target_6361|Target_6361|Target_6361
chr13	24190005	24190184	+	Target_6361|Target_6361|Target_6361|Target_6361
chr13	24200845	24200931	+	Target_6361|Target_6361|Target_6361|Target_6361
chr13	24233188	24233353	+	Target_6361|Target_6361|Target_6361|Target_6361
chr13	24234503	24234629	+	Target_6361|Target_6361|Target_6361|Target_6361
chr13	24242118	24242221	+	Target_6361|Target_6361|Target_6361|Target_6361
chr13	24242830	24243412	+	Target_6361|Target_6361|Target_6361|Target_6361
chr13	24247510	24250244	+	Target_6361|Target_6361|Target_6361
chr13	24304327	24304584	+	Target_6361
chr13	24330683	24330757	+	Target_6361
chr13	24334234	24334356	+	Target_6361
chr13	24380088	24380208	+	Target_6361
chr13	24383988	24384063	+	Target_6361
chr13	24410378	24410488	+	Target_6361
chr13	24411690	24411895	+	Target_6361
chr13	24413787	24413865	+	Target_6361
chr13	24415473	24415627	+	Target_6361
chr13	24432998	24433051	+	Target_6361
chr13	24436440	24436501	+	Target_6361
chr13	24438279	24438328	+	Target_6361
chr13	24443430	24443587	+	Target_6361
chr13	24444151	24444334	+	Target_6361
chr13	24448984	24449048	+	Target_6361
chr13	24453406	24453493	+	Target_6361
chr13	24455837	24455926	+	Target_6361
chr13	24460471	24460645	+	Target_6361
chr13	24463027	24463150	+	Target_6361
chr13	24463270	24463587	+	Target_6361
chr13	24463591	24463692	+	Target_6361
chr13	24464138	24464181	+	Target_6361|Target_6361
chr13	24465427	24466242	+	Target_6361|Target_6361|Target_6361|Target_6361|Target_6361
chr13	24468277	24468340	+	Target_6361
chr13	24470959	24471125	+	Target_6361
chr13	24734860	24735071	+	Target_6361|Target_6361
chr13	24736554	24736643	+	Target_6361
chr13	24796956	24798720	+	Target_6361
chr13	24823614	24823980	+	Target_6361|Target_6361
chr13	24825855	24826000	+	Target_6361|Target_6361
chr13	24858272	24858409	+	Target_6361|Target_6361
chr13	24860351	24860531	+	Target_6361|Target_6361
chr13	24860902	24861088	+	Target_6361|Target_6361
chr13	24863136	24863316	+	Target_6361|Target_6361
chr13	24864789	24865022	+	Target_6361|Target_6361
chr13	24868876	24869006	+	Target_6361|Target_6361
chr13	24871500	24871873	+	Target_6361|Target_6361
chr13	24874538	24874613	+	Target_6361|Target_6361
chr13	24876735	24881212	+	Target_6361|Target_6361
chr13	24883715	24883754	+	Target_6361
chr13	24890119	24890307	+	Target_6361
chr13	24892955	24893018	+	Target_6361
chr13	24895133	24896669	+	Target_6361
chr13	24995068	24995452	+	Target_6361
chr13	25000603	25000736	+	Target_6361
chr13	25005514	25005614	+	Target_6361
chr13	25008532	25009612	+	Target_6361
chr13	25015983	25016106	+	Target_6361
chr13	25016727	25016823	+	Target_6361
chr13	25017787	25017868	+	Target_6361
chr13	25020818	25020899	+	Target_6361
chr13	25021153	25021324	+	Target_6361
chr13	25023855	25023955	+	Target_6361
chr13	25026543	25026731	+	Target_6361
chr13	25027724	25027792	+	Target_6361
chr13	25029154	25029350	+	Target_6361
chr13	25030478	25030616	+	Target_6361
chr13	25033181	25033260	+	Target_6361
chr13	25033401	25033448	+	Target_6361
chr13	25034109	25034274	+	Target_6361
chr13	25043161	25043248	+	Target_6361
chr13	25044031	25044163	+	Target_6361
chr13	25049609	25049734	+	Target_6361
chr13	25051838	25051995	+	Target_6361
chr13	25052230	25052414	+	Target_6361
chr13	25058790	25058886	+	Target_6361
chr13	25060305	25060443	+	Target_6361
chr13	25064805	25064966	+	Target_6361
chr13	25066558	25066732	+	Target_6361
chr13	25067733	25067871	+	Target_6361
chr13	25068710	25068860	+	Target_6361
chr13	25072253	25072367	+	Target_6361
chr13	25073438	25073514	+	Target_6361
chr13	25074453	25074520	+	Target_6361
chr13	25075770	25075972	+	Target_6361
chr13	25077782	25077915	+	Target_6361
chr13	25086843	25086948	+	Target_6361
chr13	25154345	25155860	+	Target_6361
chr13	25157639	25157720	+	Target_6361
chr13	25160599	25160932	+	Target_6361
chr13	25161363	25161464	+	Target_6361
chr13	25163393	25163449	+	Target_6361
chr13	25168408	25168501	+	Target_6361
chr13	25169926	25169997	+	Target_6361
chr13	25171239	25171415	+	Target_6361
chr13	25171524	25171812	+	Target_6361
chr13	25254548	25254890	+	Target_6361|Target_6361
chr13	25255699	25255858	+	Target_6361|Target_6361
chr13	25259451	25259511	+	Target_6361|Target_6361
chr13	25262456	25262660	+	Target_6361|Target_6361
chr13	25263399	25263513	+	Target_6361|Target_6361
chr13	25264475	25264610	+	Target_6361|Target_6361
chr13	25264741	25264859	+	Target_6361|Target_6361
chr13	25265101	25265388	+	Target_6361|Target_6361
chr13	25266566	25266765	+	Target_6361|Target_6361
chr13	25266924	25267034	+	Target_6361|Target_6361
chr13	25268581	25268716	+	Target_6361|Target_6361
chr13	25272795	25272988	+	Target_6361|Target_6361
chr13	25274884	25275060	+	Target_6361|Target_6361
chr13	25276072	25276209	+	Target_6361|Target_6361
chr13	25280450	25280601	+	Target_6361|Target_6361
chr13	25281160	25281329	+	Target_6361|Target_6361
chr13	25281416	25281571	+	Target_6361|Target_6361
chr13	25283501	25283625	+	Target_6361|Target_6361
chr13	25283820	25283966	+	Target_6361|Target_6361
chr13	25284597	25284731	+	Target_6361|Target_6361
chr13	25284929	25285031	+	Target_6361|Target_6361
chr13	25285455	25285547	+	Target_6361|Target_6361
chr13	25285631	25285923	+	Target_6361|Target_6361
chr13	25338300	25338471	+	Target_6361|Target_6361
chr13	25341409	25341504	+	Target_6361|Target_6361
chr13	25348950	25349042	+	Target_6361|Target_6361
chr13	25352432	25352544	+	Target_6361|Target_6361
chr13	25353804	25353885	+	Target_6361|Target_6361
chr13	25355981	25356082	+	Target_6361|Target_6361
chr13	25362125	25362297	+	Target_6361|Target_6361
chr13	25363485	25363562	+	Target_6361|Target_6361
chr13	25363835	25363910	+	Target_6361|Target_6361
chr13	25367179	25367484	+	Target_6361|Target_6361
chr13	25370274	25370433	+	Target_6361|Target_6361
chr13	25373532	25373722	+	Target_6361|Target_6361
chr13	25374503	25374672	+	Target_6361|Target_6361
chr13	25376518	25376709	+	Target_6361|Target_6361
chr13	25378425	25378567	+	Target_6361|Target_6361
chr13	25399756	25399910	+	Target_6361|Target_6361
chr13	25404621	25404737	+	Target_6361|Target_6361
chr13	25405995	25406116	+	Target_6361|Target_6361
chr13	25416178	25416299	+	Target_6361|Target_6361
chr13	25417881	25418109	+	Target_6361|Target_6361
chr13	25418789	25418940	+	Target_6361|Target_6361
chr13	25419098	25419217	+	Target_6361|Target_6361
chr13	25424478	25424581	+	Target_6361|Target_6361
chr13	25425593	25425709	+	Target_6361|Target_6361
chr13	25427992	25428282	+	Target_6361|Target_6361
chr13	25433138	25433302	+	Target_6361|Target_6361
chr13	25435405	25435525	+	Target_6361|Target_6361
chr13	25436850	25436931	+	Target_6361|Target_6361
chr13	25439010	25439136	+	Target_6361|Target_6361
chr13	25440281	25440341	+	Target_6361|Target_6361
chr13	25442737	25442854	+	Target_6361|Target_6361
chr13	25444708	25444877	+	Target_6361|Target_6361
chr13	25448251	25448387	+	Target_6361|Target_6361
chr13	25451134	25451324	+	Target_6361|Target_6361
chr13	25453324	25453433	+	Target_6361|Target_6361
chr13	25453874	25454058	+	Target_6361|Target_6361
chr13	25456411	25457507	+	Target_6361
chr13	25458100	25458221	+	Target_6361
chr13	25458298	25458383	+	Target_6361
chr13	25458460	25458601	+	Target_6361
chr13	25459413	25459524	+	Target_6361
chr13	25459743	25459808	+	Target_6361
chr13	25463453	25463538	+	Target_6361
chr13	25466780	25467005	+	Target_6361
chr13	25473556	25473722	+	Target_6361
chr13	25478063	25478196	+	Target_6361
chr13	25479483	25481098	+	Target_6361
chr13	25481228	25481331	+	Target_6361
chr13	25482155	25482264	+	Target_6361
chr13	25483927	25484224	+	Target_6361
chr13	25486083	25486207	+	Target_6361
chr13	25486719	25487229	+	Target_6361
chr13	25496898	25497085	+	Target_6361
chr13	25502892	25508801	+	Target_6361
chr13	25516124	25516246	+	Target_6361
chr13	25517069	25517159	+	Target_6361
chr13	25525534	25525626	+	Target_6361
chr13	25542343	25542607	+	Target_6361
chr13	25670275	25672704	+	Target_6361
chr13	25742671	25745857	+	Target_6361|Target_6361|Target_6361
chr13	25820340	25823630	+	Target_6361
chr13	25825786	25825913	+	Target_6361
chr13	25825990	25826122	+	Target_6361
chr13	25827901	25828102	+	Target_6361
chr13	25828522	25828572	+	Target_6361
chr13	25831333	25831459	+	Target_6361
chr13	25831873	25831983	+	Target_6361
chr13	25832697	25832830	+	Target_6361
chr13	25835805	25835940	+	Target_6361
chr13	25839956	25840085	+	Target_6361
chr13	25840266	25840424	+	Target_6361
chr13	25841916	25842079	+	Target_6361
chr13	25848208	25848325	+	Target_6361
chr13	25861361	25861704	+	Target_6361
chr13	25875665	25876018	+	Target_6361|Target_6361
chr13	25881943	25882086	+	Target_6361|Target_6361
chr13	25883384	25883420	+	Target_6361
chr13	25887020	25887170	+	Target_6361|Target_6361
chr13	25887751	25887889	+	Target_6361|Target_6361
chr13	25889494	25889605	+	Target_6361|Target_6361
chr13	25893463	25893488	+	Target_6361|Target_6361
chr13	25894667	25894733	+	Target_6361|Target_6361
chr13	25895056	25895231	+	Target_6361|Target_6361
chr13	25899126	25899206	+	Target_6361|Target_6361
chr13	25901053	25901172	+	Target_6361|Target_6361
chr13	25901567	25901650	+	Target_6361|Target_6361
chr13	25905494	25905696	+	Target_6361|Target_6361
chr13	25911073	25911172	+	Target_6361|Target_6361
chr13	25912773	25912869	+	Target_6361|Target_6361
chr13	25914102	25916561	+	Target_6361|Target_6361
chr13	25946208	25946426	+	Target_6361
chr13	26043114	26043259	+	Target_6361
chr13	26104136	26104236	+	Target_6361
chr13	26104699	26104798	+	Target_6361
chr13	26106409	26106455	+	Target_6361
chr13	26107410	26107451	+	Target_6361
chr13	26112125	26112199	+	Target_6361
chr13	26114456	26114526	+	Target_6361
chr13	26116056	26116184	+	Target_6361
chr13	26117428	26117540	+	Target_6361
chr13	26125475	26125641	+	Target_6361
chr13	26127930	26128058	+	Target_6361
chr13	26129128	26129206	+	Target_6361
chr13	26133110	26133199	+	Target_6361
chr13	26133858	26133903	+	Target_6361
chr13	26138093	26138169	+	Target_6361
chr13	26144904	26145010	+	Target_6361
chr13	26145747	26145830	+	Target_6361
chr13	26148945	26148995	+	Target_6361
chr13	26151206	26151276	+	Target_6361
chr13	26152952	26153037	+	Target_6361
chr13	26153945	26154085	+	Target_6361
chr13	26155956	26156095	+	Target_6361
chr13	26163772	26163837	+	Target_6361
chr13	26273310	26273483	+	Target_6361
chr13	26343183	26343367	+	Target_6361
chr13	26348986	26349097	+	Target_6361
chr13	26402255	26402330	+	Target_6361
chr13	26411300	26411423	+	Target_6361
chr13	26413683	26413762	+	Target_6361
chr13	26434332	26434394	+	Target_6361
chr13	26434941	26434998	+	Target_6361
chr13	26436438	26436546	+	Target_6361
chr13	26535712	26535801	+	Target_6361
chr13	26542712	26542817	+	Target_6361
chr13	26586668	26586760	+	Target_6361
chr13	26594025	26595420	+	Target_6361
chr13	26618734	26621204	+	Target_6361
chr13	26624779	26625198	+	Target_6361
chr13	26786904	26789729	+	Target_6361|Target_6361|Target_6361
chr13	26792647	26792743	+	Target_6361|Target_6361|Target_6361
chr13	26793593	26793804	+	Target_6361|Target_6361|Target_6361
chr13	26795384	26795467	+	Target_6361|Target_6361|Target_6361
chr13	26795650	26795894	+	Target_6361
chr13	26795918	26796028	+	Target_6361
chr13	26796139	26796508	+	Target_6361
chr13	26828755	26828906	+	Target_6361
chr13	26911703	26911779	+	Target_6361
chr13	26923208	26923319	+	Target_6361
chr13	26927876	26928017	+	Target_6361
chr13	26956950	26957008	+	Target_6361
chr13	26959347	26959479	+	Target_6361
chr13	26967503	26967647	+	Target_6361
chr13	26970421	26970491	+	Target_6361
chr13	26971289	26971362	+	Target_6361
chr13	26974589	26974687	+	Target_6361
chr13	26975405	26975484	+	Target_6361
chr13	26975602	26975761	+	Target_6361
chr13	26978092	26978569	+	Target_6361
chr13	27131839	27131956	+	Target_6361
chr13	27187097	27187195	+	Target_6361
chr13	27216397	27216540	+	Target_6361
chr13	27239164	27239299	+	Target_6361
chr13	27241653	27241807	+	Target_6361
chr13	27246008	27246126	+	Target_6361
chr13	27250685	27250861	+	Target_6361
chr13	27255190	27255457	+	Target_6361
chr13	27256743	27257111	+	Target_6361
chr13	27259824	27263082	+	Target_6361
chr13	27329338	27333979	+	Target_6361
chr13	27334715	27334922	+	Target_6361
chr13	27640286	27643521	+	Target_6361
chr13	27645207	27645286	+	Target_6361
chr13	27649327	27649525	+	Target_6361
chr13	27664019	27664103	+	Target_6361
chr13	27664218	27664295	+	Target_6361
chr13	27669737	27669967	+	Target_6361
chr13	27679867	27680081	+	Target_6361
chr13	27690652	27690733	+	Target_6361
chr13	27745728	27746033	+	Target_6361
chr13	27825691	27825722	+	Target_6361|Target_6361
chr13	27827901	27827980	+	Target_6361|Target_6361
chr13	27828356	27828418	+	Target_6361|Target_6361
chr13	27829200	27829272	+	Target_6361
chr13	27829378	27829491	+	Target_6361|Target_6361
chr13	27829537	27829663	+	Target_6361
chr13	27830320	27830471	+	Target_6361|Target_6361
chr13	27830572	27830702	+	Target_6361|Target_6361
chr13	27844463	27845205	+	Target_6361
chr13	27845620	27845677	+	Target_6361
chr13	27845775	27845855	+	Target_6361
chr13	27847163	27847827	+	Target_6361
chr13	27998680	27999075	+	Target_6361
chr13	28001228	28001329	+	Target_6361
chr13	28004006	28004103	+	Target_6361
chr13	28004669	28004758	+	Target_6361
chr13	28006867	28006941	+	Target_6361
chr13	28008275	28008356	+	Target_6361
chr13	28008941	28009171	+	Target_6361
chr13	28009269	28009329	+	Target_6361
chr13	28009569	28010030	+	Target_6361|Target_6361|Target_6361|Target_6361|Target_6361
chr13	28011252	28011410	+	Target_6361|Target_6361|Target_6361|Target_6361
chr13	28014125	28014586	+	Target_6361|Target_6361|Target_6361|Target_6361
chr13	28015153	28015214	+	Target_6361
chr13	28019224	28019293	+	Target_6361|Target_6361|Target_6361|Target_6361
chr13	28024200	28024334	+	Target_6361|Target_6361
chr13	28024645	28024739	+	Target_6361|Target_6361
chr13	28120049	28122607	+	Target_6361
chr13	28124469	28124628	+	Target_6361
chr13	28127344	28127576	+	Target_6361
chr13	28130372	28130550	+	Target_6361
chr13	28133978	28134122	+	Target_6361
chr13	28136549	28136918	+	Target_6361
chr13	28141776	28141976	+	Target_6361
chr13	28143165	28143413	+	Target_6361
chr13	28155433	28155940	+	Target_6361
chr13	28194511	28194720	+	Target_6361
chr13	28194879	28195277	+	Target_6361
chr13	28195915	28196146	+	Target_6361|Target_6361
chr13	28197011	28197590	+	Target_6361
chr13	28222515	28222590	+	Target_6361|Target_6361
chr13	28239822	28241559	+	Target_6361|Target_6361
chr13	28366779	28367239	+	Target_6361
chr13	28367702	28368089	+	Target_6361
chr13	28494167	28494681	+	Target_6361
chr13	28498392	28500451	+	Target_6361
chr13	28519342	28519710	+	Target_6361
chr13	28536204	28537506	+	Target_6361
chr13	28539006	28539152	+	Target_6361
chr13	28542602	28543505	+	Target_6361
chr13	28552242	28552589	+	Target_6361
chr13	28562599	28562774	+	Target_6361
chr13	28577410	28578311	+	Target_6361
chr13	28588588	28588694	+	Target_6361
chr13	28589293	28589393	+	Target_6361
chr13	28589726	28589838	+	Target_6361
chr13	28592603	28592726	+	Target_6361
chr13	28597486	28597614	+	Target_6361
chr13	28598997	28599080	+	Target_6361
chr13	28601224	28601378	+	Target_6361
chr13	28602314	28602425	+	Target_6361
chr13	28608023	28608128	+	Target_6361
chr13	28608218	28608351	+	Target_6361
chr13	28608437	28608544	+	Target_6361
chr13	28609631	28609810	+	Target_6361
chr13	28610071	28610180	+	Target_6361
chr13	28611321	28611425	+	Target_6361
chr13	28622411	28622580	+	Target_6361
chr13	28623520	28623674	+	Target_6361
chr13	28623771	28623911	+	Target_6361
chr13	28624231	28624359	+	Target_6361
chr13	28626681	28626811	+	Target_6361
chr13	28631483	28631599	+	Target_6361
chr13	28636003	28636206	+	Target_6361
chr13	28644627	28644749	+	Target_6361
chr13	28674604	28674729	+	Target_6361
chr13	28710979	28712542	+	Target_6361
chr13	28712642	28713311	+	Target_6361|Target_6361
chr13	28748408	28748530	+	Target_6361
chr13	28750629	28750696	+	Target_6361
chr13	28752001	28752072	+	Target_6361
chr13	28771321	28771483	+	Target_6361
chr13	28794367	28794515	+	Target_6361
chr13	28830428	28830676	+	Target_6361
chr13	28834583	28834688	+	Target_6361
chr13	28835537	28835595	+	Target_6361
chr13	28840851	28841013	+	Target_6361
chr13	28841231	28841348	+	Target_6361
chr13	28841436	28841538	+	Target_6361
chr13	28844837	28845003	+	Target_6361
chr13	28846117	28846208	+	Target_6361
chr13	28851373	28851513	+	Target_6361
chr13	28854548	28854678	+	Target_6361
chr13	28855451	28855516	+	Target_6361
chr13	28862120	28862259	+	Target_6361
chr13	28866518	28869475	+	Target_6361
chr13	28874482	28877505	+	Target_6361
chr13	28880814	28880909	+	Target_6361
chr13	28882979	28883064	+	Target_6361
chr13	28885726	28885869	+	Target_6361
chr13	28886129	28886235	+	Target_6361
chr13	28891634	28891734	+	Target_6361
chr13	28893559	28893671	+	Target_6361
chr13	28895599	28895722	+	Target_6361
chr13	28896398	28896496	+	Target_6361
chr13	28896926	28897083	+	Target_6361
chr13	28901598	28901687	+	Target_6361
chr13	28903751	28903865	+	Target_6361
chr13	28908161	28908266	+	Target_6361
chr13	28913304	28913437	+	Target_6361
chr13	28919581	28919688	+	Target_6361
chr13	28931690	28931822	+	Target_6361
chr13	28942233	28942800	+	Target_6361
chr13	28959021	28959168	+	Target_6361|Target_6361
chr13	28959687	28964241	+	Target_6361|Target_6361|Target_6361
chr13	28971096	28971205	+	Target_6361|Target_6361|Target_6361
chr13	28973180	28973255	+	Target_6361
chr13	28979916	28980031	+	Target_6361|Target_6361|Target_6361|Target_6361
chr13	29001295	29001455	+	Target_6361|Target_6361|Target_6361|Target_6361
chr13	29001888	29002058	+	Target_6361|Target_6361|Target_6361|Target_6361
chr13	29004186	29004304	+	Target_6361|Target_6361|Target_6361|Target_6361
chr13	29005272	29005447	+	Target_6361|Target_6361|Target_6361|Target_6361
chr13	29007955	29008092	+	Target_6361|Target_6361|Target_6361|Target_6361
chr13	29008194	29008357	+	Target_6361|Target_6361|Target_6361|Target_6361
chr13	29012357	29012482	+	Target_6361|Target_6361|Target_6361|Target_6361
chr13	29041039	29041266	+	Target_6361|Target_6361|Target_6361|Target_6361
chr13	29041657	29041754	+	Target_6361|Target_6361|Target_6361|Target_6361
chr13	29068916	29069265	+	Target_6361|Target_6361|Target_6361|Target_6361
chr13	29233140	29233324	+	Target_6361
chr13	29236546	29236644	+	Target_6361
chr13	29238645	29238706	+	Target_6361
chr13	29242609	29242711	+	Target_6361
chr13	29246475	29246569	+	Target_6361
chr13	29252171	29253093	+	Target_6361
chr13	29274217	29275718	+	Target_6361|Target_6361|Target_6361
chr13	29278079	29278236	+	Target_6361|Target_6361
chr13	29284896	29284980	+	Target_6361|Target_6361
chr13	29286816	29287687	+	Target_6361|Target_6361
chr13	29291946	29292159	+	Target_6361|Target_6361
chr13	29292632	29293150	+	Target_6361|Target_6361
chr13	29598747	29601040	+	Target_6361
chr13	29608021	29608262	+	Target_6361
chr13	29674909	29675107	+	Target_6361
chr13	29855840	29856002	+	Target_6361
chr13	29898749	29898848	+	Target_6361
chr13	29933398	29933610	+	Target_6361
chr13	30002776	30003033	+	Target_6361
chr13	30014119	30014186	+	Target_6361|Target_6361
chr13	30050651	30051076	+	Target_6361
chr13	30054286	30054501	+	Target_6361|Target_6361
chr13	30059005	30059443	+	Target_6361
chr13	30061636	30061887	+	Target_6361
chr13	30062036	30062142	+	Target_6361|Target_6361
chr13	30066782	30066856	+	Target_6361|Target_6361
chr13	30071374	30071473	+	Target_6361|Target_6361
chr13	30072554	30072674	+	Target_6361|Target_6361
chr13	30075233	30075331	+	Target_6361|Target_6361
chr13	30077129	30080084	+	Target_6361|Target_6361
chr13	30083550	30088720	+	Target_6361
chr13	30090274	30090383	+	Target_6361
chr13	30091280	30091447	+	Target_6361
chr13	30091709	30091927	+	Target_6361
chr13	30093583	30093686	+	Target_6361
chr13	30096453	30096593	+	Target_6361
chr13	30097402	30097625	+	Target_6361
chr13	30098268	30098390	+	Target_6361
chr13	30104674	30104849	+	Target_6361
chr13	30106960	30107119	+	Target_6361
chr13	30109955	30110339	+	Target_6361
chr13	30127897	30127997	+	Target_6361
chr13	30169552	30169825	+	Target_6361
chr13	30338544	30341444	+	Target_6361
chr13	30341754	30341832	+	Target_6361
chr13	30346248	30346335	+	Target_6361
chr13	30351291	30351400	+	Target_6361
chr13	30423648	30424820	+	Target_6361
chr13	30510667	30510838	+	Target_6361
chr13	30511338	30511418	+	Target_6361
chr13	30512042	30512146	+	Target_6361
chr13	30521739	30521908	+	Target_6361
chr13	30524453	30524625	+	Target_6361
chr13	30776766	30782875	+	Target_6361|Target_6361
chr13	30784452	30784579	+	Target_6361|Target_6361
chr13	30801548	30801683	+	Target_6361|Target_6361
chr13	30804604	30804731	+	Target_6361|Target_6361
chr13	30805450	30805609	+	Target_6361|Target_6361
chr13	30814596	30814702	+	Target_6361|Target_6361
chr13	30815095	30815223	+	Target_6361|Target_6361
chr13	30829583	30829752	+	Target_6361|Target_6361
chr13	30854199	30854360	+	Target_6361|Target_6361
chr13	30857752	30857928	+	Target_6361|Target_6361
chr13	30881076	30881163	+	Target_6361
chr13	30881467	30881584	+	Target_6361
chr13	30914406	30915605	+	Target_6361
chr13	30937297	30937363	+	Target_6361
chr13	30941737	30941854	+	Target_6361
chr13	30946421	30946511	+	Target_6361
chr13	30947919	30948036	+	Target_6361
chr13	31032878	31035670	+	Target_6361
chr13	31036674	31036849	+	Target_6361
chr13	31037343	31037489	+	Target_6361
chr13	31037667	31037831	+	Target_6361
chr13	31039932	31040081	+	Target_6361
chr13	31191829	31192193	+	Target_6361
chr13	31195209	31195376	+	Target_6361
chr13	31195900	31196029	+	Target_6361
chr13	31204971	31205611	+	Target_6361
chr13	31211880	31211994	+	Target_6361
chr13	31216764	31216894	+	Target_6361
chr13	31221068	31221194	+	Target_6361
chr13	31227284	31227442	+	Target_6361
chr13	31231610	31233686	+	Target_6361
chr13	31287614	31287978	+	Target_6361
chr13	31309644	31309812	+	Target_6361|Target_6361
chr13	31318196	31318296	+	Target_6361|Target_6361
chr13	31326188	31326259	+	Target_6361|Target_6361
chr13	31330080	31330162	+	Target_6361|Target_6361
chr13	31338080	31338565	+	Target_6361|Target_6361
chr13	31456971	31457472	+	Target_6361
chr13	31458074	31458197	+	Target_6361
chr13	31480311	31480930	+	Target_6361
chr13	31491539	31491649	+	Target_6361
chr13	31495150	31495263	+	Target_6361
chr13	31495697	31495983	+	Target_6361
chr13	31498447	31499709	+	Target_6361
chr13	31504808	31505011	+	Target_6361|Target_6361
chr13	31505382	31506745	+	Target_6361|Target_6361|Target_6361
chr13	31506833	31506913	+	Target_6361
chr13	31513830	31513915	+	Target_6361
chr13	31526796	31526962	+	Target_6361
chr13	31531009	31531166	+	Target_6361
chr13	31540358	31540535	+	Target_6361
chr13	31543021	31543183	+	Target_6361
chr13	31548982	31549153	+	Target_6361
chr13	31710762	31711661	+	Target_6361
chr13	31712543	31712705	+	Target_6361
chr13	31712917	31713037	+	Target_6361
chr13	31713136	31713244	+	Target_6361
chr13	31714320	31714446	+	Target_6361
chr13	31715258	31715396	+	Target_6361
chr13	31717928	31718060	+	Target_6361
chr13	31719699	31719905	+	Target_6361
chr13	31722095	31722229	+	Target_6361
chr13	31722510	31722617	+	Target_6361
chr13	31724090	31724319	+	Target_6361
chr13	31725083	31725328	+	Target_6361
chr13	31725745	31725879	+	Target_6361
chr13	31726988	31727088	+	Target_6361
chr13	31728769	31728892	+	Target_6361
chr13	31729650	31729791	+	Target_6361
chr13	31732942	31733000	+	Target_6361
chr13	31735612	31736117	+	Target_6361
chr13	31774111	31774291	+	Target_6361
chr13	31789187	31789237	+	Target_6361
chr13	31797088	31797128	+	Target_6361
chr13	31803321	31803431	+	Target_6361
chr13	31821159	31821236	+	Target_6361
chr13	31821991	31822103	+	Target_6361
chr13	31835082	31835219	+	Target_6361
chr13	31843350	31843414	+	Target_6361
chr13	31848645	31848765	+	Target_6361
chr13	31850838	31850908	+	Target_6361
chr13	31858784	31858898	+	Target_6361
chr13	31860856	31860956	+	Target_6361
chr13	31891702	31891822	+	Target_6361
chr13	31897887	31898032	+	Target_6361
chr13	31903637	31906411	+	Target_6361
chr13	32313678	32313843	+	Target_6361|Target_6361
chr13	32332394	32332541	+	Target_6361|Target_6361
chr13	32335860	32335938	+	Target_6361|Target_6361
chr13	32339173	32339279	+	Target_6361|Target_6361
chr13	32340092	32340164	+	Target_6361|Target_6361
chr13	32348756	32348828	+	Target_6361|Target_6361
chr13	32349454	32349526	+	Target_6361|Target_6361
chr13	32351512	32351584	+	Target_6361|Target_6361
chr13	32352648	32352720	+	Target_6361|Target_6361
chr13	32355807	32355879	+	Target_6361|Target_6361
chr13	32356812	32356884	+	Target_6361
chr13	32360519	32360591	+	Target_6361|Target_6361
chr13	32360702	32360774	+	Target_6361|Target_6361
chr13	32363258	32363330	+	Target_6361|Target_6361
chr13	32365942	32366172	+	Target_6361|Target_6361
chr13	32366814	32367225	+	Target_6361|Target_6361
chr13	32371337	32371556	+	Target_6361|Target_6361
chr13	32376282	32377009	+	Target_6361|Target_6361
chr13	32420919	32421076	+	Target_6361
chr13	32520145	32520318	+	Target_6361
chr13	32530465	32530608	+	Target_6361
chr13	32533619	32533721	+	Target_6361
chr13	32605436	32606002	+	Target_6361
chr13	32652970	32653170	+	Target_6361
chr13	32676099	32676153	+	Target_6361
chr13	32691470	32691610	+	Target_6361
chr13	32698422	32698513	+	Target_6361
chr13	32698738	32698818	+	Target_6361
chr13	32698931	32699012	+	Target_6361
chr13	32705808	32705977	+	Target_6361
chr13	32709040	32709133	+	Target_6361
chr13	32709221	32709320	+	Target_6361
chr13	32711007	32711109	+	Target_6361
chr13	32721418	32721522	+	Target_6361
chr13	32721975	32722084	+	Target_6361
chr13	32723884	32723971	+	Target_6361
chr13	32729627	32729799	+	Target_6361
chr13	32731409	32731542	+	Target_6361
chr13	32735280	32735388	+	Target_6361
chr13	32745148	32745407	+	Target_6361
chr13	32747503	32747686	+	Target_6361
chr13	32749682	32749769	+	Target_6361
chr13	32752313	32752573	+	Target_6361
chr13	32752980	32753170	+	Target_6361
chr13	32753811	32753936	+	Target_6361
chr13	32757113	32757171	+	Target_6361
chr13	32758736	32758828	+	Target_6361
chr13	32759112	32759285	+	Target_6361
chr13	32760396	32760557	+	Target_6361
chr13	32761682	32761793	+	Target_6361
chr13	32768279	32768434	+	Target_6361
chr13	32776077	32776177	+	Target_6361
chr13	32776492	32776664	+	Target_6361
chr13	32782989	32783246	+	Target_6361
chr13	32783721	32783868	+	Target_6361
chr13	32785002	32785171	+	Target_6361
chr13	32786428	32786519	+	Target_6361
chr13	32792885	32792968	+	Target_6361
chr13	32798371	32798522	+	Target_6361
chr13	32799069	32799173	+	Target_6361
chr13	32799925	32800111	+	Target_6361
chr13	32802592	32802791	+	Target_6361
chr13	32805315	32805437	+	Target_6361
chr13	32808710	32808898	+	Target_6361
chr13	32810214	32810309	+	Target_6361
chr13	32811515	32812123	+	Target_6361
chr13	32813388	32813486	+	Target_6361
chr13	32813847	32814018	+	Target_6361
chr13	32818178	32818319	+	Target_6361
chr13	32821459	32821639	+	Target_6361
chr13	32823662	32823824	+	Target_6361
chr13	32826014	32826089	+	Target_6361
chr13	32828360	32828531	+	Target_6361
chr13	32835752	32835953	+	Target_6361
chr13	32836450	32836612	+	Target_6361
chr13	32839586	32839753	+	Target_6361
chr13	32841306	32841496	+	Target_6361
chr13	32848978	32849128	+	Target_6361
chr13	32850600	32850699	+	Target_6361
chr13	32852601	32852685	+	Target_6361
chr13	32863769	32863880	+	Target_6361
chr13	32868504	32868707	+	Target_6361
chr13	32869338	32870776	+	Target_6361
chr13	32877907	32878159	+	Target_6361
chr13	32882822	32882897	+	Target_6361
chr13	32884775	32884868	+	Target_6361
chr13	32885408	32886091	+	Target_6361
chr13	32889616	32889804	+	Target_6361
chr13	32890558	32890664	+	Target_6361
chr13	32893213	32893462	+	Target_6361
chr13	32899212	32899321	+	Target_6361
chr13	32900237	32900287	+	Target_6361
chr13	32900378	32900419	+	Target_6361
chr13	32900635	32900750	+	Target_6361
chr13	32903579	32903629	+	Target_6361
chr13	32905055	32905167	+	Target_6361
chr13	32906408	32907524	+	Target_6361
chr13	32910401	32915333	+	Target_6361
chr13	32918694	32918790	+	Target_6361
chr13	32920963	32921033	+	Target_6361
chr13	32928997	32929425	+	Target_6361
chr13	32930564	32930746	+	Target_6361
chr13	32931878	32932066	+	Target_6361
chr13	32936659	32936830	+	Target_6361
chr13	32937315	32937670	+	Target_6361
chr13	32944538	32944694	+	Target_6361
chr13	32945092	32945237	+	Target_6361
chr13	32950806	32950928	+	Target_6361
chr13	32953453	32953652	+	Target_6361
chr13	32953886	32954050	+	Target_6361
chr13	32954143	32954282	+	Target_6361
chr13	32968825	32969070	+	Target_6361
chr13	32971034	32971181	+	Target_6361
chr13	32972298	32973809	+	Target_6361
chr13	32974859	32977337	+	Target_6361|Target_6361
chr13	32978339	32978408	+	Target_6361
chr13	32978457	32978534	+	Target_6361
chr13	32981386	32981475	+	Target_6361|Target_6361
chr13	32981781	32981909	+	Target_6361|Target_6361
chr13	33002040	33002315	+	Target_6361|Target_6361
chr13	33006929	33007109	+	Target_6361
chr13	33010497	33010542	+	Target_6361
chr13	33012788	33012874	+	Target_6361
chr13	33016524	33018263	+	Target_6361
chr13	33078642	33083532	+	Target_6361
chr13	33091029	33092140	+	Target_6361|Target_6361
chr13	33095509	33095586	+	Target_6361|Target_6361
chr13	33096318	33096407	+	Target_6361|Target_6361
chr13	33101544	33101669	+	Target_6361|Target_6361
chr13	33109905	33111164	+	Target_6361|Target_6361
chr13	33112754	33112936	+	Target_6361|Target_6361
chr13	33160563	33160730	+	Target_6361
chr13	33222890	33223017	+	Target_6361
chr13	33225940	33226144	+	Target_6361
chr13	33232375	33232462	+	Target_6361
chr13	33232570	33232668	+	Target_6361
chr13	33233290	33233417	+	Target_6361
chr13	33241900	33241981	+	Target_6361
chr13	33247352	33247493	+	Target_6361
chr13	33249980	33250096	+	Target_6361
chr13	33252971	33253066	+	Target_6361
chr13	33258014	33258160	+	Target_6361
chr13	33261270	33261422	+	Target_6361
chr13	33262592	33262706	+	Target_6361
chr13	33268359	33268441	+	Target_6361
chr13	33270990	33271039	+	Target_6361
chr13	33273866	33274006	+	Target_6361
chr13	33275459	33275575	+	Target_6361
chr13	33281070	33281176	+	Target_6361
chr13	33284082	33284243	+	Target_6361
chr13	33306237	33306361	+	Target_6361
chr13	33309308	33309467	+	Target_6361
chr13	33315217	33315286	+	Target_6361
chr13	33316728	33316865	+	Target_6361
chr13	33320114	33320238	+	Target_6361
chr13	33327469	33327674	+	Target_6361
chr13	33329979	33330094	+	Target_6361
chr13	33332224	33332357	+	Target_6361
chr13	33332671	33332791	+	Target_6361
chr13	33333765	33333828	+	Target_6361
chr13	33334712	33334858	+	Target_6361
chr13	33338626	33338732	+	Target_6361
chr13	33344258	33344698	+	Target_6361
chr13	33344791	33344899	+	Target_6361
chr13	33347326	33347462	+	Target_6361
chr13	33349154	33352158	+	Target_6361
chr13	33590570	33591397	+	Target_6361
chr13	33627903	33628414	+	Target_6361
chr13	33629183	33629452	+	Target_6361
chr13	33634815	33635917	+	Target_6361
chr13	33637985	33640282	+	Target_6361
chr13	33677271	33679847	+	Target_6361|Target_6361|Target_6361|Target_6361
chr13	33680894	33681071	+	Target_6361|Target_6361|Target_6361|Target_6361
chr13	33684009	33684227	+	Target_6361|Target_6361|Target_6361|Target_6361
chr13	33684822	33685044	+	Target_6361|Target_6361|Target_6361|Target_6361
chr13	33685914	33686029	+	Target_6361|Target_6361|Target_6361|Target_6361
chr13	33686857	33687068	+	Target_6361|Target_6361|Target_6361|Target_6361
chr13	33691684	33692400	+	Target_6361|Target_6361|Target_6361|Target_6361|Target_6361|Target_6361
chr13	33700217	33700377	+	Target_6361|Target_6361|Target_6361|Target_6361|Target_6361|Target_6361
chr13	33701509	33701683	+	Target_6361|Target_6361|Target_6361|Target_6361|Target_6361|Target_6361
chr13	33703065	33704426	+	Target_6361|Target_6361|Target_6361|Target_6361|Target_6361|Target_6361
chr13	33716446	33716510	+	Target_6361|Target_6361|Target_6361|Target_6361|Target_6361|Target_6361
chr13	33739473	33739555	+	Target_6361|Target_6361|Target_6361|Target_6361|Target_6361|Target_6361
chr13	33741687	33741759	+	Target_6361|Target_6361|Target_6361|Target_6361|Target_6361|Target_6361
chr13	33760014	33760216	+	Target_6361|Target_6361
chr13	33779955	33780187	+	Target_6361|Target_6361
chr13	33859606	33859901	+	Target_6361
chr13	34013827	34013861	+	Target_6361
chr13	34098374	34098509	+	Target_6361
chr13	34235413	34235480	+	Target_6361
chr13	34238026	34238274	+	Target_6361
chr13	34250814	34250932	+	Target_6361
chr13	34392205	34392402	+	Target_6361|Target_6361
chr13	34395268	34395406	+	Target_6361|Target_6361
chr13	34398053	34398121	+	Target_6361|Target_6361
chr13	34399925	34400023	+	Target_6361|Target_6361
chr13	34403972	34404154	+	Target_6361|Target_6361
chr13	34404855	34404992	+	Target_6361|Target_6361
chr13	34405392	34405491	+	Target_6361|Target_6361
chr13	34409284	34409354	+	Target_6361|Target_6361
chr13	34410240	34411644	+	Target_6361
chr13	34540223	34540695	+	Target_6361
chr13	35516423	35517251	+	Target_6361
chr13	35615069	35615301	+	Target_6361
chr13	35619083	35619184	+	Target_6361
chr13	35619442	35619538	+	Target_6361
chr13	35622699	35622821	+	Target_6361
chr13	35624405	35624532	+	Target_6361
chr13	35630146	35630266	+	Target_6361
chr13	35632853	35633000	+	Target_6361
chr13	35644044	35644242	+	Target_6361
chr13	35644855	35644989	+	Target_6361
chr13	35672433	35672542	+	Target_6361
chr13	35683426	35683579	+	Target_6361
chr13	35684946	35685115	+	Target_6361
chr13	35691550	35691630	+	Target_6361
chr13	35692364	35692427	+	Target_6361
chr13	35692513	35692611	+	Target_6361
chr13	35697618	35697711	+	Target_6361
chr13	35716405	35716514	+	Target_6361
chr13	35729910	35729992	+	Target_6361
chr13	35730219	35730343	+	Target_6361
chr13	35731214	35731407	+	Target_6361
chr13	35733152	35734169	+	Target_6361
chr13	35735886	35736104	+	Target_6361
chr13	35738492	35738647	+	Target_6361
chr13	35739230	35739235	+	Target_6361
chr13	35745405	35745589	+	Target_6361
chr13	35747600	35747731	+	Target_6361
chr13	35751132	35751240	+	Target_6361
chr13	35756496	35756665	+	Target_6361
chr13	35758112	35758208	+	Target_6361
chr13	35770000	35770439	+	Target_6361
chr13	35782836	35782991	+	Target_6361
chr13	35785189	35785316	+	Target_6361
chr13	35806628	35806756	+	Target_6361
chr13	35864525	35864587	+	Target_6361
chr13	35883664	35883729	+	Target_6361
chr13	35923244	35923353	+	Target_6361
chr13	35926293	35926460	+	Target_6361
chr13	36006405	36006530	+	Target_6361
chr13	36026228	36026372	+	Target_6361
chr13	36046536	36046673	+	Target_6361
chr13	36047925	36050832	+	Target_6361|Target_6361
chr13	36050885	36050974	+	Target_6361
chr13	36124613	36124731	+	Target_6361|Target_6361
chr13	36125066	36125169	+	Target_6361|Target_6361
chr13	36129123	36129239	+	Target_6361|Target_6361
chr13	36141041	36141154	+	Target_6361|Target_6361
chr13	36158034	36158175	+	Target_6361|Target_6361
chr13	36167464	36167584	+	Target_6361|Target_6361
chr13	36168360	36168373	+	Target_6361
chr13	36180562	36180715	+	Target_6361|Target_6361
chr13	36202217	36202385	+	Target_6361|Target_6361
chr13	36220395	36220485	+	Target_6361|Target_6361
chr13	36223791	36223984	+	Target_6361|Target_6361
chr13	36225941	36226013	+	Target_6361|Target_6361
chr13	36228991	36229147	+	Target_6361|Target_6361
chr13	36229715	36229886	+	Target_6361|Target_6361
chr13	36239221	36239323	+	Target_6361|Target_6361
chr13	36241510	36241707	+	Target_6361|Target_6361
chr13	36242504	36242656	+	Target_6361|Target_6361
chr13	36245037	36246874	+	Target_6361|Target_6361
chr13	36316697	36316708	+	Target_6361
chr13	36316732	36316737	+	Target_6361
chr13	36342788	36348836	+	Target_6361|Target_6361|Target_6361
chr13	36362348	36362422	+	Target_6361|Target_6361
chr13	36367502	36367616	+	Target_6361|Target_6361|Target_6361
chr13	36379835	36379916	+	Target_6361|Target_6361|Target_6361
chr13	36382360	36382457	+	Target_6361|Target_6361|Target_6361
chr13	36383154	36383232	+	Target_6361|Target_6361|Target_6361
chr13	36384971	36385105	+	Target_6361|Target_6361|Target_6361
chr13	36396865	36397012	+	Target_6361|Target_6361|Target_6361
chr13	36401771	36401891	+	Target_6361|Target_6361|Target_6361
chr13	36402386	36402444	+	Target_6361|Target_6361|Target_6361
chr13	36410169	36410278	+	Target_6361|Target_6361|Target_6361
chr13	36413228	36413313	+	Target_6361|Target_6361|Target_6361
chr13	36420036	36424913	+	Target_6361
chr13	36428635	36428730	+	Target_6361|Target_6361|Target_6361|Target_6361
chr13	36429646	36429998	+	Target_6361|Target_6361|Target_6361
chr13	36445360	36445477	+	Target_6361
chr13	36515357	36515382	+	Target_6361
chr13	36521494	36521594	+	Target_6361
chr13	36686005	36686352	+	Target_6361
chr13	36699898	36700293	+	Target_6361
chr13	36705250	36705514	+	Target_6361
chr13	36742344	36743191	+	Target_6361|Target_6361
chr13	36744667	36744924	+	Target_6361|Target_6361
chr13	36747828	36747947	+	Target_6361|Target_6361
chr13	36748612	36748704	+	Target_6361|Target_6361
chr13	36748858	36749006	+	Target_6361|Target_6361
chr13	36764082	36764193	+	Target_6361|Target_6361
chr13	36765931	36766031	+	Target_6361|Target_6361
chr13	36767757	36767862	+	Target_6361|Target_6361
chr13	36767942	36768004	+	Target_6361|Target_6361
chr13	36776015	36776230	+	Target_6361|Target_6361
chr13	36788615	36788752	+	Target_6361
chr13	36801178	36801518	+	Target_6361|Target_6361|Target_6361|Target_6361|Target_6361
chr13	36804911	36805429	+	Target_6361|Target_6361|Target_6361
chr13	36822742	36822819	+	Target_6361|Target_6361|Target_6361|Target_6361|Target_6361|Target_6361|Target_6361|Target_6361
chr13	36827939	36827993	+	Target_6361|Target_6361|Target_6361|Target_6361|Target_6361|Target_6361|Target_6361|Target_6361
chr13	36828181	36828280	+	Target_6361|Target_6361|Target_6361|Target_6361|Target_6361|Target_6361|Target_6361|Target_6361
chr13	36857605	36857646	+	Target_6361|Target_6361|Target_6361|Target_6361|Target_6361|Target_6361
chr13	36857728	36857839	+	Target_6361|Target_6361|Target_6361|Target_6361|Target_6361|Target_6361|Target_6361|Target_6361
chr13	36869914	36869994	+	Target_6361|Target_6361
chr13	36871773	36871992	+	Target_6361|Target_6361|Target_6361|Target_6361|Target_6361|Target_6361|Target_6361|Target_6361
chr13	36875774	36878769	+	Target_6361|Target_6361|Target_6361|Target_6361
chr13	36886281	36886372	+	Target_6361|Target_6361|Target_6361|Target_6361
chr13	36886455	36886614	+	Target_6361|Target_6361|Target_6361|Target_6361
chr13	36888363	36888558	+	Target_6361|Target_6361|Target_6361|Target_6361
chr13	36900711	36900835	+	Target_6361|Target_6361|Target_6361|Target_6361
chr13	36903498	36903654	+	Target_6361|Target_6361|Target_6361|Target_6361
chr13	36905535	36905733	+	Target_6361|Target_6361|Target_6361|Target_6361
chr13	36909157	36909969	+	Target_6361|Target_6361|Target_6361|Target_6361
chr13	36910423	36910495	+	Target_6361
chr13	36920361	36920646	+	Target_6361|Target_6361|Target_6361|Target_6361
chr13	36920718	36920934	+	Target_6361
chr13	36934790	36934877	+	Target_6361
chr13	36939636	36939741	+	Target_6361|Target_6361
chr13	36939866	36939980	+	Target_6361|Target_6361
chr13	36942334	36942480	+	Target_6361|Target_6361
chr13	36943624	36943872	+	Target_6361|Target_6361
chr13	36944225	36944317	+	Target_6361
chr13	37005966	37006303	+	Target_6361|Target_6361
chr13	37006408	37006866	+	Target_6361|Target_6361
chr13	37007169	37007358	+	Target_6361|Target_6361|Target_6361|Target_6361
chr13	37011765	37012012	+	Target_6361|Target_6361|Target_6361|Target_6361
chr13	37012203	37012328	+	Target_6361|Target_6361|Target_6361|Target_6361
chr13	37012780	37013004	+	Target_6361|Target_6361|Target_6361|Target_6361
chr13	37014115	37014320	+	Target_6361|Target_6361|Target_6361|Target_6361
chr13	37015254	37015368	+	Target_6361|Target_6361|Target_6361|Target_6361
chr13	37016307	37016441	+	Target_6361|Target_6361|Target_6361|Target_6361
chr13	37016750	37017019	+	Target_6361|Target_6361|Target_6361|Target_6361
chr13	37248048	37248321	+	Target_6361
chr13	37269042	37271975	+	Target_6361
chr13	37393338	37394094	+	Target_6361
chr13	37399564	37399672	+	Target_6361
chr13	37401779	37403740	+	Target_6361
chr13	37418967	37422956	+	Target_6361|Target_6361
chr13	37427555	37427812	+	Target_6361|Target_6361
chr13	37439673	37439895	+	Target_6361|Target_6361
chr13	37441409	37441520	+	Target_6361
chr13	37446794	37447052	+	Target_6361|Target_6361
chr13	37453414	37454012	+	Target_6361|Target_6361
chr13	37494252	37494409	+	Target_6361|Target_6361
chr13	37523907	37524194	+	Target_6361|Target_6361
chr13	37526650	37526736	+	Target_6361|Target_6361
chr13	37539711	37539863	+	Target_6361|Target_6361
chr13	37546113	37546173	+	Target_6361|Target_6361
chr13	37559763	37559877	+	Target_6361|Target_6361
chr13	37563620	37563713	+	Target_6361|Target_6361
chr13	37567740	37567809	+	Target_6361
chr13	37569125	37569172	+	Target_6361|Target_6361
chr13	37569561	37569733	+	Target_6361|Target_6361
chr13	37573371	37573504	+	Target_6361|Target_6361
chr13	37574677	37574959	+	Target_6361
chr13	37576409	37576446	+	Target_6361
chr13	37576624	37576688	+	Target_6361
chr13	37577070	37577144	+	Target_6361
chr13	37578652	37578698	+	Target_6361
chr13	37580056	37580162	+	Target_6361
chr13	37580251	37580297	+	Target_6361
chr13	37581111	37581208	+	Target_6361
chr13	37582193	37582314	+	Target_6361
chr13	37582865	37582972	+	Target_6361
chr13	37583320	37583946	+	Target_6361|Target_6361|Target_6361
chr13	37584688	37584792	+	Target_6361
chr13	37586328	37586434	+	Target_6361|Target_6361
chr13	37591381	37591501	+	Target_6361|Target_6361
chr13	37593478	37593534	+	Target_6361|Target_6361
chr13	37595584	37595739	+	Target_6361|Target_6361
chr13	37596147	37596217	+	Target_6361|Target_6361
chr13	37598171	37598330	+	Target_6361|Target_6361
chr13	37598476	37598579	+	Target_6361|Target_6361
chr13	37599456	37599574	+	Target_6361|Target_6361
chr13	37600340	37600373	+	Target_6361|Target_6361
chr13	37600926	37600953	+	Target_6361|Target_6361
chr13	37602284	37602442	+	Target_6361|Target_6361
chr13	37603901	37603973	+	Target_6361|Target_6361
chr13	37605703	37605760	+	Target_6361|Target_6361
chr13	37605875	37606032	+	Target_6361|Target_6361
chr13	37607585	37607725	+	Target_6361|Target_6361
chr13	37614541	37614595	+	Target_6361|Target_6361
chr13	37614712	37614829	+	Target_6361|Target_6361
chr13	37618214	37618318	+	Target_6361|Target_6361
chr13	37619383	37619513	+	Target_6361|Target_6361
chr13	37621671	37621738	+	Target_6361|Target_6361
chr13	37622014	37622073	+	Target_6361|Target_6361
chr13	37622700	37622736	+	Target_6361|Target_6361
chr13	37625624	37625720	+	Target_6361|Target_6361
chr13	37633616	37633850	+	Target_6361|Target_6361
chr13	37677396	37679801	+	Target_6361
chr13	38109076	38109101	+	Target_6361
chr13	38109951	38109988	+	Target_6361
chr13	38121970	38122041	+	Target_6361
chr13	38122232	38122377	+	Target_6361
chr13	38122637	38125673	+	Target_6361
chr13	38136718	38137507	+	Target_6361|Target_6361|Target_6361|Target_6361
chr13	38138655	38138697	+	Target_6361|Target_6361|Target_6361|Target_6361
chr13	38143436	38143520	+	Target_6361|Target_6361
chr13	38143880	38143958	+	Target_6361|Target_6361|Target_6361|Target_6361
chr13	38144716	38144806	+	Target_6361|Target_6361|Target_6361|Target_6361
chr13	38145505	38145595	+	Target_6361|Target_6361
chr13	38148708	38148789	+	Target_6361
chr13	38151889	38151935	+	Target_6361|Target_6361|Target_6361|Target_6361
chr13	38152980	38153048	+	Target_6361|Target_6361|Target_6361|Target_6361
chr13	38153155	38153258	+	Target_6361|Target_6361|Target_6361|Target_6361
chr13	38153365	38153496	+	Target_6361|Target_6361|Target_6361|Target_6361
chr13	38153997	38154128	+	Target_6361|Target_6361|Target_6361|Target_6361
chr13	38154697	38154834	+	Target_6361|Target_6361|Target_6361|Target_6361
chr13	38156502	38156651	+	Target_6361|Target_6361|Target_6361|Target_6361
chr13	38158105	38158240	+	Target_6361|Target_6361|Target_6361|Target_6361
chr13	38158852	38159065	+	Target_6361|Target_6361|Target_6361|Target_6361
chr13	38160275	38160417	+	Target_6361|Target_6361|Target_6361|Target_6361
chr13	38160918	38161065	+	Target_6361|Target_6361|Target_6361|Target_6361
chr13	38161958	38162123	+	Target_6361|Target_6361|Target_6361|Target_6361
chr13	38164508	38164666	+	Target_6361|Target_6361|Target_6361|Target_6361
chr13	38166236	38166301	+	Target_6361|Target_6361|Target_6361|Target_6361
chr13	38171320	38171419	+	Target_6361|Target_6361|Target_6361|Target_6361
chr13	38172744	38172981	+	Target_6361|Target_6361|Target_6361|Target_6361
chr13	38210772	38211762	+	Target_6361|Target_6361|Target_6361|Target_6361|Target_6361|Target_6361|Target_6361|Target_6361
chr13	38213176	38213266	+	Target_6361|Target_6361|Target_6361|Target_6361|Target_6361|Target_6361
chr13	38213394	38213436	+	Target_6361|Target_6361|Target_6361|Target_6361|Target_6361|Target_6361
chr13	38225386	38225596	+	Target_6361|Target_6361|Target_6361|Target_6361|Target_6361
chr13	38229224	38229420	+	Target_6361|Target_6361|Target_6361|Target_6361|Target_6361|Target_6361
chr13	38237552	38237866	+	Target_6361|Target_6361|Target_6361|Target_6361|Target_6361|Target_6361
chr13	38248364	38248504	+	Target_6361|Target_6361|Target_6361|Target_6361|Target_6361|Target_6361
chr13	38266135	38266472	+	Target_6361|Target_6361|Target_6361|Target_6361|Target_6361|Target_6361
chr13	38320073	38320592	+	Target_6361|Target_6361|Target_6361|Target_6361|Target_6361
chr13	38357092	38357497	+	Target_6361|Target_6361|Target_6361|Target_6361|Target_6361|Target_6361
chr13	38443731	38443939	+	Target_6361|Target_6361|Target_6361|Target_6361|Target_6361|Target_6361
chr13	38923941	38924058	+	Target_6361
chr13	38924135	38924192	+	Target_6361
chr13	38928375	38928433	+	Target_6361
chr13	38932229	38932269	+	Target_6361
chr13	38933437	38933470	+	Target_6361
chr13	38934847	38937143	+	Target_6361
chr13	39261172	39266654	+	Target_6361
chr13	39271834	39271924	+	Target_6361
chr13	39338440	39338587	+	Target_6361
chr13	39343714	39343945	+	Target_6361
chr13	39357206	39357332	+	Target_6361
chr13	39358693	39358945	+	Target_6361
chr13	39420709	39420859	+	Target_6361
chr13	39422597	39422807	+	Target_6361
chr13	39424174	39424372	+	Target_6361
chr13	39425080	39425245	+	Target_6361
chr13	39425822	39426005	+	Target_6361
chr13	39430262	39430393	+	Target_6361
chr13	39432011	39432170	+	Target_6361
chr13	39433423	39433727	+	Target_6361
chr13	39435567	39435699	+	Target_6361
chr13	39438411	39438743	+	Target_6361
chr13	39446878	39447071	+	Target_6361
chr13	39448618	39448723	+	Target_6361
chr13	39450158	39450286	+	Target_6361
chr13	39450384	39450519	+	Target_6361
chr13	39451253	39451380	+	Target_6361
chr13	39452270	39452458	+	Target_6361
chr13	39452967	39453114	+	Target_6361
chr13	39454420	39461267	+	Target_6361
chr13	39540061	39541186	+	Target_6361|Target_6361
chr13	39542536	39542671	+	Target_6361|Target_6361
chr13	39544321	39544525	+	Target_6361|Target_6361
chr13	39546648	39546731	+	Target_6361|Target_6361
chr13	39550676	39550749	+	Target_6361|Target_6361
chr13	39550830	39550934	+	Target_6361|Target_6361
chr13	39554188	39554272	+	Target_6361
chr13	39564806	39564996	+	Target_6361|Target_6361
chr13	39584001	39585624	+	Target_6361|Target_6361
chr13	39586219	39586370	+	Target_6361|Target_6361
chr13	39586827	39588613	+	Target_6361|Target_6361
chr13	39591636	39591681	+	Target_6361|Target_6361
chr13	39596462	39596549	+	Target_6361|Target_6361
chr13	39597188	39597267	+	Target_6361|Target_6361
chr13	39598609	39598693	+	Target_6361|Target_6361
chr13	39600413	39600524	+	Target_6361|Target_6361
chr13	39602363	39602457	+	Target_6361|Target_6361
chr13	39603417	39603512	+	Target_6361|Target_6361
chr13	39605699	39605768	+	Target_6361|Target_6361
chr13	39608267	39608333	+	Target_6361
chr13	39611334	39612252	+	Target_6361|Target_6361
chr13	39612454	39612860	+	Target_6361|Target_6361
chr13	39613272	39613425	+	Target_6361|Target_6361
chr13	39613700	39613848	+	Target_6361|Target_6361
chr13	39616241	39616442	+	Target_6361
chr13	39618226	39618318	+	Target_6361|Target_6361
chr13	39621176	39621289	+	Target_6361|Target_6361
chr13	39621810	39624246	+	Target_6361|Target_6361
chr13	39917028	39918191	+	Target_6361
chr13	39952564	39952663	+	Target_6361
chr13	40174968	40175527	+	Target_6361
chr13	40177019	40177356	+	Target_6361
chr13	40229763	40230016	+	Target_6361|Target_6361|Target_6361
chr13	40230962	40231027	+	Target_6361
chr13	40233500	40233644	+	Target_6361|Target_6361|Target_6361
chr13	40234946	40235018	+	Target_6361|Target_6361|Target_6361
chr13	40238170	40238272	+	Target_6361
chr13	40239232	40239291	+	Target_6361|Target_6361|Target_6361
chr13	40251604	40251716	+	Target_6361|Target_6361|Target_6361
chr13	40253674	40253757	+	Target_6361|Target_6361|Target_6361
chr13	40254111	40254182	+	Target_6361|Target_6361|Target_6361
chr13	40256307	40256401	+	Target_6361|Target_6361|Target_6361
chr13	40261639	40261768	+	Target_6361|Target_6361|Target_6361
chr13	40261844	40261936	+	Target_6361|Target_6361|Target_6361
chr13	40263896	40263961	+	Target_6361|Target_6361|Target_6361
chr13	40268770	40268862	+	Target_6361|Target_6361|Target_6361
chr13	40273637	40273755	+	Target_6361|Target_6361|Target_6361
chr13	40293372	40293504	+	Target_6361|Target_6361|Target_6361
chr13	40293796	40293964	+	Target_6361|Target_6361|Target_6361
chr13	40297469	40297577	+	Target_6361|Target_6361|Target_6361
chr13	40298644	40298698	+	Target_6361|Target_6361|Target_6361
chr13	40301605	40301685	+	Target_6361|Target_6361|Target_6361
chr13	40325082	40326765	+	Target_6361|Target_6361
chr13	40362471	40365802	+	Target_6361
chr13	40768645	40770528	+	Target_6361
chr13	40771404	40771548	+	Target_6361
chr13	40771901	40772014	+	Target_6361
chr13	40778464	40778655	+	Target_6361
chr13	40781035	40781189	+	Target_6361
chr13	40794573	40794639	+	Target_6361
chr13	40921270	40924439	+	Target_6361|Target_6361
chr13	41025070	41025340	+	Target_6361|Target_6361
chr13	41031650	41032805	+	Target_6361
chr13	41034418	41034543	+	Target_6361|Target_6361|Target_6361
chr13	41040643	41040814	+	Target_6361|Target_6361|Target_6361
chr13	41044132	41044299	+	Target_6361|Target_6361|Target_6361
chr13	41048130	41048232	+	Target_6361|Target_6361|Target_6361
chr13	41055045	41055143	+	Target_6361|Target_6361|Target_6361
chr13	41129800	41133171	+	Target_6361
chr13	41133645	41134997	+	Target_6361
chr13	41239719	41240734	+	Target_6361
chr13	41301963	41302011	+	Target_6361
chr13	41303431	41303737	+	Target_6361
chr13	41323273	41323417	+	Target_6361
chr13	41328154	41328228	+	Target_6361
chr13	41331008	41331149	+	Target_6361
chr13	41333083	41333242	+	Target_6361
chr13	41340881	41341169	+	Target_6361
chr13	41345120	41345347	+	Target_6361
chr13	41363546	41363799	+	Target_6361
chr13	41367293	41367417	+	Target_6361
chr13	41371120	41374860	+	Target_6361|Target_6361|Target_6361
chr13	41379253	41379391	+	Target_6361
chr13	41381429	41381599	+	Target_6361
chr13	41382573	41382732	+	Target_6361
chr13	41383678	41386596	+	Target_6361|Target_6361
chr13	41400641	41400730	+	Target_6361|Target_6361
chr13	41410732	41410824	+	Target_6361|Target_6361
chr13	41410944	41411021	+	Target_6361|Target_6361
chr13	41428796	41428885	+	Target_6361
chr13	41428988	41429070	+	Target_6361
chr13	41429890	41429951	+	Target_6361|Target_6361
chr13	41486024	41486859	+	Target_6361
chr13	41495609	41495667	+	Target_6361
chr13	41495754	41495910	+	Target_6361|Target_6361|Target_6361
chr13	41506054	41508164	+	Target_6361|Target_6361
chr13	41515056	41515506	+	Target_6361|Target_6361
chr13	41517087	41517280	+	Target_6361|Target_6361
chr13	41517977	41518061	+	Target_6361|Target_6361
chr13	41523941	41524109	+	Target_6361|Target_6361
chr13	41525464	41525572	+	Target_6361|Target_6361
chr13	41532971	41533152	+	Target_6361|Target_6361
chr13	41556118	41556418	+	Target_6361|Target_6361
chr13	41593363	41593508	+	Target_6361
chr13	41635696	41635811	+	Target_6361
chr13	41636779	41636852	+	Target_6361
chr13	41639151	41639214	+	Target_6361
chr13	41639299	41639423	+	Target_6361
chr13	41642696	41642873	+	Target_6361
chr13	41645662	41645709	+	Target_6361
chr13	41646917	41646993	+	Target_6361
chr13	41650179	41650373	+	Target_6361
chr13	41654781	41654945	+	Target_6361
chr13	41656839	41658139	+	Target_6361
chr13	41701708	41706936	+	Target_6361
chr13	41765710	41768702	+	Target_6361
chr13	41790515	41791364	+	Target_6361
chr13	41797391	41797490	+	Target_6361
chr13	41800567	41800704	+	Target_6361
chr13	41808025	41808143	+	Target_6361
chr13	41814396	41814569	+	Target_6361
chr13	41826780	41826888	+	Target_6361
chr13	41827084	41827166	+	Target_6361
chr13	41828664	41828756	+	Target_6361
chr13	41834628	41835051	+	Target_6361
chr13	41837620	41837713	+	Target_6361
chr13	41885340	41885718	+	Target_6361|Target_6361|Target_6361
chr13	41890981	41891066	+	Target_6361|Target_6361|Target_6361
chr13	41892941	41893046	+	Target_6361|Target_6361|Target_6361
chr13	41894802	41894960	+	Target_6361|Target_6361|Target_6361
chr13	41897191	41897326	+	Target_6361|Target_6361|Target_6361
chr13	41899833	41899987	+	Target_6361|Target_6361|Target_6361
chr13	41902859	41902979	+	Target_6361|Target_6361|Target_6361
chr13	41905409	41905505	+	Target_6361|Target_6361|Target_6361
chr13	41910785	41910892	+	Target_6361|Target_6361
chr13	41929279	41929352	+	Target_6361|Target_6361|Target_6361
chr13	41932439	41932854	+	Target_6361|Target_6361|Target_6361
chr13	41932945	41933098	+	Target_6361
chr13	41936166	41936295	+	Target_6361
chr13	41941574	41941788	+	Target_6361
chr13	41943225	41943419	+	Target_6361
chr13	41946338	41946447	+	Target_6361
chr13	41946867	41946966	+	Target_6361
chr13	41947772	41947916	+	Target_6361
chr13	41948877	41948975	+	Target_6361
chr13	41949540	41951166	+	Target_6361
chr13	42016699	42017902	+	Target_6361
chr13	42031541	42031892	+	Target_6361
chr13	42032420	42032606	+	Target_6361
chr13	42040958	42041066	+	Target_6361
chr13	42042911	42042974	+	Target_6361
chr13	42044613	42045013	+	Target_6361
chr13	42140960	42142441	+	Target_6361
chr13	42144603	42144842	+	Target_6361
chr13	42149875	42149974	+	Target_6361
chr13	42161647	42161806	+	Target_6361
chr13	42164775	42164901	+	Target_6361
chr13	42179303	42179412	+	Target_6361
chr13	42185711	42185868	+	Target_6361
chr13	42189111	42189220	+	Target_6361
chr13	42245081	42245283	+	Target_6361
chr13	42249350	42249432	+	Target_6361
chr13	42259182	42259378	+	Target_6361
chr13	42263489	42263644	+	Target_6361
chr13	42264301	42264411	+	Target_6361
chr13	42265455	42265581	+	Target_6361
chr13	42266009	42266074	+	Target_6361
chr13	42266997	42267108	+	Target_6361
chr13	42273206	42273406	+	Target_6361
chr13	42275527	42275666	+	Target_6361
chr13	42277438	42277547	+	Target_6361
chr13	42293472	42293878	+	Target_6361|Target_6361
chr13	42295505	42295711	+	Target_6361|Target_6361
chr13	42301329	42301449	+	Target_6361|Target_6361
chr13	42303677	42303813	+	Target_6361|Target_6361
chr13	42306215	42306291	+	Target_6361|Target_6361
chr13	42335263	42335340	+	Target_6361|Target_6361
chr13	42352120	42352192	+	Target_6361|Target_6361
chr13	42357930	42358037	+	Target_6361|Target_6361
chr13	42361572	42361679	+	Target_6361|Target_6361
chr13	42385360	42385476	+	Target_6361|Target_6361
chr13	42390833	42390911	+	Target_6361|Target_6361
chr13	42393353	42393522	+	Target_6361|Target_6361
chr13	42404664	42404778	+	Target_6361|Target_6361
chr13	42407506	42407667	+	Target_6361|Target_6361
chr13	42439871	42439949	+	Target_6361|Target_6361
chr13	42440037	42440172	+	Target_6361|Target_6361
chr13	42442481	42442613	+	Target_6361|Target_6361
chr13	42457522	42457627	+	Target_6361|Target_6361
chr13	42460055	42460164	+	Target_6361|Target_6361
chr13	42460916	42460966	+	Target_6361|Target_6361
chr13	42461332	42461497	+	Target_6361|Target_6361
chr13	42465555	42465723	+	Target_6361|Target_6361
chr13	42481721	42481832	+	Target_6361|Target_6361
chr13	42486173	42486304	+	Target_6361|Target_6361
chr13	42524071	42524149	+	Target_6361|Target_6361
chr13	42534988	42535221	+	Target_6361|Target_6361
chr13	42535304	42536370	+	Target_6361
chr13	42542536	42542608	+	Target_6361
chr13	42550584	42550752	+	Target_6361
chr13	42554928	42555701	+	Target_6361
chr13	42614171	42614262	+	Target_6361
chr13	42622842	42623101	+	Target_6361|Target_6361|Target_6361
chr13	42701598	42701709	+	Target_6361|Target_6361|Target_6361
chr13	42703687	42703768	+	Target_6361|Target_6361|Target_6361
chr13	42712177	42712285	+	Target_6361|Target_6361
chr13	42729426	42729531	+	Target_6361|Target_6361|Target_6361|Target_6361|Target_6361
chr13	42729802	42729935	+	Target_6361|Target_6361|Target_6361|Target_6361|Target_6361
chr13	42733401	42733508	+	Target_6361|Target_6361|Target_6361|Target_6361|Target_6361
chr13	42734146	42734272	+	Target_6361|Target_6361|Target_6361|Target_6361|Target_6361
chr13	42739466	42739569	+	Target_6361|Target_6361|Target_6361|Target_6361|Target_6361
chr13	42740650	42740810	+	Target_6361|Target_6361|Target_6361|Target_6361|Target_6361
chr13	42742575	42742684	+	Target_6361|Target_6361|Target_6361|Target_6361|Target_6361
chr13	42742814	42742954	+	Target_6361|Target_6361|Target_6361|Target_6361|Target_6361
chr13	42748195	42748280	+	Target_6361|Target_6361|Target_6361|Target_6361|Target_6361
chr13	42752270	42752356	+	Target_6361|Target_6361|Target_6361|Target_6361|Target_6361
chr13	42761184	42761284	+	Target_6361|Target_6361|Target_6361|Target_6361|Target_6361
chr13	42763171	42763445	+	Target_6361|Target_6361|Target_6361|Target_6361|Target_6361
chr13	42764538	42764661	+	Target_6361|Target_6361|Target_6361|Target_6361|Target_6361
chr13	42769020	42769152	+	Target_6361|Target_6361|Target_6361|Target_6361|Target_6361
chr13	42772613	42772731	+	Target_6361|Target_6361|Target_6361|Target_6361|Target_6361
chr13	42773701	42773812	+	Target_6361|Target_6361|Target_6361|Target_6361|Target_6361
chr13	42773948	42774045	+	Target_6361|Target_6361|Target_6361|Target_6361|Target_6361
chr13	42780174	42780282	+	Target_6361|Target_6361|Target_6361|Target_6361|Target_6361
chr13	42783094	42783208	+	Target_6361|Target_6361|Target_6361|Target_6361|Target_6361
chr13	42783466	42783601	+	Target_6361|Target_6361|Target_6361|Target_6361|Target_6361
chr13	42784737	42784901	+	Target_6361|Target_6361|Target_6361|Target_6361|Target_6361
chr13	42788642	42788748	+	Target_6361|Target_6361|Target_6361|Target_6361|Target_6361
chr13	42789710	42789803	+	Target_6361|Target_6361|Target_6361|Target_6361|Target_6361
chr13	42793365	42793485	+	Target_6361|Target_6361|Target_6361|Target_6361|Target_6361
chr13	42793821	42793930	+	Target_6361|Target_6361|Target_6361|Target_6361|Target_6361
chr13	42795399	42795530	+	Target_6361|Target_6361|Target_6361
chr13	42799425	42799473	+	Target_6361
chr13	42803234	42803891	+	Target_6361|Target_6361|Target_6361|Target_6361|Target_6361
chr13	42846288	42846364	+	Target_6361
chr13	42860121	42860171	+	Target_6361
chr13	42860435	42860535	+	Target_6361
chr13	42866520	42866637	+	Target_6361
chr13	42869830	42869878	+	Target_6361
chr13	42871183	42871318	+	Target_6361
chr13	42872668	42872933	+	Target_6361
chr13	42873498	42877999	+	Target_6361
chr13	42882589	42882745	+	Target_6361
chr13	42887182	42887266	+	Target_6361
chr13	42888029	42888076	+	Target_6361
chr13	42891663	42891824	+	Target_6361
chr13	42893223	42897403	+	Target_6361
chr13	43136871	43137099	+	Target_6361
chr13	43140756	43140898	+	Target_6361
chr13	43145715	43145874	+	Target_6361
chr13	43148290	43148658	+	Target_6361
chr13	43155261	43155429	+	Target_6361|Target_6361
chr13	43174887	43174933	+	Target_6361|Target_6361
chr13	43175018	43175117	+	Target_6361|Target_6361
chr13	43180632	43182149	+	Target_6361|Target_6361
chr13	43355685	43355800	+	Target_6361
chr13	43358195	43358302	+	Target_6361
chr13	43360898	43361019	+	Target_6361
chr13	43362726	43365685	+	Target_6361
chr13	43462121	43462638	+	Target_6361|Target_6361
chr13	43463346	43463378	+	Target_6361
chr13	43469144	43469244	+	Target_6361|Target_6361
chr13	43474445	43474519	+	Target_6361|Target_6361
chr13	43491676	43491760	+	Target_6361|Target_6361
chr13	43493435	43493468	+	Target_6361
chr13	43500471	43500565	+	Target_6361|Target_6361
chr13	43528083	43528157	+	Target_6361|Target_6361
chr13	43537390	43537474	+	Target_6361|Target_6361
chr13	43538201	43538275	+	Target_6361|Target_6361
chr13	43543229	43543313	+	Target_6361|Target_6361
chr13	43544747	43544806	+	Target_6361|Target_6361
chr13	43566113	43566377	+	Target_6361|Target_6361
chr13	43597361	43597870	+	Target_6361
chr13	43639821	43639873	+	Target_6361
chr13	43643065	43643139	+	Target_6361
chr13	43652747	43652824	+	Target_6361
chr13	43659903	43659974	+	Target_6361
chr13	43681313	43683306	+	Target_6361
chr13	43787665	43788257	+	Target_6361|Target_6361|Target_6361
chr13	43798188	43798274	+	Target_6361|Target_6361|Target_6361
chr13	43810771	43810874	+	Target_6361|Target_6361|Target_6361
chr13	43839533	43839590	+	Target_6361|Target_6361|Target_6361
chr13	43843605	43843713	+	Target_6361|Target_6361|Target_6361
chr13	43872481	43872666	+	Target_6361|Target_6361|Target_6361
chr13	43896519	43896637	+	Target_6361|Target_6361|Target_6361
chr13	43900554	43900661	+	Target_6361|Target_6361|Target_6361
chr13	43918673	43918886	+	Target_6361|Target_6361|Target_6361
chr13	43930054	43930288	+	Target_6361|Target_6361|Target_6361
chr13	43933986	43934193	+	Target_6361|Target_6361|Target_6361
chr13	43935414	43935588	+	Target_6361|Target_6361|Target_6361
chr13	43986051	43986189	+	Target_6361|Target_6361|Target_6361
chr13	43986980	43987124	+	Target_6361|Target_6361|Target_6361
chr13	44058144	44058288	+	Target_6361|Target_6361|Target_6361
chr13	44184018	44184055	+	Target_6361
chr13	44203568	44203613	+	Target_6361
chr13	44241577	44241680	+	Target_6361|Target_6361
chr13	44360787	44361116	+	Target_6361|Target_6361
chr13	44410488	44411565	+	Target_6361
chr13	44432916	44433033	+	Target_6361
chr13	44433807	44434206	+	Target_6361
chr13	44442829	44442939	+	Target_6361
chr13	44443466	44443625	+	Target_6361
chr13	44448977	44449063	+	Target_6361
chr13	44453419	44453870	+	Target_6361|Target_6361
chr13	44453968	44454255	+	Target_6361
chr13	44455087	44455683	+	Target_6361|Target_6361
chr13	44456320	44456499	+	Target_6361|Target_6361
chr13	44457906	44458072	+	Target_6361|Target_6361
chr13	44462892	44463118	+	Target_6361|Target_6361
chr13	44464249	44464410	+	Target_6361|Target_6361
chr13	44465584	44468068	+	Target_6361|Target_6361
chr13	44596470	44596804	+	Target_6361
chr13	44600958	44601030	+	Target_6361
chr13	44602441	44604599	+	Target_6361
chr13	44947977	44948245	+	Target_6361
chr13	44953776	44953849	+	Target_6361
chr13	44971407	44971850	+	Target_6361
chr13	45006278	45009019	+	Target_6361|Target_6361|Target_6361|Target_6361|Target_6361
chr13	45010179	45010231	+	Target_6361|Target_6361|Target_6361|Target_6361
chr13	45010639	45011060	+	Target_6361
chr13	45011311	45011390	+	Target_6361
chr13	45048353	45048437	+	Target_6361
chr13	45147298	45150701	+	Target_6361|Target_6361|Target_6361
chr13	45151177	45151313	+	Target_6361
chr13	45152237	45154568	+	Target_6361
chr13	45373639	45375141	+	Target_6361
chr13	45378855	45379166	+	Target_6361
chr13	45383544	45383766	+	Target_6361
chr13	45513383	45515457	+	Target_6361
chr13	45517576	45517809	+	Target_6361
chr13	45523856	45523973	+	Target_6361
chr13	45533515	45533709	+	Target_6361
chr13	45539978	45540071	+	Target_6361
chr13	45553324	45553401	+	Target_6361
chr13	45554024	45554087	+	Target_6361
chr13	45554856	45554955	+	Target_6361
chr13	45556206	45556289	+	Target_6361
chr13	45563159	45563613	+	Target_6361
chr13	45563686	45563877	+	Target_6361
chr13	45578439	45578572	+	Target_6361
chr13	45580336	45580438	+	Target_6361
chr13	45582929	45583014	+	Target_6361
chr13	45589086	45589218	+	Target_6361
chr13	45589566	45589731	+	Target_6361
chr13	45594464	45594563	+	Target_6361
chr13	45601919	45602404	+	Target_6361
chr13	45694630	45694856	+	Target_6361
chr13	45710867	45710941	+	Target_6361
chr13	45723904	45723923	+	Target_6361
chr13	45725821	45725966	+	Target_6361
chr13	45766987	45768889	+	Target_6361
chr13	45774958	45775175	+	Target_6361
chr13	45781558	45781640	+	Target_6361
chr13	45827005	45827105	+	Target_6361
chr13	45841367	45841511	+	Target_6361
chr13	45857576	45858239	+	Target_6361
chr13	45911303	45911523	+	Target_6361
chr13	45911614	45911744	+	Target_6361
chr13	45912794	45912911	+	Target_6361
chr13	45913631	45913737	+	Target_6361
chr13	45914128	45914319	+	Target_6361
chr13	45914846	45914920	+	Target_6361
chr13	45915176	45915297	+	Target_6361
chr13	45915479	45915522	+	Target_6361
chr13	45917560	45917675	+	Target_6361
chr13	45918513	45918581	+	Target_6361
chr13	45944214	45944317	+	Target_6361
chr13	45951195	45951350	+	Target_6361
chr13	45952664	45952806	+	Target_6361
chr13	45953329	45953470	+	Target_6361
chr13	45955276	45955350	+	Target_6361
chr13	45957223	45957370	+	Target_6361
chr13	45963869	45963955	+	Target_6361
chr13	45965166	45965618	+	Target_6361
chr13	45967453	45970150	+	Target_6361
chr13	45971392	45971473	+	Target_6361
chr13	45973074	45973213	+	Target_6361
chr13	45975217	45975342	+	Target_6361
chr13	45976409	45976505	+	Target_6361
chr13	45978461	45978547	+	Target_6361
chr13	45980017	45980112	+	Target_6361
chr13	45983061	45983209	+	Target_6361
chr13	45985496	45985615	+	Target_6361
chr13	45992434	45992516	+	Target_6361
chr13	46039029	46039345	+	Target_6361
chr13	46050335	46050482	+	Target_6361
chr13	46053139	46053201	+	Target_6361
chr13	46054259	46054425	+	Target_6361
chr13	46055364	46055439	+	Target_6361
chr13	46056515	46056608	+	Target_6361
chr13	46057364	46057490	+	Target_6361
chr13	46060629	46060710	+	Target_6361
chr13	46065049	46065093	+	Target_6361
chr13	46065546	46065673	+	Target_6361
chr13	46066293	46066385	+	Target_6361
chr13	46067481	46067621	+	Target_6361
chr13	46070286	46070447	+	Target_6361
chr13	46077378	46077484	+	Target_6361
chr13	46083826	46083951	+	Target_6361
chr13	46085899	46085989	+	Target_6361
chr13	46090277	46090398	+	Target_6361
chr13	46092896	46092985	+	Target_6361
chr13	46093094	46093229	+	Target_6361
chr13	46099110	46099186	+	Target_6361
chr13	46103925	46104053	+	Target_6361
chr13	46104816	46104915	+	Target_6361
chr13	46108836	46110833	+	Target_6361
chr13	46115431	46115815	+	Target_6361
chr13	46118894	46119120	+	Target_6361
chr13	46124027	46124180	+	Target_6361
chr13	46124365	46124451	+	Target_6361
chr13	46135503	46135661	+	Target_6361
chr13	46137861	46137923	+	Target_6361
chr13	46142449	46142586	+	Target_6361
chr13	46148976	46149065	+	Target_6361
chr13	46154067	46154109	+	Target_6361
chr13	46154737	46154800	+	Target_6361
chr13	46161197	46161367	+	Target_6361
chr13	46164783	46164832	+	Target_6361
chr13	46170503	46171198	+	Target_6361
chr13	46181698	46181750	+	Target_6361
chr13	46189819	46189874	+	Target_6361
chr13	46276445	46276600	+	Target_6361
chr13	46276909	46276990	+	Target_6361
chr13	46287316	46288693	+	Target_6361
chr13	46354415	46358192	+	Target_6361
chr13	46425629	46425846	+	Target_6361
chr13	46536313	46538177	+	Target_6361
chr13	46539414	46539567	+	Target_6361
chr13	46541638	46542163	+	Target_6361
chr13	46542882	46544106	+	Target_6361
chr13	46544496	46544600	+	Target_6361
chr13	46549417	46549973	+	Target_6361
chr13	46553947	46554139	+	Target_6361
chr13	46559431	46559896	+	Target_6361
chr13	46562921	46563232	+	Target_6361
chr13	46577273	46577471	+	Target_6361
chr13	46584482	46584640	+	Target_6361
chr13	46585549	46585689	+	Target_6361
chr13	46594583	46594692	+	Target_6361
chr13	46616298	46616410	+	Target_6361
chr13	46619089	46619199	+	Target_6361
chr13	46619525	46619651	+	Target_6361
chr13	46626832	46626894	+	Target_6361
chr13	46626982	46627100	+	Target_6361|Target_6361
chr13	46627321	46627933	+	Target_6361|Target_6361|Target_6361
chr13	46629896	46629984	+	Target_6361|Target_6361
chr13	46632313	46632516	+	Target_6361|Target_6361
chr13	46638782	46638876	+	Target_6361|Target_6361
chr13	46641441	46641552	+	Target_6361
chr13	46648007	46648112	+	Target_6361|Target_6361
chr13	46652934	46653036	+	Target_6361|Target_6361
chr13	46656575	46656684	+	Target_6361|Target_6361
chr13	46658353	46658478	+	Target_6361|Target_6361
chr13	46661879	46661955	+	Target_6361|Target_6361
chr13	46668987	46669137	+	Target_6361|Target_6361
chr13	46671244	46671534	+	Target_6361
chr13	46672532	46675482	+	Target_6361|Target_6361
chr13	46679070	46679211	+	Target_6361|Target_6361
chr13	46700057	46701858	+	Target_6361
chr13	46704948	46705073	+	Target_6361
chr13	46708261	46708385	+	Target_6361
chr13	46716426	46716560	+	Target_6361
chr13	46717424	46717539	+	Target_6361
chr13	46718576	46718655	+	Target_6361
chr13	46721042	46721238	+	Target_6361
chr13	46722486	46722582	+	Target_6361
chr13	46725070	46725213	+	Target_6361
chr13	46726914	46727080	+	Target_6361
chr13	46728939	46729021	+	Target_6361
chr13	46730572	46730705	+	Target_6361
chr13	46732656	46732786	+	Target_6361
chr13	46732960	46733124	+	Target_6361
chr13	46733733	46733821	+	Target_6361
chr13	46756245	46756459	+	Target_6361
chr13	46916136	46917632	+	Target_6361
chr13	46918875	46918966	+	Target_6361
chr13	46919581	46919735	+	Target_6361
chr13	46923420	46923482	+	Target_6361
chr13	46924247	46924486	+	Target_6361
chr13	46930566	46930631	+	Target_6361
chr13	46933620	46933766	+	Target_6361
chr13	46935575	46935708	+	Target_6361
chr13	46936672	46936733	+	Target_6361
chr13	46937249	46937348	+	Target_6361
chr13	46942176	46942384	+	Target_6361
chr13	46942867	46942950	+	Target_6361
chr13	46946075	46946732	+	Target_6361
chr13	46952024	46952140	+	Target_6361
chr13	46961268	46961635	+	Target_6361
chr13	47127295	47127838	+	Target_6361|Target_6361|Target_6361
chr13	47224335	47224480	+	Target_6361|Target_6361|Target_6361
chr13	47243164	47243291	+	Target_6361|Target_6361|Target_6361
chr13	47255875	47255981	+	Target_6361|Target_6361|Target_6361
chr13	47260039	47260176	+	Target_6361|Target_6361|Target_6361
chr13	47261986	47262114	+	Target_6361|Target_6361|Target_6361
chr13	47263267	47263331	+	Target_6361|Target_6361|Target_6361
chr13	47266670	47266776	+	Target_6361|Target_6361|Target_6361
chr13	47269027	47269152	+	Target_6361|Target_6361|Target_6361
chr13	47273470	47273538	+	Target_6361|Target_6361|Target_6361
chr13	47275255	47275342	+	Target_6361|Target_6361|Target_6361
chr13	47279202	47279292	+	Target_6361|Target_6361|Target_6361
chr13	47279402	47279439	+	Target_6361|Target_6361|Target_6361
chr13	47285925	47285979	+	Target_6361|Target_6361|Target_6361
chr13	47286659	47286732	+	Target_6361|Target_6361|Target_6361
chr13	47289694	47289799	+	Target_6361
chr13	47297355	47297465	+	Target_6361|Target_6361|Target_6361
chr13	47302981	47303119	+	Target_6361|Target_6361|Target_6361
chr13	47308055	47308133	+	Target_6361|Target_6361|Target_6361
chr13	47315776	47319036	+	Target_6361|Target_6361
chr13	47324674	47327175	+	Target_6361
chr13	47345390	47345631	+	Target_6361
chr13	47351590	47351758	+	Target_6361
chr13	47354069	47354168	+	Target_6361
chr13	47355630	47355750	+	Target_6361
chr13	47356801	47356926	+	Target_6361
chr13	47358386	47358485	+	Target_6361
chr13	47361155	47361244	+	Target_6361
chr13	47365480	47365555	+	Target_6361
chr13	47367531	47367579	+	Target_6361
chr13	47371239	47371367	+	Target_6361
chr13	47405676	47409774	+	Target_6361|Target_6361
chr13	47466524	47466725	+	Target_6361|Target_6361
chr13	47469629	47470369	+	Target_6361
chr13	47470808	47471211	+	Target_6361|Target_6361
chr13	48516790	48517580	+	Target_6361
chr13	48523074	48523163	+	Target_6361
chr13	48523617	48523738	+	Target_6361
chr13	48528274	48528417	+	Target_6361
chr13	48528530	48528692	+	Target_6361
chr13	48542729	48542868	+	Target_6361
chr13	48547398	48547527	+	Target_6361
chr13	48562675	48562838	+	Target_6361
chr13	48563016	48563116	+	Target_6361
chr13	48570977	48571158	+	Target_6361
chr13	48575315	48575462	+	Target_6361
chr13	48611702	48612040	+	Target_6361
chr13	48615055	48615252	+	Target_6361
chr13	48619795	48621282	+	Target_6361
chr13	48650091	48651447	+	Target_6361
chr13	48653979	48654111	+	Target_6361
chr13	48655780	48655867	+	Target_6361
chr13	48657506	48657564	+	Target_6361
chr13	48660417	48660588	+	Target_6361
chr13	48664487	48664554	+	Target_6361
chr13	48669089	48669240	+	Target_6361
chr13	48807273	48807613	+	Target_6361
chr13	48827943	48828072	+	Target_6361
chr13	48830312	48830519	+	Target_6361
chr13	48832261	48832372	+	Target_6361
chr13	48832932	48833083	+	Target_6361
chr13	48835274	48836232	+	Target_6361
chr13	48870648	48871266	+	Target_6361
chr13	48876474	48876628	+	Target_6361
chr13	48877426	48877797	+	Target_6361
chr13	48877882	48878185	+	Target_6361
chr13	48881415	48881542	+	Target_6361
chr13	48916734	48916850	+	Target_6361
chr13	48919215	48919335	+	Target_6361
chr13	48921960	48921999	+	Target_6361
chr13	48923091	48923159	+	Target_6361
chr13	48934152	48934263	+	Target_6361
chr13	48936950	48937093	+	Target_6361
chr13	48939029	48939107	+	Target_6361
chr13	48941629	48941739	+	Target_6361
chr13	48942662	48942740	+	Target_6361
chr13	48947540	48947628	+	Target_6361
chr13	48951053	48951170	+	Target_6361
chr13	48953729	48953786	+	Target_6361
chr13	48954188	48954220	+	Target_6361
chr13	48954300	48954377	+	Target_6361
chr13	48955382	48955579	+	Target_6361
chr13	48985181	48987653	+	Target_6361|Target_6361|Target_6361
chr13	48989835	48989946	+	Target_6361|Target_6361
chr13	48990448	48990700	+	Target_6361
chr13	48991302	48991456	+	Target_6361|Target_6361
chr13	48996785	48996926	+	Target_6361|Target_6361
chr13	48998128	48998255	+	Target_6361
chr13	49000994	49001043	+	Target_6361
chr13	49018688	49018840	+	Target_6361
chr13	49027128	49027247	+	Target_6361
chr13	49030339	49030485	+	Target_6361
chr13	49033823	49033969	+	Target_6361
chr13	49037866	49037971	+	Target_6361
chr13	49039133	49039247	+	Target_6361
chr13	49039340	49039504	+	Target_6361
chr13	49047495	49047526	+	Target_6361
chr13	49050836	49050979	+	Target_6361
chr13	49051490	49051540	+	Target_6361
chr13	49054133	49056026	+	Target_6361
chr13	49063098	49064387	+	Target_6361
chr13	49070326	49070457	+	Target_6361
chr13	49073756	49073896	+	Target_6361
chr13	49075877	49076004	+	Target_6361
chr13	49076859	49077050	+	Target_6361
chr13	49084764	49084907	+	Target_6361
chr13	49085905	49086013	+	Target_6361
chr13	49086151	49086310	+	Target_6361
chr13	49086864	49087031	+	Target_6361
chr13	49089340	49089491	+	Target_6361
chr13	49089721	49089877	+	Target_6361
chr13	49096033	49096098	+	Target_6361
chr13	49096443	49096539	+	Target_6361
chr13	49098794	49098893	+	Target_6361
chr13	49107163	49107316	+	Target_6361
chr13	49280950	49283498	+	Target_6361
chr13	49550047	49550313	+	Target_6361
chr13	49580287	49580425	+	Target_6361
chr13	49649424	49649500	+	Target_6361
chr13	49684448	49684542	+	Target_6361
chr13	49688790	49688867	+	Target_6361|Target_6361
chr13	49705272	49705510	+	Target_6361|Target_6361
chr13	49710467	49710737	+	Target_6361|Target_6361
chr13	49712882	49712941	+	Target_6361|Target_6361
chr13	49719913	49720071	+	Target_6361|Target_6361
chr13	49741379	49741439	+	Target_6361|Target_6361
[truncated: 1,988 more rows]
