# Supplementary material for: Affected Kindred Analysis of Human X Chromosome Exomes to Identify Novel X-Linked Intellectual Disability Genes
Source: PLoS One. 2015 Feb 13;10(2):e0116454. doi: 10.1371/journal.pone.0116454 (PMC4332666; doi:10.1371/journal.pone.0116454)
Supplement: S2 File — is a compressed file providing a collection of bash-based and R-based scripts that were written and run to process and analyze our XLID study cohort. The scripts provided assume that short-read alignment has already been performed, including quality correction steps. These scripts will run data processing and analysis for a test cohort, as well as comparison analyses with other public databases. (ZIP) [file pone.0116454.s006.zip › Sib-PairCross-CohortFilter_scripts/interval_lists/chr14_Targets.interval_list]

@HD	VN:1.0	SO:coordinate
@SQ	SN:chr1	LN:249250621
@SQ	SN:chr2	LN:243199373
@SQ	SN:chr3	LN:198022430
@SQ	SN:chr4	LN:191154276
@SQ	SN:chr5	LN:180915260
@SQ	SN:chr6	LN:171115067
@SQ	SN:chr7	LN:159138663
@SQ	SN:chr8	LN:146364022
@SQ	SN:chr9	LN:141213431
@SQ	SN:chr10	LN:135534747
@SQ	SN:chr11	LN:135006516
@SQ	SN:chr12	LN:133851895
@SQ	SN:chr13	LN:115169878
@SQ	SN:chr14	LN:107349540
@SQ	SN:chr15	LN:102531392
@SQ	SN:chr16	LN:90354753
@SQ	SN:chr17	LN:81195210
@SQ	SN:chr18	LN:78077248
@SQ	SN:chr19	LN:59128983
@SQ	SN:chr20	LN:63025520
@SQ	SN:chr21	LN:48129895
@SQ	SN:chr22	LN:51304566
@SQ	SN:chrX	LN:155270560
@SQ	SN:chrY	LN:59373566
@SQ	SN:chrM	LN:16571
@SQ	SN:chr1_gl000191_random	LN:106433
@SQ	SN:chr1_gl000192_random	LN:547496
@SQ	SN:chr4_gl000193_random	LN:189789
@SQ	SN:chr4_gl000194_random	LN:191469
@SQ	SN:chr7_gl000195_random	LN:182896
@SQ	SN:chr8_gl000196_random	LN:38914
@SQ	SN:chr8_gl000197_random	LN:37175
@SQ	SN:chr9_gl000198_random	LN:90085
@SQ	SN:chr9_gl000199_random	LN:169874
@SQ	SN:chr9_gl000200_random	LN:187035
@SQ	SN:chr9_gl000201_random	LN:36148
@SQ	SN:chr11_gl000202_random	LN:40103
@SQ	SN:chr17_gl000203_random	LN:37498
@SQ	SN:chr17_gl000204_random	LN:81310
@SQ	SN:chr17_gl000205_random	LN:174588
@SQ	SN:chr17_gl000206_random	LN:41001
@SQ	SN:chr18_gl000207_random	LN:4262
@SQ	SN:chr19_gl000208_random	LN:92689
@SQ	SN:chr19_gl000209_random	LN:159169
@SQ	SN:chr21_gl000210_random	LN:27682
@SQ	SN:chrUn_gl000211	LN:166566
@SQ	SN:chrUn_gl000212	LN:186858
@SQ	SN:chrUn_gl000213	LN:164239
@SQ	SN:chrUn_gl000214	LN:137718
@SQ	SN:chrUn_gl000215	LN:172545
@SQ	SN:chrUn_gl000216	LN:172294
@SQ	SN:chrUn_gl000217	LN:172149
@SQ	SN:chrUn_gl000218	LN:161147
@SQ	SN:chrUn_gl000219	LN:179198
@SQ	SN:chrUn_gl000220	LN:161802
@SQ	SN:chrUn_gl000221	LN:155397
@SQ	SN:chrUn_gl000222	LN:186861
@SQ	SN:chrUn_gl000223	LN:180455
@SQ	SN:chrUn_gl000224	LN:179693
@SQ	SN:chrUn_gl000225	LN:211173
@SQ	SN:chrUn_gl000226	LN:15008
@SQ	SN:chrUn_gl000227	LN:128374
@SQ	SN:chrUn_gl000228	LN:129120
@SQ	SN:chrUn_gl000229	LN:19913
@SQ	SN:chrUn_gl000230	LN:43691
@SQ	SN:chrUn_gl000231	LN:27386
@SQ	SN:chrUn_gl000232	LN:40652
@SQ	SN:chrUn_gl000233	LN:45941
@SQ	SN:chrUn_gl000234	LN:40531
@SQ	SN:chrUn_gl000235	LN:34474
@SQ	SN:chrUn_gl000236	LN:41934
@SQ	SN:chrUn_gl000237	LN:45867
@SQ	SN:chrUn_gl000238	LN:39939
@SQ	SN:chrUn_gl000239	LN:33824
@SQ	SN:chrUn_gl000240	LN:41933
@SQ	SN:chrUn_gl000241	LN:42152
@SQ	SN:chrUn_gl000242	LN:43523
@SQ	SN:chrUn_gl000243	LN:43341
@SQ	SN:chrUn_gl000244	LN:39929
@SQ	SN:chrUn_gl000245	LN:36651
@SQ	SN:chrUn_gl000246	LN:38154
@SQ	SN:chrUn_gl000247	LN:36422
@SQ	SN:chrUn_gl000248	LN:39786
@SQ	SN:chrUn_gl000249	LN:38502
@PG	ID:bowtie2	PN:bowtie2	VN:2.0.0-beta7
@PG	ID:1	PN:IntervalListTools	CL:net.sf.picard.util.IntervalListTools INPUT=[chr14_Targets.interval_list] OUTPUT=chr14_Targets.interval_list UNIQUE=true SORT=true PADDING=0 VERBOSITY=INFO QUIET=false VALIDATION_STRINGENCY=STRICT COMPRESSION_LEVEL=5 MAX_RECORDS_IN_RAM=500000 CREATE_INDEX=false CREATE_MD5_FILE=false
chr14	19377593	19378574	+	Target_11711
chr14	19407014	19408008	+	Target_11711
chr14	19409572	19409681	+	Target_11711
chr14	19409941	19410111	+	Target_11711
chr14	19553364	19553937	+	Target_11711|Target_11711
chr14	19558716	19558831	+	Target_11711|Target_11711
chr14	19558990	19559164	+	Target_11711|Target_11711
chr14	19561993	19562100	+	Target_11711|Target_11711
chr14	19563403	19563541	+	Target_11711|Target_11711
chr14	19566011	19566082	+	Target_11711|Target_11711
chr14	19571347	19571418	+	Target_11711|Target_11711
chr14	19573099	19573144	+	Target_11711|Target_11711
chr14	19574185	19574352	+	Target_11711|Target_11711
chr14	19578324	19578373	+	Target_11711
chr14	19582970	19583089	+	Target_11711|Target_11711
chr14	19584596	19584942	+	Target_11711|Target_11711
chr14	19983953	19989039	+	Target_11711
chr14	19990546	19990665	+	Target_11711
chr14	19999284	19999451	+	Target_11711
chr14	20000492	20000537	+	Target_11711
chr14	20002224	20002295	+	Target_11711
chr14	20007561	20007632	+	Target_11711
chr14	20010102	20010240	+	Target_11711
chr14	20011550	20011657	+	Target_11711
chr14	20014498	20014672	+	Target_11711
chr14	20014831	20014946	+	Target_11711
chr14	20019699	20020272	+	Target_11711
chr14	20181062	20182101	+	Target_11711
chr14	20182445	20182491	+	Target_11711
chr14	20215586	20216528	+	Target_11711
chr14	20248481	20249423	+	Target_11711
chr14	20295607	20296531	+	Target_11711
chr14	20344426	20345371	+	Target_11711
chr14	20388765	20389737	+	Target_11711
chr14	20403766	20404842	+	Target_11711
chr14	20443677	20444724	+	Target_11711
chr14	20482419	20483352	+	Target_11711
chr14	20502002	20502917	+	Target_11711
chr14	20528203	20529142	+	Target_11711
chr14	20585565	20586597	+	Target_11711
chr14	20611894	20612821	+	Target_11711
chr14	20665494	20666532	+	Target_11711
chr14	20691868	20692861	+	Target_11711
chr14	20710950	20711925	+	Target_11711
chr14	20757300	20757905	+	Target_11711
chr14	20760141	20760286	+	Target_11711
chr14	20763470	20763685	+	Target_11711
chr14	20763866	20764013	+	Target_11711
chr14	20764548	20764605	+	Target_11711
chr14	20766955	20767047	+	Target_11711
chr14	20767456	20767607	+	Target_11711
chr14	20768765	20768977	+	Target_11711
chr14	20769991	20770124	+	Target_11711
chr14	20774045	20774153	+	Target_11711
chr14	20779528	20779911	+	Target_11711|Target_11711|Target_11711|Target_11711
chr14	20781626	20781960	+	Target_11711|Target_11711|Target_11711|Target_11711
chr14	20784385	20784719	+	Target_11711|Target_11711|Target_11711|Target_11711
chr14	20785952	20786133	+	Target_11711
chr14	20786414	20786629	+	Target_11711
chr14	20793697	20793812	+	Target_11711|Target_11711|Target_11711|Target_11711
chr14	20794599	20794698	+	Target_11711
chr14	20794874	20794952	+	Target_11711|Target_11711|Target_11711|Target_11711
chr14	20797332	20797536	+	Target_11711|Target_11711|Target_11711
chr14	20801412	20801457	+	Target_11711|Target_11711
chr14	20811229	20811570	+	Target_11711
chr14	20811772	20811846	+	Target_11711|Target_11711
chr14	20813090	20813285	+	Target_11711|Target_11711
chr14	20813552	20813623	+	Target_11711|Target_11711
chr14	20815021	20815072	+	Target_11711|Target_11711
chr14	20818684	20818781	+	Target_11711|Target_11711
chr14	20819205	20819281	+	Target_11711|Target_11711
chr14	20820403	20820506	+	Target_11711|Target_11711
chr14	20822243	20822406	+	Target_11711|Target_11711
chr14	20822967	20823106	+	Target_11711|Target_11711
chr14	20823910	20823974	+	Target_11711|Target_11711
chr14	20824055	20824190	+	Target_11711|Target_11711
chr14	20824465	20824593	+	Target_11711|Target_11711
chr14	20824748	20824848	+	Target_11711|Target_11711
chr14	20825209	20825308	+	Target_11711|Target_11711
chr14	20825554	20825679	+	Target_11711|Target_11711
chr14	20825796	20826063	+	Target_11711|Target_11711
chr14	20833825	20836718	+	Target_11711
chr14	20836956	20837061	+	Target_11711
chr14	20837502	20837735	+	Target_11711
chr14	20837832	20837938	+	Target_11711
chr14	20839376	20839473	+	Target_11711
chr14	20839647	20839791	+	Target_11711
chr14	20840891	20841016	+	Target_11711
chr14	20841169	20841306	+	Target_11711
chr14	20841428	20841561	+	Target_11711
chr14	20841665	20841742	+	Target_11711
chr14	20841836	20841969	+	Target_11711
chr14	20842587	20842695	+	Target_11711
chr14	20843913	20844027	+	Target_11711
chr14	20844262	20844423	+	Target_11711
chr14	20845438	20845651	+	Target_11711
chr14	20845758	20845912	+	Target_11711
chr14	20846182	20846395	+	Target_11711
chr14	20846538	20846694	+	Target_11711
chr14	20846912	20847012	+	Target_11711
chr14	20847139	20847264	+	Target_11711
chr14	20848088	20848212	+	Target_11711
chr14	20848393	20848634	+	Target_11711
chr14	20849089	20849204	+	Target_11711
chr14	20849471	20849560	+	Target_11711
chr14	20849711	20849845	+	Target_11711
chr14	20850071	20850222	+	Target_11711
chr14	20850382	20850515	+	Target_11711
chr14	20850781	20850874	+	Target_11711
chr14	20851332	20851512	+	Target_11711
chr14	20851646	20851803	+	Target_11711
chr14	20851901	20852077	+	Target_11711
chr14	20852196	20852391	+	Target_11711
chr14	20852549	20852667	+	Target_11711
chr14	20852758	20852872	+	Target_11711
chr14	20853143	20853268	+	Target_11711
chr14	20854233	20854354	+	Target_11711
chr14	20854605	20854782	+	Target_11711
chr14	20856063	20856222	+	Target_11711
chr14	20857396	20857456	+	Target_11711
chr14	20857768	20857899	+	Target_11711
chr14	20858839	20858917	+	Target_11711
chr14	20859096	20859255	+	Target_11711
chr14	20859757	20859926	+	Target_11711
chr14	20863608	20863786	+	Target_11711
chr14	20864017	20864108	+	Target_11711
chr14	20864779	20864889	+	Target_11711
chr14	20869142	20869300	+	Target_11711
chr14	20869615	20869740	+	Target_11711
chr14	20871535	20871607	+	Target_11711
chr14	20871881	20872043	+	Target_11711
chr14	20872769	20872931	+	Target_11711
chr14	20873609	20873744	+	Target_11711
chr14	20874391	20874559	+	Target_11711
chr14	20876031	20876622	+	Target_11711
chr14	20881563	20881579	+	Target_11711
chr14	20896969	20897560	+	Target_11711
chr14	20897660	20897828	+	Target_11711
chr14	20897953	20898878	+	Target_11711
chr14	20903622	20903801	+	Target_11711
chr14	20915206	20915438	+	Target_11711
chr14	20915580	20915679	+	Target_11711
chr14	20915773	20915849	+	Target_11711
chr14	20916062	20916153	+	Target_11711
chr14	20916264	20916330	+	Target_11711
chr14	20916891	20916970	+	Target_11711
chr14	20917122	20917172	+	Target_11711
chr14	20917329	20917425	+	Target_11711
chr14	20920132	20920308	+	Target_11711
chr14	20920487	20920607	+	Target_11711
chr14	20922727	20923267	+	Target_11711
chr14	20923289	20923553	+	Target_11711|Target_11711|Target_11711|Target_11711
chr14	20923736	20923862	+	Target_11711|Target_11711|Target_11711|Target_11711
chr14	20924072	20924260	+	Target_11711|Target_11711|Target_11711|Target_11711
chr14	20924826	20925019	+	Target_11711|Target_11711|Target_11711|Target_11711
chr14	20925149	20925931	+	Target_11711|Target_11711|Target_11711|Target_11711
chr14	20926011	20926861	+	Target_11711|Target_11711
chr14	20927364	20927455	+	Target_11711|Target_11711
chr14	20927546	20927599	+	Target_11711|Target_11711
chr14	20927786	20927892	+	Target_11711|Target_11711
chr14	20928350	20928457	+	Target_11711|Target_11711
chr14	20928813	20929004	+	Target_11711|Target_11711
chr14	20929321	20929637	+	Target_11711|Target_11711
chr14	20937537	20937694	+	Target_11711
chr14	20940466	20940636	+	Target_11711
chr14	20942630	20942734	+	Target_11711
chr14	20942931	20943107	+	Target_11711
chr14	20943220	20943411	+	Target_11711
chr14	20944542	20946165	+	Target_11711
chr14	20978630	20979281	+	Target_11711
chr14	21024251	21025242	+	Target_11711|Target_11711|Target_11711|Target_11711|Target_11711|Target_11711|Target_11711
chr14	21026698	21026809	+	Target_11711|Target_11711|Target_11711|Target_11711
chr14	21027740	21027792	+	Target_11711|Target_11711|Target_11711|Target_11711|Target_11711
chr14	21028495	21028530	+	Target_11711|Target_11711|Target_11711
chr14	21029032	21029090	+	Target_11711|Target_11711|Target_11711|Target_11711|Target_11711|Target_11711|Target_11711
chr14	21051051	21052655	+	Target_11711
chr14	21055721	21055784	+	Target_11711
chr14	21058239	21058982	+	Target_11711|Target_11711
chr14	21108854	21109850	+	Target_11711
chr14	21152335	21152917	+	Target_11711|Target_11711
chr14	21156931	21157033	+	Target_11711|Target_11711
chr14	21161705	21162345	+	Target_11711|Target_11711
chr14	21167513	21168758	+	Target_11711|Target_11711
chr14	21214098	21214151	+	Target_11711
chr14	21215713	21216539	+	Target_11711
chr14	21236585	21236665	+	Target_11711
chr14	21238291	21239107	+	Target_11711
chr14	21249209	21249497	+	Target_11711
chr14	21249853	21250626	+	Target_11711
chr14	21269514	21270252	+	Target_11711|Target_11711|Target_11711|Target_11711
chr14	21270407	21270558	+	Target_11711|Target_11711|Target_11711
chr14	21270955	21271036	+	Target_11711|Target_11711|Target_11711
chr14	21359561	21359610	+	Target_11711
chr14	21359840	21360507	+	Target_11711
chr14	21387499	21387563	+	Target_11711
chr14	21387794	21388335	+	Target_11711
chr14	21423629	21423695	+	Target_11711
chr14	21423925	21424594	+	Target_11711
chr14	21457964	21458236	+	Target_11711|Target_11711
chr14	21458388	21458542	+	Target_11711|Target_11711
chr14	21458622	21458757	+	Target_11711|Target_11711
chr14	21460282	21460364	+	Target_11711|Target_11711
chr14	21460699	21460781	+	Target_11711|Target_11711
chr14	21461276	21461350	+	Target_11711|Target_11711
chr14	21462127	21462222	+	Target_11711|Target_11711
chr14	21462701	21462772	+	Target_11711|Target_11711
chr14	21462952	21463060	+	Target_11711|Target_11711
chr14	21463323	21463392	+	Target_11711|Target_11711
chr14	21464059	21464110	+	Target_11711|Target_11711
chr14	21464367	21464451	+	Target_11711|Target_11711
chr14	21464685	21465194	+	Target_11711|Target_11711|Target_11711
chr14	21467413	21467720	+	Target_11711|Target_11711
chr14	21467900	21468031	+	Target_11711|Target_11711
chr14	21468274	21468325	+	Target_11711|Target_11711
chr14	21469105	21470034	+	Target_11711|Target_11711
chr14	21484921	21485921	+	Target_11711|Target_11711|Target_11711|Target_11711|Target_11711|Target_11711|Target_11711|Target_11711
chr14	21486145	21486197	+	Target_11711|Target_11711|Target_11711|Target_11711|Target_11711|Target_11711|Target_11711|Target_11711
chr14	21486362	21486398	+	Target_11711|Target_11711|Target_11711|Target_11711|Target_11711|Target_11711|Target_11711|Target_11711
chr14	21486615	21486663	+	Target_11711|Target_11711|Target_11711|Target_11711|Target_11711|Target_11711|Target_11711|Target_11711
chr14	21486921	21486973	+	Target_11711|Target_11711|Target_11711|Target_11711|Target_11711|Target_11711|Target_11711|Target_11711
chr14	21487274	21487319	+	Target_11711|Target_11711|Target_11711|Target_11711|Target_11711|Target_11711|Target_11711|Target_11711
chr14	21487797	21487901	+	Target_11711|Target_11711|Target_11711|Target_11711|Target_11711|Target_11711|Target_11711|Target_11711
chr14	21488078	21488135	+	Target_11711|Target_11711|Target_11711|Target_11711|Target_11711|Target_11711|Target_11711|Target_11711
chr14	21488654	21488741	+	Target_11711|Target_11711|Target_11711|Target_11711|Target_11711|Target_11711|Target_11711|Target_11711
chr14	21488942	21489003	+	Target_11711|Target_11711|Target_11711|Target_11711|Target_11711|Target_11711|Target_11711|Target_11711
chr14	21489975	21490038	+	Target_11711|Target_11711|Target_11711|Target_11711|Target_11711|Target_11711|Target_11711|Target_11711
chr14	21490220	21490341	+	Target_11711|Target_11711|Target_11711|Target_11711|Target_11711|Target_11711|Target_11711|Target_11711
chr14	21490550	21490656	+	Target_11711|Target_11711|Target_11711|Target_11711|Target_11711|Target_11711|Target_11711|Target_11711
chr14	21491022	21491064	+	Target_11711|Target_11711|Target_11711|Target_11711
chr14	21491399	21491480	+	Target_11711|Target_11711|Target_11711|Target_11711|Target_11711|Target_11711|Target_11711|Target_11711
chr14	21492188	21492255	+	Target_11711|Target_11711|Target_11711|Target_11711
chr14	21493187	21493264	+	Target_11711|Target_11711|Target_11711|Target_11711
chr14	21493835	21493935	+	Target_11711|Target_11711|Target_11711|Target_11711
chr14	21498344	21498463	+	Target_11711
chr14	21498671	21498913	+	Target_11711
chr14	21499170	21499324	+	Target_11711
chr14	21500050	21500332	+	Target_11711
chr14	21500978	21502455	+	Target_11711
chr14	21502814	21502944	+	Target_11711
chr14	21510384	21510601	+	Target_11711
chr14	21511111	21512392	+	Target_11711
chr14	21526051	21526516	+	Target_11711
chr14	21538526	21538558	+	Target_11711
chr14	21541203	21541401	+	Target_11711
chr14	21542090	21543339	+	Target_11711
chr14	21543490	21543658	+	Target_11711
chr14	21543803	21543924	+	Target_11711
chr14	21544518	21544615	+	Target_11711
chr14	21544721	21544802	+	Target_11711
chr14	21544932	21545049	+	Target_11711
chr14	21546335	21546431	+	Target_11711
chr14	21546531	21546647	+	Target_11711
chr14	21547042	21547169	+	Target_11711
chr14	21548818	21548941	+	Target_11711
chr14	21549031	21549175	+	Target_11711
chr14	21549667	21550278	+	Target_11711
chr14	21550402	21550637	+	Target_11711
chr14	21550989	21551076	+	Target_11711
chr14	21551993	21552209	+	Target_11711
chr14	21552911	21553082	+	Target_11711
chr14	21553847	21554025	+	Target_11711
chr14	21555159	21555264	+	Target_11711
chr14	21555478	21555622	+	Target_11711
chr14	21556126	21556257	+	Target_11711
chr14	21556988	21557035	+	Target_11711
chr14	21557172	21558036	+	Target_11711
chr14	21558204	21559299	+	Target_11711|Target_11711|Target_11711
chr14	21559569	21559701	+	Target_11711|Target_11711|Target_11711
chr14	21560023	21561449	+	Target_11711|Target_11711|Target_11711
chr14	21561744	21561833	+	Target_11711|Target_11711|Target_11711
chr14	21566470	21566808	+	Target_11711
chr14	21566969	21567357	+	Target_11711|Target_11711
chr14	21569235	21569343	+	Target_11711
chr14	21569466	21569610	+	Target_11711
chr14	21570023	21570134	+	Target_11711
chr14	21570222	21570279	+	Target_11711
chr14	21570563	21570674	+	Target_11711
chr14	21570791	21570938	+	Target_11711
chr14	21571297	21571883	+	Target_11711
chr14	21572669	21572863	+	Target_11711
chr14	21623095	21624184	+	Target_11711
chr14	21668237	21673662	+	Target_11711|Target_11711
chr14	21674769	21675059	+	Target_11711
chr14	21677295	21679465	+	Target_11711|Target_11711|Target_11711|Target_11711
chr14	21679564	21679725	+	Target_11711|Target_11711|Target_11711|Target_11711
chr14	21679968	21680082	+	Target_11711|Target_11711|Target_11711|Target_11711
chr14	21681118	21681276	+	Target_11711|Target_11711|Target_11711|Target_11711
chr14	21698477	21698525	+	Target_11711|Target_11711|Target_11711|Target_11711
chr14	21699116	21699231	+	Target_11711|Target_11711|Target_11711|Target_11711
chr14	21702111	21702388	+	Target_11711|Target_11711|Target_11711|Target_11711
chr14	21731469	21731495	+	Target_11711|Target_11711
chr14	21737456	21737638	+	Target_11711|Target_11711|Target_11711|Target_11711
chr14	21756135	21756220	+	Target_11711
chr14	21762835	21762968	+	Target_11711
chr14	21769124	21769396	+	Target_11711
chr14	21770646	21770743	+	Target_11711
chr14	21771489	21771702	+	Target_11711
chr14	21775889	21775995	+	Target_11711
chr14	21778742	21778766	+	Target_11711
chr14	21779982	21780129	+	Target_11711
chr14	21780591	21780665	+	Target_11711
chr14	21785854	21786009	+	Target_11711
chr14	21788175	21788336	+	Target_11711
chr14	21789417	21789561	+	Target_11711
chr14	21790012	21790163	+	Target_11711
chr14	21792776	21793229	+	Target_11711
chr14	21793390	21793542	+	Target_11711
chr14	21793989	21794332	+	Target_11711
chr14	21795781	21795966	+	Target_11711
chr14	21796582	21796786	+	Target_11711
chr14	21798407	21798546	+	Target_11711
chr14	21802763	21802864	+	Target_11711
chr14	21811194	21811387	+	Target_11711
chr14	21813271	21813356	+	Target_11711
chr14	21816330	21816461	+	Target_11711
chr14	21819262	21819460	+	Target_11711
chr14	21819630	21820977	+	Target_11711
chr14	21821646	21821724	+	Target_11711
chr14	21821861	21821991	+	Target_11711
chr14	21822569	21822699	+	Target_11711
chr14	21825355	21825525	+	Target_11711
chr14	21826085	21826161	+	Target_11711
chr14	21826473	21826586	+	Target_11711
chr14	21827642	21827768	+	Target_11711
chr14	21828573	21828692	+	Target_11711
chr14	21829004	21829131	+	Target_11711
chr14	21829236	21829372	+	Target_11711
chr14	21830355	21830483	+	Target_11711
chr14	21830952	21831106	+	Target_11711
chr14	21831192	21831308	+	Target_11711
chr14	21831391	21831487	+	Target_11711
chr14	21831596	21831662	+	Target_11711
chr14	21832985	21833098	+	Target_11711
chr14	21833228	21833302	+	Target_11711
chr14	21834597	21834688	+	Target_11711
chr14	21836427	21836600	+	Target_11711
chr14	21837362	21837514	+	Target_11711
chr14	21837908	21838055	+	Target_11711
chr14	21838494	21838647	+	Target_11711
chr14	21840032	21840203	+	Target_11711
chr14	21841496	21841589	+	Target_11711
chr14	21852020	21852425	+	Target_11711
chr14	21853352	21854335	+	Target_11711|Target_11711
chr14	21859105	21859222	+	Target_11711|Target_11711
chr14	21859621	21859801	+	Target_11711|Target_11711
chr14	21859991	21860105	+	Target_11711|Target_11711
chr14	21860309	21860412	+	Target_11711
chr14	21860665	21860968	+	Target_11711|Target_11711
chr14	21861264	21861413	+	Target_11711|Target_11711
chr14	21861634	21862354	+	Target_11711|Target_11711
chr14	21862435	21862644	+	Target_11711|Target_11711
chr14	21863070	21863278	+	Target_11711|Target_11711
chr14	21863456	21863511	+	Target_11711|Target_11711
chr14	21863975	21864051	+	Target_11711|Target_11711
chr14	21865451	21865560	+	Target_11711
chr14	21865981	21866111	+	Target_11711|Target_11711
chr14	21867760	21867864	+	Target_11711|Target_11711
chr14	21868139	21868229	+	Target_11711|Target_11711
chr14	21868309	21868466	+	Target_11711|Target_11711
chr14	21868571	21868771	+	Target_11711|Target_11711
chr14	21869033	21869230	+	Target_11711|Target_11711
chr14	21869561	21869672	+	Target_11711|Target_11711
chr14	21870115	21870295	+	Target_11711|Target_11711
chr14	21870494	21870662	+	Target_11711|Target_11711
chr14	21871175	21871371	+	Target_11711|Target_11711
chr14	21871611	21871822	+	Target_11711|Target_11711
chr14	21873367	21873623	+	Target_11711|Target_11711
chr14	21873879	21874023	+	Target_11711|Target_11711
chr14	21875014	21875191	+	Target_11711|Target_11711
chr14	21876470	21876714	+	Target_11711|Target_11711
chr14	21876862	21876984	+	Target_11711|Target_11711
chr14	21878009	21878147	+	Target_11711|Target_11711
chr14	21881071	21881155	+	Target_11711|Target_11711
chr14	21882459	21882577	+	Target_11711|Target_11711
chr14	21883096	21883152	+	Target_11711|Target_11711
chr14	21883732	21883801	+	Target_11711|Target_11711
chr14	21883883	21884066	+	Target_11711|Target_11711
chr14	21894286	21894401	+	Target_11711|Target_11711
chr14	21896027	21896413	+	Target_11711|Target_11711
chr14	21897122	21897494	+	Target_11711|Target_11711
chr14	21898959	21899867	+	Target_11711
chr14	21899969	21900017	+	Target_11711
chr14	21905352	21905457	+	Target_11711
chr14	21927178	21929462	+	Target_11711|Target_11711|Target_11711
chr14	21930508	21930577	+	Target_11711|Target_11711|Target_11711
chr14	21931814	21931926	+	Target_11711|Target_11711|Target_11711
chr14	21936515	21936608	+	Target_11711|Target_11711|Target_11711
chr14	21936828	21936911	+	Target_11711|Target_11711|Target_11711
chr14	21943025	21943093	+	Target_11711|Target_11711|Target_11711
chr14	21944686	21944832	+	Target_11711|Target_11711|Target_11711
chr14	21944985	21945132	+	Target_11711|Target_11711
chr14	21945334	21945443	+	Target_11711
chr14	21945654	21945723	+	Target_11711
chr14	21955609	21955852	+	Target_11711
chr14	21956748	21957009	+	Target_11711
chr14	21957331	21957562	+	Target_11711
chr14	21960454	21960535	+	Target_11711
chr14	21960666	21961416	+	Target_11711
chr14	21963387	21963551	+	Target_11711
chr14	21964703	21967319	+	Target_11711|Target_11711|Target_11711
chr14	21967449	21967515	+	Target_11711
chr14	21967635	21967744	+	Target_11711
chr14	21967907	21967946	+	Target_11711
chr14	21968636	21968824	+	Target_11711
chr14	21969054	21969271	+	Target_11711
chr14	21969869	21970045	+	Target_11711
chr14	21971315	21971720	+	Target_11711
chr14	21971806	21972024	+	Target_11711
chr14	21979265	21979457	+	Target_11711
chr14	21989231	21993788	+	Target_11711
chr14	22004982	22005337	+	Target_11711
chr14	22037933	22038875	+	Target_11711
chr14	22102065	22102998	+	Target_11711
chr14	22133296	22134238	+	Target_11711
chr14	23033806	23034037	+	Target_11711
chr14	23043958	23044133	+	Target_11711
chr14	23057852	23058143	+	Target_11711
chr14	23067146	23067238	+	Target_11711
chr14	23070571	23070660	+	Target_11711
chr14	23072294	23072667	+	Target_11711
chr14	23072829	23072984	+	Target_11711
chr14	23075327	23075439	+	Target_11711
chr14	23078629	23078816	+	Target_11711
chr14	23079764	23081265	+	Target_11711
chr14	23235730	23235973	+	Target_11711
chr14	23236456	23236618	+	Target_11711
chr14	23237166	23237380	+	Target_11711
chr14	23238999	23239143	+	Target_11711
chr14	23239401	23239487	+	Target_11711
chr14	23239669	23239834	+	Target_11711
chr14	23240013	23240118	+	Target_11711
chr14	23240226	23240389	+	Target_11711
chr14	23240476	23240557	+	Target_11711
chr14	23240642	23240998	+	Target_11711
chr14	23242431	23242925	+	Target_11711|Target_11711|Target_11711
chr14	23243141	23243325	+	Target_11711|Target_11711|Target_11711
chr14	23243562	23243712	+	Target_11711|Target_11711|Target_11711
chr14	23244652	23244749	+	Target_11711|Target_11711|Target_11711
chr14	23245041	23245145	+	Target_11711|Target_11711|Target_11711
chr14	23245403	23245527	+	Target_11711|Target_11711|Target_11711
chr14	23248001	23248146	+	Target_11711|Target_11711|Target_11711
chr14	23249134	23249260	+	Target_11711|Target_11711|Target_11711
chr14	23282108	23282649	+	Target_11711|Target_11711|Target_11711
chr14	23284528	23285107	+	Target_11711|Target_11711|Target_11711|Target_11711
chr14	23288846	23289020	+	Target_11711
chr14	23299091	23299319	+	Target_11711|Target_11711|Target_11711|Target_11711|Target_11711|Target_11711|Target_11711|Target_11711|Target_11711|Target_11711
chr14	23299395	23299463	+	Target_11711|Target_11711|Target_11711|Target_11711|Target_11711|Target_11711
chr14	23300172	23300246	+	Target_11711
chr14	23302626	23302691	+	Target_11711|Target_11711|Target_11711|Target_11711|Target_11711
chr14	23303380	23304246	+	Target_11711|Target_11711|Target_11711|Target_11711|Target_11711|Target_11711
chr14	23305792	23306134	+	Target_11711
chr14	23310699	23310848	+	Target_11711
chr14	23311121	23311244	+	Target_11711
chr14	23311618	23311926	+	Target_11711
chr14	23312465	23312627	+	Target_11711
chr14	23312918	23313079	+	Target_11711
chr14	23313579	23313718	+	Target_11711
chr14	23313838	23313989	+	Target_11711
chr14	23314459	23314575	+	Target_11711
chr14	23314916	23316803	+	Target_11711
chr14	23340959	23341546	+	Target_11711
chr14	23341946	23341991	+	Target_11711
chr14	23342519	23342655	+	Target_11711
chr14	23344263	23344454	+	Target_11711
chr14	23344563	23345581	+	Target_11711
chr14	23345897	23346027	+	Target_11711
chr14	23346148	23347291	+	Target_11711
chr14	23352431	23352599	+	Target_11711
chr14	23353882	23354224	+	Target_11711
chr14	23354474	23354548	+	Target_11711
chr14	23355232	23355440	+	Target_11711
chr14	23355822	23356889	+	Target_11711
chr14	23369853	23370942	+	Target_11711|Target_11711|Target_11711
chr14	23371022	23371092	+	Target_11711|Target_11711|Target_11711
chr14	23371188	23371308	+	Target_11711|Target_11711|Target_11711
chr14	23371395	23371591	+	Target_11711|Target_11711|Target_11711
chr14	23373469	23373535	+	Target_11711|Target_11711|Target_11711
chr14	23374083	23374221	+	Target_11711|Target_11711|Target_11711
chr14	23374302	23374455	+	Target_11711|Target_11711|Target_11711
chr14	23374544	23374662	+	Target_11711|Target_11711|Target_11711
chr14	23374814	23374868	+	Target_11711|Target_11711
chr14	23375403	23375577	+	Target_11711|Target_11711|Target_11711
chr14	23377541	23377589	+	Target_11711
chr14	23378691	23378804	+	Target_11711|Target_11711|Target_11711
chr14	23380536	23380612	+	Target_11711|Target_11711|Target_11711
chr14	23388207	23388396	+	Target_11711|Target_11711|Target_11711
chr14	23389732	23390265	+	Target_11711|Target_11711
chr14	23391384	23391449	+	Target_11711|Target_11711
chr14	23391651	23391768	+	Target_11711|Target_11711
chr14	23391950	23392044	+	Target_11711|Target_11711
chr14	23392259	23392369	+	Target_11711|Target_11711
chr14	23393216	23393392	+	Target_11711|Target_11711
chr14	23393478	23393601	+	Target_11711|Target_11711
chr14	23393687	23393746	+	Target_11711|Target_11711
chr14	23393840	23393918	+	Target_11711|Target_11711
chr14	23394087	23394249	+	Target_11711|Target_11711
chr14	23395341	23395505	+	Target_11711|Target_11711
chr14	23395714	23395764	+	Target_11711|Target_11711
chr14	23395910	23396023	+	Target_11711|Target_11711
chr14	23396734	23396869	+	Target_11711|Target_11711
chr14	23397334	23397420	+	Target_11711|Target_11711
chr14	23397705	23397824	+	Target_11711|Target_11711
chr14	23398375	23398661	+	Target_11711|Target_11711
chr14	23415436	23415917	+	Target_11711|Target_11711|Target_11711
chr14	23416379	23416448	+	Target_11711|Target_11711|Target_11711
chr14	23416809	23416940	+	Target_11711|Target_11711|Target_11711
chr14	23417076	23417222	+	Target_11711|Target_11711|Target_11711
chr14	23419522	23419619	+	Target_11711|Target_11711|Target_11711
chr14	23420763	23420898	+	Target_11711|Target_11711
chr14	23421536	23421668	+	Target_11711|Target_11711|Target_11711
chr14	23421749	23421892	+	Target_11711|Target_11711|Target_11711
chr14	23424308	23424385	+	Target_11711|Target_11711|Target_11711
chr14	23426124	23426351	+	Target_11711|Target_11711|Target_11711|Target_11711
chr14	23440409	23442777	+	Target_11711|Target_11711
chr14	23443255	23443324	+	Target_11711|Target_11711
chr14	23444047	23444099	+	Target_11711|Target_11711
chr14	23444182	23444313	+	Target_11711|Target_11711
chr14	23445664	23445727	+	Target_11711|Target_11711
chr14	23445853	23446432	+	Target_11711|Target_11711
chr14	23447552	23447654	+	Target_11711
chr14	23450469	23451848	+	Target_11711
chr14	23456109	23456843	+	Target_11711|Target_11711|Target_11711
chr14	23457111	23457224	+	Target_11711|Target_11711|Target_11711
chr14	23458950	23459054	+	Target_11711|Target_11711|Target_11711
chr14	23459274	23459336	+	Target_11711|Target_11711|Target_11711
chr14	23465156	23465477	+	Target_11711|Target_11711|Target_11711
chr14	23467635	23468611	+	Target_11711|Target_11711|Target_11711
chr14	23470167	23470246	+	Target_11711
chr14	23479309	23479360	+	Target_11711|Target_11711|Target_11711
chr14	23495059	23495584	+	Target_11711|Target_11711|Target_11711
chr14	23496953	23497038	+	Target_11711
chr14	23502576	23502883	+	Target_11711|Target_11711|Target_11711
chr14	23503892	23504429	+	Target_11711|Target_11711|Target_11711
chr14	23511375	23513269	+	Target_11711
chr14	23516269	23516583	+	Target_11711|Target_11711
chr14	23516669	23517688	+	Target_11711|Target_11711
chr14	23518235	23518484	+	Target_11711|Target_11711
chr14	23518835	23518947	+	Target_11711|Target_11711
chr14	23519030	23519152	+	Target_11711|Target_11711
chr14	23521178	23521292	+	Target_11711
chr14	23521681	23521818	+	Target_11711|Target_11711
chr14	23522704	23522958	+	Target_11711|Target_11711
chr14	23523349	23523537	+	Target_11711|Target_11711
chr14	23523714	23523882	+	Target_11711|Target_11711
chr14	23523955	23524075	+	Target_11711|Target_11711
chr14	23524267	23524562	+	Target_11711|Target_11711
chr14	23524741	23525066	+	Target_11711|Target_11711
chr14	23526611	23526747	+	Target_11711|Target_11711
chr14	23527773	23528683	+	Target_11711|Target_11711|Target_11711|Target_11711|Target_11711
chr14	23530292	23530393	+	Target_11711|Target_11711|Target_11711|Target_11711|Target_11711
chr14	23530506	23530831	+	Target_11711|Target_11711|Target_11711|Target_11711|Target_11711
chr14	23531376	23531484	+	Target_11711|Target_11711|Target_11711|Target_11711|Target_11711
chr14	23531624	23531732	+	Target_11711|Target_11711|Target_11711|Target_11711|Target_11711
chr14	23532137	23532283	+	Target_11711|Target_11711|Target_11711|Target_11711|Target_11711
chr14	23532644	23532786	+	Target_11711|Target_11711|Target_11711|Target_11711|Target_11711
chr14	23533313	23533466	+	Target_11711|Target_11711|Target_11711|Target_11711|Target_11711
chr14	23533563	23533697	+	Target_11711|Target_11711|Target_11711|Target_11711|Target_11711
chr14	23535174	23535217	+	Target_11711|Target_11711|Target_11711|Target_11711|Target_11711
chr14	23538684	23538826	+	Target_11711|Target_11711|Target_11711|Target_11711|Target_11711
chr14	23540333	23540395	+	Target_11711
chr14	23540635	23540779	+	Target_11711|Target_11711
chr14	23547359	23547475	+	Target_11711|Target_11711|Target_11711
chr14	23548028	23548247	+	Target_11711|Target_11711|Target_11711
chr14	23548755	23550018	+	Target_11711|Target_11711|Target_11711
chr14	23550956	23551045	+	Target_11711|Target_11711|Target_11711
chr14	23559190	23559310	+	Target_11711|Target_11711
chr14	23559730	23559842	+	Target_11711|Target_11711|Target_11711
chr14	23562687	23562753	+	Target_11711|Target_11711|Target_11711
chr14	23564183	23564828	+	Target_11711|Target_11711|Target_11711|Target_11711
chr14	23566866	23569665	+	Target_11711
chr14	23586514	23587031	+	Target_11711
chr14	23587790	23588820	+	Target_11711
chr14	23594503	23596552	+	Target_11711|Target_11711
chr14	23597227	23597405	+	Target_11711|Target_11711
chr14	23598858	23599008	+	Target_11711|Target_11711
chr14	23600669	23600766	+	Target_11711|Target_11711
chr14	23607129	23607233	+	Target_11711|Target_11711
chr14	23608632	23608756	+	Target_11711|Target_11711
chr14	23609679	23609833	+	Target_11711|Target_11711
chr14	23612287	23612413	+	Target_11711|Target_11711
chr14	23623467	23623610	+	Target_11711
chr14	23634493	23634645	+	Target_11711
chr14	23635544	23635749	+	Target_11711
chr14	23651972	23652849	+	Target_11711
chr14	23742843	23746396	+	Target_11711
chr14	23755121	23755309	+	Target_11711
chr14	23765111	23768126	+	Target_11711
chr14	23768609	23768750	+	Target_11711
chr14	23769966	23770073	+	Target_11711
chr14	23770506	23771067	+	Target_11711
chr14	23771368	23772057	+	Target_11711
chr14	23775970	23776156	+	Target_11711|Target_11711|Target_11711
chr14	23776400	23776488	+	Target_11711|Target_11711|Target_11711
chr14	23776968	23777408	+	Target_11711|Target_11711|Target_11711
chr14	23778024	23780968	+	Target_11711|Target_11711
chr14	23789396	23791029	+	Target_11711
chr14	23791389	23791504	+	Target_11711|Target_11711
chr14	23792207	23792275	+	Target_11711|Target_11711
chr14	23792585	23792692	+	Target_11711|Target_11711
chr14	23793173	23793261	+	Target_11711|Target_11711
chr14	23793346	23793498	+	Target_11711|Target_11711
chr14	23794455	23795394	+	Target_11711|Target_11711
chr14	23815526	23816145	+	Target_11711|Target_11711
chr14	23816309	23816421	+	Target_11711|Target_11711
chr14	23816668	23816940	+	Target_11711|Target_11711
chr14	23817099	23817205	+	Target_11711|Target_11711
chr14	23817369	23817515	+	Target_11711|Target_11711
chr14	23817714	23817880	+	Target_11711|Target_11711
chr14	23818480	23818635	+	Target_11711|Target_11711
chr14	23820960	23821064	+	Target_11711|Target_11711
chr14	23821156	23821660	+	Target_11711|Target_11711
chr14	23821854	23822080	+	Target_11711
chr14	23825610	23826869	+	Target_11711|Target_11711
chr14	23828084	23828174	+	Target_11711|Target_11711
chr14	23828525	23829248	+	Target_11711|Target_11711
chr14	23829349	23829490	+	Target_11711|Target_11711
chr14	23829763	23830042	+	Target_11711
chr14	23834216	23834842	+	Target_11711|Target_11711
chr14	23842017	23842605	+	Target_11711|Target_11711|Target_11711
chr14	23844833	23845612	+	Target_11711|Target_11711
chr14	23846016	23846586	+	Target_11711|Target_11711
chr14	23847557	23847710	+	Target_11711|Target_11711
chr14	23848239	23848332	+	Target_11711
chr14	23848507	23848592	+	Target_11711|Target_11711
chr14	23848682	23848981	+	Target_11711|Target_11711
chr14	23851198	23851272	+	Target_11711
chr14	23851636	23851771	+	Target_11711
chr14	23852433	23852529	+	Target_11711
chr14	23853650	23853926	+	Target_11711
chr14	23854124	23854250	+	Target_11711
chr14	23855136	23855340	+	Target_11711
chr14	23855523	23855832	+	Target_11711
chr14	23856737	23856862	+	Target_11711
chr14	23856966	23857132	+	Target_11711
chr14	23857363	23857547	+	Target_11711
chr14	23857804	23857875	+	Target_11711
chr14	23858067	23858264	+	Target_11711
chr14	23858601	23858720	+	Target_11711
chr14	23858801	23858928	+	Target_11711
chr14	23859265	23859655	+	Target_11711
chr14	23861770	23861861	+	Target_11711
chr14	23862120	23862266	+	Target_11711
chr14	23862550	23862727	+	Target_11711
chr14	23862874	23863117	+	Target_11711
chr14	23863276	23863532	+	Target_11711
chr14	23865492	23865629	+	Target_11711
chr14	23865902	23866026	+	Target_11711
chr14	23866171	23866289	+	Target_11711
chr14	23866378	23866466	+	Target_11711
chr14	23866751	23866822	+	Target_11711
chr14	23867936	23868246	+	Target_11711
chr14	23869464	23869635	+	Target_11711
chr14	23869917	23870186	+	Target_11711
chr14	23871672	23871811	+	Target_11711
chr14	23871905	23872009	+	Target_11711
chr14	23872556	23872655	+	Target_11711
chr14	23872923	23872987	+	Target_11711
chr14	23873504	23873597	+	Target_11711
chr14	23873919	23874031	+	Target_11711
chr14	23874308	23874336	+	Target_11711
chr14	23874431	23874588	+	Target_11711
chr14	23874835	23874979	+	Target_11711
chr14	23876231	23876445	+	Target_11711
chr14	23876784	23876817	+	Target_11711
chr14	23877461	23877486	+	Target_11711
chr14	23881946	23882080	+	Target_11711
chr14	23882967	23883102	+	Target_11711
chr14	23883215	23883311	+	Target_11711
chr14	23884203	23884479	+	Target_11711
chr14	23884589	23884715	+	Target_11711
chr14	23884837	23885041	+	Target_11711
chr14	23885212	23885521	+	Target_11711
chr14	23886076	23886201	+	Target_11711
chr14	23886361	23886527	+	Target_11711
chr14	23886711	23886895	+	Target_11711
chr14	23887195	23887272	+	Target_11711
chr14	23887418	23887615	+	Target_11711
chr14	23888385	23888504	+	Target_11711
chr14	23888691	23888818	+	Target_11711
chr14	23889053	23889443	+	Target_11711
chr14	23890166	23890257	+	Target_11711
chr14	23891388	23891534	+	Target_11711
chr14	23892755	23892932	+	Target_11711
chr14	23893115	23893358	+	Target_11711
chr14	23893977	23894233	+	Target_11711
chr14	23894490	23894627	+	Target_11711
chr14	23894903	23895027	+	Target_11711
chr14	23895172	23895290	+	Target_11711
chr14	23895985	23896073	+	Target_11711
chr14	23896448	23896516	+	Target_11711
chr14	23896793	23897103	+	Target_11711
chr14	23897708	23897879	+	Target_11711
chr14	23898163	23898313	+	Target_11711
chr14	23898437	23898556	+	Target_11711
chr14	23898983	23899122	+	Target_11711
chr14	23899768	23899872	+	Target_11711
chr14	23900109	23900208	+	Target_11711
chr14	23900626	23900690	+	Target_11711
chr14	23900793	23900886	+	Target_11711
chr14	23900969	23901078	+	Target_11711
chr14	23901687	23901715	+	Target_11711
chr14	23901847	23902004	+	Target_11711
chr14	23902292	23902436	+	Target_11711
chr14	23902740	23902949	+	Target_11711
chr14	23903402	23903458	+	Target_11711
chr14	23904828	23904870	+	Target_11711
chr14	23938897	23938936	+	Target_11711|Target_11711
chr14	23939250	23939310	+	Target_11711|Target_11711
chr14	23940114	23940186	+	Target_11711|Target_11711
chr14	23944379	23944517	+	Target_11711|Target_11711
chr14	23944766	23944851	+	Target_11711|Target_11711
chr14	23944934	23944987	+	Target_11711|Target_11711
chr14	23945237	23945361	+	Target_11711|Target_11711
chr14	23945447	23945616	+	Target_11711|Target_11711
chr14	23946408	23946565	+	Target_11711|Target_11711
chr14	23946711	23947402	+	Target_11711|Target_11711|Target_11711
chr14	23980968	23981070	+	Target_11711
chr14	23982018	23982082	+	Target_11711|Target_11711
chr14	23982425	23982543	+	Target_11711
chr14	23983444	23983625	+	Target_11711|Target_11711
chr14	23990063	23992150	+	Target_11711
chr14	23992411	23995888	+	Target_11711
chr14	23996055	23996182	+	Target_11711
chr14	23996812	23997013	+	Target_11711
chr14	23998918	23998977	+	Target_11711
chr14	23999328	23999403	+	Target_11711
chr14	24000689	24000930	+	Target_11711
chr14	24001775	24002293	+	Target_11711
chr14	24002493	24004583	+	Target_11711
chr14	24020551	24020858	+	Target_11711
chr14	24025197	24026513	+	Target_11711|Target_11711|Target_11711|Target_11711|Target_11711|Target_11711|Target_11711|Target_11711|Target_11711|Target_11711
chr14	24027903	24029059	+	Target_11711|Target_11711|Target_11711|Target_11711|Target_11711|Target_11711|Target_11711|Target_11711|Target_11711|Target_11711
chr14	24029146	24029245	+	Target_11711
chr14	24029463	24029627	+	Target_11711
chr14	24030504	24030640	+	Target_11711
chr14	24030720	24030844	+	Target_11711
chr14	24031170	24031275	+	Target_11711
chr14	24031496	24031624	+	Target_11711
chr14	24031712	24031802	+	Target_11711
chr14	24032588	24032711	+	Target_11711
chr14	24032792	24032847	+	Target_11711
chr14	24032924	24033065	+	Target_11711
chr14	24033254	24033368	+	Target_11711
chr14	24033541	24033597	+	Target_11711
chr14	24033770	24033869	+	Target_11711
chr14	24034327	24034408	+	Target_11711
chr14	24034814	24034910	+	Target_11711
chr14	24035024	24035101	+	Target_11711
chr14	24035272	24035369	+	Target_11711
chr14	24035486	24035628	+	Target_11711
chr14	24035770	24035895	+	Target_11711
chr14	24036319	24036528	+	Target_11711
chr14	24036947	24038926	+	Target_11711|Target_11711|Target_11711
chr14	24040136	24040669	+	Target_11711|Target_11711
chr14	24041010	24041129	+	Target_11711|Target_11711
chr14	24044893	24045665	+	Target_11711|Target_11711
chr14	24046283	24046833	+	Target_11711|Target_11711
chr14	24047077	24047203	+	Target_11711
chr14	24047388	24048009	+	Target_11711|Target_11711
chr14	24105572	24105981	+	Target_11711|Target_11711
chr14	24108035	24108213	+	Target_11711|Target_11711
chr14	24108387	24108565	+	Target_11711|Target_11711
chr14	24109002	24109104	+	Target_11711|Target_11711
chr14	24112360	24112428	+	Target_11711|Target_11711
chr14	24113319	24113371	+	Target_11711|Target_11711
chr14	24113617	24113763	+	Target_11711|Target_11711
chr14	24114035	24114091	+	Target_11711|Target_11711
chr14	24114350	24114848	+	Target_11711|Target_11711
chr14	24391456	24391795	+	Target_11711
chr14	24402955	24403145	+	Target_11711
chr14	24403377	24403777	+	Target_11711
chr14	24407939	24410367	+	Target_11711|Target_11711|Target_11711|Target_11711
chr14	24422782	24423392	+	Target_11711|Target_11711|Target_11711|Target_11711|Target_11711
chr14	24423956	24424421	+	Target_11711|Target_11711
chr14	24429110	24429212	+	Target_11711
chr14	24434970	24435041	+	Target_11711
chr14	24435140	24435192	+	Target_11711
chr14	24435491	24435626	+	Target_11711
chr14	24436419	24436475	+	Target_11711
chr14	24437965	24438488	+	Target_11711
chr14	24439082	24439541	+	Target_11711|Target_11711|Target_11711|Target_11711
chr14	24456364	24456482	+	Target_11711
chr14	24458026	24458284	+	Target_11711
chr14	24459390	24459568	+	Target_11711|Target_11711|Target_11711|Target_11711
chr14	24464240	24464342	+	Target_11711|Target_11711|Target_11711
chr14	24470071	24470142	+	Target_11711|Target_11711|Target_11711
chr14	24470241	24470293	+	Target_11711|Target_11711|Target_11711
chr14	24470592	24470726	+	Target_11711|Target_11711|Target_11711|Target_11711
chr14	24473545	24473601	+	Target_11711|Target_11711|Target_11711|Target_11711
chr14	24475094	24475617	+	Target_11711|Target_11711|Target_11711|Target_11711
chr14	24505709	24505837	+	Target_11711
chr14	24506951	24507129	+	Target_11711
chr14	24511896	24511950	+	Target_11711
chr14	24513019	24513069	+	Target_11711
chr14	24516408	24516415	+	Target_11711
chr14	24517364	24517435	+	Target_11711
chr14	24517534	24517586	+	Target_11711
chr14	24517885	24518020	+	Target_11711
chr14	24518493	24518549	+	Target_11711
chr14	24520062	24520580	+	Target_11711
chr14	24521205	24521402	+	Target_11711
chr14	24522917	24523012	+	Target_11711
chr14	24523296	24523347	+	Target_11711
chr14	24523450	24523510	+	Target_11711
chr14	24523604	24523720	+	Target_11711
chr14	24523919	24524017	+	Target_11711
chr14	24524274	24524345	+	Target_11711
chr14	24524445	24524519	+	Target_11711
chr14	24524751	24524827	+	Target_11711
chr14	24524909	24524998	+	Target_11711
chr14	24525507	24525602	+	Target_11711
chr14	24525830	24525917	+	Target_11711
chr14	24526123	24526233	+	Target_11711
chr14	24526375	24526453	+	Target_11711
chr14	24527011	24527088	+	Target_11711
chr14	24527168	24527273	+	Target_11711
chr14	24527363	24527433	+	Target_11711
chr14	24527888	24527970	+	Target_11711
chr14	24528098	24528195	+	Target_11711
chr14	24528343	24528398	+	Target_11711
chr14	24528478	24528651	+	Target_11711
chr14	24528872	24528941	+	Target_11711
chr14	24529178	24529272	+	Target_11711
chr14	24529365	24529464	+	Target_11711
chr14	24529836	24529965	+	Target_11711
chr14	24530135	24530249	+	Target_11711
chr14	24530705	24530881	+	Target_11711
chr14	24531688	24531776	+	Target_11711
chr14	24531917	24532055	+	Target_11711
chr14	24532328	24532392	+	Target_11711
chr14	24532533	24532742	+	Target_11711
chr14	24533454	24533555	+	Target_11711
chr14	24534166	24534482	+	Target_11711
chr14	24534830	24534959	+	Target_11711
chr14	24535606	24535673	+	Target_11711
chr14	24535775	24535865	+	Target_11711
chr14	24537792	24537911	+	Target_11711
chr14	24537994	24538175	+	Target_11711
chr14	24538345	24538456	+	Target_11711
chr14	24538587	24538937	+	Target_11711
chr14	24540755	24540850	+	Target_11711
chr14	24542141	24542313	+	Target_11711
chr14	24542707	24542887	+	Target_11711
chr14	24543259	24543334	+	Target_11711
chr14	24543499	24543574	+	Target_11711
chr14	24543739	24543823	+	Target_11711
chr14	24543914	24544004	+	Target_11711
chr14	24544380	24544485	+	Target_11711
chr14	24544713	24544800	+	Target_11711
chr14	24545035	24545095	+	Target_11711
chr14	24545357	24545491	+	Target_11711
chr14	24545568	24545623	+	Target_11711
chr14	24545714	24545766	+	Target_11711
chr14	24546087	24546221	+	Target_11711
chr14	24546362	24546599	+	Target_11711
chr14	24546801	24546976	+	Target_11711
chr14	24547096	24547296	+	Target_11711
chr14	24549315	24550777	+	Target_11711
chr14	24551676	24552084	+	Target_11711
chr14	24553728	24553832	+	Target_11711
chr14	24563482	24563643	+	Target_11711|Target_11711
chr14	24566100	24566346	+	Target_11711|Target_11711
chr14	24567411	24567596	+	Target_11711|Target_11711
chr14	24567683	24567887	+	Target_11711|Target_11711
chr14	24568257	24568445	+	Target_11711|Target_11711
chr14	24568766	24568929	+	Target_11711|Target_11711
chr14	24569203	24569770	+	Target_11711|Target_11711
chr14	24571961	24572099	+	Target_11711
chr14	24572368	24572464	+	Target_11711
chr14	24572718	24573339	+	Target_11711
chr14	24583905	24584958	+	Target_11711|Target_11711|Target_11711|Target_11711|Target_11711|Target_11711|Target_11711|Target_11711|Target_11711
chr14	24586125	24586253	+	Target_11711|Target_11711|Target_11711|Target_11711|Target_11711
chr14	24586474	24586602	+	Target_11711|Target_11711|Target_11711|Target_11711|Target_11711
chr14	24586876	24586941	+	Target_11711|Target_11711|Target_11711|Target_11711
chr14	24587263	24587364	+	Target_11711|Target_11711|Target_11711|Target_11711|Target_11711
chr14	24587596	24587743	+	Target_11711|Target_11711|Target_11711|Target_11711|Target_11711
chr14	24587958	24588013	+	Target_11711|Target_11711|Target_11711|Target_11711|Target_11711
chr14	24588353	24588422	+	Target_11711|Target_11711|Target_11711|Target_11711|Target_11711
chr14	24588767	24588825	+	Target_11711|Target_11711|Target_11711|Target_11711|Target_11711
chr14	24588919	24589105	+	Target_11711|Target_11711|Target_11711|Target_11711|Target_11711
chr14	24590046	24590200	+	Target_11711|Target_11711|Target_11711|Target_11711|Target_11711
chr14	24590573	24590726	+	Target_11711|Target_11711|Target_11711|Target_11711|Target_11711
chr14	24592179	24592286	+	Target_11711|Target_11711|Target_11711|Target_11711|Target_11711
chr14	24592383	24594451	+	Target_11711|Target_11711|Target_11711|Target_11711|Target_11711
chr14	24600674	24601038	+	Target_11711
chr14	24601419	24602058	+	Target_11711
chr14	24605377	24605510	+	Target_11711|Target_11711
chr14	24606193	24606226	+	Target_11711|Target_11711
chr14	24606351	24606414	+	Target_11711|Target_11711
chr14	24606529	24606640	+	Target_11711|Target_11711
chr14	24606728	24606774	+	Target_11711|Target_11711
chr14	24606908	24607006	+	Target_11711|Target_11711
chr14	24607257	24607326	+	Target_11711|Target_11711
chr14	24607404	24607472	+	Target_11711|Target_11711
chr14	24607553	24607608	+	Target_11711|Target_11711
chr14	24607682	24608405	+	Target_11711|Target_11711|Target_11711|Target_11711
chr14	24608568	24608663	+	Target_11711
chr14	24608753	24608823	+	Target_11711
chr14	24610097	24610174	+	Target_11711
chr14	24610315	24610525	+	Target_11711
chr14	24610646	24610797	+	Target_11711
chr14	24612573	24612698	+	Target_11711
chr14	24612793	24612880	+	Target_11711
chr14	24613183	24613238	+	Target_11711
chr14	24613400	24613468	+	Target_11711
chr14	24613608	24613677	+	Target_11711
chr14	24614266	24614364	+	Target_11711
chr14	24614451	24614482	+	Target_11711
chr14	24614587	24614674	+	Target_11711
chr14	24614918	24614981	+	Target_11711
chr14	24615416	24615449	+	Target_11711
chr14	24615742	24615855	+	Target_11711
chr14	24616658	24617099	+	Target_11711
chr14	24617184	24617331	+	Target_11711
chr14	24617466	24617622	+	Target_11711
chr14	24617850	24617910	+	Target_11711
chr14	24618009	24618085	+	Target_11711
chr14	24618614	24618792	+	Target_11711
chr14	24619269	24619657	+	Target_11711
chr14	24619806	24620097	+	Target_11711
chr14	24620339	24620588	+	Target_11711
chr14	24620693	24620879	+	Target_11711
chr14	24620994	24621201	+	Target_11711
chr14	24624365	24624539	+	Target_11711
chr14	24624622	24624721	+	Target_11711
chr14	24624811	24624901	+	Target_11711
chr14	24626498	24626613	+	Target_11711
chr14	24626728	24626847	+	Target_11711
chr14	24627106	24627220	+	Target_11711
chr14	24627350	24627408	+	Target_11711
chr14	24629072	24629169	+	Target_11711
chr14	24629447	24629616	+	Target_11711
chr14	24629728	24629870	+	Target_11711
chr14	24630421	24630547	+	Target_11711
chr14	24631352	24631533	+	Target_11711
chr14	24632174	24632358	+	Target_11711
chr14	24632586	24632717	+	Target_11711
chr14	24633086	24633168	+	Target_11711
chr14	24633271	24633343	+	Target_11711
chr14	24633822	24634164	+	Target_11711
chr14	24635055	24635171	+	Target_11711
chr14	24635330	24635774	+	Target_11711
chr14	24641233	24641817	+	Target_11711|Target_11711|Target_11711
chr14	24641921	24641990	+	Target_11711|Target_11711
chr14	24642107	24642250	+	Target_11711|Target_11711
chr14	24642334	24642407	+	Target_11711|Target_11711
chr14	24642499	24642620	+	Target_11711|Target_11711
chr14	24644751	24644833	+	Target_11711|Target_11711
chr14	24646030	24646110	+	Target_11711|Target_11711
chr14	24646349	24646428	+	Target_11711|Target_11711
chr14	24646558	24646589	+	Target_11711|Target_11711
chr14	24646670	24646747	+	Target_11711|Target_11711
chr14	24646914	24646964	+	Target_11711|Target_11711
chr14	24647296	24647428	+	Target_11711|Target_11711
chr14	24647811	24647878	+	Target_11711|Target_11711
chr14	24647982	24648122	+	Target_11711|Target_11711
chr14	24648290	24648339	+	Target_11711|Target_11711
chr14	24648602	24648669	+	Target_11711|Target_11711
chr14	24648800	24648932	+	Target_11711|Target_11711
chr14	24649005	24649112	+	Target_11711|Target_11711
chr14	24649215	24649778	+	Target_11711|Target_11711|Target_11711
chr14	24649894	24649964	+	Target_11711
chr14	24650718	24650823	+	Target_11711
chr14	24650916	24651049	+	Target_11711
chr14	24651160	24651369	+	Target_11711
chr14	24651483	24651609	+	Target_11711
chr14	24651997	24652048	+	Target_11711
chr14	24652181	24652375	+	Target_11711
chr14	24652455	24652561	+	Target_11711
chr14	24652661	24652719	+	Target_11711
chr14	24652795	24652873	+	Target_11711
chr14	24652988	24653104	+	Target_11711
chr14	24653203	24653315	+	Target_11711
chr14	24653503	24653624	+	Target_11711
chr14	24653855	24653969	+	Target_11711
chr14	24654072	24654186	+	Target_11711
chr14	24654388	24654518	+	Target_11711
chr14	24654664	24654773	+	Target_11711
chr14	24655066	24655176	+	Target_11711
chr14	24655334	24655388	+	Target_11711
chr14	24655492	24655657	+	Target_11711
chr14	24655913	24655997	+	Target_11711
chr14	24656083	24656185	+	Target_11711
chr14	24656290	24656356	+	Target_11711
chr14	24656605	24656785	+	Target_11711
chr14	24656872	24657002	+	Target_11711
chr14	24657421	24657463	+	Target_11711
chr14	24657549	24657629	+	Target_11711
chr14	24657757	24657844	+	Target_11711
chr14	24657924	24658124	+	Target_11711
chr14	24658352	24659014	+	Target_11711
chr14	24659243	24659859	+	Target_11711|Target_11711
chr14	24661376	24661562	+	Target_11711|Target_11711
chr14	24661853	24662475	+	Target_11711|Target_11711
chr14	24663880	24664242	+	Target_11711|Target_11711
chr14	24664551	24664882	+	Target_11711|Target_11711
chr14	24674925	24675354	+	Target_11711|Target_11711
chr14	24675714	24675929	+	Target_11711|Target_11711
chr14	24676321	24676715	+	Target_11711|Target_11711
chr14	24677169	24677454	+	Target_11711|Target_11711
chr14	24678786	24679141	+	Target_11711
chr14	24679553	24679689	+	Target_11711
chr14	24679859	24679974	+	Target_11711
chr14	24680620	24680798	+	Target_11711
chr14	24680885	24681035	+	Target_11711
chr14	24682614	24683036	+	Target_11711
chr14	24683142	24683357	+	Target_11711|Target_11711|Target_11711|Target_11711
chr14	24683467	24683601	+	Target_11711|Target_11711|Target_11711
chr14	24683697	24683805	+	Target_11711|Target_11711|Target_11711|Target_11711
chr14	24684757	24684868	+	Target_11711|Target_11711|Target_11711|Target_11711
chr14	24684942	24685003	+	Target_11711|Target_11711|Target_11711
chr14	24685124	24685276	+	Target_11711|Target_11711|Target_11711
chr14	24686056	24686429	+	Target_11711
chr14	24687338	24687421	+	Target_11711|Target_11711
chr14	24687589	24687637	+	Target_11711|Target_11711
chr14	24701455	24701576	+	Target_11711|Target_11711
chr14	24701647	24702053	+	Target_11711|Target_11711
chr14	24702102	24702546	+	Target_11711|Target_11711|Target_11711|Target_11711|Target_11711
chr14	24702684	24702804	+	Target_11711|Target_11711|Target_11711|Target_11711
chr14	24704942	24705026	+	Target_11711|Target_11711|Target_11711|Target_11711
chr14	24705172	24705346	+	Target_11711|Target_11711|Target_11711|Target_11711
chr14	24706276	24706358	+	Target_11711|Target_11711|Target_11711|Target_11711
chr14	24706450	24706557	+	Target_11711|Target_11711|Target_11711|Target_11711
chr14	24706725	24706768	+	Target_11711|Target_11711|Target_11711|Target_11711
chr14	24707451	24707611	+	Target_11711|Target_11711|Target_11711|Target_11711
chr14	24707794	24708447	+	Target_11711|Target_11711|Target_11711|Target_11711
chr14	24708850	24710081	+	Target_11711|Target_11711|Target_11711|Target_11711|Target_11711
chr14	24710225	24710322	+	Target_11711|Target_11711
chr14	24710409	24710517	+	Target_11711|Target_11711
chr14	24710880	24710982	+	Target_11711|Target_11711
chr14	24711095	24711200	+	Target_11711|Target_11711
chr14	24711346	24711880	+	Target_11711|Target_11711
chr14	24718319	24718747	+	Target_11711
chr14	24723357	24723494	+	Target_11711
chr14	24723869	24724030	+	Target_11711
chr14	24724177	24724459	+	Target_11711
chr14	24724569	24724723	+	Target_11711
chr14	24725194	24725283	+	Target_11711
chr14	24727490	24727594	+	Target_11711
chr14	24727740	24727879	+	Target_11711
chr14	24728280	24728455	+	Target_11711
chr14	24728909	24729017	+	Target_11711
chr14	24729145	24729264	+	Target_11711
chr14	24729655	24729904	+	Target_11711
chr14	24730900	24731089	+	Target_11711
chr14	24731239	24731560	+	Target_11711
chr14	24732294	24732416	+	Target_11711
chr14	24734743	24734969	+	Target_11711|Target_11711
chr14	24735635	24735723	+	Target_11711|Target_11711
chr14	24735981	24736095	+	Target_11711|Target_11711
chr14	24736865	24736982	+	Target_11711|Target_11711
chr14	24737075	24737164	+	Target_11711|Target_11711
chr14	24737315	24737404	+	Target_11711|Target_11711
chr14	24737574	24737626	+	Target_11711|Target_11711
chr14	24737719	24737825	+	Target_11711|Target_11711
chr14	24737930	24738032	+	Target_11711|Target_11711
chr14	24738116	24738199	+	Target_11711|Target_11711
chr14	24738285	24738369	+	Target_11711|Target_11711
chr14	24738696	24738900	+	Target_11711|Target_11711
chr14	24739158	24739346	+	Target_11711|Target_11711
chr14	24739539	24739664	+	Target_11711|Target_11711
chr14	24740042	24740153	+	Target_11711|Target_11711
chr14	24740318	24740833	+	Target_11711|Target_11711|Target_11711
chr14	24759803	24760201	+	Target_11711|Target_11711
chr14	24760344	24760425	+	Target_11711|Target_11711
chr14	24760761	24760831	+	Target_11711|Target_11711
chr14	24761389	24761536	+	Target_11711|Target_11711
chr14	24761857	24761990	+	Target_11711|Target_11711
chr14	24765714	24765794	+	Target_11711|Target_11711
chr14	24765943	24766087	+	Target_11711|Target_11711
chr14	24768162	24768336	+	Target_11711|Target_11711
chr14	24768421	24768666	+	Target_11711
chr14	24768786	24769039	+	Target_11711
chr14	24769097	24769407	+	Target_11711
chr14	24769613	24770063	+	Target_11711
chr14	24770817	24770928	+	Target_11711
chr14	24771170	24771312	+	Target_11711
chr14	24771437	24771630	+	Target_11711
chr14	24772279	24772420	+	Target_11711
chr14	24772937	24773063	+	Target_11711
chr14	24773246	24773483	+	Target_11711
chr14	24773698	24773804	+	Target_11711
chr14	24774143	24774374	+	Target_11711
chr14	24774392	24774971	+	Target_11711
chr14	24775152	24775343	+	Target_11711
chr14	24775579	24775729	+	Target_11711
chr14	24776576	24776721	+	Target_11711
chr14	24777023	24777126	+	Target_11711
chr14	24777684	24778036	+	Target_11711
chr14	24779356	24779461	+	Target_11711|Target_11711
chr14	24779804	24781259	+	Target_11711|Target_11711|Target_11711|Target_11711
chr14	24782312	24784226	+	Target_11711
chr14	24784842	24787242	+	Target_11711|Target_11711
chr14	24787554	24787774	+	Target_11711|Target_11711|Target_11711
chr14	24787859	24787984	+	Target_11711|Target_11711|Target_11711
chr14	24788303	24788418	+	Target_11711|Target_11711|Target_11711
chr14	24788534	24788642	+	Target_11711|Target_11711|Target_11711
chr14	24788947	24789094	+	Target_11711|Target_11711|Target_11711
chr14	24791271	24791430	+	Target_11711|Target_11711|Target_11711
chr14	24791829	24791914	+	Target_11711|Target_11711|Target_11711
chr14	24792109	24792294	+	Target_11711|Target_11711|Target_11711
chr14	24792549	24792660	+	Target_11711|Target_11711|Target_11711
chr14	24793267	24793405	+	Target_11711|Target_11711|Target_11711
chr14	24793512	24793597	+	Target_11711|Target_11711|Target_11711
chr14	24794582	24794680	+	Target_11711|Target_11711|Target_11711
chr14	24795023	24795093	+	Target_11711|Target_11711|Target_11711
chr14	24795284	24795371	+	Target_11711|Target_11711|Target_11711
chr14	24795504	24795548	+	Target_11711|Target_11711|Target_11711
chr14	24798266	24798440	+	Target_11711|Target_11711|Target_11711
chr14	24798606	24798739	+	Target_11711|Target_11711|Target_11711
chr14	24799065	24799224	+	Target_11711|Target_11711|Target_11711
chr14	24799373	24799501	+	Target_11711|Target_11711|Target_11711
chr14	24800223	24800335	+	Target_11711|Target_11711|Target_11711
chr14	24800413	24800562	+	Target_11711|Target_11711|Target_11711
chr14	24800993	24801143	+	Target_11711|Target_11711|Target_11711
chr14	24801727	24801889	+	Target_11711|Target_11711|Target_11711
chr14	24801996	24802194	+	Target_11711|Target_11711|Target_11711
chr14	24803699	24804277	+	Target_11711|Target_11711|Target_11711|Target_11711|Target_11711
chr14	24805226	24805601	+	Target_11711
chr14	24806090	24806151	+	Target_11711
chr14	24806291	24806666	+	Target_11711
chr14	24806900	24806968	+	Target_11711
chr14	24807078	24807246	+	Target_11711
chr14	24807454	24807501	+	Target_11711
chr14	24807627	24807773	+	Target_11711
chr14	24808220	24808530	+	Target_11711
chr14	24808662	24808803	+	Target_11711
chr14	24809012	24809242	+	Target_11711
chr14	24836144	24836420	+	Target_11711|Target_11711
chr14	24837225	24837646	+	Target_11711|Target_11711|Target_11711|Target_11711
chr14	24838301	24838362	+	Target_11711
chr14	24838704	24839800	+	Target_11711|Target_11711|Target_11711|Target_11711|Target_11711
chr14	24841646	24841809	+	Target_11711|Target_11711|Target_11711|Target_11711|Target_11711
chr14	24842376	24842576	+	Target_11711|Target_11711|Target_11711|Target_11711|Target_11711
chr14	24842900	24843073	+	Target_11711|Target_11711|Target_11711|Target_11711|Target_11711
chr14	24843531	24843672	+	Target_11711|Target_11711|Target_11711|Target_11711|Target_11711
chr14	24844865	24844921	+	Target_11711|Target_11711|Target_11711|Target_11711|Target_11711
chr14	24845180	24845307	+	Target_11711|Target_11711|Target_11711|Target_11711|Target_11711
chr14	24845499	24848810	+	Target_11711|Target_11711|Target_11711|Target_11711|Target_11711|Target_11711|Target_11711|Target_11711|Target_11711
chr14	24867991	24868292	+	Target_11711
chr14	24868435	24868650	+	Target_11711
chr14	24877074	24877733	+	Target_11711
chr14	24877857	24879414	+	Target_11711
chr14	24880281	24880412	+	Target_11711
chr14	24880559	24880656	+	Target_11711
chr14	24882202	24882304	+	Target_11711
chr14	24882521	24882623	+	Target_11711
chr14	24883801	24888494	+	Target_11711
chr14	24895739	24897192	+	Target_11711
chr14	24897491	24897611	+	Target_11711
chr14	24897960	24898731	+	Target_11711
chr14	24899140	24899325	+	Target_11711
chr14	24899919	24900137	+	Target_11711
chr14	24900668	24901816	+	Target_11711
chr14	24901927	24902058	+	Target_11711
chr14	24902141	24902238	+	Target_11711
chr14	24905277	24905385	+	Target_11711
chr14	24905593	24905695	+	Target_11711
chr14	24906241	24910547	+	Target_11711|Target_11711|Target_11711
chr14	24910879	24911001	+	Target_11711
chr14	24911383	24911466	+	Target_11711
chr14	24911551	24911658	+	Target_11711
chr14	24911959	24912007	+	Target_11711
chr14	24974711	24974865	+	Target_11711
chr14	24975233	24975488	+	Target_11711
chr14	24975674	24975810	+	Target_11711
chr14	24976561	24976712	+	Target_11711
chr14	24977383	24977471	+	Target_11711
chr14	25042723	25043016	+	Target_11711
chr14	25043450	25043705	+	Target_11711
chr14	25043880	25044016	+	Target_11711
chr14	25044470	25044618	+	Target_11711
chr14	25045374	25045466	+	Target_11711
chr14	25075692	25075952	+	Target_11711
chr14	25076354	25076612	+	Target_11711
chr14	25076817	25076953	+	Target_11711
chr14	25077470	25077618	+	Target_11711
chr14	25078764	25078864	+	Target_11711
chr14	25100160	25100420	+	Target_11711
chr14	25101063	25101324	+	Target_11711
chr14	25101529	25101665	+	Target_11711
chr14	25102120	25102268	+	Target_11711
chr14	25103311	25103432	+	Target_11711
chr14	25281305	25281938	+	Target_11711
chr14	25288242	25288400	+	Target_11711
chr14	25325141	25325307	+	Target_11711
chr14	25326232	25326363	+	Target_11711
chr14	25443870	25444056	+	Target_11711
chr14	25518412	25519095	+	Target_11711
chr14	26915088	26918169	+	Target_11711|Target_11711
chr14	26939323	26939696	+	Target_11711
chr14	26941525	26941597	+	Target_11711|Target_11711
chr14	26949182	26949349	+	Target_11711|Target_11711|Target_11711
chr14	27064615	27064759	+	Target_11711|Target_11711|Target_11711
chr14	27066506	27066960	+	Target_11711|Target_11711|Target_11711
chr14	27377847	27377931	+	Target_11711
chr14	28081793	28081883	+	Target_11711
chr14	28082626	28082702	+	Target_11711
chr14	28089028	28089079	+	Target_11711
chr14	28103449	28103550	+	Target_11711
chr14	28105625	28108842	+	Target_11711
chr14	29236277	29239483	+	Target_11711
chr14	29241909	29242061	+	Target_11711|Target_11711
chr14	29242565	29242639	+	Target_11711|Target_11711
chr14	29247063	29247197	+	Target_11711
chr14	29247311	29247766	+	Target_11711
chr14	29261085	29264000	+	Target_11711
chr14	29896116	29896141	+	Target_11711
chr14	29921478	29921488	+	Target_11711
chr14	29998084	29998097	+	Target_11711
chr14	29998760	29998767	+	Target_11711
chr14	30045686	30046662	+	Target_11711
chr14	30047480	30047566	+	Target_11711
chr14	30066696	30066964	+	Target_11711
chr14	30068232	30068331	+	Target_11711
chr14	30068861	30069023	+	Target_11711
chr14	30093357	30093464	+	Target_11711
chr14	30095689	30095762	+	Target_11711
chr14	30098246	30098299	+	Target_11711
chr14	30099947	30100227	+	Target_11711
chr14	30102074	30102152	+	Target_11711
chr14	30103623	30103747	+	Target_11711
chr14	30105495	30105700	+	Target_11711
chr14	30107694	30107772	+	Target_11711
chr14	30107899	30108110	+	Target_11711
chr14	30132904	30133065	+	Target_11711
chr14	30135282	30135414	+	Target_11711
chr14	30174579	30174608	+	Target_11711
chr14	30194741	30194880	+	Target_11711
chr14	30396454	30396899	+	Target_11711
chr14	31028328	31028478	+	Target_11711
chr14	31050281	31050322	+	Target_11711
chr14	31055923	31056021	+	Target_11711
chr14	31058588	31058690	+	Target_11711
chr14	31061528	31061653	+	Target_11711
chr14	31062679	31062845	+	Target_11711
chr14	31066625	31066732	+	Target_11711
chr14	31067688	31067805	+	Target_11711
chr14	31070975	31071100	+	Target_11711
chr14	31071204	31071337	+	Target_11711
chr14	31074710	31075018	+	Target_11711
chr14	31077093	31077275	+	Target_11711
chr14	31081412	31081585	+	Target_11711
chr14	31084554	31084745	+	Target_11711
chr14	31085483	31089046	+	Target_11711
chr14	31091520	31091605	+	Target_11711|Target_11711
chr14	31097414	31097485	+	Target_11711
chr14	31099682	31099771	+	Target_11711|Target_11711
chr14	31103152	31103243	+	Target_11711|Target_11711
chr14	31107330	31107453	+	Target_11711|Target_11711
chr14	31108982	31109070	+	Target_11711|Target_11711
chr14	31112521	31112611	+	Target_11711|Target_11711
chr14	31118733	31118789	+	Target_11711|Target_11711
chr14	31119770	31119856	+	Target_11711|Target_11711
chr14	31122694	31122794	+	Target_11711|Target_11711
chr14	31139461	31139601	+	Target_11711|Target_11711
chr14	31142462	31142553	+	Target_11711|Target_11711
chr14	31143129	31143203	+	Target_11711|Target_11711
chr14	31144189	31144271	+	Target_11711|Target_11711
chr14	31163978	31164075	+	Target_11711|Target_11711
chr14	31169393	31169464	+	Target_11711|Target_11711
chr14	31171501	31171581	+	Target_11711|Target_11711
chr14	31175028	31175091	+	Target_11711|Target_11711
chr14	31177195	31177271	+	Target_11711|Target_11711
chr14	31185129	31185183	+	Target_11711|Target_11711
chr14	31188530	31188583	+	Target_11711|Target_11711
chr14	31191089	31191123	+	Target_11711|Target_11711
chr14	31191699	31191765	+	Target_11711|Target_11711
chr14	31203995	31204064	+	Target_11711|Target_11711
chr14	31204791	31205018	+	Target_11711|Target_11711
chr14	31343740	31344178	+	Target_11711|Target_11711|Target_11711
chr14	31344261	31344309	+	Target_11711|Target_11711
chr14	31345384	31345758	+	Target_11711
chr14	31346777	31346934	+	Target_11711|Target_11711
chr14	31348016	31348150	+	Target_11711|Target_11711
chr14	31348628	31348691	+	Target_11711|Target_11711
chr14	31349657	31349702	+	Target_11711|Target_11711
chr14	31349792	31349940	+	Target_11711|Target_11711
chr14	31353715	31353880	+	Target_11711|Target_11711|Target_11711
chr14	31354599	31355532	+	Target_11711|Target_11711|Target_11711|Target_11711|Target_11711
chr14	31358348	31358461	+	Target_11711
chr14	31358589	31359822	+	Target_11711|Target_11711|Target_11711
chr14	31363004	31364786	+	Target_11711|Target_11711
chr14	31364867	31364954	+	Target_11711|Target_11711
chr14	31371741	31371849	+	Target_11711|Target_11711
chr14	31374623	31374764	+	Target_11711|Target_11711
chr14	31376082	31376250	+	Target_11711|Target_11711
chr14	31380246	31380368	+	Target_11711|Target_11711
chr14	31380982	31381030	+	Target_11711|Target_11711
chr14	31381212	31381388	+	Target_11711|Target_11711
chr14	31382729	31382863	+	Target_11711|Target_11711
chr14	31388171	31388312	+	Target_11711
chr14	31398406	31398517	+	Target_11711
chr14	31404368	31404510	+	Target_11711|Target_11711
chr14	31405700	31405830	+	Target_11711|Target_11711
chr14	31416295	31416469	+	Target_11711|Target_11711
chr14	31420068	31420150	+	Target_11711|Target_11711
chr14	31424825	31424899	+	Target_11711|Target_11711
chr14	31425344	31425448	+	Target_11711|Target_11711
chr14	31483851	31483948	+	Target_11711
chr14	31494311	31494504	+	Target_11711
chr14	31494675	31494993	+	Target_11711|Target_11711|Target_11711|Target_11711
chr14	31495109	31495607	+	Target_11711|Target_11711
chr14	31495848	31496523	+	Target_11711
chr14	31535331	31535540	+	Target_11711|Target_11711|Target_11711|Target_11711|Target_11711|Target_11711
chr14	31539048	31539135	+	Target_11711|Target_11711|Target_11711|Target_11711|Target_11711|Target_11711
chr14	31542110	31542179	+	Target_11711|Target_11711|Target_11711|Target_11711|Target_11711|Target_11711
chr14	31549778	31549850	+	Target_11711|Target_11711|Target_11711|Target_11711|Target_11711
chr14	31552731	31552853	+	Target_11711
chr14	31553974	31555008	+	Target_11711|Target_11711|Target_11711
chr14	31562112	31565656	+	Target_11711|Target_11711|Target_11711
chr14	31569323	31570273	+	Target_11711
chr14	31570385	31570530	+	Target_11711
chr14	31572121	31572272	+	Target_11711
chr14	31574588	31574682	+	Target_11711
chr14	31574795	31574874	+	Target_11711
chr14	31575851	31576459	+	Target_11711
chr14	31576772	31576910	+	Target_11711
chr14	31578602	31578804	+	Target_11711
chr14	31581621	31581749	+	Target_11711
chr14	31582309	31582395	+	Target_11711
chr14	31582482	31582690	+	Target_11711
chr14	31583082	31583265	+	Target_11711
chr14	31583491	31583546	+	Target_11711
chr14	31585441	31585664	+	Target_11711
chr14	31588915	31589072	+	Target_11711
chr14	31590588	31590711	+	Target_11711
chr14	31592119	31592253	+	Target_11711
chr14	31596990	31597212	+	Target_11711
chr14	31597817	31598654	+	Target_11711
chr14	31602443	31602620	+	Target_11711
chr14	31602714	31602881	+	Target_11711
chr14	31604077	31604401	+	Target_11711
chr14	31604681	31604821	+	Target_11711
chr14	31605736	31605871	+	Target_11711
chr14	31609097	31609203	+	Target_11711
chr14	31611063	31611158	+	Target_11711
chr14	31613316	31613463	+	Target_11711
chr14	31614012	31614147	+	Target_11711
chr14	31617926	31618003	+	Target_11711
chr14	31618102	31618366	+	Target_11711
chr14	31619204	31619427	+	Target_11711
chr14	31626045	31626216	+	Target_11711
chr14	31626370	31626509	+	Target_11711
chr14	31637503	31637678	+	Target_11711
chr14	31638559	31638674	+	Target_11711
chr14	31641066	31641165	+	Target_11711
chr14	31641251	31641328	+	Target_11711
chr14	31642361	31642632	+	Target_11711
chr14	31642730	31643012	+	Target_11711
chr14	31644116	31644344	+	Target_11711
chr14	31647225	31647460	+	Target_11711
chr14	31675002	31675163	+	Target_11711
chr14	31676221	31676689	+	Target_11711
chr14	31760993	31762818	+	Target_11711
chr14	31763096	31763310	+	Target_11711
chr14	31765114	31765269	+	Target_11711
chr14	31771500	31771725	+	Target_11711
chr14	31774110	31774383	+	Target_11711
chr14	31775937	31776085	+	Target_11711
chr14	31777098	31777226	+	Target_11711
chr14	31778139	31778388	+	Target_11711
chr14	31782173	31782396	+	Target_11711
chr14	31784975	31785155	+	Target_11711
chr14	31787429	31787498	+	Target_11711
chr14	31790704	31790886	+	Target_11711
chr14	31792770	31793010	+	Target_11711
chr14	31795368	31795548	+	Target_11711
chr14	31806681	31806820	+	Target_11711
chr14	31813101	31813271	+	Target_11711
chr14	31814292	31814482	+	Target_11711
chr14	31816953	31817113	+	Target_11711
chr14	31818994	31819185	+	Target_11711
chr14	31819817	31819923	+	Target_11711
chr14	31827842	31828018	+	Target_11711
chr14	31828099	31828263	+	Target_11711
chr14	31833394	31833504	+	Target_11711
chr14	31841015	31841115	+	Target_11711
chr14	31844021	31844174	+	Target_11711
chr14	31849672	31849784	+	Target_11711
chr14	31852726	31852977	+	Target_11711
chr14	31855625	31855781	+	Target_11711
chr14	31856325	31856581	+	Target_11711
chr14	31858050	31858211	+	Target_11711
chr14	31863257	31863432	+	Target_11711
chr14	31864404	31864554	+	Target_11711
chr14	31867878	31867987	+	Target_11711
chr14	31869506	31869718	+	Target_11711
chr14	31872055	31872255	+	Target_11711
chr14	31889677	31889788	+	Target_11711
chr14	31915242	31917660	+	Target_11711
chr14	31922480	31922550	+	Target_11711
chr14	31926488	31926680	+	Target_11711
chr14	31952149	31953177	+	Target_11711|Target_11711
chr14	31957102	31957151	+	Target_11711|Target_11711
chr14	32030590	32030753	+	Target_11711
chr14	32031273	32031421	+	Target_11711
chr14	32034219	32034254	+	Target_11711
chr14	32047121	32047231	+	Target_11711
chr14	32068494	32068585	+	Target_11711|Target_11711
chr14	32142560	32142600	+	Target_11711|Target_11711
chr14	32142689	32142780	+	Target_11711|Target_11711
chr14	32183774	32184009	+	Target_11711
chr14	32256985	32257079	+	Target_11711|Target_11711|Target_11711
chr14	32295834	32295920	+	Target_11711|Target_11711|Target_11711
chr14	32315676	32315797	+	Target_11711|Target_11711|Target_11711
chr14	32319324	32319407	+	Target_11711|Target_11711|Target_11711
chr14	32328323	32330429	+	Target_11711|Target_11711|Target_11711
chr14	32544624	32545905	+	Target_11711
chr14	32546494	32546641	+	Target_11711|Target_11711
chr14	32559707	32563592	+	Target_11711|Target_11711
chr14	32586345	32586493	+	Target_11711|Target_11711
chr14	32615468	32615546	+	Target_11711|Target_11711
chr14	32619107	32619239	+	Target_11711|Target_11711
chr14	32621628	32621734	+	Target_11711|Target_11711
chr14	32623826	32628934	+	Target_11711|Target_11711
chr14	32798478	32798614	+	Target_11711
chr14	32902665	32903023	+	Target_11711
chr14	33004759	33005011	+	Target_11711
chr14	33014435	33016205	+	Target_11711
chr14	33046325	33046448	+	Target_11711
chr14	33068615	33068712	+	Target_11711
chr14	33069834	33069998	+	Target_11711
chr14	33147516	33147665	+	Target_11711
chr14	33165195	33165316	+	Target_11711
chr14	33201659	33201806	+	Target_11711
chr14	33204863	33205088	+	Target_11711
chr14	33242883	33243099	+	Target_11711
chr14	33290607	33294021	+	Target_11711
chr14	33299053	33302268	+	Target_11711
chr14	33408458	33408572	+	Target_11711|Target_11711|Target_11711|Target_11711
chr14	33525110	33525200	+	Target_11711
chr14	33684387	33684632	+	Target_11711|Target_11711|Target_11711|Target_11711
chr14	33684742	33684793	+	Target_11711
chr14	33836391	33836474	+	Target_11711|Target_11711|Target_11711|Target_11711
chr14	34029326	34029416	+	Target_11711|Target_11711|Target_11711|Target_11711
chr14	34145416	34145591	+	Target_11711|Target_11711|Target_11711|Target_11711
chr14	34204419	34204538	+	Target_11711|Target_11711|Target_11711|Target_11711
chr14	34243542	34243736	+	Target_11711|Target_11711|Target_11711|Target_11711
chr14	34247671	34247778	+	Target_11711|Target_11711|Target_11711|Target_11711
chr14	34263102	34263250	+	Target_11711|Target_11711|Target_11711|Target_11711
chr14	34266662	34266787	+	Target_11711|Target_11711|Target_11711|Target_11711
chr14	34268939	34273382	+	Target_11711|Target_11711|Target_11711|Target_11711
chr14	34393420	34395128	+	Target_11711
chr14	34396165	34396239	+	Target_11711
chr14	34398281	34398418	+	Target_11711
chr14	34400301	34400421	+	Target_11711
chr14	34419601	34420284	+	Target_11711
chr14	34902143	34904510	+	Target_11711
chr14	34931301	34931468	+	Target_11711
chr14	34985134	34985792	+	Target_11711
chr14	34993902	34994013	+	Target_11711
chr14	34998563	34998681	+	Target_11711
chr14	35002649	35002745	+	Target_11711
chr14	35005299	35005481	+	Target_11711
chr14	35008760	35008943	+	Target_11711
chr14	35030617	35032381	+	Target_11711|Target_11711
chr14	35036891	35036977	+	Target_11711|Target_11711
chr14	35037059	35037219	+	Target_11711|Target_11711
chr14	35044961	35045048	+	Target_11711|Target_11711
chr14	35050766	35050806	+	Target_11711|Target_11711
chr14	35055435	35055511	+	Target_11711|Target_11711
chr14	35062250	35062356	+	Target_11711|Target_11711
chr14	35066755	35066851	+	Target_11711|Target_11711
chr14	35072553	35072677	+	Target_11711|Target_11711
chr14	35074801	35074923	+	Target_11711|Target_11711
chr14	35077235	35077346	+	Target_11711|Target_11711
chr14	35078843	35078948	+	Target_11711|Target_11711
chr14	35099112	35099366	+	Target_11711|Target_11711|Target_11711
chr14	35179587	35182183	+	Target_11711|Target_11711|Target_11711|Target_11711|Target_11711
chr14	35182265	35182342	+	Target_11711|Target_11711|Target_11711|Target_11711|Target_11711
chr14	35182459	35182767	+	Target_11711|Target_11711|Target_11711|Target_11711|Target_11711
chr14	35182879	35183023	+	Target_11711
chr14	35183640	35184029	+	Target_11711|Target_11711|Target_11711|Target_11711
chr14	35221936	35222910	+	Target_11711|Target_11711
chr14	35224032	35224120	+	Target_11711|Target_11711
chr14	35227909	35228052	+	Target_11711|Target_11711
chr14	35230962	35231429	+	Target_11711|Target_11711
chr14	35233912	35234139	+	Target_11711|Target_11711
chr14	35234226	35234474	+	Target_11711|Target_11711
chr14	35240716	35240865	+	Target_11711|Target_11711
chr14	35242777	35242932	+	Target_11711|Target_11711
chr14	35243532	35243696	+	Target_11711|Target_11711
chr14	35245124	35245721	+	Target_11711|Target_11711
chr14	35249391	35249516	+	Target_11711|Target_11711
chr14	35252324	35252438	+	Target_11711|Target_11711
chr14	35252967	35253133	+	Target_11711|Target_11711
chr14	35254982	35255207	+	Target_11711|Target_11711
chr14	35255331	35255427	+	Target_11711
chr14	35261980	35262127	+	Target_11711|Target_11711
chr14	35263954	35264093	+	Target_11711|Target_11711
chr14	35264875	35264971	+	Target_11711|Target_11711
chr14	35269429	35269596	+	Target_11711|Target_11711
chr14	35270299	35270399	+	Target_11711|Target_11711
chr14	35272059	35272194	+	Target_11711|Target_11711
chr14	35276656	35276744	+	Target_11711|Target_11711
chr14	35280140	35280242	+	Target_11711|Target_11711
chr14	35295218	35295362	+	Target_11711|Target_11711
chr14	35331249	35331528	+	Target_11711|Target_11711
chr14	35343697	35343868	+	Target_11711|Target_11711
chr14	35344343	35344853	+	Target_11711|Target_11711
chr14	35409127	35409702	+	Target_11711
chr14	35452103	35452421	+	Target_11711|Target_11711
chr14	35465882	35465993	+	Target_11711|Target_11711
chr14	35468763	35468855	+	Target_11711
chr14	35470141	35470226	+	Target_11711|Target_11711
chr14	35476488	35476593	+	Target_11711|Target_11711
chr14	35477832	35477899	+	Target_11711|Target_11711
chr14	35477979	35478037	+	Target_11711|Target_11711
chr14	35480714	35480865	+	Target_11711|Target_11711
chr14	35482551	35482700	+	Target_11711|Target_11711
chr14	35483007	35483108	+	Target_11711|Target_11711
chr14	35483949	35484036	+	Target_11711|Target_11711
chr14	35487897	35487971	+	Target_11711|Target_11711
chr14	35488171	35488280	+	Target_11711|Target_11711
chr14	35492115	35492286	+	Target_11711|Target_11711
chr14	35497293	35497389	+	Target_11711|Target_11711
chr14	35498266	35498773	+	Target_11711|Target_11711
chr14	35514112	35514400	+	Target_11711
chr14	35515193	35515336	+	Target_11711
chr14	35515609	35515834	+	Target_11711|Target_11711
chr14	35522483	35522657	+	Target_11711|Target_11711
chr14	35546355	35546422	+	Target_11711|Target_11711
chr14	35548132	35548230	+	Target_11711|Target_11711
chr14	35550227	35552589	+	Target_11711|Target_11711
chr14	35554677	35554984	+	Target_11711
chr14	35557156	35557216	+	Target_11711
chr14	35560275	35560413	+	Target_11711
chr14	35564253	35564390	+	Target_11711
chr14	35565763	35565839	+	Target_11711
chr14	35565914	35565970	+	Target_11711
chr14	35568457	35568590	+	Target_11711
chr14	35576509	35576580	+	Target_11711
chr14	35577344	35577442	+	Target_11711
chr14	35579024	35579137	+	Target_11711
chr14	35579730	35579835	+	Target_11711
chr14	35585815	35585943	+	Target_11711
chr14	35591107	35591519	+	Target_11711
chr14	35591526	35592116	+	Target_11711|Target_11711|Target_11711|Target_11711|Target_11711
chr14	35592157	35593437	+	Target_11711|Target_11711|Target_11711
chr14	35595940	35595988	+	Target_11711|Target_11711|Target_11711
chr14	35596684	35596817	+	Target_11711|Target_11711|Target_11711|Target_11711|Target_11711
chr14	35649875	35649983	+	Target_11711|Target_11711|Target_11711|Target_11711|Target_11711
chr14	35735932	35736081	+	Target_11711|Target_11711|Target_11711|Target_11711|Target_11711
chr14	35739606	35739802	+	Target_11711|Target_11711|Target_11711|Target_11711|Target_11711
chr14	35742640	35743284	+	Target_11711|Target_11711|Target_11711|Target_11711|Target_11711
chr14	35761573	35761758	+	Target_11711
chr14	35777199	35777294	+	Target_11711
chr14	35778119	35778201	+	Target_11711
chr14	35779945	35780101	+	Target_11711
chr14	35782086	35782265	+	Target_11711
chr14	35783566	35783661	+	Target_11711
chr14	35786454	35786682	+	Target_11711
chr14	35870715	35871266	+	Target_11711
chr14	35871599	35871869	+	Target_11711
chr14	35871976	35872065	+	Target_11711
chr14	35872355	35872566	+	Target_11711
chr14	35872895	35873004	+	Target_11711
chr14	35873623	35873960	+	Target_11711
chr14	36003247	36006260	+	Target_11711
chr14	36007557	36008896	+	Target_11711|Target_11711
chr14	36017713	36017744	+	Target_11711
chr14	36018315	36018440	+	Target_11711|Target_11711
chr14	36039822	36039950	+	Target_11711|Target_11711
chr14	36041765	36041924	+	Target_11711|Target_11711
chr14	36064839	36064995	+	Target_11711|Target_11711
chr14	36074791	36074915	+	Target_11711|Target_11711
chr14	36094566	36094638	+	Target_11711|Target_11711
chr14	36096295	36097157	+	Target_11711|Target_11711
chr14	36103779	36103963	+	Target_11711|Target_11711
chr14	36104669	36104804	+	Target_11711|Target_11711
chr14	36121010	36121079	+	Target_11711|Target_11711
chr14	36123572	36123683	+	Target_11711|Target_11711
chr14	36125012	36125121	+	Target_11711|Target_11711
chr14	36128343	36128402	+	Target_11711|Target_11711
chr14	36133847	36133973	+	Target_11711|Target_11711
chr14	36140594	36140723	+	Target_11711|Target_11711
chr14	36142072	36142228	+	Target_11711|Target_11711
chr14	36143385	36143484	+	Target_11711|Target_11711
chr14	36143721	36143915	+	Target_11711|Target_11711
chr14	36147155	36147308	+	Target_11711|Target_11711
chr14	36153014	36153191	+	Target_11711|Target_11711
chr14	36154134	36154351	+	Target_11711|Target_11711
chr14	36155747	36155872	+	Target_11711|Target_11711
chr14	36159041	36159209	+	Target_11711|Target_11711
chr14	36190893	36191055	+	Target_11711|Target_11711
chr14	36192232	36192470	+	Target_11711|Target_11711
chr14	36194229	36194359	+	Target_11711|Target_11711
chr14	36197567	36197716	+	Target_11711|Target_11711
chr14	36207718	36207856	+	Target_11711|Target_11711
chr14	36211573	36211771	+	Target_11711|Target_11711
chr14	36217790	36218030	+	Target_11711|Target_11711
chr14	36219687	36219896	+	Target_11711|Target_11711
chr14	36221229	36221368	+	Target_11711|Target_11711
chr14	36225998	36226114	+	Target_11711|Target_11711
chr14	36230034	36230212	+	Target_11711|Target_11711
chr14	36231915	36231959	+	Target_11711|Target_11711
chr14	36240147	36240205	+	Target_11711|Target_11711
chr14	36244211	36244261	+	Target_11711|Target_11711
chr14	36244840	36244951	+	Target_11711|Target_11711
chr14	36277935	36278432	+	Target_11711|Target_11711
chr14	36295596	36295864	+	Target_11711
chr14	36300615	36300706	+	Target_11711
chr14	36302183	36302311	+	Target_11711
chr14	36304049	36304129	+	Target_11711
chr14	36331795	36331892	+	Target_11711
chr14	36333075	36333159	+	Target_11711
chr14	36334140	36334205	+	Target_11711
chr14	36334927	36334967	+	Target_11711
chr14	36337111	36337238	+	Target_11711
chr14	36339565	36341169	+	Target_11711
chr14	36767763	36768396	+	Target_11711|Target_11711
chr14	36769990	36770029	+	Target_11711|Target_11711
chr14	36777297	36777395	+	Target_11711|Target_11711
chr14	36780778	36780931	+	Target_11711|Target_11711
chr14	36781164	36781230	+	Target_11711|Target_11711
chr14	36783717	36783814	+	Target_11711|Target_11711
chr14	36783896	36784121	+	Target_11711|Target_11711
chr14	36785898	36786018	+	Target_11711|Target_11711
chr14	36789665	36789882	+	Target_11711|Target_11711
chr14	36942493	36943086	+	Target_11711
chr14	36946175	36946303	+	Target_11711
chr14	36960405	36960496	+	Target_11711
chr14	36982316	36982990	+	Target_11711
chr14	36985603	36987225	+	Target_11711|Target_11711
chr14	36988189	36988903	+	Target_11711|Target_11711
chr14	36989257	36989430	+	Target_11711
chr14	37049215	37050669	+	Target_11711
chr14	37051437	37051786	+	Target_11711
chr14	37126772	37127105	+	Target_11711
chr14	37130901	37131298	+	Target_11711
chr14	37132101	37132728	+	Target_11711
chr14	37135666	37135806	+	Target_11711
chr14	37145402	37147011	+	Target_11711
chr14	37147125	37149924	+	Target_11711|Target_11711|Target_11711
chr14	37153032	37153085	+	Target_11711|Target_11711
chr14	37153948	37154130	+	Target_11711|Target_11711
chr14	37180522	37180687	+	Target_11711|Target_11711
chr14	37194774	37194882	+	Target_11711|Target_11711
chr14	37198711	37198771	+	Target_11711|Target_11711
chr14	37203711	37203778	+	Target_11711|Target_11711
chr14	37283122	37283206	+	Target_11711|Target_11711
chr14	37344160	37344209	+	Target_11711|Target_11711
chr14	37421513	37421596	+	Target_11711
chr14	37641230	37642998	+	Target_11711|Target_11711|Target_11711
chr14	37667117	37667309	+	Target_11711|Target_11711|Target_11711
chr14	37681434	37681561	+	Target_11711
chr14	37688757	37688896	+	Target_11711|Target_11711
chr14	37696930	37697043	+	Target_11711|Target_11711
chr14	37716307	37716445	+	Target_11711|Target_11711|Target_11711
chr14	37717033	37717112	+	Target_11711|Target_11711|Target_11711
chr14	37736142	37736374	+	Target_11711|Target_11711|Target_11711
chr14	37737862	37737998	+	Target_11711|Target_11711|Target_11711
chr14	37739624	37739730	+	Target_11711|Target_11711|Target_11711
chr14	37754522	37754652	+	Target_11711|Target_11711|Target_11711
chr14	37777260	37777294	+	Target_11711|Target_11711|Target_11711
chr14	37777553	37777724	+	Target_11711|Target_11711|Target_11711
chr14	37838721	37838829	+	Target_11711|Target_11711|Target_11711
chr14	37892059	37892154	+	Target_11711|Target_11711|Target_11711
chr14	37969112	37969343	+	Target_11711|Target_11711|Target_11711
chr14	38016109	38020464	+	Target_11711|Target_11711|Target_11711
chr14	38059190	38061916	+	Target_11711
chr14	38064105	38064489	+	Target_11711
chr14	38677203	38677309	+	Target_11711
chr14	38677647	38677814	+	Target_11711
chr14	38678250	38682268	+	Target_11711
chr14	38723204	38725575	+	Target_11711
chr14	39218542	39218858	+	Target_11711
chr14	39304434	39304602	+	Target_11711
chr14	39304745	39308408	+	Target_11711
chr14	39359944	39360002	+	Target_11711
chr14	39385985	39386086	+	Target_11711
chr14	39501122	39502532	+	Target_11711
chr14	39508234	39508300	+	Target_11711
chr14	39509935	39510091	+	Target_11711
chr14	39511989	39512076	+	Target_11711
chr14	39514366	39514528	+	Target_11711
chr14	39517855	39517933	+	Target_11711
chr14	39524346	39524500	+	Target_11711
chr14	39530968	39531075	+	Target_11711
chr14	39532527	39532617	+	Target_11711
chr14	39534116	39534197	+	Target_11711
chr14	39536376	39536500	+	Target_11711
chr14	39543618	39543734	+	Target_11711
chr14	39545138	39545297	+	Target_11711
chr14	39554965	39555110	+	Target_11711
chr14	39556132	39556212	+	Target_11711
chr14	39560680	39560917	+	Target_11711
chr14	39561744	39561831	+	Target_11711
chr14	39562390	39562448	+	Target_11711
chr14	39565101	39565343	+	Target_11711
chr14	39572235	39572437	+	Target_11711
chr14	39583487	39583679	+	Target_11711|Target_11711|Target_11711
chr14	39584032	39584117	+	Target_11711|Target_11711|Target_11711
chr14	39587202	39587292	+	Target_11711|Target_11711|Target_11711
chr14	39587743	39587803	+	Target_11711|Target_11711|Target_11711
chr14	39591633	39591747	+	Target_11711|Target_11711|Target_11711
chr14	39594195	39594240	+	Target_11711|Target_11711
chr14	39597483	39597552	+	Target_11711|Target_11711|Target_11711
chr14	39601161	39601272	+	Target_11711|Target_11711|Target_11711
chr14	39602864	39602923	+	Target_11711|Target_11711
chr14	39605643	39606177	+	Target_11711|Target_11711|Target_11711
chr14	39617014	39619585	+	Target_11711|Target_11711
chr14	39620949	39621043	+	Target_11711|Target_11711
chr14	39623414	39623498	+	Target_11711
chr14	39627488	39627606	+	Target_11711|Target_11711
chr14	39628686	39628754	+	Target_11711|Target_11711
chr14	39639218	39639634	+	Target_11711|Target_11711
chr14	39644386	39644596	+	Target_11711
chr14	39645281	39645353	+	Target_11711
chr14	39645730	39645799	+	Target_11711
chr14	39646615	39646688	+	Target_11711
chr14	39646796	39646891	+	Target_11711
chr14	39647044	39647120	+	Target_11711
chr14	39648294	39648450	+	Target_11711
chr14	39648527	39648666	+	Target_11711
chr14	39649706	39652422	+	Target_11711
chr14	39703124	39703433	+	Target_11711
chr14	39706125	39706259	+	Target_11711
chr14	39709764	39709851	+	Target_11711
chr14	39716114	39717345	+	Target_11711
chr14	39721951	39722170	+	Target_11711
chr14	39722274	39722575	+	Target_11711
chr14	39734475	39734625	+	Target_11711
chr14	39734906	39736265	+	Target_11711|Target_11711|Target_11711
chr14	39736327	39736726	+	Target_11711|Target_11711|Target_11711|Target_11711
chr14	39746137	39746269	+	Target_11711|Target_11711|Target_11711|Target_11711|Target_11711|Target_11711|Target_11711
chr14	39748540	39748562	+	Target_11711|Target_11711|Target_11711|Target_11711|Target_11711|Target_11711|Target_11711
chr14	39748652	39748741	+	Target_11711|Target_11711|Target_11711|Target_11711|Target_11711|Target_11711|Target_11711
chr14	39760222	39760315	+	Target_11711|Target_11711|Target_11711|Target_11711|Target_11711|Target_11711|Target_11711
chr14	39762474	39762585	+	Target_11711|Target_11711|Target_11711|Target_11711|Target_11711|Target_11711|Target_11711
chr14	39763203	39763275	+	Target_11711|Target_11711|Target_11711|Target_11711|Target_11711|Target_11711|Target_11711
chr14	39764128	39764233	+	Target_11711|Target_11711|Target_11711|Target_11711|Target_11711|Target_11711|Target_11711
chr14	39769067	39769190	+	Target_11711|Target_11711|Target_11711|Target_11711|Target_11711|Target_11711|Target_11711
chr14	39771332	39771453	+	Target_11711|Target_11711|Target_11711|Target_11711|Target_11711|Target_11711|Target_11711
chr14	39772681	39772728	+	Target_11711|Target_11711|Target_11711|Target_11711|Target_11711|Target_11711|Target_11711
chr14	39773494	39773585	+	Target_11711|Target_11711|Target_11711|Target_11711|Target_11711|Target_11711|Target_11711
chr14	39777652	39777791	+	Target_11711|Target_11711|Target_11711|Target_11711|Target_11711|Target_11711|Target_11711
chr14	39782543	39782645	+	Target_11711|Target_11711|Target_11711|Target_11711|Target_11711|Target_11711|Target_11711
chr14	39783942	39784003	+	Target_11711|Target_11711|Target_11711|Target_11711|Target_11711|Target_11711|Target_11711
chr14	39784886	39784922	+	Target_11711|Target_11711|Target_11711|Target_11711|Target_11711|Target_11711|Target_11711
chr14	39787147	39787215	+	Target_11711|Target_11711|Target_11711|Target_11711|Target_11711|Target_11711|Target_11711
chr14	39788412	39788495	+	Target_11711|Target_11711|Target_11711|Target_11711|Target_11711|Target_11711|Target_11711
chr14	39790131	39790260	+	Target_11711|Target_11711|Target_11711|Target_11711|Target_11711
chr14	39796067	39796226	+	Target_11711|Target_11711|Target_11711|Target_11711|Target_11711|Target_11711|Target_11711
chr14	39815107	39815230	+	Target_11711|Target_11711|Target_11711|Target_11711|Target_11711|Target_11711|Target_11711
chr14	39816916	39816975	+	Target_11711|Target_11711|Target_11711|Target_11711|Target_11711|Target_11711|Target_11711
chr14	39817946	39818181	+	Target_11711|Target_11711|Target_11711|Target_11711|Target_11711|Target_11711|Target_11711
chr14	39819301	39820397	+	Target_11711|Target_11711|Target_11711|Target_11711|Target_11711|Target_11711|Target_11711
chr14	39865576	39868991	+	Target_11711
chr14	39870379	39871065	+	Target_11711
chr14	39871604	39871715	+	Target_11711
chr14	39900767	39901704	+	Target_11711
chr14	42076763	42077765	+	Target_11711
chr14	42236056	42236232	+	Target_11711
chr14	42355808	42357213	+	Target_11711
chr14	42360452	42361165	+	Target_11711
chr14	42368119	42368163	+	Target_11711
chr14	42373360	42373752	+	Target_11711
chr14	44973353	44976499	+	Target_11711
chr14	45366506	45366771	+	Target_11711
chr14	45369637	45370162	+	Target_11711
chr14	45372409	45372499	+	Target_11711
chr14	45373597	45373732	+	Target_11711
chr14	45374569	45376460	+	Target_11711
chr14	45393526	45398394	+	Target_11711
chr14	45400535	45400744	+	Target_11711
chr14	45403317	45403761	+	Target_11711
chr14	45414232	45415131	+	Target_11711
chr14	45431048	45431179	+	Target_11711
chr14	45431415	45433670	+	Target_11711
chr14	45464948	45465105	+	Target_11711
chr14	45468565	45468700	+	Target_11711
chr14	45473263	45473569	+	Target_11711
chr14	45475210	45475470	+	Target_11711
chr14	45478115	45478348	+	Target_11711
chr14	45481177	45481278	+	Target_11711
chr14	45494985	45495075	+	Target_11711
chr14	45496501	45496677	+	Target_11711
chr14	45497378	45497532	+	Target_11711
chr14	45501425	45501579	+	Target_11711
chr14	45512888	45512994	+	Target_11711
chr14	45513837	45514073	+	Target_11711
chr14	45521638	45521765	+	Target_11711
chr14	45523633	45523752	+	Target_11711
chr14	45535780	45535970	+	Target_11711
chr14	45537626	45537846	+	Target_11711
chr14	45540914	45541001	+	Target_11711
chr14	45542498	45543634	+	Target_11711
chr14	45553301	45553452	+	Target_11711
chr14	45564423	45564766	+	Target_11711
chr14	45565305	45565431	+	Target_11711
chr14	45566089	45566208	+	Target_11711
chr14	45571731	45571899	+	Target_11711
chr14	45576653	45576819	+	Target_11711
chr14	45577617	45577725	+	Target_11711
chr14	45578818	45578983	+	Target_11711
chr14	45579296	45579423	+	Target_11711
chr14	45579751	45580020	+	Target_11711
chr14	45580077	45580176	+	Target_11711
chr14	45581520	45581705	+	Target_11711
chr14	45583385	45583460	+	Target_11711
chr14	45583696	45583817	+	Target_11711
chr14	45584059	45585455	+	Target_11711|Target_11711
chr14	45587230	45587328	+	Target_11711
chr14	45590089	45590157	+	Target_11711
chr14	45590687	45590823	+	Target_11711
chr14	45598996	45599104	+	Target_11711
chr14	45599901	45600003	+	Target_11711
chr14	45603551	45603732	+	Target_11711
chr14	45605135	45605742	+	Target_11711
chr14	45606271	45606444	+	Target_11711
chr14	45609834	45609912	+	Target_11711
chr14	45618039	45618198	+	Target_11711
chr14	45620599	45620731	+	Target_11711
chr14	45623122	45623255	+	Target_11711
chr14	45623899	45624025	+	Target_11711
chr14	45624575	45624662	+	Target_11711
chr14	45628298	45628483	+	Target_11711
chr14	45633561	45633768	+	Target_11711
chr14	45636152	45636366	+	Target_11711
chr14	45639791	45639949	+	Target_11711
chr14	45642257	45642413	+	Target_11711
chr14	45644273	45646179	+	Target_11711
chr14	45650632	45650727	+	Target_11711
chr14	45650839	45650908	+	Target_11711
chr14	45652976	45653105	+	Target_11711
chr14	45654419	45654576	+	Target_11711
chr14	45656983	45657090	+	Target_11711
chr14	45658004	45658565	+	Target_11711
chr14	45665374	45665750	+	Target_11711
chr14	45667846	45668138	+	Target_11711
chr14	45669072	45670093	+	Target_11711
chr14	45672392	45673415	+	Target_11711
chr14	45673601	45673656	+	Target_11711
chr14	45675285	45675373	+	Target_11711
chr14	45679582	45679731	+	Target_11711
chr14	45686221	45686382	+	Target_11711
chr14	45687484	45687657	+	Target_11711
chr14	45693120	45693949	+	Target_11711
chr14	45695945	45696039	+	Target_11711
chr14	45696865	45697017	+	Target_11711
chr14	45700343	45700501	+	Target_11711
chr14	45701935	45702023	+	Target_11711
chr14	45705016	45705147	+	Target_11711
chr14	45706850	45706924	+	Target_11711
chr14	45711236	45711721	+	Target_11711
chr14	45711963	45712077	+	Target_11711
chr14	45715945	45716580	+	Target_11711
chr14	45722237	45722605	+	Target_11711
chr14	47120219	47121028	+	Target_11711
chr14	47308827	47311222	+	Target_11711|Target_11711
chr14	47314968	47315074	+	Target_11711|Target_11711
chr14	47324226	47324357	+	Target_11711|Target_11711
chr14	47342635	47342794	+	Target_11711|Target_11711
chr14	47343247	47343403	+	Target_11711|Target_11711
chr14	47346691	47346712	+	Target_11711|Target_11711
chr14	47351246	47351424	+	Target_11711|Target_11711
chr14	47389214	47389363	+	Target_11711|Target_11711
chr14	47426576	47426846	+	Target_11711|Target_11711
chr14	47504213	47504507	+	Target_11711|Target_11711
chr14	47530451	47530781	+	Target_11711|Target_11711
chr14	47566056	47566326	+	Target_11711|Target_11711
chr14	47600916	47601049	+	Target_11711|Target_11711
chr14	47613280	47613477	+	Target_11711|Target_11711
chr14	47687223	47687398	+	Target_11711|Target_11711
chr14	47770613	47770753	+	Target_11711|Target_11711
chr14	47812300	47812438	+	Target_11711
chr14	48143719	48144157	+	Target_11711
chr14	48230197	48230307	+	Target_11711
chr14	48234155	48236960	+	Target_11711
chr14	48259108	48259146	+	Target_11711
chr14	48264174	48264217	+	Target_11711
chr14	50044041	50044571	+	Target_11711
chr14	50050289	50050393	+	Target_11711
chr14	50052667	50052767	+	Target_11711|Target_11711
chr14	50053002	50053094	+	Target_11711|Target_11711
chr14	50065414	50065921	+	Target_11711|Target_11711|Target_11711|Target_11711
chr14	50068259	50068367	+	Target_11711
chr14	50069087	50069186	+	Target_11711|Target_11711|Target_11711|Target_11711
chr14	50070269	50070336	+	Target_11711
chr14	50074117	50074839	+	Target_11711|Target_11711|Target_11711
chr14	50079189	50079342	+	Target_11711
chr14	50080973	50081390	+	Target_11711|Target_11711|Target_11711|Target_11711
chr14	50085406	50085858	+	Target_11711
chr14	50087279	50087349	+	Target_11711
chr14	50087488	50090199	+	Target_11711
chr14	50091891	50092766	+	Target_11711|Target_11711
chr14	50094729	50094873	+	Target_11711
chr14	50100004	50101948	+	Target_11711|Target_11711
chr14	50110269	50110388	+	Target_11711|Target_11711
chr14	50114010	50114078	+	Target_11711|Target_11711
chr14	50116898	50117159	+	Target_11711|Target_11711|Target_11711
chr14	50117986	50118095	+	Target_11711|Target_11711|Target_11711
chr14	50120707	50120785	+	Target_11711|Target_11711|Target_11711
chr14	50120872	50120932	+	Target_11711|Target_11711|Target_11711
chr14	50121501	50121556	+	Target_11711|Target_11711|Target_11711
chr14	50121722	50121812	+	Target_11711|Target_11711|Target_11711
chr14	50122388	50122561	+	Target_11711|Target_11711|Target_11711
chr14	50130032	50130105	+	Target_11711|Target_11711|Target_11711
chr14	50131343	50131392	+	Target_11711|Target_11711|Target_11711
chr14	50131824	50131881	+	Target_11711|Target_11711|Target_11711
chr14	50133047	50133131	+	Target_11711|Target_11711|Target_11711
chr14	50136241	50136316	+	Target_11711|Target_11711|Target_11711
chr14	50140840	50140934	+	Target_11711|Target_11711|Target_11711
chr14	50141067	50141145	+	Target_11711|Target_11711
chr14	50146442	50146518	+	Target_11711|Target_11711|Target_11711
chr14	50150310	50150411	+	Target_11711|Target_11711|Target_11711
chr14	50154853	50155098	+	Target_11711|Target_11711|Target_11711
chr14	50159822	50160008	+	Target_11711
chr14	50175876	50175947	+	Target_11711
chr14	50176426	50176544	+	Target_11711
chr14	50176980	50177099	+	Target_11711
[truncated: 4,556 more rows]
