# Supplementary material for: Affected Kindred Analysis of Human X Chromosome Exomes to Identify Novel X-Linked Intellectual Disability Genes
Source: PLoS One. 2015 Feb 13;10(2):e0116454. doi: 10.1371/journal.pone.0116454 (PMC4332666; doi:10.1371/journal.pone.0116454)
Supplement: S2 File — is a compressed file providing a collection of bash-based and R-based scripts that were written and run to process and analyze our XLID study cohort. The scripts provided assume that short-read alignment has already been performed, including quality correction steps. These scripts will run data processing and analysis for a test cohort, as well as comparison analyses with other public databases. (ZIP) [file pone.0116454.s006.zip › Sib-PairCross-CohortFilter_scripts/interval_lists/chr15_Targets.interval_list]

@HD	VN:1.0	SO:coordinate
@SQ	SN:chr1	LN:249250621
@SQ	SN:chr2	LN:243199373
@SQ	SN:chr3	LN:198022430
@SQ	SN:chr4	LN:191154276
@SQ	SN:chr5	LN:180915260
@SQ	SN:chr6	LN:171115067
@SQ	SN:chr7	LN:159138663
@SQ	SN:chr8	LN:146364022
@SQ	SN:chr9	LN:141213431
@SQ	SN:chr10	LN:135534747
@SQ	SN:chr11	LN:135006516
@SQ	SN:chr12	LN:133851895
@SQ	SN:chr13	LN:115169878
@SQ	SN:chr14	LN:107349540
@SQ	SN:chr15	LN:102531392
@SQ	SN:chr16	LN:90354753
@SQ	SN:chr17	LN:81195210
@SQ	SN:chr18	LN:78077248
@SQ	SN:chr19	LN:59128983
@SQ	SN:chr20	LN:63025520
@SQ	SN:chr21	LN:48129895
@SQ	SN:chr22	LN:51304566
@SQ	SN:chrX	LN:155270560
@SQ	SN:chrY	LN:59373566
@SQ	SN:chrM	LN:16571
@SQ	SN:chr1_gl000191_random	LN:106433
@SQ	SN:chr1_gl000192_random	LN:547496
@SQ	SN:chr4_gl000193_random	LN:189789
@SQ	SN:chr4_gl000194_random	LN:191469
@SQ	SN:chr7_gl000195_random	LN:182896
@SQ	SN:chr8_gl000196_random	LN:38914
@SQ	SN:chr8_gl000197_random	LN:37175
@SQ	SN:chr9_gl000198_random	LN:90085
@SQ	SN:chr9_gl000199_random	LN:169874
@SQ	SN:chr9_gl000200_random	LN:187035
@SQ	SN:chr9_gl000201_random	LN:36148
@SQ	SN:chr11_gl000202_random	LN:40103
@SQ	SN:chr17_gl000203_random	LN:37498
@SQ	SN:chr17_gl000204_random	LN:81310
@SQ	SN:chr17_gl000205_random	LN:174588
@SQ	SN:chr17_gl000206_random	LN:41001
@SQ	SN:chr18_gl000207_random	LN:4262
@SQ	SN:chr19_gl000208_random	LN:92689
@SQ	SN:chr19_gl000209_random	LN:159169
@SQ	SN:chr21_gl000210_random	LN:27682
@SQ	SN:chrUn_gl000211	LN:166566
@SQ	SN:chrUn_gl000212	LN:186858
@SQ	SN:chrUn_gl000213	LN:164239
@SQ	SN:chrUn_gl000214	LN:137718
@SQ	SN:chrUn_gl000215	LN:172545
@SQ	SN:chrUn_gl000216	LN:172294
@SQ	SN:chrUn_gl000217	LN:172149
@SQ	SN:chrUn_gl000218	LN:161147
@SQ	SN:chrUn_gl000219	LN:179198
@SQ	SN:chrUn_gl000220	LN:161802
@SQ	SN:chrUn_gl000221	LN:155397
@SQ	SN:chrUn_gl000222	LN:186861
@SQ	SN:chrUn_gl000223	LN:180455
@SQ	SN:chrUn_gl000224	LN:179693
@SQ	SN:chrUn_gl000225	LN:211173
@SQ	SN:chrUn_gl000226	LN:15008
@SQ	SN:chrUn_gl000227	LN:128374
@SQ	SN:chrUn_gl000228	LN:129120
@SQ	SN:chrUn_gl000229	LN:19913
@SQ	SN:chrUn_gl000230	LN:43691
@SQ	SN:chrUn_gl000231	LN:27386
@SQ	SN:chrUn_gl000232	LN:40652
@SQ	SN:chrUn_gl000233	LN:45941
@SQ	SN:chrUn_gl000234	LN:40531
@SQ	SN:chrUn_gl000235	LN:34474
@SQ	SN:chrUn_gl000236	LN:41934
@SQ	SN:chrUn_gl000237	LN:45867
@SQ	SN:chrUn_gl000238	LN:39939
@SQ	SN:chrUn_gl000239	LN:33824
@SQ	SN:chrUn_gl000240	LN:41933
@SQ	SN:chrUn_gl000241	LN:42152
@SQ	SN:chrUn_gl000242	LN:43523
@SQ	SN:chrUn_gl000243	LN:43341
@SQ	SN:chrUn_gl000244	LN:39929
@SQ	SN:chrUn_gl000245	LN:36651
@SQ	SN:chrUn_gl000246	LN:38154
@SQ	SN:chrUn_gl000247	LN:36422
@SQ	SN:chrUn_gl000248	LN:39786
@SQ	SN:chrUn_gl000249	LN:38502
@PG	ID:bowtie2	PN:bowtie2	VN:2.0.0-beta7
@PG	ID:1	PN:IntervalListTools	CL:net.sf.picard.util.IntervalListTools INPUT=[chr15_Targets.interval_list] OUTPUT=chr15_Targets.interval_list UNIQUE=true SORT=true PADDING=0 VERBOSITY=INFO QUIET=false VALIDATION_STRINGENCY=STRICT COMPRESSION_LEVEL=5 MAX_RECORDS_IN_RAM=500000 CREATE_INDEX=false CREATE_MD5_FILE=false
chr15	20487996	20488227	+	Target_13487
chr15	20488748	20488912	+	Target_13487
chr15	20489407	20489495	+	Target_13487
chr15	20490503	20490588	+	Target_13487
chr15	20495365	20495446	+	Target_13487
chr15	20496596	20496811	+	Target_13487
chr15	20613649	20613982	+	Target_13487
chr15	20636345	20636488	+	Target_13487
chr15	20641101	20641245	+	Target_13487
chr15	20642546	20642685	+	Target_13487
chr15	20643844	20644075	+	Target_13487
chr15	20644179	20644376	+	Target_13487
chr15	20644760	20644908	+	Target_13487
chr15	20645726	20645895	+	Target_13487
chr15	20648623	20648774	+	Target_13487
chr15	20649479	20649672	+	Target_13487
chr15	20651111	20651299	+	Target_13487
chr15	20657620	20657812	+	Target_13487
chr15	20658603	20658755	+	Target_13487
chr15	20658872	20659015	+	Target_13487
chr15	20659092	20659263	+	Target_13487
chr15	20659792	20659926	+	Target_13487
chr15	20662557	20662753	+	Target_13487
chr15	20662845	20662973	+	Target_13487
chr15	20663079	20663212	+	Target_13487
chr15	20663485	20663700	+	Target_13487
chr15	20666444	20666595	+	Target_13487
chr15	20667595	20667699	+	Target_13487
chr15	20668083	20668254	+	Target_13487
chr15	20671447	20671623	+	Target_13487
chr15	20710643	20710746	+	Target_13487
chr15	20711360	20711433	+	Target_13487
chr15	20737093	20738840	+	Target_13487
chr15	20739496	20740969	+	Target_13487
chr15	20741621	20741763	+	Target_13487
chr15	20742093	20742152	+	Target_13487
chr15	20743529	20743636	+	Target_13487
chr15	20743731	20743825	+	Target_13487
chr15	20743913	20743964	+	Target_13487
chr15	20745050	20745179	+	Target_13487
chr15	20746825	20747114	+	Target_13487
chr15	20767673	20767845	+	Target_13487
chr15	20769542	20769662	+	Target_13487
chr15	20770247	20770307	+	Target_13487
chr15	20770490	20770571	+	Target_13487
chr15	20771426	20771786	+	Target_13487
chr15	20771874	20771959	+	Target_13487
chr15	20772054	20772164	+	Target_13487
chr15	20773184	20773274	+	Target_13487
chr15	20773380	20773488	+	Target_13487
chr15	20773683	20773771	+	Target_13487
chr15	20774140	20774397	+	Target_13487
chr15	20774664	20774745	+	Target_13487
chr15	20776101	20776177	+	Target_13487
chr15	20776608	20776700	+	Target_13487
chr15	20777268	20777369	+	Target_13487
chr15	20777451	20777552	+	Target_13487
chr15	20777641	20777794	+	Target_13487
chr15	20777879	20781026	+	Target_13487
chr15	20874796	20874966	+	Target_13487
chr15	20876441	20876597	+	Target_13487
chr15	20961258	20961480	+	Target_13487
chr15	21040700	21040932	+	Target_13487
chr15	21042572	21042696	+	Target_13487
chr15	21051161	21051328	+	Target_13487
chr15	21052373	21052418	+	Target_13487
chr15	21053821	21053892	+	Target_13487
chr15	21059385	21059456	+	Target_13487
chr15	21061964	21062102	+	Target_13487
chr15	21063439	21063546	+	Target_13487
chr15	21066370	21066544	+	Target_13487
chr15	21066703	21066818	+	Target_13487
chr15	21071200	21071977	+	Target_13487
chr15	21122020	21122126	+	Target_13487
chr15	21125740	21125886	+	Target_13487
chr15	21127113	21127224	+	Target_13487
chr15	21128496	21128585	+	Target_13487
chr15	21129857	21129897	+	Target_13487
chr15	21131935	21132101	+	Target_13487
chr15	21134197	21134405	+	Target_13487
chr15	21134525	21134625	+	Target_13487
chr15	21145766	21146095	+	Target_13487
chr15	21147703	21147889	+	Target_13487
chr15	21177434	21177478	+	Target_13487
chr15	21187151	21187309	+	Target_13487
chr15	21195948	21198633	+	Target_13487
chr15	21932513	21940739	+	Target_13487
chr15	22014419	22016878	+	Target_13487
chr15	22051852	22052084	+	Target_13487
chr15	22053722	22053846	+	Target_13487
chr15	22062315	22062482	+	Target_13487
chr15	22063527	22063572	+	Target_13487
chr15	22064975	22065046	+	Target_13487
chr15	22070539	22070610	+	Target_13487
chr15	22073120	22073258	+	Target_13487
chr15	22074595	22074702	+	Target_13487
chr15	22077530	22077704	+	Target_13487
chr15	22077863	22077978	+	Target_13487
chr15	22082360	22083137	+	Target_13487
chr15	22133180	22133286	+	Target_13487
chr15	22136921	22137067	+	Target_13487
chr15	22138285	22138396	+	Target_13487
chr15	22139668	22139757	+	Target_13487
chr15	22141032	22141072	+	Target_13487
chr15	22143112	22143278	+	Target_13487
chr15	22145374	22145582	+	Target_13487
chr15	22145702	22145802	+	Target_13487
chr15	22278031	22278102	+	Target_13487
chr15	22280805	22280963	+	Target_13487
chr15	22289616	22289725	+	Target_13487
chr15	22318876	22318971	+	Target_13487
chr15	22332387	22332776	+	Target_13487
chr15	22346671	22346767	+	Target_13487
chr15	22347271	22347360	+	Target_13487
chr15	22347582	22347786	+	Target_13487
chr15	22368477	22369561	+	Target_13487|Target_13487|Target_13487
chr15	22370997	22371088	+	Target_13487
chr15	22382472	22383815	+	Target_13487
chr15	22413461	22414395	+	Target_13487
chr15	22546564	22546829	+	Target_13487
chr15	22566768	22567225	+	Target_13487
chr15	22570749	22570831	+	Target_13487
chr15	22675147	22675241	+	Target_13487|Target_13487|Target_13487
chr15	22702284	22705500	+	Target_13487
chr15	22705585	22705738	+	Target_13487
chr15	22705827	22705928	+	Target_13487
chr15	22706010	22706111	+	Target_13487
chr15	22706679	22706771	+	Target_13487
chr15	22707202	22707278	+	Target_13487
chr15	22708646	22708715	+	Target_13487
chr15	22708982	22709239	+	Target_13487
chr15	22709627	22709715	+	Target_13487
chr15	22709911	22710019	+	Target_13487
chr15	22710125	22710215	+	Target_13487
chr15	22711235	22711345	+	Target_13487
chr15	22711440	22711525	+	Target_13487
chr15	22711613	22711973	+	Target_13487
chr15	22712828	22712909	+	Target_13487
chr15	22713092	22713152	+	Target_13487
chr15	22713737	22713857	+	Target_13487
chr15	22715556	22715728	+	Target_13487
chr15	22736245	22736534	+	Target_13487
chr15	22738180	22738309	+	Target_13487
chr15	22739394	22739445	+	Target_13487
chr15	22739533	22739627	+	Target_13487
chr15	22739722	22739829	+	Target_13487
chr15	22741207	22741266	+	Target_13487
chr15	22741596	22741738	+	Target_13487
chr15	22742395	22743598	+	Target_13487
chr15	22744254	22746002	+	Target_13487
chr15	22833394	22833670	+	Target_13487|Target_13487
chr15	22835915	22835969	+	Target_13487|Target_13487
chr15	22836062	22836171	+	Target_13487|Target_13487
chr15	22840243	22840340	+	Target_13487|Target_13487
chr15	22841038	22841118	+	Target_13487|Target_13487
chr15	22842047	22842183	+	Target_13487|Target_13487
chr15	22845761	22845876	+	Target_13487|Target_13487
chr15	22846862	22846952	+	Target_13487|Target_13487
chr15	22848237	22848331	+	Target_13487|Target_13487
chr15	22848874	22849121	+	Target_13487|Target_13487
chr15	22850906	22851109	+	Target_13487|Target_13487
chr15	22853733	22853849	+	Target_13487|Target_13487
chr15	22855026	22855295	+	Target_13487|Target_13487
chr15	22861736	22861935	+	Target_13487|Target_13487
chr15	22862934	22863123	+	Target_13487|Target_13487
chr15	22864186	22864369	+	Target_13487|Target_13487
chr15	22866715	22866800	+	Target_13487|Target_13487
chr15	22866895	22867016	+	Target_13487|Target_13487
chr15	22867457	22867636	+	Target_13487|Target_13487
chr15	22868840	22868966	+	Target_13487|Target_13487
chr15	22869914	22870003	+	Target_13487|Target_13487
chr15	22872398	22872783	+	Target_13487|Target_13487
chr15	22873201	22873891	+	Target_13487
chr15	22892683	22892781	+	Target_13487
chr15	22925776	22925899	+	Target_13487
chr15	22925975	22926065	+	Target_13487
chr15	22928128	22928206	+	Target_13487
chr15	22928408	22928510	+	Target_13487
chr15	22929713	22929895	+	Target_13487
chr15	22933560	22933657	+	Target_13487
chr15	22933747	22933876	+	Target_13487
chr15	22935859	22935964	+	Target_13487
chr15	22939174	22939266	+	Target_13487
chr15	22940727	22940845	+	Target_13487
chr15	22945039	22945162	+	Target_13487
chr15	22946960	22947086	+	Target_13487
chr15	22954209	22954376	+	Target_13487
chr15	22955132	22955280	+	Target_13487
chr15	22955754	22956591	+	Target_13487|Target_13487
chr15	22958185	22958342	+	Target_13487|Target_13487
chr15	22960792	22960889	+	Target_13487|Target_13487
chr15	22962254	22962331	+	Target_13487|Target_13487
chr15	22962439	22962548	+	Target_13487|Target_13487
chr15	22963754	22963874	+	Target_13487|Target_13487
chr15	22969162	22969362	+	Target_13487|Target_13487
chr15	22980090	22980178	+	Target_13487|Target_13487
chr15	22990056	22990200	+	Target_13487|Target_13487
chr15	22991131	22991222	+	Target_13487|Target_13487
chr15	22993024	22993155	+	Target_13487|Target_13487
chr15	22997796	22997869	+	Target_13487|Target_13487
chr15	22998423	22998518	+	Target_13487|Target_13487
chr15	22999338	22999577	+	Target_13487|Target_13487
chr15	23000095	23000243	+	Target_13487|Target_13487
chr15	23002875	23003603	+	Target_13487|Target_13487
chr15	23004683	23006855	+	Target_13487|Target_13487|Target_13487|Target_13487|Target_13487|Target_13487
chr15	23012278	23012439	+	Target_13487|Target_13487|Target_13487|Target_13487|Target_13487|Target_13487
chr15	23014437	23014528	+	Target_13487|Target_13487|Target_13487|Target_13487|Target_13487|Target_13487
chr15	23019799	23019856	+	Target_13487|Target_13487|Target_13487|Target_13487
chr15	23021197	23021429	+	Target_13487|Target_13487|Target_13487|Target_13487|Target_13487|Target_13487
chr15	23026021	23026119	+	Target_13487
chr15	23027800	23027922	+	Target_13487|Target_13487|Target_13487
chr15	23029839	23029966	+	Target_13487
chr15	23033277	23033413	+	Target_13487|Target_13487|Target_13487
chr15	23034120	23034427	+	Target_13487|Target_13487|Target_13487|Target_13487|Target_13487|Target_13487
chr15	23043278	23049340	+	Target_13487|Target_13487
chr15	23052594	23052755	+	Target_13487|Target_13487
chr15	23060814	23060905	+	Target_13487|Target_13487
chr15	23062271	23062319	+	Target_13487|Target_13487
chr15	23086233	23086436	+	Target_13487
chr15	23086819	23086843	+	Target_13487
chr15	23094330	23095301	+	Target_13487
chr15	23098754	23098852	+	Target_13487
chr15	23108751	23108886	+	Target_13487
chr15	23114189	23114292	+	Target_13487
chr15	23115116	23115254	+	Target_13487
chr15	23187728	23189424	+	Target_13487
chr15	23191490	23191579	+	Target_13487
chr15	23191833	23191920	+	Target_13487
chr15	23194712	23194899	+	Target_13487
chr15	23196161	23196291	+	Target_13487
chr15	23198509	23198675	+	Target_13487
chr15	23200236	23200406	+	Target_13487
chr15	23200630	23200789	+	Target_13487
chr15	23201488	23201639	+	Target_13487
chr15	23205041	23205198	+	Target_13487
chr15	23207761	23208357	+	Target_13487
chr15	23255241	23255387	+	Target_13487
chr15	23257057	23257177	+	Target_13487
chr15	23258080	23258140	+	Target_13487
chr15	23258321	23258402	+	Target_13487
chr15	23259255	23259543	+	Target_13487
chr15	23259631	23259716	+	Target_13487
chr15	23259811	23259921	+	Target_13487
chr15	23260810	23260897	+	Target_13487
chr15	23261003	23261111	+	Target_13487
chr15	23261306	23261394	+	Target_13487
chr15	23261762	23262019	+	Target_13487
chr15	23262274	23262743	+	Target_13487
chr15	23282264	23283153	+	Target_13487
chr15	23285704	23285752	+	Target_13487
chr15	23293372	23293512	+	Target_13487
chr15	23295540	23295666	+	Target_13487
chr15	23295763	23295937	+	Target_13487
chr15	23299022	23299121	+	Target_13487
chr15	23299680	23299817	+	Target_13487
chr15	23299914	23300167	+	Target_13487
chr15	23303804	23303947	+	Target_13487
chr15	23306733	23306791	+	Target_13487
chr15	23308563	23308707	+	Target_13487
chr15	23310008	23310147	+	Target_13487
chr15	23311306	23311537	+	Target_13487
chr15	23311641	23311838	+	Target_13487
chr15	23312160	23312308	+	Target_13487
chr15	23313125	23313307	+	Target_13487
chr15	23316003	23316186	+	Target_13487
chr15	23316891	23317084	+	Target_13487
chr15	23318523	23318711	+	Target_13487
chr15	23325023	23325215	+	Target_13487
chr15	23326006	23326158	+	Target_13487
chr15	23326275	23326418	+	Target_13487
chr15	23326495	23326666	+	Target_13487
chr15	23327195	23327329	+	Target_13487
chr15	23329957	23330153	+	Target_13487
chr15	23330245	23330373	+	Target_13487
chr15	23330480	23330613	+	Target_13487
chr15	23330886	23331101	+	Target_13487
chr15	23333848	23333999	+	Target_13487
chr15	23334999	23335103	+	Target_13487
chr15	23335487	23335658	+	Target_13487
chr15	23338852	23339028	+	Target_13487
chr15	23356105	23356220	+	Target_13487
chr15	23377423	23377526	+	Target_13487
chr15	23378140	23378259	+	Target_13487
chr15	23390721	23390901	+	Target_13487
chr15	23390993	23391118	+	Target_13487
chr15	23392484	23393943	+	Target_13487
chr15	23435069	23435241	+	Target_13487
chr15	23436940	23437060	+	Target_13487
chr15	23437645	23437705	+	Target_13487
chr15	23437888	23437969	+	Target_13487
chr15	23438824	23439184	+	Target_13487
chr15	23439272	23439357	+	Target_13487
chr15	23439452	23439562	+	Target_13487
chr15	23440582	23440672	+	Target_13487
chr15	23440778	23440886	+	Target_13487
chr15	23441081	23441169	+	Target_13487
chr15	23441538	23441795	+	Target_13487
chr15	23442062	23442131	+	Target_13487
chr15	23443499	23443575	+	Target_13487
chr15	23444006	23444098	+	Target_13487
chr15	23444666	23444767	+	Target_13487
chr15	23444849	23444950	+	Target_13487
chr15	23445039	23445192	+	Target_13487
chr15	23445277	23448423	+	Target_13487
chr15	23599894	23600040	+	Target_13487
chr15	23601737	23601857	+	Target_13487
chr15	23602442	23602502	+	Target_13487
chr15	23602685	23602766	+	Target_13487
chr15	23603618	23603978	+	Target_13487
chr15	23604066	23604151	+	Target_13487
chr15	23604246	23604356	+	Target_13487
chr15	23605375	23605465	+	Target_13487
chr15	23605571	23605679	+	Target_13487
chr15	23605874	23605962	+	Target_13487
chr15	23606367	23606603	+	Target_13487
chr15	23606870	23606951	+	Target_13487
chr15	23608311	23608387	+	Target_13487
chr15	23608824	23608916	+	Target_13487
chr15	23609489	23609590	+	Target_13487
chr15	23609672	23609770	+	Target_13487
chr15	23609865	23610021	+	Target_13487
chr15	23610105	23613471	+	Target_13487
chr15	23807208	23807278	+	Target_13487
chr15	23810453	23813166	+	Target_13487
chr15	23888695	23892993	+	Target_13487
chr15	23930553	23932450	+	Target_13487
chr15	24409925	24415053	+	Target_13487
chr15	24803303	24803468	+	Target_13487
chr15	24811802	24811947	+	Target_13487
chr15	24813043	24813329	+	Target_13487
chr15	24814929	24814956	+	Target_13487
chr15	24815178	24815275	+	Target_13487
chr15	24819656	24819960	+	Target_13487
chr15	24820053	24820150	+	Target_13487
chr15	24825373	24825477	+	Target_13487
chr15	24832713	24832926	+	Target_13487
chr15	24920540	24928593	+	Target_13487
chr15	25068793	25068997	+	Target_13487|Target_13487|Target_13487
chr15	25074944	25075052	+	Target_13487
chr15	25101697	25101863	+	Target_13487
chr15	25131662	25131736	+	Target_13487|Target_13487|Target_13487|Target_13487
chr15	25165157	25165271	+	Target_13487|Target_13487|Target_13487|Target_13487
chr15	25200069	25200209	+	Target_13487|Target_13487|Target_13487
chr15	25207260	25207356	+	Target_13487|Target_13487|Target_13487|Target_13487|Target_13487|Target_13487|Target_13487
chr15	25213078	25213229	+	Target_13487|Target_13487|Target_13487|Target_13487|Target_13487|Target_13487|Target_13487
chr15	25213941	25213976	+	Target_13487
chr15	25219457	25219603	+	Target_13487|Target_13487|Target_13487|Target_13487|Target_13487|Target_13487
chr15	25220504	25220656	+	Target_13487|Target_13487|Target_13487|Target_13487|Target_13487|Target_13487
chr15	25221451	25221563	+	Target_13487|Target_13487|Target_13487|Target_13487|Target_13487|Target_13487
chr15	25222023	25222176	+	Target_13487|Target_13487|Target_13487|Target_13487|Target_13487|Target_13487
chr15	25222924	25223063	+	Target_13487|Target_13487|Target_13487|Target_13487|Target_13487|Target_13487
chr15	25223339	25223465	+	Target_13487|Target_13487|Target_13487|Target_13487|Target_13487|Target_13487
chr15	25223553	25223729	+	Target_13487|Target_13487|Target_13487|Target_13487|Target_13487|Target_13487
chr15	25227140	25228937	+	Target_13487|Target_13487
chr15	25230006	25233379	+	Target_13487|Target_13487|Target_13487
chr15	25287120	25287187	+	Target_13487|Target_13487
chr15	25296622	25296719	+	Target_13487
chr15	25299355	25299452	+	Target_13487
chr15	25302005	25302102	+	Target_13487|Target_13487
chr15	25304683	25304781	+	Target_13487
chr15	25307478	25307575	+	Target_13487|Target_13487
chr15	25310171	25310269	+	Target_13487|Target_13487
chr15	25312933	25313030	+	Target_13487|Target_13487
chr15	25315577	25315674	+	Target_13487
chr15	25318252	25318349	+	Target_13487|Target_13487
chr15	25319259	25319363	+	Target_13487
chr15	25321074	25321168	+	Target_13487
chr15	25322196	25322290	+	Target_13487
chr15	25324203	25324297	+	Target_13487
chr15	25325287	25325381	+	Target_13487
chr15	25326432	25326526	+	Target_13487
chr15	25327913	25328007	+	Target_13487
chr15	25328733	25328827	+	Target_13487|Target_13487
chr15	25330530	25330624	+	Target_13487
chr15	25331672	25331766	+	Target_13487|Target_13487
chr15	25332807	25332901	+	Target_13487
chr15	25333949	25334043	+	Target_13487
chr15	25335068	25335162	+	Target_13487
chr15	25336931	25337025	+	Target_13487
chr15	25339182	25339276	+	Target_13487
chr15	25342808	25342902	+	Target_13487
chr15	25344644	25344742	+	Target_13487
chr15	25346720	25346814	+	Target_13487
chr15	25349787	25349880	+	Target_13487
chr15	25351666	25351751	+	Target_13487
chr15	25361691	25362662	+	Target_13487
chr15	25363414	25363529	+	Target_13487
chr15	25364211	25367623	+	Target_13487
chr15	25380788	25383200	+	Target_13487
chr15	25415869	25415951	+	Target_13487
chr15	25417781	25417863	+	Target_13487
chr15	25420073	25420155	+	Target_13487
chr15	25421978	25422060	+	Target_13487
chr15	25423884	25423966	+	Target_13487|Target_13487|Target_13487|Target_13487
chr15	25425643	25425725	+	Target_13487
chr15	25427531	25427613	+	Target_13487
chr15	25429452	25429534	+	Target_13487
chr15	25430777	25430859	+	Target_13487|Target_13487|Target_13487|Target_13487
chr15	25432682	25432763	+	Target_13487
chr15	25434560	25434642	+	Target_13487|Target_13487|Target_13487|Target_13487
chr15	25436562	25436644	+	Target_13487|Target_13487|Target_13487|Target_13487
chr15	25438467	25438549	+	Target_13487
chr15	25440067	25440148	+	Target_13487
chr15	25444594	25444676	+	Target_13487
chr15	25446469	25446551	+	Target_13487|Target_13487|Target_13487
chr15	25448373	25448455	+	Target_13487|Target_13487|Target_13487
chr15	25449503	25449585	+	Target_13487|Target_13487|Target_13487
chr15	25451408	25451490	+	Target_13487|Target_13487|Target_13487
chr15	25455064	25455146	+	Target_13487
chr15	25456838	25457180	+	Target_13487|Target_13487
chr15	25458805	25458876	+	Target_13487
chr15	25460687	25460769	+	Target_13487
chr15	25463763	25463845	+	Target_13487
chr15	25465649	25465725	+	Target_13487
chr15	25467500	25467574	+	Target_13487
chr15	25468392	25468474	+	Target_13487|Target_13487|Target_13487|Target_13487
chr15	25470349	25470431	+	Target_13487
chr15	25472255	25472337	+	Target_13487
chr15	25474113	25474195	+	Target_13487
chr15	25475984	25476066	+	Target_13487
chr15	25477533	25477615	+	Target_13487|Target_13487|Target_13487
chr15	25479393	25479475	+	Target_13487
chr15	25481231	25481313	+	Target_13487|Target_13487|Target_13487|Target_13487
chr15	25483132	25483214	+	Target_13487
chr15	25484984	25485066	+	Target_13487
chr15	25486892	25486974	+	Target_13487
chr15	25488760	25488842	+	Target_13487
chr15	25490624	25490706	+	Target_13487
chr15	25492491	25492573	+	Target_13487|Target_13487
chr15	25494344	25494426	+	Target_13487|Target_13487|Target_13487|Target_13487
chr15	25496005	25496087	+	Target_13487
chr15	25509673	25509726	+	Target_13487
chr15	25513663	25513696	+	Target_13487
chr15	25514929	25515005	+	Target_13487
chr15	25523489	25523556	+	Target_13487|Target_13487
chr15	25582395	25584404	+	Target_13487|Target_13487|Target_13487
chr15	25585231	25585375	+	Target_13487|Target_13487|Target_13487
chr15	25599499	25599573	+	Target_13487|Target_13487|Target_13487
chr15	25599674	25599830	+	Target_13487|Target_13487|Target_13487
chr15	25601038	25601203	+	Target_13487|Target_13487|Target_13487
chr15	25601837	25602043	+	Target_13487|Target_13487|Target_13487
chr15	25605529	25605674	+	Target_13487|Target_13487|Target_13487
chr15	25615712	25616959	+	Target_13487|Target_13487|Target_13487
chr15	25620611	25620910	+	Target_13487|Target_13487|Target_13487
chr15	25650607	25650653	+	Target_13487|Target_13487|Target_13487
chr15	25653766	25653831	+	Target_13487
chr15	25654234	25654354	+	Target_13487|Target_13487
chr15	25657054	25657118	+	Target_13487|Target_13487
chr15	25683635	25684175	+	Target_13487|Target_13487
chr15	25923859	25925121	+	Target_13487
chr15	25925267	25925455	+	Target_13487
chr15	25925956	25926061	+	Target_13487
chr15	25926140	25926221	+	Target_13487
chr15	25928432	25928633	+	Target_13487
chr15	25932849	25932975	+	Target_13487
chr15	25936861	25936938	+	Target_13487
chr15	25939965	25940293	+	Target_13487
chr15	25947062	25947247	+	Target_13487
chr15	25953122	25953249	+	Target_13487
chr15	25953343	25953447	+	Target_13487
chr15	25958820	25959388	+	Target_13487
chr15	25961876	25962071	+	Target_13487
chr15	25963328	25963546	+	Target_13487
chr15	25966803	25967056	+	Target_13487
chr15	25969037	25969168	+	Target_13487
chr15	25971097	25971229	+	Target_13487
chr15	25972306	25972413	+	Target_13487
chr15	25981202	25981288	+	Target_13487
chr15	26026165	26026370	+	Target_13487
chr15	26093893	26093972	+	Target_13487
chr15	26107794	26108349	+	Target_13487
chr15	26147506	26147713	+	Target_13487
chr15	26260480	26261168	+	Target_13487
chr15	26294271	26294389	+	Target_13487
chr15	26297174	26297374	+	Target_13487
chr15	26297513	26298267	+	Target_13487
chr15	26360959	26361169	+	Target_13487|Target_13487
chr15	26361326	26361431	+	Target_13487|Target_13487
chr15	26370355	26370460	+	Target_13487|Target_13487
chr15	26370757	26371518	+	Target_13487
chr15	26376816	26376896	+	Target_13487
chr15	26377437	26377507	+	Target_13487
chr15	26378030	26378184	+	Target_13487
chr15	26788693	26793281	+	Target_13487|Target_13487|Target_13487|Target_13487
chr15	26806078	26806323	+	Target_13487|Target_13487|Target_13487|Target_13487
chr15	26812727	26812880	+	Target_13487|Target_13487|Target_13487|Target_13487
chr15	26825465	26825603	+	Target_13487|Target_13487|Target_13487|Target_13487
chr15	26828478	26828561	+	Target_13487|Target_13487|Target_13487|Target_13487
chr15	26866460	26866681	+	Target_13487|Target_13487|Target_13487|Target_13487
chr15	26874123	26874237	+	Target_13487
chr15	26961760	26961912	+	Target_13487
chr15	27017548	27017616	+	Target_13487|Target_13487
chr15	27017827	27017919	+	Target_13487|Target_13487
chr15	27018029	27018223	+	Target_13487
chr15	27018791	27018935	+	Target_13487
chr15	27111865	27112258	+	Target_13487
chr15	27112272	27112531	+	Target_13487
chr15	27113875	27113940	+	Target_13487|Target_13487
chr15	27114321	27114481	+	Target_13487|Target_13487
chr15	27125992	27126114	+	Target_13487|Target_13487
chr15	27128312	27128380	+	Target_13487|Target_13487
chr15	27128483	27128704	+	Target_13487|Target_13487
chr15	27159949	27160032	+	Target_13487|Target_13487
chr15	27182331	27182475	+	Target_13487|Target_13487
chr15	27185071	27185224	+	Target_13487|Target_13487
chr15	27188361	27188573	+	Target_13487|Target_13487
chr15	27193080	27194357	+	Target_13487|Target_13487
chr15	27216428	27216735	+	Target_13487
chr15	27222148	27222297	+	Target_13487
chr15	27271900	27271968	+	Target_13487
chr15	27571955	27572176	+	Target_13487
chr15	27573952	27574035	+	Target_13487
chr15	27725795	27725933	+	Target_13487
chr15	27765117	27765270	+	Target_13487
chr15	27772578	27772775	+	Target_13487
chr15	27773078	27773138	+	Target_13487
chr15	27777745	27778373	+	Target_13487
chr15	28000022	28000618	+	Target_13487
chr15	28090104	28090198	+	Target_13487
chr15	28096527	28096621	+	Target_13487
chr15	28116299	28116404	+	Target_13487
chr15	28117008	28117068	+	Target_13487
chr15	28171272	28171400	+	Target_13487
chr15	28196929	28197038	+	Target_13487
chr15	28200303	28200361	+	Target_13487
chr15	28202733	28202881	+	Target_13487
chr15	28211835	28211968	+	Target_13487
chr15	28228490	28228629	+	Target_13487
chr15	28230209	28230334	+	Target_13487
chr15	28231732	28231789	+	Target_13487
chr15	28234746	28234812	+	Target_13487
chr15	28235721	28235793	+	Target_13487
chr15	28259921	28260075	+	Target_13487
chr15	28261249	28261332	+	Target_13487
chr15	28263542	28263703	+	Target_13487
chr15	28267646	28267719	+	Target_13487
chr15	28269990	28270048	+	Target_13487
chr15	28273016	28273205	+	Target_13487
chr15	28277210	28277309	+	Target_13487
chr15	28326793	28327041	+	Target_13487
chr15	28344369	28344458	+	Target_13487
chr15	28356182	28357181	+	Target_13487
chr15	28358216	28358429	+	Target_13487
chr15	28358718	28358824	+	Target_13487
chr15	28359757	28359948	+	Target_13487
chr15	28360574	28360687	+	Target_13487
chr15	28361810	28362005	+	Target_13487
chr15	28362158	28362300	+	Target_13487
chr15	28366491	28366575	+	Target_13487
chr15	28369182	28369380	+	Target_13487
chr15	28370151	28370339	+	Target_13487
chr15	28375308	28375448	+	Target_13487
chr15	28375648	28375740	+	Target_13487
chr15	28377245	28377407	+	Target_13487
chr15	28377798	28377976	+	Target_13487
chr15	28380623	28380838	+	Target_13487
chr15	28386577	28386776	+	Target_13487
chr15	28386876	28386992	+	Target_13487
chr15	28387383	28387539	+	Target_13487
chr15	28387972	28388098	+	Target_13487
chr15	28389018	28389137	+	Target_13487
chr15	28389222	28389381	+	Target_13487
chr15	28389818	28389950	+	Target_13487
chr15	28391382	28391490	+	Target_13487
chr15	28397822	28397976	+	Target_13487
chr15	28408239	28408431	+	Target_13487
chr15	28412832	28412973	+	Target_13487
chr15	28413552	28413736	+	Target_13487
chr15	28414629	28414801	+	Target_13487
chr15	28419540	28419766	+	Target_13487
chr15	28420657	28420802	+	Target_13487
chr15	28421573	28421745	+	Target_13487
chr15	28421832	28421914	+	Target_13487
chr15	28422095	28422273	+	Target_13487
chr15	28422564	28422655	+	Target_13487
chr15	28424032	28424176	+	Target_13487
chr15	28424287	28424369	+	Target_13487
chr15	28427546	28427658	+	Target_13487
chr15	28431722	28431898	+	Target_13487
chr15	28436110	28436202	+	Target_13487
chr15	28436284	28436390	+	Target_13487
chr15	28437106	28437297	+	Target_13487
chr15	28441360	28441500	+	Target_13487
chr15	28441606	28441715	+	Target_13487
chr15	28443523	28443649	+	Target_13487
chr15	28443746	28443915	+	Target_13487
chr15	28446601	28446700	+	Target_13487
chr15	28447258	28447395	+	Target_13487
chr15	28447492	28447760	+	Target_13487
chr15	28451385	28451528	+	Target_13487
chr15	28456147	28456291	+	Target_13487
chr15	28457590	28457729	+	Target_13487
chr15	28458887	28459118	+	Target_13487
chr15	28459221	28459418	+	Target_13487
chr15	28459800	28459948	+	Target_13487
chr15	28460766	28460948	+	Target_13487
chr15	28463634	28463817	+	Target_13487
chr15	28465597	28465790	+	Target_13487
chr15	28467173	28467361	+	Target_13487
chr15	28473363	28473555	+	Target_13487
chr15	28474340	28474492	+	Target_13487
chr15	28474605	28474742	+	Target_13487
chr15	28474819	28474993	+	Target_13487
chr15	28475512	28475646	+	Target_13487
chr15	28478291	28478487	+	Target_13487
chr15	28478579	28478707	+	Target_13487
chr15	28478809	28478942	+	Target_13487
chr15	28479215	28479430	+	Target_13487
chr15	28482108	28482259	+	Target_13487
chr15	28483259	28483363	+	Target_13487
chr15	28483747	28483918	+	Target_13487
chr15	28491026	28491212	+	Target_13487
chr15	28491887	28492043	+	Target_13487
chr15	28493697	28493882	+	Target_13487
chr15	28499485	28499664	+	Target_13487
chr15	28501017	28501142	+	Target_13487
chr15	28501234	28501463	+	Target_13487
chr15	28502206	28502407	+	Target_13487
chr15	28505922	28506116	+	Target_13487
chr15	28508063	28508315	+	Target_13487
chr15	28510763	28510877	+	Target_13487
chr15	28510962	28511120	+	Target_13487
chr15	28513610	28513762	+	Target_13487
chr15	28514393	28514582	+	Target_13487
chr15	28515840	28516014	+	Target_13487
chr15	28517360	28517532	+	Target_13487
chr15	28518039	28518150	+	Target_13487
chr15	28519436	28519593	+	Target_13487
chr15	28520050	28520151	+	Target_13487
chr15	28525213	28525433	+	Target_13487
chr15	28538033	28538168	+	Target_13487
chr15	28544547	28544662	+	Target_13487
chr15	28566507	28566610	+	Target_13487
chr15	28567220	28567298	+	Target_13487
chr15	28623783	28623955	+	Target_13487|Target_13487
chr15	28625652	28625772	+	Target_13487|Target_13487
chr15	28626357	28626417	+	Target_13487|Target_13487
chr15	28626600	28626681	+	Target_13487|Target_13487
chr15	28627535	28627895	+	Target_13487|Target_13487
chr15	28627983	28628068	+	Target_13487|Target_13487
chr15	28628163	28628273	+	Target_13487|Target_13487
chr15	28629292	28629382	+	Target_13487|Target_13487
chr15	28629488	28629596	+	Target_13487|Target_13487
chr15	28629791	28629879	+	Target_13487|Target_13487
chr15	28630270	28630527	+	Target_13487|Target_13487
chr15	28630794	28630875	+	Target_13487|Target_13487
chr15	28632234	28632310	+	Target_13487|Target_13487
chr15	28632747	28632839	+	Target_13487|Target_13487
chr15	28633413	28633514	+	Target_13487|Target_13487
chr15	28633596	28633697	+	Target_13487|Target_13487
chr15	28633786	28633939	+	Target_13487|Target_13487
chr15	28634024	28637171	+	Target_13487|Target_13487
chr15	28671636	28671730	+	Target_13487|Target_13487|Target_13487
chr15	28735897	28735991	+	Target_13487|Target_13487|Target_13487
chr15	28764756	28767903	+	Target_13487|Target_13487
chr15	28767988	28768141	+	Target_13487|Target_13487
chr15	28768230	28768331	+	Target_13487|Target_13487
chr15	28768413	28768514	+	Target_13487|Target_13487
chr15	28769088	28769180	+	Target_13487|Target_13487
chr15	28769617	28769693	+	Target_13487|Target_13487
chr15	28771052	28771133	+	Target_13487|Target_13487
chr15	28771400	28771657	+	Target_13487|Target_13487
chr15	28772047	28772135	+	Target_13487|Target_13487
chr15	28772330	28772438	+	Target_13487|Target_13487
chr15	28772544	28772634	+	Target_13487|Target_13487
chr15	28773653	28773763	+	Target_13487|Target_13487
chr15	28773858	28773943	+	Target_13487|Target_13487
chr15	28774031	28774391	+	Target_13487|Target_13487
chr15	28775245	28775326	+	Target_13487|Target_13487
chr15	28775509	28775569	+	Target_13487|Target_13487
chr15	28776154	28776274	+	Target_13487|Target_13487
chr15	28777971	28778143	+	Target_13487|Target_13487
chr15	28899587	28899601	+	Target_13487
chr15	28900418	28900566	+	Target_13487
chr15	28900941	28901172	+	Target_13487
chr15	28902332	28902471	+	Target_13487
chr15	28903768	28903912	+	Target_13487
chr15	28908523	28908666	+	Target_13487
chr15	28912341	28912609	+	Target_13487
chr15	28912706	28912843	+	Target_13487
chr15	28913402	28913501	+	Target_13487
chr15	28916605	28916779	+	Target_13487
chr15	28916876	28917002	+	Target_13487
chr15	28919033	28919173	+	Target_13487
chr15	28926941	28926989	+	Target_13487
chr15	28929274	28930410	+	Target_13487
chr15	28982728	28983331	+	Target_13487
chr15	28986255	28986429	+	Target_13487
chr15	28989894	28990045	+	Target_13487
chr15	28990742	28990901	+	Target_13487
chr15	28991125	28991295	+	Target_13487
chr15	28992855	28993021	+	Target_13487
chr15	28996633	28996820	+	Target_13487
chr15	28999614	28999701	+	Target_13487
chr15	28999959	29003508	+	Target_13487
chr15	29033388	29033493	+	Target_13487
chr15	29033748	29034538	+	Target_13487
chr15	29034979	29035127	+	Target_13487
chr15	29035270	29035313	+	Target_13487
chr15	29037079	29037148	+	Target_13487
chr15	29046515	29046638	+	Target_13487
chr15	29049873	29050051	+	Target_13487
chr15	29052085	29052197	+	Target_13487
chr15	29053393	29053563	+	Target_13487
chr15	29060492	29060741	+	Target_13487
chr15	29061898	29062033	+	Target_13487
chr15	29064049	29064144	+	Target_13487
chr15	29078421	29078524	+	Target_13487
chr15	29083833	29083968	+	Target_13487
chr15	29091884	29091982	+	Target_13487
chr15	29101278	29101720	+	Target_13487
chr15	29213839	29213952	+	Target_13487|Target_13487
chr15	29287955	29288009	+	Target_13487|Target_13487
chr15	29346047	29347038	+	Target_13487|Target_13487
chr15	29367123	29367204	+	Target_13487|Target_13487
chr15	29368257	29368294	+	Target_13487|Target_13487
chr15	29385277	29385423	+	Target_13487|Target_13487
chr15	29386480	29386516	+	Target_13487
chr15	29390692	29390779	+	Target_13487|Target_13487
chr15	29393801	29393987	+	Target_13487|Target_13487
chr15	29397581	29397761	+	Target_13487|Target_13487
chr15	29398809	29399022	+	Target_13487|Target_13487
chr15	29400472	29400592	+	Target_13487|Target_13487
chr15	29406078	29406219	+	Target_13487|Target_13487
chr15	29409264	29410516	+	Target_13487|Target_13487
chr15	29412454	29415858	+	Target_13487
chr15	29416889	29416964	+	Target_13487
chr15	29418469	29418694	+	Target_13487
chr15	29420991	29421067	+	Target_13487
chr15	29428568	29428704	+	Target_13487
chr15	29429236	29429397	+	Target_13487
chr15	29443936	29444044	+	Target_13487
chr15	29488633	29488768	+	Target_13487
chr15	29544571	29544682	+	Target_13487
chr15	29560352	29562020	+	Target_13487
chr15	29673978	29674035	+	Target_13487
chr15	29862708	29862927	+	Target_13487
chr15	29992356	29993893	+	Target_13487|Target_13487
chr15	29996425	29996509	+	Target_13487|Target_13487
chr15	29997731	29997949	+	Target_13487|Target_13487
chr15	30000762	30001240	+	Target_13487|Target_13487
chr15	30003034	30003204	+	Target_13487|Target_13487
chr15	30008814	30009042	+	Target_13487|Target_13487
chr15	30010224	30010322	+	Target_13487|Target_13487
chr15	30010469	30011342	+	Target_13487|Target_13487
chr15	30011980	30012220	+	Target_13487
chr15	30012561	30012912	+	Target_13487|Target_13487
chr15	30018582	30018683	+	Target_13487|Target_13487
chr15	30018984	30019195	+	Target_13487|Target_13487
chr15	30020140	30020223	+	Target_13487|Target_13487
chr15	30024636	30024732	+	Target_13487|Target_13487
chr15	30024834	30025019	+	Target_13487|Target_13487
chr15	30025297	30025517	+	Target_13487|Target_13487
chr15	30026477	30026586	+	Target_13487|Target_13487
chr15	30029467	30029618	+	Target_13487|Target_13487
chr15	30033534	30033640	+	Target_13487|Target_13487
chr15	30034845	30034985	+	Target_13487|Target_13487
chr15	30053341	30053489	+	Target_13487|Target_13487
chr15	30053803	30053972	+	Target_13487|Target_13487
chr15	30054537	30054641	+	Target_13487|Target_13487
chr15	30058468	30058745	+	Target_13487|Target_13487
chr15	30064266	30064369	+	Target_13487|Target_13487
chr15	30065435	30065560	+	Target_13487|Target_13487
chr15	30092848	30092905	+	Target_13487|Target_13487
chr15	30114204	30114706	+	Target_13487|Target_13487
chr15	30395934	30396211	+	Target_13487
chr15	30402504	30402629	+	Target_13487
chr15	30409094	30409141	+	Target_13487
chr15	30419887	30419966	+	Target_13487
chr15	30423330	30423948	+	Target_13487
chr15	30427989	30428155	+	Target_13487
chr15	30429068	30429188	+	Target_13487
chr15	30430083	30430143	+	Target_13487
chr15	30430324	30430405	+	Target_13487
chr15	30431260	30431299	+	Target_13487
chr15	30431561	30431609	+	Target_13487
chr15	30431697	30431782	+	Target_13487
chr15	30431877	30431987	+	Target_13487
chr15	30433044	30433131	+	Target_13487
chr15	30433237	30433345	+	Target_13487
chr15	30433540	30433628	+	Target_13487
chr15	30434004	30434261	+	Target_13487
chr15	30434516	30434585	+	Target_13487
chr15	30436981	30437079	+	Target_13487
chr15	30437161	30437259	+	Target_13487
chr15	30437354	30437510	+	Target_13487
chr15	30437594	30439395	+	Target_13487
chr15	30488238	30488317	+	Target_13487
chr15	30491477	30491534	+	Target_13487
chr15	30502619	30506743	+	Target_13487
chr15	30653442	30655014	+	Target_13487|Target_13487
chr15	30659620	30659730	+	Target_13487|Target_13487
chr15	30663300	30663387	+	Target_13487|Target_13487
chr15	30664349	30664544	+	Target_13487|Target_13487
chr15	30665180	30665348	+	Target_13487|Target_13487
chr15	30669232	30669312	+	Target_13487|Target_13487
chr15	30672555	30672602	+	Target_13487|Target_13487
chr15	30675521	30675585	+	Target_13487
chr15	30679065	30679190	+	Target_13487|Target_13487
chr15	30685454	30685864	+	Target_13487|Target_13487
chr15	30864757	30864774	+	Target_13487|Target_13487
chr15	30865171	30865219	+	Target_13487|Target_13487
chr15	30871490	30871615	+	Target_13487|Target_13487
chr15	30888862	30888941	+	Target_13487|Target_13487
chr15	30892304	30892911	+	Target_13487|Target_13487
chr15	30918878	30919152	+	Target_13487
chr15	30922905	30922976	+	Target_13487
chr15	30925692	30925789	+	Target_13487
chr15	30926372	30926626	+	Target_13487
chr15	30927282	30927391	+	Target_13487
chr15	30927689	30927836	+	Target_13487
chr15	30930948	30931013	+	Target_13487
chr15	30938317	30938498	+	Target_13487
chr15	30939870	30939917	+	Target_13487
chr15	30950919	30951047	+	Target_13487|Target_13487
chr15	31008422	31008545	+	Target_13487|Target_13487|Target_13487
chr15	31040778	31040873	+	Target_13487|Target_13487
chr15	31042604	31042759	+	Target_13487|Target_13487|Target_13487
chr15	31060060	31065209	+	Target_13487|Target_13487|Target_13487
chr15	31196054	31196227	+	Target_13487|Target_13487|Target_13487|Target_13487
chr15	31196714	31198100	+	Target_13487|Target_13487|Target_13487|Target_13487
chr15	31200320	31200461	+	Target_13487|Target_13487|Target_13487|Target_13487
chr15	31202816	31203991	+	Target_13487|Target_13487|Target_13487|Target_13487
chr15	31206060	31206294	+	Target_13487
chr15	31210366	31210498	+	Target_13487
chr15	31212747	31212856	+	Target_13487
chr15	31214437	31214557	+	Target_13487
chr15	31217329	31217494	+	Target_13487
chr15	31217991	31218142	+	Target_13487
chr15	31220755	31220859	+	Target_13487
chr15	31221405	31221600	+	Target_13487
chr15	31222745	31222874	+	Target_13487
chr15	31229321	31229462	+	Target_13487
chr15	31231143	31235310	+	Target_13487|Target_13487|Target_13487
chr15	31239332	31239503	+	Target_13487
chr15	31240504	31240674	+	Target_13487
chr15	31244170	31244241	+	Target_13487
chr15	31245764	31245834	+	Target_13487
chr15	31246965	31247096	+	Target_13487
chr15	31251065	31251154	+	Target_13487
chr15	31251236	31251324	+	Target_13487
chr15	31253083	31253276	+	Target_13487
chr15	31260122	31260213	+	Target_13487
chr15	31266516	31266659	+	Target_13487
chr15	31267133	31267206	+	Target_13487
chr15	31269021	31269158	+	Target_13487
chr15	31282979	31283040	+	Target_13487
chr15	31283649	31283807	+	Target_13487
chr15	31293263	31295273	+	Target_13487|Target_13487|Target_13487
chr15	31318341	31318474	+	Target_13487|Target_13487|Target_13487
chr15	31319117	31319320	+	Target_13487|Target_13487|Target_13487
chr15	31320534	31320679	+	Target_13487|Target_13487|Target_13487
chr15	31321573	31321594	+	Target_13487|Target_13487|Target_13487
chr15	31323185	31323360	+	Target_13487|Target_13487|Target_13487
chr15	31324891	31325143	+	Target_13487|Target_13487|Target_13487
chr15	31327748	31327877	+	Target_13487|Target_13487|Target_13487
chr15	31329913	31330045	+	Target_13487|Target_13487|Target_13487
chr15	31330246	31330369	+	Target_13487|Target_13487|Target_13487
chr15	31332320	31332549	+	Target_13487|Target_13487|Target_13487
chr15	31334153	31334446	+	Target_13487|Target_13487|Target_13487
chr15	31338406	31338436	+	Target_13487|Target_13487|Target_13487
chr15	31339313	31339454	+	Target_13487|Target_13487|Target_13487
chr15	31340091	31340142	+	Target_13487|Target_13487|Target_13487
chr15	31341577	31341712	+	Target_13487|Target_13487|Target_13487
chr15	31342611	31342785	+	Target_13487|Target_13487|Target_13487
chr15	31352746	31352847	+	Target_13487|Target_13487|Target_13487
chr15	31353644	31353717	+	Target_13487|Target_13487|Target_13487
chr15	31354781	31354905	+	Target_13487|Target_13487|Target_13487
chr15	31355320	31355495	+	Target_13487|Target_13487|Target_13487
chr15	31357234	31357344	+	Target_13487
chr15	31358278	31358450	+	Target_13487|Target_13487|Target_13487
chr15	31359265	31359390	+	Target_13487|Target_13487|Target_13487
chr15	31360081	31360295	+	Target_13487|Target_13487|Target_13487
chr15	31361592	31362429	+	Target_13487|Target_13487|Target_13487|Target_13487
chr15	31369107	31369187	+	Target_13487|Target_13487|Target_13487|Target_13487
chr15	31373555	31373641	+	Target_13487
chr15	31393859	31393929	+	Target_13487|Target_13487|Target_13487
chr15	31453108	31453476	+	Target_13487
chr15	31514970	31515539	+	Target_13487
chr15	31515673	31515915	+	Target_13487
chr15	31521474	31521554	+	Target_13487
chr15	31522909	31523050	+	Target_13487
chr15	31619082	31619992	+	Target_13487
chr15	31664212	31670102	+	Target_13487
chr15	31775328	31776927	+	Target_13487
chr15	31779396	31779481	+	Target_13487
chr15	31779654	31779769	+	Target_13487
chr15	31793892	31794042	+	Target_13487
chr15	31795893	31796021	+	Target_13487
chr15	31818551	31818643	+	Target_13487
chr15	31819383	31819511	+	Target_13487
chr15	31822909	31823011	+	Target_13487
chr15	31851171	31851390	+	Target_13487
chr15	31862220	31862400	+	Target_13487
chr15	31947298	31947542	+	Target_13487
chr15	32322685	32322939	+	Target_13487|Target_13487|Target_13487
chr15	32323100	32323240	+	Target_13487|Target_13487|Target_13487
chr15	32393505	32393550	+	Target_13487|Target_13487|Target_13487
chr15	32403990	32404100	+	Target_13487|Target_13487
chr15	32446107	32446187	+	Target_13487|Target_13487
chr15	32449808	32449976	+	Target_13487|Target_13487|Target_13487
chr15	32450612	32450807	+	Target_13487|Target_13487|Target_13487
chr15	32451769	32451856	+	Target_13487|Target_13487|Target_13487
chr15	32455426	32455536	+	Target_13487|Target_13487|Target_13487
chr15	32460140	32462384	+	Target_13487|Target_13487|Target_13487
chr15	32698800	32699418	+	Target_13487|Target_13487|Target_13487
chr15	32702782	32702861	+	Target_13487|Target_13487|Target_13487
chr15	32713882	32713929	+	Target_13487
chr15	32720391	32720516	+	Target_13487|Target_13487|Target_13487
chr15	32726788	32727065	+	Target_13487|Target_13487|Target_13487
chr15	32727233	32727250	+	Target_13487|Target_13487
chr15	32812048	32812382	+	Target_13487
chr15	32814742	32814768	+	Target_13487
chr15	32815229	32815414	+	Target_13487
chr15	32819013	32819179	+	Target_13487
chr15	32820732	32820902	+	Target_13487
chr15	32821983	32822139	+	Target_13487
chr15	32825412	32825942	+	Target_13487
chr15	32907690	32908541	+	Target_13487|Target_13487
chr15	32912308	32912379	+	Target_13487|Target_13487
chr15	32915692	32915789	+	Target_13487|Target_13487
chr15	32916373	32916627	+	Target_13487|Target_13487
chr15	32917280	32917444	+	Target_13487|Target_13487
chr15	32917687	32917834	+	Target_13487|Target_13487
chr15	32920928	32921003	+	Target_13487|Target_13487
chr15	32921795	32921963	+	Target_13487|Target_13487
chr15	32925179	32925309	+	Target_13487|Target_13487
chr15	32926133	32926242	+	Target_13487|Target_13487
chr15	32927977	32928382	+	Target_13487|Target_13487
chr15	32928457	32931868	+	Target_13487
chr15	32933869	32933979	+	Target_13487|Target_13487
chr15	32935786	32936019	+	Target_13487|Target_13487
chr15	32971966	32972116	+	Target_13487|Target_13487
chr15	32976757	32976870	+	Target_13487|Target_13487
chr15	32983910	32983964	+	Target_13487|Target_13487
chr15	32988714	32989298	+	Target_13487|Target_13487
chr15	33010204	33010362	+	Target_13487|Target_13487|Target_13487
chr15	33022890	33026870	+	Target_13487|Target_13487|Target_13487|Target_13487|Target_13487
chr15	33057746	33066555	+	Target_13487
chr15	33069035	33069120	+	Target_13487
chr15	33091004	33091154	+	Target_13487
chr15	33096481	33096533	+	Target_13487
chr15	33149215	33149308	+	Target_13487
chr15	33180372	33180493	+	Target_13487
chr15	33191034	33191094	+	Target_13487
chr15	33192179	33192326	+	Target_13487
chr15	33194111	33194241	+	Target_13487
chr15	33200690	33200779	+	Target_13487
chr15	33202674	33202736	+	Target_13487
chr15	33218374	33218462	+	Target_13487
chr15	33256307	33256458	+	Target_13487
chr15	33260914	33261678	+	Target_13487
chr15	33300214	33300276	+	Target_13487
chr15	33357157	33357275	+	Target_13487
chr15	33358711	33360085	+	Target_13487
chr15	33528676	33528832	+	Target_13487
chr15	33529123	33529199	+	Target_13487
chr15	33533734	33533799	+	Target_13487
chr15	33534803	33534961	+	Target_13487
chr15	33536437	33536506	+	Target_13487
chr15	33537163	33537214	+	Target_13487
chr15	33537955	33538105	+	Target_13487
chr15	33538769	33538814	+	Target_13487
chr15	33539669	33539756	+	Target_13487
chr15	33603176	33603297	+	Target_13487|Target_13487
chr15	33765619	33765739	+	Target_13487|Target_13487
chr15	33795831	33795939	+	Target_13487|Target_13487
chr15	33822792	33822867	+	Target_13487|Target_13487
chr15	33825511	33825590	+	Target_13487|Target_13487
chr15	33831550	33831663	+	Target_13487|Target_13487
chr15	33832991	33833091	+	Target_13487|Target_13487
chr15	33835822	33835916	+	Target_13487|Target_13487
chr15	33840330	33840405	+	Target_13487|Target_13487
chr15	33842360	33842517	+	Target_13487|Target_13487
chr15	33855037	33855211	+	Target_13487|Target_13487
chr15	33858878	33859000	+	Target_13487|Target_13487
chr15	33872176	33872345	+	Target_13487|Target_13487
chr15	33873708	33873844	+	Target_13487|Target_13487
chr15	33876595	33876691	+	Target_13487|Target_13487
chr15	33878198	33878317	+	Target_13487|Target_13487
chr15	33893619	33893753	+	Target_13487|Target_13487
chr15	33895323	33895565	+	Target_13487|Target_13487
chr15	33905383	33905576	+	Target_13487|Target_13487
chr15	33916007	33916224	+	Target_13487|Target_13487
chr15	33920671	33920776	+	Target_13487|Target_13487
chr15	33922140	33922244	+	Target_13487|Target_13487
chr15	33923410	33923494	+	Target_13487|Target_13487
chr15	33925149	33925309	+	Target_13487|Target_13487
chr15	33926786	33926934	+	Target_13487|Target_13487
chr15	33927814	33928020	+	Target_13487|Target_13487
chr15	33928576	33928751	+	Target_13487|Target_13487
chr15	33936511	33936720	+	Target_13487|Target_13487
chr15	33938551	33938727	+	Target_13487|Target_13487
chr15	33939624	33939661	+	Target_13487|Target_13487
chr15	33941272	33941436	+	Target_13487|Target_13487
chr15	33944918	33945084	+	Target_13487|Target_13487
chr15	33951920	33952007	+	Target_13487|Target_13487
chr15	33952397	33952624	+	Target_13487|Target_13487
chr15	33954353	33955149	+	Target_13487|Target_13487
chr15	33955737	33955938	+	Target_13487|Target_13487
chr15	33961554	33961657	+	Target_13487|Target_13487
chr15	33962619	33962757	+	Target_13487|Target_13487
chr15	33988418	33988692	+	Target_13487|Target_13487
chr15	33990082	33990197	+	Target_13487|Target_13487
chr15	33991904	33992034	+	Target_13487|Target_13487
chr15	33993177	33993281	+	Target_13487|Target_13487
chr15	33999119	33999255	+	Target_13487|Target_13487
chr15	34014915	34015096	+	Target_13487|Target_13487
chr15	34016265	34016377	+	Target_13487|Target_13487
chr15	34018586	34018707	+	Target_13487|Target_13487
chr15	34021057	34021227	+	Target_13487|Target_13487
chr15	34023674	34023895	+	Target_13487|Target_13487
chr15	34028435	34028526	+	Target_13487|Target_13487
chr15	34030650	34030791	+	Target_13487|Target_13487
chr15	34032032	34032196	+	Target_13487|Target_13487
chr15	34034566	34034645	+	Target_13487|Target_13487
chr15	34038268	34038358	+	Target_13487|Target_13487
chr15	34040314	34040461	+	Target_13487|Target_13487
chr15	34040668	34040731	+	Target_13487|Target_13487
chr15	34042179	34042255	+	Target_13487|Target_13487
chr15	34042363	34042487	+	Target_13487|Target_13487
chr15	34047265	34047381	+	Target_13487|Target_13487
chr15	34048506	34048574	+	Target_13487|Target_13487
chr15	34049675	34049797	+	Target_13487|Target_13487
chr15	34060858	34060908	+	Target_13487|Target_13487
chr15	34061312	34061373	+	Target_13487|Target_13487
chr15	34064120	34064359	+	Target_13487|Target_13487
chr15	34065734	34065816	+	Target_13487|Target_13487
chr15	34072411	34072542	+	Target_13487|Target_13487
chr15	34077862	34078183	+	Target_13487|Target_13487
chr15	34080418	34080659	+	Target_13487|Target_13487
chr15	34092970	34093058	+	Target_13487|Target_13487
chr15	34094069	34094162	+	Target_13487|Target_13487
chr15	34099755	34099770	+	Target_13487
chr15	34102679	34102850	+	Target_13487|Target_13487
chr15	34103178	34103238	+	Target_13487|Target_13487
chr15	34105063	34105195	+	Target_13487|Target_13487
chr15	34105667	34105780	+	Target_13487|Target_13487
chr15	34109062	34109159	+	Target_13487|Target_13487
chr15	34110778	34110885	+	Target_13487|Target_13487
chr15	34111956	34112008	+	Target_13487|Target_13487
chr15	34112956	34113013	+	Target_13487|Target_13487
chr15	34113470	34113570	+	Target_13487|Target_13487
chr15	34113723	34113803	+	Target_13487|Target_13487
chr15	34115196	34115273	+	Target_13487|Target_13487
chr15	34117803	34117877	+	Target_13487|Target_13487
chr15	34118452	34118470	+	Target_13487|Target_13487
chr15	34118872	34118953	+	Target_13487|Target_13487
chr15	34119399	34119488	+	Target_13487|Target_13487
chr15	34123163	34123292	+	Target_13487|Target_13487
chr15	34127168	34127273	+	Target_13487|Target_13487
chr15	34129106	34129188	+	Target_13487|Target_13487
chr15	34129831	34131159	+	Target_13487|Target_13487
chr15	34133025	34133084	+	Target_13487|Target_13487
chr15	34134064	34134236	+	Target_13487|Target_13487
chr15	34135688	34135775	+	Target_13487|Target_13487
chr15	34137062	34137263	+	Target_13487|Target_13487
chr15	34140491	34140622	+	Target_13487|Target_13487
chr15	34145245	34145288	+	Target_13487|Target_13487
chr15	34145755	34145883	+	Target_13487|Target_13487
chr15	34146589	34146650	+	Target_13487|Target_13487
chr15	34146966	34147113	+	Target_13487|Target_13487
chr15	34149980	34150115	+	Target_13487|Target_13487
chr15	34151775	34151932	+	Target_13487|Target_13487
chr15	34152795	34152860	+	Target_13487|Target_13487
chr15	34153278	34153379	+	Target_13487|Target_13487
chr15	34156338	34156390	+	Target_13487|Target_13487
chr15	34157331	34158303	+	Target_13487|Target_13487
chr15	34158427	34158929	+	Target_13487
chr15	34159695	34160056	+	Target_13487
chr15	34163135	34163231	+	Target_13487
chr15	34168125	34168196	+	Target_13487
chr15	34261088	34261351	+	Target_13487
chr15	34295232	34295410	+	Target_13487
chr15	34330980	34331303	+	Target_13487
chr15	34338740	34339072	+	Target_13487
chr15	34354843	34357287	+	Target_13487
chr15	34376223	34376687	+	Target_13487
chr15	34380253	34380334	+	Target_13487
chr15	34382517	34382656	+	Target_13487
chr15	34388095	34388215	+	Target_13487
chr15	34393804	34394053	+	Target_13487
chr15	34394273	34396591	+	Target_13487
chr15	34432874	34434572	+	Target_13487
chr15	34437598	34437692	+	Target_13487
chr15	34438961	34439051	+	Target_13487
chr15	34439400	34439490	+	Target_13487
chr15	34439580	34439631	+	Target_13487
chr15	34440832	34440951	+	Target_13487
chr15	34444990	34445270	+	Target_13487
chr15	34446844	34446885	+	Target_13487
chr15	34455760	34455891	+	Target_13487
chr15	34502151	34502297	+	Target_13487
chr15	34517244	34517401	+	Target_13487
chr15	34517736	34517851	+	Target_13487
chr15	34519893	34520047	+	Target_13487
chr15	34520629	34520790	+	Target_13487
chr15	34521953	34526173	+	Target_13487|Target_13487|Target_13487|Target_13487|Target_13487|Target_13487|Target_13487
chr15	34527381	34527515	+	Target_13487|Target_13487|Target_13487|Target_13487|Target_13487|Target_13487
chr15	34528215	34528400	+	Target_13487|Target_13487|Target_13487|Target_13487|Target_13487|Target_13487
chr15	34528908	34529016	+	Target_13487|Target_13487|Target_13487|Target_13487|Target_13487|Target_13487
chr15	34529619	34529751	+	Target_13487|Target_13487|Target_13487|Target_13487|Target_13487|Target_13487
chr15	34530432	34530602	+	Target_13487|Target_13487|Target_13487|Target_13487|Target_13487|Target_13487
chr15	34531165	34531361	+	Target_13487|Target_13487|Target_13487|Target_13487|Target_13487|Target_13487
chr15	34532861	34533030	+	Target_13487|Target_13487|Target_13487|Target_13487|Target_13487|Target_13487
chr15	34533433	34533538	+	Target_13487|Target_13487|Target_13487|Target_13487|Target_13487|Target_13487
chr15	34534302	34534422	+	Target_13487|Target_13487|Target_13487|Target_13487|Target_13487|Target_13487
chr15	34536174	34536273	+	Target_13487|Target_13487|Target_13487|Target_13487|Target_13487|Target_13487
chr15	34537485	34537604	+	Target_13487|Target_13487|Target_13487|Target_13487|Target_13487|Target_13487
chr15	34537893	34538068	+	Target_13487|Target_13487|Target_13487|Target_13487|Target_13487|Target_13487
chr15	34542498	34542556	+	Target_13487|Target_13487|Target_13487|Target_13487|Target_13487|Target_13487
chr15	34542831	34542930	+	Target_13487|Target_13487|Target_13487|Target_13487|Target_13487|Target_13487
chr15	34543099	34543258	+	Target_13487|Target_13487|Target_13487|Target_13487|Target_13487|Target_13487
chr15	34544370	34544585	+	Target_13487|Target_13487|Target_13487|Target_13487|Target_13487|Target_13487
chr15	34546548	34546790	+	Target_13487|Target_13487|Target_13487|Target_13487|Target_13487|Target_13487
chr15	34547462	34547593	+	Target_13487|Target_13487|Target_13487|Target_13487|Target_13487|Target_13487
chr15	34548429	34548484	+	Target_13487|Target_13487|Target_13487|Target_13487|Target_13487|Target_13487
chr15	34549842	34549989	+	Target_13487|Target_13487|Target_13487|Target_13487|Target_13487|Target_13487
chr15	34551013	34551145	+	Target_13487|Target_13487|Target_13487|Target_13487|Target_13487|Target_13487
chr15	34553126	34553221	+	Target_13487|Target_13487|Target_13487|Target_13487|Target_13487|Target_13487
chr15	34567545	34567590	+	Target_13487|Target_13487|Target_13487|Target_13487|Target_13487
chr15	34610761	34611021	+	Target_13487
chr15	34628610	34629045	+	Target_13487|Target_13487|Target_13487|Target_13487|Target_13487
chr15	34629532	34629961	+	Target_13487|Target_13487
chr15	34630161	34630265	+	Target_13487
chr15	34633916	34634309	+	Target_13487
chr15	34635220	34635362	+	Target_13487
chr15	34638065	34638236	+	Target_13487
chr15	34640169	34640878	+	Target_13487
chr15	34642904	34643033	+	Target_13487
chr15	34645936	34646073	+	Target_13487
chr15	34646646	34646933	+	Target_13487
chr15	34647221	34647338	+	Target_13487
chr15	34647688	34649931	+	Target_13487
chr15	34651088	34651503	+	Target_13487
chr15	34651789	34651946	+	Target_13487
chr15	34652311	34652410	+	Target_13487
chr15	34653600	34653733	+	Target_13487
chr15	34654396	34654522	+	Target_13487
chr15	34654773	34654856	+	Target_13487
chr15	34654982	34655037	+	Target_13487
chr15	34655622	34655657	+	Target_13487
chr15	34655861	34655920	+	Target_13487
chr15	34656213	34656274	+	Target_13487
chr15	34656394	34656507	+	Target_13487
chr15	34657208	34657429	+	Target_13487
chr15	34657759	34657902	+	Target_13487
chr15	34659187	34659395	+	Target_13487
chr15	34671269	34673814	+	Target_13487|Target_13487
chr15	34673901	34674057	+	Target_13487|Target_13487
chr15	34674168	34674452	+	Target_13487|Target_13487|Target_13487|Target_13487|Target_13487|Target_13487
chr15	34674586	34674730	+	Target_13487|Target_13487
chr15	34674997	34675254	+	Target_13487|Target_13487
chr15	34675641	34675729	+	Target_13487|Target_13487
chr15	34675946	34676054	+	Target_13487|Target_13487
chr15	34676161	34676248	+	Target_13487|Target_13487
chr15	34677248	34677358	+	Target_13487|Target_13487
chr15	34677454	34677539	+	Target_13487|Target_13487
chr15	34677627	34677675	+	Target_13487|Target_13487
chr15	34677940	34677979	+	Target_13487|Target_13487
chr15	34678825	34680153	+	Target_13487|Target_13487|Target_13487
chr15	34681844	34682001	+	Target_13487|Target_13487
chr15	34683323	34683627	+	Target_13487
chr15	34690834	34690930	+	Target_13487
chr15	34691355	34691404	+	Target_13487
chr15	34692912	34692960	+	Target_13487
chr15	34697117	34697256	+	Target_13487
chr15	34698874	34699071	+	Target_13487
chr15	34699724	34699936	+	Target_13487
chr15	34727583	34727672	+	Target_13487
chr15	34729598	34729667	+	Target_13487
chr15	34817483	34820035	+	Target_13487|Target_13487
chr15	34820122	34820278	+	Target_13487|Target_13487
chr15	34820389	34820673	+	Target_13487|Target_13487|Target_13487|Target_13487|Target_13487|Target_13487
chr15	34820807	34820951	+	Target_13487|Target_13487
chr15	34821218	34821475	+	Target_13487|Target_13487
chr15	34821862	34821950	+	Target_13487|Target_13487
chr15	34822167	34822275	+	Target_13487|Target_13487
chr15	34822382	34822469	+	Target_13487|Target_13487
chr15	34823469	34823579	+	Target_13487|Target_13487
chr15	34823675	34823760	+	Target_13487|Target_13487
chr15	34823848	34823896	+	Target_13487|Target_13487
chr15	34824161	34824200	+	Target_13487|Target_13487
chr15	34825046	34826374	+	Target_13487|Target_13487|Target_13487
chr15	34828065	34828222	+	Target_13487|Target_13487
chr15	34829544	34829848	+	Target_13487
chr15	34837058	34837154	+	Target_13487
chr15	34837578	34837627	+	Target_13487
chr15	34839135	34839183	+	Target_13487
chr15	34843338	34843477	+	Target_13487
chr15	34845095	34845292	+	Target_13487
chr15	34845945	34846157	+	Target_13487
chr15	34873666	34873755	+	Target_13487
chr15	34875716	34875771	+	Target_13487
chr15	35044678	35045573	+	Target_13487
chr15	35046618	35046689	+	Target_13487
chr15	35080296	35082756	+	Target_13487
chr15	35083314	35083496	+	Target_13487
chr15	35084290	35084482	+	Target_13487
chr15	35084608	35084770	+	Target_13487
chr15	35085445	35085770	+	Target_13487
chr15	35086880	35087031	+	Target_13487
chr15	35087706	35087927	+	Target_13487
chr15	35148551	35149307	+	Target_13487
chr15	35152242	35152356	+	Target_13487
chr15	35155067	35155242	+	Target_13487
chr15	35159724	35159810	+	Target_13487
chr15	35162952	35163123	+	Target_13487
chr15	35166028	35166200	+	Target_13487
chr15	35166877	35167065	+	Target_13487
chr15	35168135	35168207	+	Target_13487
chr15	35174702	35174840	+	Target_13487
chr15	35176725	35176935	+	Target_13487
chr15	35178726	35178862	+	Target_13487
chr15	35182415	35182525	+	Target_13487
chr15	35185863	35185974	+	Target_13487
chr15	35189097	35189167	+	Target_13487
chr15	35189759	35189906	+	Target_13487
chr15	35192822	35193064	+	Target_13487
chr15	35196536	35196706	+	Target_13487
chr15	35198745	35198913	+	Target_13487
chr15	35202335	35202514	+	Target_13487
chr15	35207238	35207380	+	Target_13487
chr15	35210458	35210579	+	Target_13487
chr15	35212532	35212635	+	Target_13487
chr15	35219235	35219339	+	Target_13487
chr15	35222458	35222572	+	Target_13487
chr15	35224518	35224635	+	Target_13487
chr15	35226771	35226836	+	Target_13487
chr15	35230937	35231014	+	Target_13487
chr15	35233099	35233200	+	Target_13487
chr15	35234212	35234281	+	Target_13487
chr15	35236488	35236629	+	Target_13487
chr15	35240464	35240585	+	Target_13487
chr15	35245085	35245121	+	Target_13487
chr15	35252974	35253015	+	Target_13487
chr15	35256434	35256491	+	Target_13487
chr15	35261739	35261995	+	Target_13487
chr15	35270541	35275691	+	Target_13487
chr15	35279757	35279874	+	Target_13487
chr15	35280316	35280497	+	Target_13487
chr15	35529526	35530264	+	Target_13487
chr15	35663169	35664404	+	Target_13487
chr15	35664456	35664565	+	Target_13487
chr15	35665721	35665809	+	Target_13487
chr15	35674022	35674117	+	Target_13487
chr15	35703035	35703097	+	Target_13487
chr15	35742885	35743004	+	Target_13487
chr15	35746947	35747021	+	Target_13487
chr15	35812473	35814479	+	Target_13487
chr15	35830474	35830668	+	Target_13487|Target_13487
chr15	35834613	35834708	+	Target_13487|Target_13487
chr15	35838319	35838674	+	Target_13487|Target_13487|Target_13487
chr15	36003907	36004090	+	Target_13487
chr15	36150187	36151202	+	Target_13487
chr15	36219056	36219124	+	Target_13487
chr15	36871811	36872162	+	Target_13487
chr15	36932805	36932860	+	Target_13487
chr15	36936478	36936524	+	Target_13487|Target_13487
chr15	36937423	36937488	+	Target_13487|Target_13487
chr15	36946298	36946359	+	Target_13487|Target_13487
chr15	36950033	36950106	+	Target_13487|Target_13487
chr15	36983885	36983965	+	Target_13487|Target_13487
chr15	36984326	36984376	+	Target_13487|Target_13487
chr15	36989523	36989591	+	Target_13487|Target_13487
chr15	37001423	37001489	+	Target_13487|Target_13487
chr15	37002056	37002162	+	Target_13487|Target_13487
chr15	37091300	37092029	+	Target_13487
chr15	37096778	37096847	+	Target_13487
chr15	37100524	37102449	+	Target_13487|Target_13487|Target_13487
chr15	37109377	37109489	+	Target_13487
chr15	37109927	37110707	+	Target_13487
chr15	37156643	37158847	+	Target_13487
chr15	37160944	37161040	+	Target_13487
chr15	37168560	37168657	+	Target_13487
chr15	37171962	37172064	+	Target_13487
chr15	37173697	37173869	+	Target_13487
chr15	37174530	37174733	+	Target_13487
chr15	37178621	37178734	+	Target_13487
chr15	37183221	37184660	+	Target_13487|Target_13487|Target_13487|Target_13487|Target_13487|Target_13487|Target_13487|Target_13487
chr15	37186917	37187013	+	Target_13487|Target_13487|Target_13487|Target_13487|Target_13487
chr15	37187351	37187462	+	Target_13487|Target_13487|Target_13487|Target_13487|Target_13487|Target_13487|Target_13487|Target_13487
chr15	37188828	37188887	+	Target_13487|Target_13487|Target_13487|Target_13487|Target_13487|Target_13487|Target_13487|Target_13487
chr15	37242524	37242601	+	Target_13487|Target_13487|Target_13487|Target_13487|Target_13487|Target_13487|Target_13487|Target_13487
chr15	37329014	37329160	+	Target_13487|Target_13487|Target_13487|Target_13487|Target_13487|Target_13487|Target_13487|Target_13487
chr15	37375971	37376086	+	Target_13487|Target_13487|Target_13487|Target_13487|Target_13487|Target_13487|Target_13487|Target_13487
chr15	37385781	37385931	+	Target_13487|Target_13487|Target_13487|Target_13487|Target_13487|Target_13487|Target_13487|Target_13487
chr15	37386727	37386778	+	Target_13487|Target_13487|Target_13487|Target_13487|Target_13487|Target_13487|Target_13487|Target_13487
chr15	37387764	37387815	+	Target_13487|Target_13487|Target_13487|Target_13487|Target_13487|Target_13487|Target_13487|Target_13487
chr15	37388489	37388631	+	Target_13487|Target_13487|Target_13487|Target_13487|Target_13487|Target_13487|Target_13487|Target_13487
chr15	37390167	37390562	+	Target_13487|Target_13487|Target_13487|Target_13487|Target_13487|Target_13487|Target_13487|Target_13487
chr15	37391101	37391597	+	Target_13487
chr15	37391655	37392741	+	Target_13487|Target_13487|Target_13487|Target_13487|Target_13487
chr15	37393092	37393500	+	Target_13487|Target_13487
chr15	38227456	38227549	+	Target_13487
chr15	38228514	38228664	+	Target_13487
chr15	38229047	38229171	+	Target_13487
chr15	38229546	38229597	+	Target_13487
chr15	38230358	38230430	+	Target_13487
chr15	38233349	38233406	+	Target_13487
chr15	38233871	38233931	+	Target_13487
chr15	38234391	38234456	+	Target_13487
chr15	38235541	38235599	+	Target_13487
chr15	38239856	38239897	+	Target_13487
chr15	38243236	38243623	+	Target_13487
chr15	38545051	38545418	+	Target_13487
chr15	38591573	38591748	+	Target_13487
chr15	38614441	38614610	+	Target_13487
chr15	38616963	38617010	+	Target_13487
chr15	38631937	38632096	+	Target_13487
chr15	38641622	38641724	+	Target_13487
chr15	38643214	38649450	+	Target_13487
chr15	38746327	38746433	+	Target_13487|Target_13487
chr15	38756232	38756378	+	Target_13487|Target_13487
chr15	38757469	38757604	+	Target_13487|Target_13487
chr15	38762427	38762606	+	Target_13487|Target_13487
chr15	38765705	38765786	+	Target_13487|Target_13487
chr15	38766382	38766499	+	Target_13487|Target_13487
chr15	38773492	38773829	+	Target_13487|Target_13487
chr15	38776455	38777063	+	Target_13487
chr15	38780301	38782889	+	Target_13487|Target_13487
chr15	38786582	38786968	+	Target_13487|Target_13487
chr15	38790994	38791147	+	Target_13487|Target_13487
chr15	38792303	38792340	+	Target_13487|Target_13487
chr15	38793343	38793488	+	Target_13487|Target_13487
chr15	38794512	38794622	+	Target_13487|Target_13487
chr15	38795472	38795577	+	Target_13487
chr15	38798040	38798121	+	Target_13487|Target_13487
chr15	38799926	38800202	+	Target_13487|Target_13487
chr15	38803804	38803921	+	Target_13487|Target_13487
chr15	38804983	38805157	+	Target_13487|Target_13487
chr15	38808397	38808551	+	Target_13487|Target_13487
chr15	38810492	38810624	+	Target_13487|Target_13487
chr15	38811509	38811572	+	Target_13487|Target_13487
chr15	38818499	38818605	+	Target_13487|Target_13487
chr15	38852021	38852206	+	Target_13487|Target_13487
chr15	38856794	38857007	+	Target_13487|Target_13487
chr15	38988798	38988940	+	Target_13487
chr15	38990338	38992239	+	Target_13487
chr15	39542884	39543064	+	Target_13487
chr15	39544148	39547048	+	Target_13487
chr15	39873279	39873429	+	Target_13487
chr15	39874029	39874125	+	Target_13487
chr15	39874393	39874953	+	Target_13487
chr15	39875817	39875893	+	Target_13487
chr15	39876188	39876388	+	Target_13487
chr15	39876500	39876623	+	Target_13487
chr15	39877670	39877764	+	Target_13487
chr15	39879547	39879721	+	Target_13487
chr15	39880242	39880419	+	Target_13487
chr15	39880726	39880900	+	Target_13487
chr15	39881159	39881287	+	Target_13487
chr15	39881402	39881555	+	Target_13487
chr15	39882005	39882224	+	Target_13487
chr15	39882716	39882824	+	Target_13487
chr15	39883391	39883551	+	Target_13487
chr15	39883705	39883824	+	Target_13487
chr15	39884768	39885003	+	Target_13487
chr15	39885200	39885428	+	Target_13487
chr15	39885597	39885869	+	Target_13487
chr15	39886299	39886397	+	Target_13487
chr15	39886501	39886641	+	Target_13487
chr15	39887562	39889668	+	Target_13487
chr15	39892231	39893127	+	Target_13487
chr15	39909935	39910446	+	Target_13487
chr15	40005644	40005782	+	Target_13487
chr15	40018789	40018948	+	Target_13487
chr15	40030291	40030402	+	Target_13487
chr15	40031865	40031990	+	Target_13487
chr15	40034005	40034101	+	Target_13487
chr15	40056021	40056115	+	Target_13487
chr15	40057792	40057947	+	Target_13487
chr15	40062627	40062811	+	Target_13487
chr15	40068599	40068732	+	Target_13487
chr15	40074828	40075039	+	Target_13487
chr15	40092930	40094455	+	Target_13487
chr15	40099206	40099459	+	Target_13487
chr15	40212055	40213093	+	Target_13487
chr15	40226346	40226540	+	Target_13487
chr15	40231705	40231818	+	Target_13487
chr15	40235583	40235686	+	Target_13487
chr15	40241316	40241469	+	Target_13487
chr15	40246104	40246185	+	Target_13487
chr15	40247820	40247969	+	Target_13487
chr15	40253984	40254100	+	Target_13487
chr15	40257886	40258044	+	Target_13487
chr15	40259544	40260080	+	Target_13487
chr15	40265108	40265215	+	Target_13487
chr15	40265792	40265950	+	Target_13487
chr15	40268614	40269045	+	Target_13487
chr15	40270278	40270348	+	Target_13487
chr15	40278005	40278089	+	Target_13487
chr15	40280183	40280306	+	Target_13487
chr15	40282473	40282578	+	Target_13487
chr15	40284375	40284430	+	Target_13487
chr15	40284969	40285049	+	Target_13487
chr15	40289164	40289266	+	Target_13487
chr15	40290931	40290985	+	Target_13487
chr15	40293188	40293425	+	Target_13487
chr15	40294913	40294989	+	Target_13487
chr15	40295393	40295515	+	Target_13487
chr15	40299216	40299266	+	Target_13487
chr15	40300227	40300396	+	Target_13487
chr15	40301814	40301931	+	Target_13487
chr15	40303481	40303547	+	Target_13487
chr15	40308702	40308873	+	Target_13487
chr15	40309308	40309443	+	Target_13487
chr15	40311293	40311401	+	Target_13487
chr15	40313099	40313228	+	Target_13487
chr15	40314719	40314806	+	Target_13487
chr15	40318177	40318290	+	Target_13487
chr15	40321606	40321665	+	Target_13487
chr15	40322559	40322657	+	Target_13487
chr15	40324369	40324438	+	Target_13487
chr15	40324957	40325002	+	Target_13487
chr15	40326526	40326645	+	Target_13487
chr15	40327227	40327797	+	Target_13487
chr15	40327890	40328701	+	Target_13487
chr15	40329186	40329219	+	Target_13487
chr15	40330482	40330595	+	Target_13487
chr15	40331076	40331149	+	Target_13487
chr15	40331293	40331389	+	Target_13487
chr15	40331511	40331791	+	Target_13487|Target_13487|Target_13487|Target_13487
chr15	40338161	40338270	+	Target_13487|Target_13487|Target_13487|Target_13487
chr15	40348653	40348842	+	Target_13487
chr15	40348889	40349201	+	Target_13487|Target_13487
chr15	40356661	40356802	+	Target_13487
chr15	40357421	40359710	+	Target_13487|Target_13487
chr15	40380091	40384089	+	Target_13487|Target_13487|Target_13487|Target_13487
chr15	40396380	40396541	+	Target_13487|Target_13487|Target_13487
chr15	40397995	40398292	+	Target_13487|Target_13487|Target_13487|Target_13487
chr15	40398558	40398639	+	Target_13487
chr15	40400459	40400587	+	Target_13487
chr15	40400973	40401075	+	Target_13487
chr15	40453209	40453456	+	Target_13487
chr15	40457253	40457397	+	Target_13487
chr15	40462262	40462322	+	Target_13487
chr15	40462737	40462882	+	Target_13487
chr15	40468677	40468874	+	Target_13487
chr15	40475914	40476084	+	Target_13487
chr15	40477365	40477580	+	Target_13487
chr15	40477751	40477843	+	Target_13487
chr15	40488745	40488975	+	Target_13487
chr15	40491815	40491928	+	Target_13487
chr15	40492444	40492560	+	Target_13487
chr15	40493131	40493181	+	Target_13487
chr15	40494605	40494666	+	Target_13487
chr15	40494789	40494895	+	Target_13487
chr15	40498384	40498659	+	Target_13487
chr15	40500837	40500971	+	Target_13487
chr15	40501835	40501976	+	Target_13487
chr15	40502310	40502411	+	Target_13487
chr15	40504699	40504849	+	Target_13487
chr15	40505532	40505675	+	Target_13487
chr15	40509628	40509868	+	Target_13487|Target_13487|Target_13487
chr15	40510656	40510763	+	Target_13487
chr15	40512764	40513337	+	Target_13487
chr15	40532034	40532296	+	Target_13487
chr15	40532799	40532882	+	Target_13487|Target_13487
chr15	40542867	40544740	+	Target_13487
chr15	40544858	40545110	+	Target_13487
chr15	40545378	40545490	+	Target_13487|Target_13487|Target_13487
chr15	40556981	40557190	+	Target_13487|Target_13487|Target_13487
chr15	40558042	40558696	+	Target_13487|Target_13487|Target_13487
chr15	40564424	40564922	+	Target_13487|Target_13487|Target_13487
chr15	40565066	40565200	+	Target_13487|Target_13487|Target_13487
chr15	40565546	40565673	+	Target_13487|Target_13487|Target_13487
chr15	40565751	40565877	+	Target_13487|Target_13487|Target_13487
chr15	40566342	40566477	+	Target_13487|Target_13487|Target_13487
chr15	40568127	40569688	+	Target_13487|Target_13487|Target_13487
chr15	40573644	40574787	+	Target_13487
chr15	40580097	40581119	+	Target_13487
chr15	40581472	40581559	+	Target_13487
chr15	40582225	40582283	+	Target_13487
chr15	40582777	40582873	+	Target_13487
chr15	40582961	40583038	+	Target_13487
chr15	40583218	40583384	+	Target_13487
chr15	40583465	40583688	+	Target_13487
chr15	40583806	40583851	+	Target_13487
chr15	40584049	40584125	+	Target_13487
chr15	40584264	40584359	+	Target_13487
chr15	40584539	40584644	+	Target_13487
chr15	40585126	40585226	+	Target_13487
chr15	40585760	40585925	+	Target_13487
chr15	40586466	40586621	+	Target_13487
chr15	40587136	40587261	+	Target_13487
chr15	40587401	40587486	+	Target_13487
chr15	40588496	40588593	+	Target_13487
chr15	40588722	40588835	+	Target_13487
chr15	40588946	40589109	+	Target_13487
chr15	40589721	40589806	+	Target_13487
chr15	40590077	40590160	+	Target_13487
chr15	40590423	40590581	+	Target_13487
chr15	40590762	40590909	+	Target_13487
chr15	40590998	40591165	+	Target_13487
chr15	40591328	40591429	+	Target_13487
chr15	40594157	40594233	+	Target_13487
chr15	40594336	40594390	+	Target_13487
chr15	40594470	40594550	+	Target_13487
chr15	40594669	40594810	+	Target_13487
chr15	40595488	40595557	+	Target_13487
chr15	40596201	40596279	+	Target_13487
chr15	40599789	40600174	+	Target_13487
chr15	40623652	40627901	+	Target_13487
chr15	40627984	40628027	+	Target_13487
chr15	40628774	40628865	+	Target_13487
chr15	40628960	40629014	+	Target_13487
chr15	40629588	40629647	+	Target_13487
chr15	40629924	40630094	+	Target_13487
chr15	40630735	40630861	+	Target_13487
chr15	40630948	40631104	+	Target_13487
chr15	40631712	40631820	+	Target_13487
chr15	40632105	40632216	+	Target_13487
chr15	40633008	40633168	+	Target_13487
chr15	40643233	40643263	+	Target_13487
chr15	40645432	40645468	+	Target_13487
chr15	40648265	40648634	+	Target_13487
chr15	40650433	40650641	+	Target_13487
chr15	40655825	40656155	+	Target_13487
chr15	40656426	40656456	+	Target_13487
chr15	40656621	40656745	+	Target_13487
chr15	40657038	40657154	+	Target_13487
chr15	40657347	40657475	+	Target_13487
chr15	40657828	40657926	+	Target_13487
chr15	40659258	40663256	+	Target_13487
chr15	40674921	40675245	+	Target_13487|Target_13487|Target_13487
chr15	40675428	40675523	+	Target_13487|Target_13487|Target_13487
chr15	40678562	40678695	+	Target_13487|Target_13487|Target_13487
chr15	40679359	40679407	+	Target_13487|Target_13487|Target_13487
chr15	40681706	40681812	+	Target_13487|Target_13487|Target_13487
chr15	40682036	40682130	+	Target_13487|Target_13487|Target_13487
chr15	40683693	40683755	+	Target_13487|Target_13487
chr15	40684149	40684224	+	Target_13487|Target_13487|Target_13487
chr15	40685393	40686489	+	Target_13487|Target_13487|Target_13487
chr15	40697685	40698172	+	Target_13487|Target_13487
chr15	40699836	40699926	+	Target_13487
chr15	40700137	40700189	+	Target_13487|Target_13487
chr15	40702826	40702996	+	Target_13487|Target_13487
chr15	40703458	40703552	+	Target_13487|Target_13487
chr15	40703753	40703890	+	Target_13487|Target_13487
chr15	40705189	40705286	+	Target_13487|Target_13487
chr15	40707087	40707181	+	Target_13487|Target_13487
chr15	40707599	40707681	+	Target_13487|Target_13487
chr15	40708276	40708381	+	Target_13487|Target_13487
chr15	40708488	40708561	+	Target_13487|Target_13487
chr15	40710328	40713512	+	Target_13487|Target_13487
chr15	40733410	40733467	+	Target_13487
chr15	40750649	40752095	+	Target_13487
chr15	40754110	40754493	+	Target_13487
chr15	40756059	40756219	+	Target_13487
chr15	40756669	40756746	+	Target_13487
chr15	40757533	40757634	+	Target_13487
chr15	40758139	40760441	+	Target_13487
chr15	40763159	40765357	+	Target_13487
chr15	40824082	40824749	+	Target_13487
chr15	40845297	40846326	+	Target_13487|Target_13487|Target_13487
chr15	40849414	40849571	+	Target_13487|Target_13487|Target_13487
chr15	40854970	40855226	+	Target_13487|Target_13487|Target_13487
chr15	40856964	40857252	+	Target_13487|Target_13487|Target_13487
chr15	40861536	40862142	+	Target_13487
chr15	40863802	40864099	+	Target_13487
chr15	40865725	40866661	+	Target_13487
chr15	40886446	40886590	+	Target_13487|Target_13487
chr15	40895112	40895164	+	Target_13487|Target_13487
chr15	40897307	40897347	+	Target_13487|Target_13487
chr15	40898590	40898650	+	Target_13487|Target_13487
chr15	40901044	40901106	+	Target_13487|Target_13487
chr15	40902442	40902495	+	Target_13487|Target_13487
chr15	40902996	40903074	+	Target_13487
chr15	40903675	40903709	+	Target_13487|Target_13487
chr15	40907538	40907576	+	Target_13487|Target_13487
chr15	40911156	40911209	+	Target_13487|Target_13487
chr15	40912837	40917838	+	Target_13487|Target_13487
chr15	40920267	40920406	+	Target_13487|Target_13487
chr15	40920808	40920876	+	Target_13487|Target_13487
chr15	40921470	40921569	+	Target_13487|Target_13487
chr15	40933109	40933225	+	Target_13487|Target_13487
chr15	40937194	40937285	+	Target_13487|Target_13487
chr15	40937853	40937970	+	Target_13487|Target_13487
chr15	40939184	40939272	+	Target_13487|Target_13487
chr15	40942498	40942576	+	Target_13487|Target_13487
chr15	40942741	40942781	+	Target_13487|Target_13487
chr15	40943668	40943770	+	Target_13487|Target_13487
chr15	40944202	40944303	+	Target_13487|Target_13487
chr15	40947106	40947175	+	Target_13487|Target_13487
chr15	40949239	40949349	+	Target_13487|Target_13487
chr15	40949552	40949671	+	Target_13487|Target_13487
chr15	40951536	40951659	+	Target_13487|Target_13487
chr15	40954271	40954881	+	Target_13487|Target_13487
chr15	40985952	40986993	+	Target_13487
chr15	40987209	40987303	+	Target_13487
chr15	40987326	40987623	+	Target_13487|Target_13487|Target_13487|Target_13487
chr15	40990954	40991043	+	Target_13487|Target_13487|Target_13487|Target_13487
chr15	40993261	40993399	+	Target_13487|Target_13487|Target_13487|Target_13487
chr15	40994003	40994124	+	Target_13487|Target_13487
chr15	40998374	40998492	+	Target_13487|Target_13487
chr15	41001222	41001314	+	Target_13487|Target_13487|Target_13487|Target_13487
chr15	41011002	41011097	+	Target_13487|Target_13487|Target_13487|Target_13487
chr15	41020908	41021022	+	Target_13487|Target_13487|Target_13487|Target_13487
chr15	41021702	41021832	+	Target_13487|Target_13487|Target_13487|Target_13487
chr15	41022050	41022172	+	Target_13487|Target_13487|Target_13487
chr15	41023252	41024356	+	Target_13487|Target_13487|Target_13487|Target_13487
chr15	41028085	41028792	+	Target_13487
chr15	41029321	41029402	+	Target_13487
chr15	41029485	41029539	+	Target_13487
chr15	41029825	41029924	+	Target_13487
chr15	41030162	41030240	+	Target_13487
chr15	41030698	41030774	+	Target_13487
chr15	41032330	41032391	+	Target_13487
chr15	41036244	41036347	+	Target_13487
chr15	41037174	41037457	+	Target_13487
chr15	41043623	41043767	+	Target_13487
chr15	41044183	41044376	+	Target_13487
chr15	41046794	41046988	+	Target_13487
chr15	41047280	41047458	+	Target_13487
chr15	41056284	41056414	+	Target_13487
chr15	41058024	41058119	+	Target_13487
chr15	41059423	41059911	+	Target_13487
chr15	41060066	41060260	+	Target_13487
chr15	41062158	41064648	+	Target_13487
chr15	41065924	41066035	+	Target_13487
chr15	41066553	41066634	+	Target_13487
chr15	41067228	41067306	+	Target_13487
chr15	41067750	41067794	+	Target_13487
chr15	41068393	41068490	+	Target_13487
chr15	41068739	41068825	+	Target_13487
chr15	41071420	41071508	+	Target_13487
chr15	41071742	41071801	+	Target_13487
chr15	41072125	41072195	+	Target_13487
chr15	41099273	41100066	+	Target_13487|Target_13487
chr15	41101316	41101438	+	Target_13487
chr15	41101605	41101656	+	Target_13487
chr15	41102049	41102168	+	Target_13487
chr15	41102268	41102414	+	Target_13487
chr15	41102846	41102955	+	Target_13487
chr15	41104896	41105100	+	Target_13487
chr15	41105535	41105615	+	Target_13487
chr15	41105910	41106009	+	Target_13487
chr15	41106140	41106268	+	Target_13487
chr15	41106345	41106767	+	Target_13487
chr15	41107642	41107959	+	Target_13487|Target_13487
chr15	41108159	41108192	+	Target_13487|Target_13487
chr15	41108367	41108451	+	Target_13487|Target_13487
chr15	41109429	41109545	+	Target_13487
chr15	41120584	41120907	+	Target_13487|Target_13487
chr15	41136245	41136384	+	Target_13487|Target_13487
chr15	41136642	41137227	+	Target_13487|Target_13487|Target_13487
chr15	41145321	41145449	+	Target_13487|Target_13487|Target_13487
chr15	41145686	41145825	+	Target_13487|Target_13487|Target_13487
chr15	41145908	41146127	+	Target_13487|Target_13487|Target_13487
chr15	41146257	41146284	+	Target_13487|Target_13487|Target_13487
chr15	41146594	41146720	+	Target_13487|Target_13487|Target_13487
chr15	41146836	41146887	+	Target_13487|Target_13487|Target_13487
chr15	41148089	41148260	+	Target_13487|Target_13487|Target_13487
chr15	41148473	41148521	+	Target_13487|Target_13487|Target_13487
chr15	41148967	41149853	+	Target_13487|Target_13487|Target_13487
chr15	41164411	41165699	+	Target_13487
chr15	41165881	41165940	+	Target_13487
chr15	41166129	41166487	+	Target_13487
chr15	41186627	41187057	+	Target_13487
chr15	41188135	41188277	+	Target_13487
chr15	41191104	41191196	+	Target_13487
chr15	41191341	41193212	+	Target_13487
chr15	41194813	41196173	+	Target_13487
chr15	41221530	41221932	+	Target_13487
chr15	41222044	41222314	+	Target_13487
chr15	41222822	41222880	+	Target_13487
chr15	41223700	41223964	+	Target_13487
chr15	41224368	41224429	+	Target_13487
chr15	41224514	41224645	+	Target_13487
chr15	41226745	41226915	+	Target_13487
chr15	41227095	41227315	+	Target_13487
chr15	41228425	41229128	+	Target_13487
chr15	41229615	41229724	+	Target_13487
chr15	41230226	41231258	+	Target_13487
chr15	41245635	41246012	+	Target_13487|Target_13487
chr15	41246425	41246461	+	Target_13487|Target_13487
chr15	41247570	41248717	+	Target_13487|Target_13487|Target_13487
chr15	41271078	41272638	+	Target_13487
chr15	41275059	41275275	+	Target_13487
chr15	41275959	41276119	+	Target_13487
chr15	41276394	41276550	+	Target_13487
chr15	41277535	41277624	+	Target_13487
chr15	41279288	41279391	+	Target_13487
chr15	41280013	41280172	+	Target_13487
chr15	41289726	41289799	+	Target_13487
chr15	41297790	41297885	+	Target_13487
chr15	41308285	41308413	+	Target_13487
chr15	41313097	41313323	+	Target_13487
chr15	41319793	41319934	+	Target_13487
chr15	41337101	41337273	+	Target_13487
chr15	41339605	41339699	+	Target_13487
chr15	41340409	41340474	+	Target_13487
chr15	41341484	41341618	+	Target_13487
chr15	41342132	41342300	+	Target_13487
chr15	41346126	41346212	+	Target_13487
chr15	41347444	41347562	+	Target_13487
chr15	41348819	41348904	+	Target_13487
chr15	41350836	41350979	+	Target_13487
chr15	41352064	41352124	+	Target_13487
chr15	41361767	41361863	+	Target_13487
chr15	41362664	41362745	+	Target_13487
chr15	41364046	41364256	+	Target_13487
chr15	41365625	41365693	+	Target_13487
chr15	41366567	41366763	+	Target_13487
chr15	41371898	41372102	+	Target_13487
chr15	41373217	41373271	+	Target_13487
chr15	41377566	41377781	+	Target_13487
chr15	41379759	41379880	+	Target_13487
chr15	41384224	41384380	+	Target_13487
chr15	41387798	41387866	+	Target_13487
chr15	41387956	41388126	+	Target_13487
chr15	41388365	41388551	+	Target_13487
chr15	41408170	41408340	+	Target_13487
chr15	41474930	41476791	+	Target_13487
chr15	41482134	41482326	+	Target_13487
chr15	41483639	41483783	+	Target_13487
chr15	41487972	41488053	+	Target_13487
chr15	41488130	41488235	+	Target_13487
chr15	41501698	41501785	+	Target_13487
chr15	41507972	41508031	+	Target_13487
chr15	41508865	41508993	+	Target_13487
chr15	41509294	41509352	+	Target_13487
chr15	41522676	41522895	+	Target_13487
chr15	41523436	41523647	+	Target_13487
chr15	41535864	41535937	+	Target_13487
chr15	41549107	41549188	+	Target_13487
chr15	41554953	41555081	+	Target_13487
chr15	41562754	41562816	+	Target_13487
chr15	41570964	41571087	+	Target_13487
chr15	41571533	41574083	+	Target_13487
chr15	41576200	41576308	+	Target_13487
chr15	41577422	41577561	+	Target_13487
chr15	41578208	41578298	+	Target_13487
chr15	41590238	41591795	+	Target_13487
chr15	41601465	41602047	+	Target_13487
chr15	41605470	41605552	+	Target_13487
chr15	41611855	41611978	+	Target_13487
chr15	41624112	41624179	+	Target_13487
chr15	41624437	41624819	+	Target_13487
chr15	41624891	41625248	+	Target_13487|Target_13487|Target_13487|Target_13487|Target_13487
chr15	41634583	41634652	+	Target_13487|Target_13487|Target_13487|Target_13487
chr15	41641295	41641439	+	Target_13487|Target_13487|Target_13487|Target_13487|Target_13487
chr15	41643185	41643327	+	Target_13487|Target_13487|Target_13487|Target_13487|Target_13487
chr15	41648236	41648338	+	Target_13487|Target_13487|Target_13487|Target_13487|Target_13487
chr15	41650346	41650456	+	Target_13487|Target_13487|Target_13487|Target_13487|Target_13487
chr15	41657599	41657787	+	Target_13487|Target_13487|Target_13487|Target_13487|Target_13487
chr15	41663724	41663882	+	Target_13487|Target_13487|Target_13487|Target_13487|Target_13487
chr15	41667909	41668026	+	Target_13487|Target_13487|Target_13487|Target_13487
chr15	41669393	41669502	+	Target_13487|Target_13487|Target_13487|Target_13487|Target_13487
chr15	41672290	41673248	+	Target_13487|Target_13487|Target_13487|Target_13487|Target_13487
chr15	41679546	41679791	+	Target_13487|Target_13487
chr15	41680645	41680720	+	Target_13487|Target_13487
chr15	41686302	41686556	+	Target_13487
chr15	41687056	41687242	+	Target_13487|Target_13487
chr15	41688684	41689338	+	Target_13487|Target_13487
chr15	41694341	41694658	+	Target_13487|Target_13487
chr15	41709301	41709511	+	Target_13487
chr15	41730518	41730629	+	Target_13487
chr15	41745098	41745246	+	Target_13487
chr15	41749869	41750074	+	Target_13487
chr15	41756968	41757083	+	Target_13487
chr15	41758338	41758450	+	Target_13487
chr15	41762454	41762590	+	Target_13487
chr15	41763369	41763547	+	Target_13487
chr15	41766817	41766900	+	Target_13487
chr15	41767722	41767810	+	Target_13487
chr15	41767909	41768017	+	Target_13487
chr15	41768643	41768721	+	Target_13487
chr15	41769362	41769484	+	Target_13487
chr15	41769655	41769713	+	Target_13487
chr15	41770745	41770823	+	Target_13487
chr15	41771300	41771396	+	Target_13487
chr15	41772411	41772523	+	Target_13487
chr15	41772778	41775761	+	Target_13487
chr15	41786055	41786614	+	Target_13487
chr15	41793660	41793757	+	Target_13487
chr15	41793832	41794049	+	Target_13487
chr15	41794194	41794399	+	Target_13487
chr15	41794599	41794701	+	Target_13487
chr15	41794985	41795057	+	Target_13487
chr15	41795160	41795757	+	Target_13487
chr15	41795839	41796442	+	Target_13487|Target_13487|Target_13487
chr15	41796539	41796630	+	Target_13487|Target_13487|Target_13487
chr15	41796703	41796838	+	Target_13487|Target_13487|Target_13487
chr15	41796970	41797072	+	Target_13487|Target_13487|Target_13487
chr15	41797169	41797262	+	Target_13487|Target_13487|Target_13487
chr15	41797405	41797503	+	Target_13487|Target_13487|Target_13487
chr15	41797598	41797728	+	Target_13487|Target_13487|Target_13487
chr15	41797910	41797975	+	Target_13487|Target_13487|Target_13487
chr15	41798112	41798203	+	Target_13487|Target_13487
chr15	41799292	41799488	+	Target_13487|Target_13487|Target_13487
chr15	41799759	41799855	+	Target_13487|Target_13487|Target_13487
chr15	41800266	41800419	+	Target_13487|Target_13487|Target_13487
chr15	41801228	41801327	+	Target_13487|Target_13487|Target_13487
chr15	41803361	41803544	+	Target_13487
chr15	41803619	41803776	+	Target_13487|Target_13487|Target_13487
chr15	41804014	41804161	+	Target_13487|Target_13487|Target_13487
chr15	41804312	41804463	+	Target_13487|Target_13487|Target_13487
chr15	41804904	41805076	+	Target_13487|Target_13487|Target_13487
chr15	41805174	41805318	+	Target_13487|Target_13487|Target_13487
chr15	41805864	41806085	+	Target_13487|Target_13487|Target_13487
chr15	41809374	41809889	+	Target_13487
chr15	41809995	41810055	+	Target_13487
chr15	41810203	41810380	+	Target_13487
chr15	41812588	41813345	+	Target_13487
chr15	41813935	41814078	+	Target_13487
chr15	41814295	41814448	+	Target_13487
chr15	41814962	41815158	+	Target_13487
chr15	41815442	41815552	+	Target_13487
chr15	41815968	41816170	+	Target_13487
chr15	41816293	41816452	+	Target_13487
chr15	41817188	41817346	+	Target_13487
chr15	41819095	41819266	+	Target_13487
chr15	41819364	41819499	+	Target_13487
chr15	41819620	41819803	+	Target_13487
chr15	41820057	41820225	+	Target_13487
chr15	41820432	41820534	+	Target_13487
chr15	41821667	41821766	+	Target_13487
chr15	41822061	41822177	+	Target_13487
chr15	41823220	41823400	+	Target_13487
chr15	41826911	41827133	+	Target_13487
chr15	41827709	41827830	+	Target_13487
chr15	41828326	41828416	+	Target_13487
chr15	41828698	41828847	+	Target_13487
chr15	41829142	41829399	+	Target_13487
chr15	41836416	41836464	+	Target_13487
chr15	41851219	41851579	+	Target_13487
chr15	41853324	41853508	+	Target_13487
chr15	41853736	41853837	+	Target_13487
chr15	41854745	41854916	+	Target_13487
chr15	41856381	41856468	+	Target_13487
chr15	41857223	41857339	+	Target_13487
chr15	41859557	41859735	+	Target_13487
chr15	41860414	41860560	+	Target_13487
chr15	41861075	41861220	+	Target_13487
chr15	41862224	41862354	+	Target_13487
chr15	41862437	41862538	+	Target_13487
chr15	41862801	41862897	+	Target_13487
chr15	41863235	41863316	+	Target_13487
chr15	41863792	41863885	+	Target_13487
chr15	41864640	41864762	+	Target_13487
chr15	41865199	41865309	+	Target_13487
chr15	41865505	41865665	+	Target_13487
chr15	41865876	41866013	+	Target_13487
chr15	41870083	41871536	+	Target_13487
chr15	41952609	41952723	+	Target_13487|Target_13487
chr15	41961025	41962156	+	Target_13487|Target_13487
chr15	41983782	41983876	+	Target_13487
chr15	41988272	41989221	+	Target_13487|Target_13487
chr15	41991060	41991139	+	Target_13487|Target_13487
chr15	41991261	41991357	+	Target_13487|Target_13487
chr15	41999925	42000057	+	Target_13487|Target_13487
chr15	42000301	42000406	+	Target_13487|Target_13487
chr15	42002888	42003547	+	Target_13487|Target_13487
chr15	42005348	42005694	+	Target_13487|Target_13487
chr15	42019377	42019604	+	Target_13487|Target_13487
chr15	42021361	42021547	+	Target_13487|Target_13487
chr15	42026719	42026792	+	Target_13487|Target_13487
chr15	42028378	42028896	+	Target_13487|Target_13487
chr15	42032250	42032401	+	Target_13487|Target_13487
chr15	42034743	42035370	+	Target_13487
chr15	42040834	42041125	+	Target_13487|Target_13487
chr15	42041308	42042813	+	Target_13487|Target_13487
chr15	42046634	42046765	+	Target_13487|Target_13487
chr15	42049985	42050037	+	Target_13487|Target_13487
chr15	42052520	42052727	+	Target_13487|Target_13487
chr15	42053936	42054048	+	Target_13487|Target_13487
chr15	42054326	42054560	+	Target_13487|Target_13487
chr15	42057083	42057260	+	Target_13487|Target_13487
chr15	42058201	42062141	+	Target_13487|Target_13487
chr15	42066631	42066808	+	Target_13487|Target_13487
chr15	42067364	42067587	+	Target_13487|Target_13487
chr15	42092020	42092112	+	Target_13487|Target_13487
chr15	42103080	42103143	+	Target_13487|Target_13487
chr15	42103375	42103433	+	Target_13487|Target_13487
chr15	42104154	42104325	+	Target_13487|Target_13487
chr15	42104713	42104851	+	Target_13487|Target_13487
chr15	42105116	42105299	+	Target_13487|Target_13487
chr15	42105527	42105545	+	Target_13487
chr15	42105818	42105979	+	Target_13487|Target_13487
chr15	42106747	42106937	+	Target_13487|Target_13487
chr15	42107456	42107603	+	Target_13487|Target_13487
chr15	42107821	42107997	+	Target_13487|Target_13487
chr15	42108756	42108848	+	Target_13487|Target_13487
chr15	42109107	42109233	+	Target_13487|Target_13487
chr15	42109585	42109656	+	Target_13487|Target_13487
chr15	42109811	42109933	+	Target_13487|Target_13487
chr15	42110206	42110282	+	Target_13487|Target_13487
chr15	42110391	42110503	+	Target_13487|Target_13487
chr15	42110716	42110780	+	Target_13487|Target_13487
chr15	42111020	42111155	+	Target_13487|Target_13487
chr15	42111443	42111577	+	Target_13487|Target_13487
chr15	42111792	42111848	+	Target_13487|Target_13487
chr15	42113029	42113266	+	Target_13487|Target_13487
chr15	42113781	42113948	+	Target_13487|Target_13487
chr15	42114162	42114308	+	Target_13487|Target_13487
chr15	42114422	42114620	+	Target_13487|Target_13487
chr15	42114790	42114875	+	Target_13487|Target_13487
chr15	42115136	42115420	+	Target_13487|Target_13487
chr15	42115644	42116259	+	Target_13487|Target_13487
chr15	42116681	42116767	+	Target_13487|Target_13487
chr15	42117406	42120053	+	Target_13487|Target_13487
chr15	42120282	42120386	+	Target_13487|Target_13487|Target_13487
chr15	42126937	42127091	+	Target_13487|Target_13487|Target_13487
chr15	42127167	42127421	+	Target_13487|Target_13487|Target_13487
chr15	42127785	42127842	+	Target_13487|Target_13487|Target_13487
chr15	42128345	42128441	+	Target_13487|Target_13487|Target_13487
chr15	42128672	42128749	+	Target_13487|Target_13487|Target_13487
chr15	42128978	42129138	+	Target_13487
chr15	42129265	42129785	+	Target_13487
chr15	42131010	42131120	+	Target_13487
chr15	42132355	42132428	+	Target_13487|Target_13487|Target_13487
[truncated: 5,978 more rows]
