# Supplementary material for: Affected Kindred Analysis of Human X Chromosome Exomes to Identify Novel X-Linked Intellectual Disability Genes
Source: PLoS One. 2015 Feb 13;10(2):e0116454. doi: 10.1371/journal.pone.0116454 (PMC4332666; doi:10.1371/journal.pone.0116454)
Supplement: S2 File — is a compressed file providing a collection of bash-based and R-based scripts that were written and run to process and analyze our XLID study cohort. The scripts provided assume that short-read alignment has already been performed, including quality correction steps. These scripts will run data processing and analysis for a test cohort, as well as comparison analyses with other public databases. (ZIP) [file pone.0116454.s006.zip › Sib-PairCross-CohortFilter_scripts/interval_lists/chr16_Targets.interval_list]

@HD	VN:1.0	SO:coordinate
@SQ	SN:chr1	LN:249250621
@SQ	SN:chr2	LN:243199373
@SQ	SN:chr3	LN:198022430
@SQ	SN:chr4	LN:191154276
@SQ	SN:chr5	LN:180915260
@SQ	SN:chr6	LN:171115067
@SQ	SN:chr7	LN:159138663
@SQ	SN:chr8	LN:146364022
@SQ	SN:chr9	LN:141213431
@SQ	SN:chr10	LN:135534747
@SQ	SN:chr11	LN:135006516
@SQ	SN:chr12	LN:133851895
@SQ	SN:chr13	LN:115169878
@SQ	SN:chr14	LN:107349540
@SQ	SN:chr15	LN:102531392
@SQ	SN:chr16	LN:90354753
@SQ	SN:chr17	LN:81195210
@SQ	SN:chr18	LN:78077248
@SQ	SN:chr19	LN:59128983
@SQ	SN:chr20	LN:63025520
@SQ	SN:chr21	LN:48129895
@SQ	SN:chr22	LN:51304566
@SQ	SN:chrX	LN:155270560
@SQ	SN:chrY	LN:59373566
@SQ	SN:chrM	LN:16571
@SQ	SN:chr1_gl000191_random	LN:106433
@SQ	SN:chr1_gl000192_random	LN:547496
@SQ	SN:chr4_gl000193_random	LN:189789
@SQ	SN:chr4_gl000194_random	LN:191469
@SQ	SN:chr7_gl000195_random	LN:182896
@SQ	SN:chr8_gl000196_random	LN:38914
@SQ	SN:chr8_gl000197_random	LN:37175
@SQ	SN:chr9_gl000198_random	LN:90085
@SQ	SN:chr9_gl000199_random	LN:169874
@SQ	SN:chr9_gl000200_random	LN:187035
@SQ	SN:chr9_gl000201_random	LN:36148
@SQ	SN:chr11_gl000202_random	LN:40103
@SQ	SN:chr17_gl000203_random	LN:37498
@SQ	SN:chr17_gl000204_random	LN:81310
@SQ	SN:chr17_gl000205_random	LN:174588
@SQ	SN:chr17_gl000206_random	LN:41001
@SQ	SN:chr18_gl000207_random	LN:4262
@SQ	SN:chr19_gl000208_random	LN:92689
@SQ	SN:chr19_gl000209_random	LN:159169
@SQ	SN:chr21_gl000210_random	LN:27682
@SQ	SN:chrUn_gl000211	LN:166566
@SQ	SN:chrUn_gl000212	LN:186858
@SQ	SN:chrUn_gl000213	LN:164239
@SQ	SN:chrUn_gl000214	LN:137718
@SQ	SN:chrUn_gl000215	LN:172545
@SQ	SN:chrUn_gl000216	LN:172294
@SQ	SN:chrUn_gl000217	LN:172149
@SQ	SN:chrUn_gl000218	LN:161147
@SQ	SN:chrUn_gl000219	LN:179198
@SQ	SN:chrUn_gl000220	LN:161802
@SQ	SN:chrUn_gl000221	LN:155397
@SQ	SN:chrUn_gl000222	LN:186861
@SQ	SN:chrUn_gl000223	LN:180455
@SQ	SN:chrUn_gl000224	LN:179693
@SQ	SN:chrUn_gl000225	LN:211173
@SQ	SN:chrUn_gl000226	LN:15008
@SQ	SN:chrUn_gl000227	LN:128374
@SQ	SN:chrUn_gl000228	LN:129120
@SQ	SN:chrUn_gl000229	LN:19913
@SQ	SN:chrUn_gl000230	LN:43691
@SQ	SN:chrUn_gl000231	LN:27386
@SQ	SN:chrUn_gl000232	LN:40652
@SQ	SN:chrUn_gl000233	LN:45941
@SQ	SN:chrUn_gl000234	LN:40531
@SQ	SN:chrUn_gl000235	LN:34474
@SQ	SN:chrUn_gl000236	LN:41934
@SQ	SN:chrUn_gl000237	LN:45867
@SQ	SN:chrUn_gl000238	LN:39939
@SQ	SN:chrUn_gl000239	LN:33824
@SQ	SN:chrUn_gl000240	LN:41933
@SQ	SN:chrUn_gl000241	LN:42152
@SQ	SN:chrUn_gl000242	LN:43523
@SQ	SN:chrUn_gl000243	LN:43341
@SQ	SN:chrUn_gl000244	LN:39929
@SQ	SN:chrUn_gl000245	LN:36651
@SQ	SN:chrUn_gl000246	LN:38154
@SQ	SN:chrUn_gl000247	LN:36422
@SQ	SN:chrUn_gl000248	LN:39786
@SQ	SN:chrUn_gl000249	LN:38502
@PG	ID:bowtie2	PN:bowtie2	VN:2.0.0-beta7
@PG	ID:1	PN:IntervalListTools	CL:net.sf.picard.util.IntervalListTools INPUT=[/md1/Tejasvi_scripts/XLID_scripts/run_gatk/chr7_Targets.interval_list] OUTPUT=/md1/Tejasvi_output/XLID_projects/1000G/chr7_Targets.interval_list UNIQUE=true SORT=true PADDING=0 VERBOSITY=INFO QUIET=false VALIDATION_STRINGENCY=STRICT COMPRESSION_LEVEL=5 MAX_RECORDS_IN_RAM=500000 CREATE_INDEX=false CREATE_MD5_FILE=false
@PG	ID:2	PN:IntervalListTools	CL:net.sf.picard.util.IntervalListTools INPUT=[chr16_Targets.interval_list] OUTPUT=chr16_Targets.interval_list UNIQUE=true SORT=true PADDING=0 VERBOSITY=INFO QUIET=false VALIDATION_STRINGENCY=STRICT COMPRESSION_LEVEL=5 MAX_RECORDS_IN_RAM=500000 CREATE_INDEX=false CREATE_MD5_FILE=false
chr16	61554	61908	+	Target_15299
chr16	62293	62402	+	Target_15300
chr16	62901	64090	+	Target_15301
chr16	96978	97557	+	Target_10202
chr16	101557	101645	+	Target_10203
chr16	103475	103632	+	Target_10204
chr16	103828	104058	+	Target_14586
chr16	105458	105549	+	Target_14587
chr16	105776	105882	+	Target_14588
chr16	106538	106613	+	Target_14589
chr16	107085	107669	+	Target_14590
chr16	108057	108758	+	Target_10205
chr16	108971	109125	+	Target_10206
chr16	109246	109347	+	Target_10207
chr16	109416	109492	+	Target_10208
chr16	109729	109824	+	Target_10209
chr16	110213	110277	+	Target_10210
chr16	110436	110537	+	Target_10211
chr16	111117	111279	+	Target_10212
chr16	111382	111457	+	Target_10213
chr16	111582	111694	+	Target_10214
chr16	111795	112050	+	Target_10215
chr16	112535	112693	+	Target_10216
chr16	112772	112895	+	Target_10217
chr16	112970	113180	+	Target_10218
chr16	113584	113798	+	Target_10219
chr16	114696	114827	+	Target_10220
chr16	114896	115037	+	Target_10221
chr16	122510	122629	+	Target_10222
chr16	127017	127124	+	Target_13756
chr16	128168	128332	+	Target_10600|Target_14136
chr16	129137	129330	+	Target_10601
chr16	129423	129699	+	Target_10602|Target_13757|Target_14137
chr16	133050	133255	+	Target_10603|Target_13758|Target_14138
chr16	135399	136869	+	Target_10604|Target_13759|Target_14139|Target_14455|Target_14486|Target_15105|Target_15117|Target_6684
chr16	138696	138888	+	Target_14456|Target_14487|Target_15106|Target_15118|Target_6685
chr16	139710	139900	+	Target_14457|Target_14488|Target_15107|Target_15119|Target_6686
chr16	142593	142723	+	Target_14458|Target_14489|Target_15108|Target_15120|Target_6687
chr16	143216	143323	+	Target_14459|Target_14490|Target_15109|Target_15121|Target_6688
chr16	148142	148299	+	Target_14460|Target_14491|Target_15110|Target_15122|Target_6689
chr16	150369	150507	+	Target_14461|Target_14492|Target_15111|Target_15123|Target_6690
chr16	160522	160604	+	Target_14462|Target_14493|Target_15112|Target_15124|Target_6691
chr16	162620	162774	+	Target_14463|Target_14494|Target_15113|Target_15125|Target_6692
chr16	167299	167374	+	Target_14464|Target_15126
chr16	169124	169254	+	Target_14465|Target_15114|Target_15127|Target_6693
chr16	174935	175072	+	Target_15128
chr16	180520	180590	+	Target_14466|Target_14495|Target_15115|Target_15129|Target_6694
chr16	188148	188697	+	Target_14467|Target_15130|Target_6695|Target_14496|Target_15116|Target_6696|Target_14468|Target_15131
chr16	202853	203003	+	Target_9356
chr16	203890	204095	+	Target_9357
chr16	204270	204504	+	Target_9358
chr16	215972	216088	+	Target_15040
chr16	216266	216471	+	Target_15041
chr16	216578	216767	+	Target_15042
chr16	222845	223006	+	Target_12938
chr16	223123	223328	+	Target_12939
chr16	223470	223709	+	Target_12940
chr16	226678	226810	+	Target_15338
chr16	226927	227132	+	Target_15339
chr16	227281	227520	+	Target_15340
chr16	230332	230580	+	Target_9359
chr16	230664	230869	+	Target_9360
chr16	230978	231178	+	Target_9361
chr16	238969	240134	+	Target_5710|Target_6697|Target_6698
chr16	240539	240569	+	Target_5711|Target_6699
chr16	242925	243014	+	Target_5712|Target_6700
chr16	249060	249237	+	Target_5713|Target_6701
chr16	256002	256146	+	Target_5714|Target_6702
chr16	258076	258187	+	Target_5715|Target_6703
chr16	270647	270746	+	Target_5716|Target_6704
chr16	277240	277335	+	Target_5717|Target_6705
chr16	279277	279449	+	Target_5718|Target_6706
chr16	284800	284856	+	Target_4763
chr16	299547	299653	+	Target_4764
chr16	304379	304680	+	Target_4765
chr16	309481	309598	+	Target_4766
chr16	309967	310159	+	Target_4767
chr16	311382	311513	+	Target_4768
chr16	312091	312224	+	Target_4769
chr16	312422	312552	+	Target_4770
chr16	313260	313401	+	Target_4771
chr16	313698	313774	+	Target_4772
chr16	314014	314170	+	Target_4773
chr16	314612	314715	+	Target_4774
chr16	314809	316119	+	Target_4775
chr16	318309	319382	+	Target_1273|Target_7862
chr16	319501	319584	+	Target_1274|Target_7863
chr16	320521	320660	+	Target_1275|Target_7864
chr16	320742	320830	+	Target_1276|Target_7865
chr16	320982	321098	+	Target_1277|Target_7866
chr16	321200	321314	+	Target_1278|Target_7867
chr16	321397	321459	+	Target_1279|Target_7868
chr16	321538	321568	+	Target_1280|Target_7869
chr16	322861	322930	+	Target_1281|Target_7870
chr16	323474	323556	+	Target_1282|Target_7871
chr16	323759	323836	+	Target_1283|Target_7872
chr16	324042	324101	+	Target_1284|Target_7873
chr16	324213	324265	+	Target_1285|Target_7874
chr16	324975	325082	+	Target_1286|Target_7875
chr16	325282	325333	+	Target_1287|Target_7876
chr16	325401	325498	+	Target_1288|Target_7877
chr16	325837	325914	+	Target_1289|Target_7878
chr16	330605	330753	+	Target_7615
chr16	331745	331925	+	Target_7616
chr16	332024	332108	+	Target_7617
chr16	332296	332373	+	Target_7618
chr16	332466	332530	+	Target_7619
chr16	332614	333003	+	Target_7620
chr16	333117	333368	+	Target_9933
chr16	334386	334593	+	Target_9934
chr16	334658	334792	+	Target_9935
chr16	334877	335015	+	Target_9936
chr16	335083	335200	+	Target_9937
chr16	335311	335437	+	Target_9938
chr16	335505	335703	+	Target_9939
chr16	336352	336473	+	Target_9940
chr16	336553	336735	+	Target_9941
chr16	336834	336945	+	Target_9942
chr16	337068	337209	+	Target_9943
chr16	337439	338248	+	Target_14476|Target_5118
chr16	339439	339607	+	Target_14477|Target_5119
chr16	341189	341297	+	Target_5120
chr16	343487	343718	+	Target_14478|Target_5121
chr16	347055	347226	+	Target_14479|Target_5122
chr16	347721	348251	+	Target_14480|Target_5123
chr16	354303	354441	+	Target_14481|Target_5124
chr16	359972	360069	+	Target_14482|Target_5125
chr16	364542	364683	+	Target_14483|Target_5126
chr16	396147	397106	+	Target_14484|Target_5127
chr16	402368	402676	+	Target_14485|Target_5128
chr16	417383	417782	+	Target_5255
chr16	418327	418414	+	Target_5256
chr16	418500	418635	+	Target_5257
chr16	419067	419220	+	Target_5258
chr16	419930	420225	+	Target_5259
chr16	420498	420569	+	Target_5260
chr16	420775	422283	+	Target_14736
chr16	422610	422727	+	Target_14737
chr16	424004	424151	+	Target_14738
chr16	424220	424399	+	Target_14739
chr16	424755	424892	+	Target_14740
chr16	425132	425256	+	Target_14741
chr16	425344	425435	+	Target_14742
chr16	426135	426455	+	Target_14743
chr16	426543	426812	+	Target_14744
chr16	427036	427164	+	Target_14745
chr16	427377	427585	+	Target_14746
chr16	427670	427848	+	Target_14747
chr16	431700	431950	+	Target_14748
chr16	432240	432477	+	Target_5678
chr16	433289	433429	+	Target_5679
chr16	441766	442960	+	Target_5680
chr16	447191	447313	+	Target_3816
chr16	448989	449123	+	Target_3817
chr16	449378	449480	+	Target_3818
chr16	449626	449739	+	Target_3819
chr16	450218	450754	+	Target_3820
chr16	451857	452043	+	Target_4565
chr16	454955	455024	+	Target_4566
chr16	456345	456397	+	Target_4567
chr16	457424	457560	+	Target_4568
chr16	460242	460367	+	Target_4569
chr16	460690	460784	+	Target_4570
chr16	460971	461076	+	Target_4571
chr16	461360	461578	+	Target_4572
chr16	461889	462487	+	Target_4573
chr16	475667	476720	+	Target_2290
chr16	511403	511497	+	Target_2291
chr16	521294	521389	+	Target_2292
chr16	524849	525045	+	Target_3515
chr16	532524	532736	+	Target_2293|Target_3516
chr16	538850	539000	+	Target_2294|Target_3517
chr16	546823	546859	+	Target_2295|Target_3518
chr16	553003	553097	+	Target_2296|Target_3519
chr16	555523	555627	+	Target_2297|Target_3520
chr16	560659	560800	+	Target_2298|Target_3521
chr16	568942	569024	+	Target_2299|Target_3522
chr16	569753	569891	+	Target_2300|Target_3523
chr16	570121	570277	+	Target_2301|Target_3524
chr16	570458	570599	+	Target_2302|Target_3525
chr16	570725	572481	+	Target_2303|Target_3526
chr16	576846	577407	+	Target_300
chr16	577855	578029	+	Target_8539
chr16	583945	583998	+	Target_8540
chr16	586028	586142	+	Target_8541
chr16	593276	593366	+	Target_12585
chr16	596816	598287	+	Target_8542
chr16	598992	599201	+	Target_8543
chr16	599287	599471	+	Target_8544
chr16	599614	599838	+	Target_8545
chr16	601301	601427	+	Target_8546
chr16	601511	601664	+	Target_8547
chr16	602050	602212	+	Target_8548
chr16	602300	602530	+	Target_8549
chr16	602604	602771	+	Target_8550
chr16	602862	603041	+	Target_8551
chr16	603338	604636	+	Target_8552
chr16	610421	610661	+	Target_4423
chr16	613255	614376	+	Target_4424
chr16	614673	615529	+	Target_4425
chr16	617031	617075	+	Target_13248
chr16	617495	619495	+	Target_13249
chr16	619967	620096	+	Target_7804|Target_10953
chr16	624065	624763	+	Target_10954|Target_7805
chr16	625838	625970	+	Target_10955|Target_7806
chr16	626133	626254	+	Target_10956|Target_7807
chr16	628378	628505	+	Target_10957|Target_7808
chr16	628784	628938	+	Target_10958|Target_7809
chr16	629068	629180	+	Target_10959|Target_7810
chr16	630182	630263	+	Target_10960|Target_7811
chr16	630857	630972	+	Target_10961|Target_7812
chr16	632247	632309	+	Target_7813
chr16	632882	634136	+	Target_10962|Target_7814
chr16	639356	639547	+	Target_10556
chr16	639668	639751	+	Target_10549
chr16	640076	640119	+	Target_11264|Target_4214
chr16	640172	640433	+	Target_4221|Target_10550|Target_10557|Target_11265|Target_4215
chr16	667207	667268	+	Target_10551|Target_10558|Target_11266|Target_4216|Target_4222
chr16	668199	668260	+	Target_10552|Target_10559|Target_11267|Target_4217|Target_4223
chr16	675431	675509	+	Target_10553|Target_10560|Target_11268|Target_4218|Target_4224
chr16	675898	676121	+	Target_10554|Target_10561|Target_11269|Target_4225|Target_4219
chr16	677341	679273	+	Target_10555|Target_10562|Target_11270|Target_4220|Target_4226
chr16	681011	681424	+	Target_5116
chr16	682581	684116	+	Target_5117
chr16	684428	684644	+	Target_1469|Target_1474|Target_1478|Target_1482|Target_921
chr16	684718	684797	+	Target_1470|Target_1475|Target_1479|Target_1483|Target_922
chr16	684888	684956	+	Target_923
chr16	685280	685340	+	Target_1471|Target_1480|Target_924
chr16	685611	685774	+	Target_1472|Target_1476|Target_925
chr16	686093	686347	+	Target_1473|Target_1477|Target_1481|Target_1484|Target_926
chr16	691848	692043	+	Target_5829
chr16	692119	692249	+	Target_5830
chr16	697416	697544	+	Target_5831
chr16	697782	697884	+	Target_5832
chr16	698119	698474	+	Target_5833
chr16	699362	699426	+	Target_9681
chr16	699762	699854	+	Target_9682
chr16	699990	700167	+	Target_9683
chr16	700253	700362	+	Target_9684
chr16	700538	700709	+	Target_9685
chr16	700994	701103	+	Target_9686
chr16	701198	701266	+	Target_9687
chr16	701643	701747	+	Target_9688
chr16	701826	702039	+	Target_9689
chr16	702466	702535	+	Target_9690
chr16	703340	703451	+	Target_9691
chr16	703524	703670	+	Target_9692
chr16	703745	703803	+	Target_9693
chr16	705028	705147	+	Target_9694
chr16	705306	705468	+	Target_9695
chr16	705572	705703	+	Target_9696
chr16	705772	705889	+	Target_9697
chr16	706301	706537	+	Target_9698
chr16	706731	706871	+	Target_9699
chr16	707090	707221	+	Target_9700
chr16	707761	707892	+	Target_9701
chr16	708182	708344	+	Target_9702
chr16	708524	708653	+	Target_9703
chr16	708895	709011	+	Target_9704
chr16	709085	709126	+	Target_9705
chr16	709244	709376	+	Target_9706
chr16	710057	710161	+	Target_9707
chr16	710611	710714	+	Target_9708
chr16	711050	711172	+	Target_9709
chr16	711341	711501	+	Target_9710
chr16	711596	711787	+	Target_9711
chr16	711890	712059	+	Target_9712
chr16	712219	712331	+	Target_9713
chr16	712678	712844	+	Target_9714
chr16	715678	715801	+	Target_9715
chr16	715949	716124	+	Target_9716
chr16	716219	716350	+	Target_9717
chr16	716454	716598	+	Target_9718
chr16	716672	716792	+	Target_9719
chr16	716904	716989	+	Target_9720
chr16	717431	717829	+	Target_9721
chr16	718082	718236	+	Target_10065
chr16	718352	718411	+	Target_10066
chr16	718487	718569	+	Target_10067
chr16	718655	718699	+	Target_10068
chr16	719552	719606	+	Target_10069
chr16	720122	720175	+	Target_10070
chr16	720248	720357	+	Target_10071
chr16	720455	720557	+	Target_10072
chr16	720674	720773	+	Target_10073
chr16	720891	721000	+	Target_10074
chr16	721082	721203	+	Target_10075
chr16	721696	721781	+	Target_10076
chr16	721859	722002	+	Target_10077
chr16	722083	722181	+	Target_10078
chr16	722253	722384	+	Target_10079
chr16	722488	722566	+	Target_10080
chr16	722702	722825	+	Target_10081
chr16	722927	723130	+	Target_10082
chr16	723479	724174	+	Target_10083
chr16	726074	726497	+	Target_4101
chr16	726671	726896	+	Target_4102
chr16	726970	727119	+	Target_4103
chr16	727275	727388	+	Target_4104
chr16	727458	727559	+	Target_4105
chr16	727638	727699	+	Target_4106
chr16	727780	728267	+	Target_4107
chr16	730114	730684	+	Target_4071
chr16	731151	731350	+	Target_4072
chr16	731437	731603	+	Target_4073
chr16	731666	732874	+	Target_15239|Target_4074|Target_4075|Target_4076|Target_4077
chr16	732952	733087	+	Target_15240
chr16	733166	733234	+	Target_15241
chr16	733321	733441	+	Target_15242
chr16	733529	733598	+	Target_15243
chr16	733684	733781	+	Target_15244
chr16	733860	733909	+	Target_15245
chr16	734065	734155	+	Target_15246
chr16	734233	734439	+	Target_15247
chr16	734701	734902	+	Target_5456
chr16	734991	735176	+	Target_5457
chr16	735256	735597	+	Target_5458
chr16	735678	735783	+	Target_5459
chr16	735868	735990	+	Target_5460
chr16	736067	736186	+	Target_5461
chr16	736743	737416	+	Target_5462
chr16	737561	737739	+	Target_5463
chr16	739159	740400	+	Target_5464
chr16	742499	744423	+	Target_2176
chr16	744633	744697	+	Target_2177
chr16	744991	745076	+	Target_2178
chr16	745414	745923	+	Target_2179
chr16	746772	747419	+	Target_2180
chr16	755511	755825	+	Target_2181
chr16	765172	765393	+	Target_3685
chr16	765583	765984	+	Target_3686
chr16	766932	766992	+	Target_3687
chr16	767070	767480	+	Target_3688
chr16	771157	771436	+	Target_8947
chr16	771597	771702	+	Target_8948
chr16	771800	771941	+	Target_8949
chr16	772083	772134	+	Target_8950
chr16	772308	772789	+	Target_8951|Target_3130
chr16	772921	773018	+	Target_3131
chr16	773094	773161	+	Target_3132
chr16	773856	773936	+	Target_3133
chr16	774105	774205	+	Target_3134
chr16	774321	774509	+	Target_3135
chr16	774680	774806	+	Target_3136
chr16	774910	774989	+	Target_3137
chr16	775077	775145	+	Target_3138
chr16	775236	775293	+	Target_3139
chr16	775412	775580	+	Target_3140
chr16	775793	775880	+	Target_3141
chr16	775965	776085	+	Target_3142
chr16	776307	776473	+	Target_3143
chr16	777265	777614	+	Target_7766
chr16	777964	778029	+	Target_7767
chr16	778115	778233	+	Target_7768
chr16	778315	778424	+	Target_7769
chr16	778503	778604	+	Target_7770
chr16	778793	778895	+	Target_7771
chr16	779008	779088	+	Target_7772
chr16	779287	779715	+	Target_7773
chr16	779768	780655	+	Target_213
chr16	780842	781000	+	Target_214
chr16	781564	781702	+	Target_215
chr16	782300	782373	+	Target_216
chr16	783297	783427	+	Target_217
chr16	784228	784347	+	Target_218
chr16	784736	784871	+	Target_219
chr16	786265	786398	+	Target_220
chr16	787185	787329	+	Target_221
chr16	789642	789738	+	Target_222
chr16	790919	790997	+	Target_223
chr16	810764	810821	+	Target_3767|Target_11148
chr16	811072	811174	+	Target_10711|Target_3768|Target_11149
chr16	812671	812765	+	Target_10712|Target_11150|Target_3769
chr16	813232	813276	+	Target_10713|Target_11151|Target_3770
chr16	813641	813691	+	Target_10714|Target_11152|Target_3771
chr16	814022	814143	+	Target_10715|Target_11153|Target_3772
chr16	814646	814726	+	Target_10716|Target_11154|Target_3773
chr16	814906	815036	+	Target_10717|Target_11155|Target_3774
chr16	815109	815303	+	Target_10718|Target_11156|Target_3775
chr16	815526	815617	+	Target_10719|Target_11157|Target_3776
chr16	815690	815790	+	Target_10720|Target_11158|Target_3777
chr16	816058	816237	+	Target_10721|Target_11159|Target_3778
chr16	816334	816490	+	Target_10722|Target_11160|Target_3779
chr16	816643	816810	+	Target_10723|Target_11161|Target_3780
chr16	816884	817012	+	Target_10724|Target_11162|Target_3781
chr16	817375	817470	+	Target_10725|Target_11163|Target_3782
chr16	818378	818565	+	Target_10726|Target_11164|Target_3783
chr16	818647	818865	+	Target_10727|Target_11165|Target_3784
chr16	820182	820277	+	Target_11907
chr16	834973	836377	+	Target_12207
chr16	836826	836928	+	Target_12208
chr16	837076	837179	+	Target_12209
chr16	837353	837477	+	Target_12210
chr16	837555	837744	+	Target_12211
chr16	838255	838383	+	Target_12212
chr16	838621	838775	+	Target_8169
chr16	838930	839125	+	Target_8170
chr16	839209	839360	+	Target_8171
chr16	839546	839715	+	Target_8172
chr16	840176	840269	+	Target_8173
chr16	840346	840399	+	Target_8174
chr16	840524	840666	+	Target_8175
chr16	841160	841370	+	Target_8176
chr16	841850	841948	+	Target_8177
chr16	842223	842347	+	Target_8178
chr16	842438	842590	+	Target_8179
chr16	842717	842811	+	Target_8180
chr16	842965	843064	+	Target_8181
chr16	843143	843274	+	Target_8182
chr16	844053	844201	+	Target_8183
chr16	845131	845356	+	Target_8184
chr16	845684	845834	+	Target_8185
chr16	845946	846077	+	Target_8186
chr16	846716	846861	+	Target_8187
chr16	846960	847092	+	Target_8188
chr16	847693	847751	+	Target_8189
chr16	847838	848824	+	Target_8190|Target_9665
chr16	848979	849111	+	Target_9666
chr16	850665	850733	+	Target_9667
chr16	855442	855910	+	Target_13999
chr16	857471	857646	+	Target_14000
chr16	863295	863861	+	Target_14001
chr16	903634	904706	+	Target_14918|Target_1509|Target_4011
chr16	918943	919056	+	Target_14919|Target_1510|Target_4012
chr16	919882	920066	+	Target_14920|Target_1511|Target_4013
chr16	920728	920882	+	Target_14921|Target_1512|Target_4014
chr16	921160	921341	+	Target_14922|Target_1513|Target_4015
chr16	929569	929737	+	Target_14923|Target_1514|Target_4016
chr16	943006	943072	+	Target_14924|Target_1515|Target_4017
chr16	960930	961084	+	Target_14925|Target_4018|Target_1516
chr16	961105	961109	+	Target_1517
chr16	981641	981793	+	Target_14926|Target_4019
chr16	983990	984145	+	Target_14927
chr16	984243	984254	+	Target_14928|Target_4020
chr16	1004354	1004666	+	Target_1518|Target_14929|Target_4021
chr16	1020787	1020984	+	Target_14930|Target_1519
chr16	1025760	1027093	+	Target_11426
chr16	1029024	1029110	+	Target_11427
chr16	1029600	1029758	+	Target_11428
chr16	1031144	1031318	+	Target_11429|Target_4022
chr16	1031807	1032344	+	Target_4166
chr16	1033727	1033960	+	Target_4167
chr16	1034700	1036979	+	Target_4168
chr16	1114081	1116526	+	Target_11390
chr16	1116918	1117043	+	Target_11391
chr16	1122755	1122799	+	Target_1147
chr16	1127623	1127712	+	Target_11392
chr16	1128457	1128731	+	Target_11393
chr16	1128780	1131454	+	Target_13668|Target_1148
chr16	1138225	1140594	+	Target_13641
chr16	1143496	1144051	+	Target_13642
chr16	1144714	1144933	+	Target_13643
chr16	1145614	1145788	+	Target_13644
chr16	1146155	1146244	+	Target_13645
chr16	1203240	1203470	+	Target_14799|Target_3001
chr16	1203719	1204036	+	Target_14800|Target_3002
chr16	1244971	1245083	+	Target_14801|Target_3003
chr16	1245431	1245565	+	Target_14802|Target_3004
chr16	1245925	1246023	+	Target_14803|Target_3005
chr16	1248614	1248774	+	Target_14804|Target_3006
chr16	1250255	1250571	+	Target_14805|Target_3007
chr16	1250715	1250808	+	Target_14806|Target_3008
chr16	1251662	1252452	+	Target_14807|Target_3009
chr16	1254009	1254458	+	Target_14808|Target_3010
chr16	1255113	1255265	+	Target_14809|Target_3011
chr16	1256103	1256289	+	Target_14810|Target_3012
chr16	1257000	1257118	+	Target_14811|Target_3013
chr16	1257274	1257430	+	Target_14812|Target_3014
chr16	1257769	1257860	+	Target_14813|Target_3015
chr16	1258012	1258221	+	Target_14814|Target_3016
chr16	1259031	1259412	+	Target_14815|Target_3017
chr16	1260034	1260135	+	Target_14816|Target_3018
chr16	1260369	1260493	+	Target_14817|Target_3019
chr16	1260582	1260651	+	Target_14818|Target_3020
chr16	1260786	1260971	+	Target_14819|Target_3021
chr16	1261167	1261294	+	Target_14820|Target_3022
chr16	1261480	1261606	+	Target_14821|Target_3023
chr16	1261715	1261805	+	Target_14822|Target_3024
chr16	1261945	1262138	+	Target_14823|Target_3025
chr16	1262510	1262528	+	Target_3026
chr16	1263779	1263931	+	Target_14824|Target_3027
chr16	1264971	1265081	+	Target_14825|Target_3028
chr16	1265241	1265375	+	Target_14826|Target_3029
chr16	1265522	1265593	+	Target_14827|Target_3030
chr16	1266931	1267010	+	Target_14828|Target_3031
chr16	1267918	1268040	+	Target_14829|Target_3032
chr16	1268209	1268651	+	Target_14830|Target_3033
chr16	1268969	1269130	+	Target_14831|Target_3034
chr16	1269980	1272096	+	Target_14832|Target_3035|Target_9781
chr16	1272195	1272341	+	Target_9782
chr16	1272651	1272917	+	Target_9783
chr16	1273422	1273594	+	Target_9784
chr16	1274601	1274628	+	Target_9785
chr16	1275206	1275254	+	Target_9786
chr16	1278335	1278814	+	Target_756
chr16	1278899	1279063	+	Target_757
chr16	1279190	1279457	+	Target_758|Target_759
chr16	1279566	1279738	+	Target_760
chr16	1279891	1279952	+	Target_761
chr16	1280162	1280185	+	Target_762
chr16	1290677	1290729	+	Target_12322
chr16	1290939	1291000	+	Target_12323
chr16	1291153	1291325	+	Target_12324
chr16	1291434	1291700	+	Target_12325
chr16	1291827	1291991	+	Target_12326
chr16	1292076	1292555	+	Target_12327
chr16	1306272	1306363	+	Target_8741
chr16	1306516	1306688	+	Target_8742
chr16	1306797	1307063	+	Target_8743
chr16	1308059	1308223	+	Target_8744
chr16	1308332	1308494	+	Target_8745
chr16	1359153	1359420	+	Target_7336|Target_12018
chr16	1359627	1359774	+	Target_11434|Target_11655
chr16	1362347	1362604	+	Target_11435
chr16	1364020	1364097	+	Target_11436|Target_11656|Target_12019|Target_7337
chr16	1364293	1364377	+	Target_11437|Target_11657|Target_12020|Target_7338
chr16	1365654	1365727	+	Target_11438|Target_11658|Target_12021|Target_7339
chr16	1370174	1370284	+	Target_11439|Target_11659|Target_12022|Target_7340
chr16	1370438	1370518	+	Target_11440|Target_11660|Target_12023|Target_7341
chr16	1374730	1377019	+	Target_11441|Target_11661|Target_12024|Target_7342
chr16	1383605	1383750	+	Target_1786|Target_3288|Target_8826
chr16	1384504	1384757	+	Target_9268
chr16	1386197	1386400	+	Target_2489
chr16	1388540	1388681	+	Target_1787|Target_2490|Target_3289|Target_8827|Target_9269
chr16	1388902	1388990	+	Target_1788|Target_2491|Target_3290|Target_8828|Target_9270
chr16	1389164	1389245	+	Target_1789|Target_2492|Target_3291|Target_8829|Target_9271
chr16	1389496	1389604	+	Target_1790|Target_2493|Target_9272|Target_3292|Target_8830
chr16	1390922	1390982	+	Target_1791|Target_2494|Target_3293|Target_8831|Target_9273
chr16	1391129	1391196	+	Target_1792|Target_2495|Target_3294|Target_8832|Target_9274
chr16	1391294	1391490	+	Target_1793|Target_2496|Target_3295|Target_8833|Target_9275
chr16	1391822	1391867	+	Target_1794|Target_2497|Target_3296|Target_8834|Target_9276
chr16	1391986	1392064	+	Target_1795|Target_2498|Target_3297|Target_8835|Target_9277
chr16	1392181	1392284	+	Target_1796|Target_2499|Target_3298|Target_8836|Target_9278
chr16	1392527	1392635	+	Target_1797|Target_3299|Target_8837|Target_9279
chr16	1392719	1392815	+	Target_1798|Target_2500|Target_3300|Target_8838|Target_9280
chr16	1392913	1393017	+	Target_1799|Target_2501|Target_3301|Target_8839|Target_9281
chr16	1393393	1393514	+	Target_1800|Target_2502|Target_3302|Target_8840|Target_9282
chr16	1394022	1394147	+	Target_1801|Target_2503|Target_3303|Target_8841|Target_9283
chr16	1394227	1394318	+	Target_1802|Target_2504|Target_3304|Target_8842|Target_9284
chr16	1394469	1394526	+	Target_1803|Target_2505|Target_3305|Target_8843|Target_9285
chr16	1394601	1394699	+	Target_1804|Target_2506|Target_3306|Target_8844|Target_9286
chr16	1394798	1394850	+	Target_1805|Target_2507|Target_3307|Target_8845|Target_9287
chr16	1394969	1395100	+	Target_1806|Target_2508|Target_3308|Target_8846|Target_9288
chr16	1395249	1395373	+	Target_1807|Target_2509|Target_3309|Target_8847|Target_9289
chr16	1395747	1395891	+	Target_1808|Target_2510|Target_3310|Target_8848|Target_9290
chr16	1395986	1396079	+	Target_1809|Target_2511|Target_3311|Target_8849|Target_9291
chr16	1396170	1396362	+	Target_1810|Target_2512|Target_3312|Target_8850|Target_9292
chr16	1396442	1396511	+	Target_1811|Target_2513|Target_3313|Target_8851|Target_9293
chr16	1396605	1396685	+	Target_1812|Target_2514|Target_3314|Target_8852|Target_9294
chr16	1396847	1396956	+	Target_1813|Target_2515|Target_3315|Target_8853|Target_9295
chr16	1397298	1397370	+	Target_1814|Target_2516|Target_3316|Target_8854|Target_9296
chr16	1397545	1397626	+	Target_1815|Target_2517|Target_3317|Target_8855|Target_9297
chr16	1397701	1397822	+	Target_1816|Target_2518|Target_3318|Target_8856|Target_9298
chr16	1397894	1398018	+	Target_1817|Target_2519|Target_3319|Target_8857|Target_9299
chr16	1398096	1398302	+	Target_1818|Target_2520|Target_3320|Target_8858|Target_9300
chr16	1398379	1399609	+	Target_1819|Target_2521|Target_3321|Target_8859|Target_9301|Target_14931
chr16	1399889	1399953	+	Target_14932
chr16	1400058	1400235	+	Target_14933
chr16	1400807	1401001	+	Target_14934
chr16	1401379	1401599	+	Target_14935
chr16	1401693	1401873	+	Target_14936
chr16	1401899	1402018	+	Target_11101
chr16	1402102	1402160	+	Target_11102
chr16	1402239	1402307	+	Target_11103
chr16	1411743	1411798	+	Target_11104
chr16	1411872	1411956	+	Target_11105
chr16	1412038	1412132	+	Target_11106
chr16	1412206	1412321	+	Target_11107
chr16	1412452	1412535	+	Target_11108
chr16	1412611	1412743	+	Target_11109
chr16	1412825	1412907	+	Target_11110
chr16	1412997	1416396	+	Target_11111|Target_13046|Target_13052|Target_6483
chr16	1417092	1417350	+	Target_6484|Target_13047|Target_13053
chr16	1417656	1417859	+	Target_13048|Target_13054|Target_6485
chr16	1420130	1420358	+	Target_13049|Target_13055|Target_6486
chr16	1421519	1421612	+	Target_13050|Target_13056|Target_6487
chr16	1429533	1429684	+	Target_13051|Target_6488
chr16	1435208	1435386	+	Target_13057
chr16	1440632	1440695	+	Target_13058
chr16	1442891	1442977	+	Target_13059
chr16	1444131	1444207	+	Target_13060
chr16	1447178	1447296	+	Target_13061
chr16	1448305	1448942	+	Target_2933
chr16	1449374	1449510	+	Target_13062|Target_2934
chr16	1451568	1451702	+	Target_13063|Target_2935
chr16	1453168	1453345	+	Target_13064|Target_2936
chr16	1463846	1464056	+	Target_13065|Target_2937
chr16	1464615	1464705	+	Target_13066|Target_2938
chr16	1469943	1470222	+	Target_14759
chr16	1470324	1470613	+	Target_14760
chr16	1476119	1476384	+	Target_14761
chr16	1478412	1478506	+	Target_14762
chr16	1479201	1479345	+	Target_14763
chr16	1484388	1484535	+	Target_5269
chr16	1484668	1484853	+	Target_5270
chr16	1485089	1485176	+	Target_5271
chr16	1485969	1486087	+	Target_5272
chr16	1486445	1486522	+	Target_5273
chr16	1486692	1486812	+	Target_5274
chr16	1487817	1487955	+	Target_5275
chr16	1488050	1488177	+	Target_5276
chr16	1488619	1488738	+	Target_5277
chr16	1488815	1488944	+	Target_5278
chr16	1489025	1489127	+	Target_5279
chr16	1492406	1492530	+	Target_5280
chr16	1492880	1492976	+	Target_5281
chr16	1493261	1493302	+	Target_5282
chr16	1493506	1493696	+	Target_5283
chr16	1493796	1494013	+	Target_5284
chr16	1494316	1494490	+	Target_5285
chr16	1494933	1496718	+	Target_15442|Target_6806
chr16	1497006	1497087	+	Target_15443|Target_6807
chr16	1497392	1497569	+	Target_15444|Target_6808
chr16	1497655	1497715	+	Target_15445|Target_6809
chr16	1498355	1498485	+	Target_15446|Target_6810
chr16	1498681	1498767	+	Target_15447|Target_6811
chr16	1498966	1499094	+	Target_15448|Target_6812
chr16	1499276	1499328	+	Target_15449|Target_6813
chr16	1500497	1500667	+	Target_15450|Target_6814
chr16	1501623	1501717	+	Target_15451|Target_6815
chr16	1502755	1502894	+	Target_15452|Target_6816
chr16	1503834	1503895	+	Target_15453|Target_6817
chr16	1504411	1504466	+	Target_15454|Target_6818
chr16	1505134	1505251	+	Target_15455|Target_6819
chr16	1505731	1505796	+	Target_15456|Target_6820
chr16	1506113	1506207	+	Target_15457|Target_6821
chr16	1507254	1507338	+	Target_15458|Target_6822
chr16	1507694	1507757	+	Target_15459|Target_6823
chr16	1509107	1509188	+	Target_15460|Target_6824
chr16	1510418	1510528	+	Target_15461|Target_6825
chr16	1510816	1510949	+	Target_15462|Target_6826
chr16	1511405	1511471	+	Target_15463|Target_6827
chr16	1511603	1511675	+	Target_15464|Target_6828
chr16	1515267	1515339	+	Target_15465
chr16	1524834	1525085	+	Target_15466|Target_6829
chr16	1535939	1536580	+	Target_14125
chr16	1537316	1537971	+	Target_14126
chr16	1538342	1538468	+	Target_14127
chr16	1543351	1543606	+	Target_12586
chr16	1544246	1544617	+	Target_12587
chr16	1545346	1545624	+	Target_12588
chr16	1547036	1547105	+	Target_12589
chr16	1547361	1547509	+	Target_12590
chr16	1549231	1549334	+	Target_12591
chr16	1550096	1550165	+	Target_12592
chr16	1550347	1550489	+	Target_12593
chr16	1550563	1550700	+	Target_12594
chr16	1551420	1551500	+	Target_12595
chr16	1551663	1551774	+	Target_12596
chr16	1552047	1552136	+	Target_12597
chr16	1552313	1552405	+	Target_12598
chr16	1552645	1552762	+	Target_12599
chr16	1552931	1553003	+	Target_12600
chr16	1555410	1555602	+	Target_12601
chr16	1556238	1556330	+	Target_12602
chr16	1556952	1557052	+	Target_12603
chr16	1557306	1557371	+	Target_12604
chr16	1557601	1557717	+	Target_12605
chr16	1559830	1561151	+	Target_12606|Target_12291
chr16	1568216	1568358	+	Target_12292
chr16	1569881	1570048	+	Target_12293
chr16	1570131	1570344	+	Target_12294
chr16	1570602	1570809	+	Target_12295
chr16	1573518	1573701	+	Target_12296
chr16	1573828	1573957	+	Target_12297
chr16	1574552	1574696	+	Target_12298
chr16	1574784	1574917	+	Target_12299
chr16	1575231	1575327	+	Target_12300
chr16	1575887	1576078	+	Target_12301
chr16	1576619	1576797	+	Target_12302
chr16	1578741	1578797	+	Target_15423
chr16	1583657	1584556	+	Target_15427|Target_15424
chr16	1591921	1592077	+	Target_15425|Target_15428
chr16	1604782	1605581	+	Target_15426|Target_15429
chr16	1607935	1608135	+	Target_12303
chr16	1611985	1612117	+	Target_12304
chr16	1613997	1614163	+	Target_12305
chr16	1616161	1616292	+	Target_12306
chr16	1618217	1618335	+	Target_12307
chr16	1621407	1621535	+	Target_12308
chr16	1630759	1630851	+	Target_12309
chr16	1633314	1633387	+	Target_12310
chr16	1634217	1634421	+	Target_12311
chr16	1636130	1636276	+	Target_12312
chr16	1637198	1637305	+	Target_12313
chr16	1637933	1638025	+	Target_12314
chr16	1639605	1639781	+	Target_12315
chr16	1642176	1642319	+	Target_12316
chr16	1642467	1642589	+	Target_12317
chr16	1652370	1652592	+	Target_12318
chr16	1657120	1657298	+	Target_12319
chr16	1660664	1660854	+	Target_12320
chr16	1661968	1662109	+	Target_12321
chr16	1664640	1664986	+	Target_3361
chr16	1675973	1676167	+	Target_3362
chr16	1682212	1682366	+	Target_3363
chr16	1687824	1687908	+	Target_3364
chr16	1691139	1691188	+	Target_3365
chr16	1702496	1702582	+	Target_3366
chr16	1703033	1703157	+	Target_3367
chr16	1705219	1705301	+	Target_3368
chr16	1705877	1706993	+	Target_3369
chr16	1709886	1710064	+	Target_3370
chr16	1712490	1712672	+	Target_3371
chr16	1712761	1712836	+	Target_3372
chr16	1715057	1715139	+	Target_3373
chr16	1716073	1716178	+	Target_3374
chr16	1716422	1716601	+	Target_3375
chr16	1717335	1717401	+	Target_3376
chr16	1717962	1718194	+	Target_3377
chr16	1719001	1719166	+	Target_3378
chr16	1720664	1720810	+	Target_3379
chr16	1723881	1727909	+	Target_3380
chr16	1728277	1728357	+	Target_14615
chr16	1735439	1735588	+	Target_14616
chr16	1741843	1741986	+	Target_14617
chr16	1747812	1747861	+	Target_14618
chr16	1748811	1752073	+	Target_14619
chr16	1756220	1756658	+	Target_4728|Target_8389
chr16	1774557	1774678	+	Target_4729|Target_8390
chr16	1779138	1779209	+	Target_4730|Target_8391
chr16	1779487	1779579	+	Target_4731|Target_8392
chr16	1784985	1785067	+	Target_8669
chr16	1793335	1793477	+	Target_4732|Target_8393
chr16	1797029	1797276	+	Target_4733|Target_8394
chr16	1798244	1798347	+	Target_4734|Target_8395
chr16	1798602	1798722	+	Target_8396|Target_4735
chr16	1802534	1802541	+	Target_4736
chr16	1808148	1808160	+	Target_8397
chr16	1808978	1808996	+	Target_8398
chr16	1809954	1810016	+	Target_4737|Target_8399
chr16	1810380	1810533	+	Target_4738|Target_8400
chr16	1811224	1811306	+	Target_4739|Target_8401
chr16	1812351	1812482	+	Target_4740|Target_8402
chr16	1812675	1812732	+	Target_4741|Target_8403
chr16	1812836	1813007	+	Target_4742|Target_8404
chr16	1813657	1813784	+	Target_4743|Target_8405
chr16	1814115	1814211	+	Target_4744|Target_8406
chr16	1814301	1814460	+	Target_4745|Target_8407
chr16	1815013	1815179	+	Target_4746|Target_8408
chr16	1815960	1816143	+	Target_4747|Target_8409
chr16	1816220	1816410	+	Target_4748|Target_8410
chr16	1816529	1816649	+	Target_4749|Target_8411
chr16	1816723	1816804	+	Target_4750|Target_8412
chr16	1816904	1816972	+	Target_4751|Target_8413
chr16	1817149	1817298	+	Target_4752|Target_8414
chr16	1817564	1817736	+	Target_4753|Target_8415
chr16	1817805	1817919	+	Target_4754|Target_8416
chr16	1818069	1818108	+	Target_4755|Target_8417
chr16	1818199	1818379	+	Target_4756|Target_8418
chr16	1818477	1818627	+	Target_4757|Target_8419
chr16	1818703	1820318	+	Target_4758|Target_8420
chr16	1820320	1820767	+	Target_307
chr16	1820881	1820994	+	Target_308
chr16	1821070	1821172	+	Target_309
chr16	1821280	1821411	+	Target_310
chr16	1821489	1821710	+	Target_311
chr16	1821895	1822514	+	Target_13445
chr16	1822604	1822647	+	Target_13446
chr16	1822799	1823140	+	Target_13447
chr16	1823228	1823475	+	Target_5261
chr16	1823705	1823842	+	Target_5262
chr16	1824260	1824353	+	Target_5263
chr16	1825041	1825189	+	Target_5264
chr16	1825239	1825430	+	Target_5265
chr16	1825569	1825727	+	Target_5266
chr16	1825797	1825987	+	Target_5267
chr16	1826068	1826239	+	Target_5268
chr16	1826712	1827444	+	Target_9362
chr16	1827747	1827873	+	Target_9363
chr16	1827946	1828049	+	Target_9364
chr16	1828134	1828322	+	Target_9365
chr16	1828435	1828613	+	Target_9366
chr16	1831358	1831496	+	Target_9367
chr16	1832502	1832581	+	Target_9368
chr16	1832932	1833037	+	Target_12804
chr16	1836537	1836656	+	Target_12805
chr16	1836757	1836956	+	Target_12806
chr16	1837677	1837832	+	Target_12807
chr16	1837941	1838052	+	Target_12808
chr16	1838138	1838208	+	Target_12809
chr16	1838569	1839192	+	Target_12810
chr16	1840413	1842516	+	Target_11592|Target_12136|Target_10163
chr16	1843637	1843734	+	Target_10164|Target_12137
chr16	1844839	1844909	+	Target_11593
chr16	1859103	1859383	+	Target_14169|Target_456
chr16	1859754	1859834	+	Target_14170|Target_457
chr16	1866893	1866995	+	Target_14171|Target_458
chr16	1867168	1867272	+	Target_14172|Target_459
chr16	1869115	1869224	+	Target_14173|Target_460
chr16	1869897	1870015	+	Target_14174|Target_461
chr16	1872300	1872365	+	Target_14175|Target_462
chr16	1872865	1873038	+	Target_14176|Target_463
chr16	1876507	1876603	+	Target_14177
chr16	1876712	1877195	+	Target_14178|Target_464
chr16	1877224	1878908	+	Target_13913|Target_2666|Target_10338
chr16	1883983	1884367	+	Target_3144|Target_10924
chr16	1887784	1887871	+	Target_3145
chr16	1888016	1888135	+	Target_13914
chr16	1889255	1890203	+	Target_10925|Target_3146|Target_13915|Target_2667
chr16	1891820	1891974	+	Target_10926|Target_3147
chr16	1894862	1894964	+	Target_10927|Target_3148
chr16	1903039	1903135	+	Target_10928|Target_3149
chr16	1903219	1903272	+	Target_10929|Target_3150
chr16	1904100	1904201	+	Target_10930|Target_3151
chr16	1907735	1907931	+	Target_10931|Target_3152
chr16	1910403	1910476	+	Target_10932|Target_3153
chr16	1911985	1912117	+	Target_10933|Target_3154
chr16	1915778	1915836	+	Target_10934|Target_3155
chr16	1918107	1918185	+	Target_10935|Target_3156
chr16	1921993	1922179	+	Target_10936|Target_3157
chr16	1928285	1928711	+	Target_3285
chr16	1933196	1933297	+	Target_3286
chr16	1934097	1934232	+	Target_3287
chr16	1961464	1962206	+	Target_13958
chr16	1967911	1968231	+	Target_13959
chr16	1988233	1989144	+	Target_13331
chr16	1990778	1990893	+	Target_13332
chr16	1991257	1991406	+	Target_13333
chr16	1993102	1993294	+	Target_13334
chr16	1994579	1994894	+	Target_317
chr16	1995499	1995619	+	Target_318
chr16	1995835	1995931	+	Target_319
chr16	1996625	1996727	+	Target_320
chr16	1996938	1997099	+	Target_321
chr16	1997194	1997381	+	Target_322
chr16	2000844	2000980	+	Target_323
chr16	2002874	2003043	+	Target_324
chr16	2003956	2004149	+	Target_325
chr16	2004629	2004679	+	Target_326
chr16	2009516	2009755	+	Target_1188
chr16	2011153	2011292	+	Target_1189
chr16	2011497	2011637	+	Target_1190
chr16	2011797	2011976	+	Target_1191
chr16	2012061	2012271	+	Target_14887
chr16	2012334	2012467	+	Target_4260
chr16	2012497	2012657	+	Target_14888
chr16	2012736	2012910	+	Target_14889
chr16	2012973	2013107	+	Target_4261
chr16	2013149	2013257	+	Target_14890
chr16	2014276	2014366	+	Target_14891
chr16	2014449	2014629	+	Target_14892
chr16	2014807	2014827	+	Target_14893
chr16	2014996	2015130	+	Target_927
chr16	2015184	2015311	+	Target_4262
chr16	2015406	2015505	+	Target_928
chr16	2016874	2016885	+	Target_8579
chr16	2017274	2017420	+	Target_8580
chr16	2017725	2017822	+	Target_8581
chr16	2018434	2018976	+	Target_8582
chr16	2022063	2022206	+	Target_4882
chr16	2024056	2024108	+	Target_4883
chr16	2024197	2024293	+	Target_4884
chr16	2024376	2024424	+	Target_4885
chr16	2024538	2024680	+	Target_4886
chr16	2024763	2024848	+	Target_4887
chr16	2024928	2025099	+	Target_4888
chr16	2025187	2025263	+	Target_4889
chr16	2025345	2025439	+	Target_4890
chr16	2025529	2025711	+	Target_4891
chr16	2025808	2025950	+	Target_4892
chr16	2026056	2026115	+	Target_4893
chr16	2026211	2026315	+	Target_4894
chr16	2026814	2026962	+	Target_4895
chr16	2027054	2027285	+	Target_4896
chr16	2027356	2027427	+	Target_4897
chr16	2027514	2027671	+	Target_4898
chr16	2027742	2027801	+	Target_4899
chr16	2027958	2028062	+	Target_4900
chr16	2028149	2028221	+	Target_4901
chr16	2028313	2028472	+	Target_4902
chr16	2028552	2028751	+	Target_4903
chr16	2028917	2029350	+	Target_11444|Target_4108|Target_4116
chr16	2029425	2029543	+	Target_11445|Target_4109|Target_4117
chr16	2029790	2029904	+	Target_11446|Target_4110|Target_4118
chr16	2029997	2030182	+	Target_11447|Target_4111|Target_4119
chr16	2030367	2030545	+	Target_11448|Target_4112|Target_4120
chr16	2030641	2030732	+	Target_4113|Target_11449|Target_4121
chr16	2030939	2031020	+	Target_11450|Target_4114|Target_4122
chr16	2031114	2031440	+	Target_4115|Target_4123|Target_11451
chr16	2034149	2034477	+	Target_11304
chr16	2034747	2034944	+	Target_11305
chr16	2035866	2037750	+	Target_11306
chr16	2039945	2040202	+	Target_8353
chr16	2041974	2042212	+	Target_8354
chr16	2042636	2042779	+	Target_8355
chr16	2042863	2044276	+	Target_8356
chr16	2047767	2048586	+	Target_6943
chr16	2048702	2048853	+	Target_6944
chr16	2048965	2049122	+	Target_6945
chr16	2049496	2050257	+	Target_6946
chr16	2050391	2050482	+	Target_6947
chr16	2051004	2051192	+	Target_6948
chr16	2051583	2051701	+	Target_6949
chr16	2052206	2052424	+	Target_6950
chr16	2052521	2052733	+	Target_6951
chr16	2052991	2053121	+	Target_6952
chr16	2053616	2053729	+	Target_6953
chr16	2059524	2059763	+	Target_6954|Target_6955|Target_6956
chr16	2069520	2070313	+	Target_6606
chr16	2070533	2070756	+	Target_6607
chr16	2076868	2077219	+	Target_6915|Target_8256
chr16	2079582	2079783	+	Target_6916|Target_8257
chr16	2083264	2083433	+	Target_14770|Target_14764|Target_14776
chr16	2086324	2086504	+	Target_14765|Target_14771|Target_14777|Target_6917|Target_8258
chr16	2086728	2086882	+	Target_14766|Target_14772|Target_14778|Target_6918|Target_8259
chr16	2086955	2086999	+	Target_14767|Target_14773|Target_14779|Target_6919|Target_8260
chr16	2087538	2087601	+	Target_14768|Target_14774|Target_14780|Target_6920|Target_8261
chr16	2087826	2089027	+	Target_14775|Target_14781|Target_6921|Target_14769|Target_8262
chr16	2089815	2090048	+	Target_1463
chr16	2090133	2090239	+	Target_1464
chr16	2093567	2093727	+	Target_1465
chr16	2094630	2094801	+	Target_1466
chr16	2096128	2096367	+	Target_1467
chr16	2097709	2097867	+	Target_1468
chr16	2097989	2098066	+	Target_12841|Target_6171|Target_8281
chr16	2098587	2098754	+	Target_12842|Target_6172|Target_8282
chr16	2100400	2100487	+	Target_12843|Target_6173|Target_8283
chr16	2103342	2103453	+	Target_12844|Target_6174|Target_8284
chr16	2104296	2104441	+	Target_12845|Target_6175|Target_8285
chr16	2105402	2105520	+	Target_12846|Target_6176|Target_8286
chr16	2106196	2106245	+	Target_12847|Target_6177|Target_8287
chr16	2106644	2106770	+	Target_12848|Target_6178|Target_8288
chr16	2107105	2107179	+	Target_12849|Target_6179|Target_8289
chr16	2108747	2108874	+	Target_12850|Target_6180|Target_8290
chr16	2110670	2110814	+	Target_12851|Target_6181|Target_8291
chr16	2111871	2112009	+	Target_12852|Target_6182|Target_8292
chr16	2112497	2112601	+	Target_12853|Target_6183|Target_8293
chr16	2112972	2113054	+	Target_12854|Target_6184|Target_8294
chr16	2114272	2114428	+	Target_12855|Target_6185|Target_8295
chr16	2115519	2115636	+	Target_12856|Target_6186|Target_8296
chr16	2120456	2120579	+	Target_12857|Target_6187|Target_8297
chr16	2121510	2121617	+	Target_12858|Target_6188|Target_8298
chr16	2121784	2121935	+	Target_12859|Target_6189|Target_8299
chr16	2122241	2122364	+	Target_12860|Target_6190|Target_8300
chr16	2122849	2122984	+	Target_12861|Target_6191|Target_8301
chr16	2124200	2124390	+	Target_12862|Target_6192|Target_8302
chr16	2125799	2125893	+	Target_12863|Target_6193|Target_8303
chr16	2126068	2126171	+	Target_12864|Target_6194|Target_8304
chr16	2126491	2126586	+	Target_12865|Target_6195|Target_8305
chr16	2127598	2127727	+	Target_12866|Target_8306
chr16	2129032	2129197	+	Target_12867|Target_8307|Target_6196
chr16	2129276	2129429	+	Target_12868|Target_6197|Target_8308
chr16	2129557	2129670	+	Target_12869|Target_6198|Target_8309
chr16	2130165	2130378	+	Target_12870|Target_6199|Target_8310
chr16	2131595	2131799	+	Target_12871|Target_6200|Target_8311
chr16	2132436	2132505	+	Target_12872
chr16	2133695	2133817	+	Target_12873|Target_6201|Target_8312
chr16	2134228	2134716	+	Target_12874|Target_6202|Target_8313
chr16	2134951	2135027	+	Target_12875|Target_6203|Target_8314
chr16	2135230	2135323	+	Target_12876|Target_6204|Target_8315
chr16	2136193	2136380	+	Target_12877|Target_6205|Target_8316
chr16	2136732	2136872	+	Target_12878|Target_6206|Target_8317
chr16	2137863	2137942	+	Target_12879|Target_6207|Target_8318
chr16	2138048	2138140	+	Target_12880|Target_6208|Target_8319
chr16	2138227	2138326	+	Target_12881|Target_6209|Target_8320
chr16	2138446	2140591	+	Target_12882|Target_6210|Target_8321|Target_13802|Target_9063|Target_9308|Target_13803|Target_9064
chr16	2140674	2140809	+	Target_13804|Target_9065
chr16	2140884	2141175	+	Target_13805|Target_9066
chr16	2141423	2141598	+	Target_13806|Target_9067
chr16	2141781	2141907	+	Target_13807|Target_9068
chr16	2142047	2142189	+	Target_13808|Target_9069
chr16	2142480	2142593	+	Target_13809|Target_9070
chr16	2142954	2143094	+	Target_13810|Target_9071
chr16	2143544	2143739	+	Target_13811|Target_9072
chr16	2143811	2144014	+	Target_13812|Target_9073
chr16	2144092	2144211	+	Target_13813|Target_9074
chr16	2147148	2147242	+	Target_13814|Target_9075
chr16	2147319	2147504	+	Target_13815|Target_9076
chr16	2147728	2147781	+	Target_9077|Target_13816
chr16	2147868	2147985	+	Target_13817|Target_9078
chr16	2149644	2149771	+	Target_13818|Target_9079
chr16	2149861	2150072	+	Target_13819|Target_9080
chr16	2150166	2150310	+	Target_13820|Target_9081
chr16	2150396	2150567	+	Target_13821|Target_9082
chr16	2152061	2152257	+	Target_13822|Target_9083
chr16	2152381	2152634	+	Target_13823|Target_9084
chr16	2152814	2152971	+	Target_13824|Target_9085
chr16	2153266	2153896	+	Target_13825|Target_9086
chr16	2154498	2154643	+	Target_13826|Target_9087
chr16	2155322	2155475	+	Target_13827|Target_9088
chr16	2155865	2156025	+	Target_13828|Target_9089
chr16	2156091	2156305	+	Target_13829|Target_9090
chr16	2156398	2156678	+	Target_13830|Target_9091
chr16	2156805	2156949	+	Target_13831|Target_9092
chr16	2157883	2158033	+	Target_13832|Target_9093
chr16	2158252	2161872	+	Target_13833|Target_9094
chr16	2162340	2162474	+	Target_13834|Target_9095
chr16	2162788	2162964	+	Target_13835|Target_9096
chr16	2163161	2163293	+	Target_13836|Target_9097
chr16	2164170	2164926	+	Target_13837|Target_9098
chr16	2165378	2165626	+	Target_13838|Target_9099
chr16	2165992	2166119	+	Target_13839|Target_9100
chr16	2166529	2166645	+	Target_13840|Target_9101
chr16	2166833	2167054	+	Target_13841|Target_9102
chr16	2167489	2167673	+	Target_13842|Target_9103
chr16	2167791	2168463	+	Target_13843|Target_9104
chr16	2168676	2168846	+	Target_13844|Target_9105
chr16	2169114	2169186	+	Target_13845|Target_9106
chr16	2169307	2169379	+	Target_13846|Target_9107
chr16	2183119	2183205	+	Target_14686
chr16	2185475	2185899	+	Target_13847|Target_9108
chr16	2185977	2186130	+	Target_13669
chr16	2198650	2198979	+	Target_3075
chr16	2199941	2200052	+	Target_3076
chr16	2201569	2201611	+	Target_3077
chr16	2201695	2201762	+	Target_3078
chr16	2201856	2201909	+	Target_3079
chr16	2202820	2202886	+	Target_3080
chr16	2202989	2203046	+	Target_3081
chr16	2203146	2203223	+	Target_3082
chr16	2203319	2204141	+	Target_3083
chr16	2205023	2205106	+	Target_4263
chr16	2205798	2205859	+	Target_2068
chr16	2213883	2214002	+	Target_2069
chr16	2215879	2215937	+	Target_2070
chr16	2218077	2218169	+	Target_2071
chr16	2220614	2220731	+	Target_2072
chr16	2221264	2221357	+	Target_2073
chr16	2221572	2221606	+	Target_2074
chr16	2222191	2222375	+	Target_2075
chr16	2222465	2222600	+	Target_2076
chr16	2223182	2223400	+	Target_2077
chr16	2223481	2223555	+	Target_2078
chr16	2223788	2223837	+	Target_2079
chr16	2223921	2224049	+	Target_2080
chr16	2224251	2224334	+	Target_2081
chr16	2225111	2225151	+	Target_2082
chr16	2225301	2225418	+	Target_2083
chr16	2225500	2225623	+	Target_2084
chr16	2225834	2225954	+	Target_2085
chr16	2226049	2226181	+	Target_2086
chr16	2226265	2226385	+	Target_2087
chr16	2226560	2228647	+	Target_2088|Target_9002
chr16	2228902	2229326	+	Target_9003
chr16	2229593	2231600	+	Target_9004
chr16	2231791	2231930	+	Target_9005
chr16	2233646	2233748	+	Target_9006
chr16	2233831	2233942	+	Target_9007
chr16	2234777	2234869	+	Target_9008
chr16	2234951	2235036	+	Target_9009
chr16	2235111	2235200	+	Target_9010
chr16	2235307	2235409	+	Target_9011
chr16	2236707	2236825	+	Target_9012
chr16	2236978	2237073	+	Target_9013
chr16	2237166	2237275	+	Target_9014
chr16	2237353	2237462	+	Target_9015
chr16	2239027	2239158	+	Target_9016
chr16	2239238	2239334	+	Target_9017
chr16	2239419	2239565	+	Target_9018
chr16	2240073	2240171	+	Target_9019
chr16	2240307	2240359	+	Target_9020
chr16	2246339	2246465	+	Target_9021
chr16	2255177	2255513	+	Target_3097|Target_3115|Target_8263
chr16	2255731	2255876	+	Target_3106
chr16	2256031	2256215	+	Target_3098|Target_3107|Target_8264|Target_3116
chr16	2256358	2256410	+	Target_3108|Target_3117|Target_8265|Target_3099
chr16	2256497	2256660	+	Target_3100|Target_3109|Target_3118|Target_8266
chr16	2257035	2257111	+	Target_3101|Target_3110|Target_3119|Target_8267
chr16	2257193	2257346	+	Target_3102|Target_3111|Target_3120|Target_8268
chr16	2258210	2258335	+	Target_3103|Target_3112|Target_3121|Target_8269
chr16	2258450	2258614	+	Target_3104|Target_3113|Target_3122|Target_8270
chr16	2258759	2259457	+	Target_3105|Target_3114|Target_3123|Target_8271|Target_6707
chr16	2259553	2259707	+	Target_6708
chr16	2259950	2260052	+	Target_6709
chr16	2260126	2260282	+	Target_6710
chr16	2260522	2260651	+	Target_6711
chr16	2260783	2261069	+	Target_6712
chr16	2261602	2264054	+	Target_14002
chr16	2264138	2264822	+	Target_14003
chr16	2273566	2273771	+	Target_8502
chr16	2278372	2278524	+	Target_8503
chr16	2279570	2279676	+	Target_8504
chr16	2282171	2282365	+	Target_8505
chr16	2282456	2282577	+	Target_8506
chr16	2282756	2282909	+	Target_8507
chr16	2283011	2283184	+	Target_8508
chr16	2283438	2283648	+	Target_8509
chr16	2283882	2283991	+	Target_8510
chr16	2284171	2284389	+	Target_8511
chr16	2284583	2284782	+	Target_8512
chr16	2284859	2285002	+	Target_8513
chr16	2285081	2285144	+	Target_8514
chr16	2285216	2285743	+	Target_8515
chr16	2286467	2286561	+	Target_1725
chr16	2286778	2286961	+	Target_1726
chr16	2287038	2287127	+	Target_1727
chr16	2287218	2287302	+	Target_1728
chr16	2287376	2287650	+	Target_1729
chr16	2287767	2288019	+	Target_1730
chr16	2288362	2288712	+	Target_1731
chr16	2289872	2290146	+	Target_8670|Target_879
chr16	2293046	2293225	+	Target_8671|Target_880
chr16	2293318	2293440	+	Target_8672|Target_881
chr16	2294406	2294553	+	Target_8673|Target_882
chr16	2296859	2296987	+	Target_8674|Target_883
chr16	2301316	2301430	+	Target_8675|Target_884
chr16	2301515	2301602	+	Target_8676|Target_885
chr16	2303099	2304064	+	Target_1455|Target_8987
chr16	2305585	2305727	+	Target_1456|Target_8988
chr16	2312278	2312432	+	Target_1457|Target_8989
chr16	2312740	2312843	+	Target_1458|Target_8990
chr16	2313096	2313288	+	Target_1459|Target_8991
chr16	2314176	2314332	+	Target_1460|Target_8992
chr16	2314573	2314761	+	Target_1461|Target_8993
chr16	2317663	2317858	+	Target_1462
chr16	2318055	2318413	+	Target_8994
chr16	2320713	2320773	+	Target_13671
chr16	2321747	2321841	+	Target_9309
chr16	2324620	2324692	+	Target_14709
chr16	2325878	2326806	+	Target_2309
chr16	2327597	2327671	+	Target_2310
chr16	2327879	2328070	+	Target_2311
chr16	2328288	2328459	+	Target_2312
chr16	2328943	2329131	+	Target_2313
chr16	2331027	2331222	+	Target_2314
chr16	2331381	2331510	+	Target_2315
chr16	2333186	2333359	+	Target_2316
chr16	2334279	2334438	+	Target_2317
chr16	2334779	2334999	+	Target_2318
chr16	2335442	2335647	+	Target_2319
chr16	2336694	2336968	+	Target_2320
chr16	2338026	2338330	+	Target_2321
chr16	2339434	2339621	+	Target_2322
chr16	2342140	2342239	+	Target_2323
chr16	2345590	2345741	+	Target_2324
chr16	2347329	2347540	+	Target_2325
chr16	2347766	2347922	+	Target_2326
chr16	2348386	2348541	+	Target_2327
chr16	2349403	2349533	+	Target_2328
chr16	2350005	2350149	+	Target_2329
chr16	2353969	2354151	+	Target_2330
chr16	2358450	2358624	+	Target_2331
chr16	2367283	2367404	+	Target_2332
chr16	2367648	2367765	+	Target_2333
chr16	2369581	2369841	+	Target_2334
chr16	2373523	2373689	+	Target_2335
chr16	2374404	2374532	+	Target_2336
chr16	2376010	2376275	+	Target_2337
chr16	2376413	2376493	+	Target_2338
chr16	2378453	2378758	+	Target_2339
chr16	2379648	2379855	+	Target_2340
chr16	2390573	2390747	+	Target_2341
chr16	2390922	2391374	+	Target_465
chr16	2411116	2411201	+	Target_466
chr16	2415681	2415809	+	Target_467
chr16	2416962	2417125	+	Target_468
chr16	2420338	2420598	+	Target_469
chr16	2423954	2424071	+	Target_470
chr16	2429428	2429582	+	Target_471
chr16	2436104	2436257	+	Target_472
chr16	2445840	2445939	+	Target_473
chr16	2454067	2454229	+	Target_474
chr16	2456603	2456910	+	Target_475
chr16	2460176	2460450	+	Target_476
chr16	2460621	2460826	+	Target_477
chr16	2472580	2472768	+	Target_478
chr16	2474578	2474768	+	Target_479
chr16	2474977	2475087	+	Target_480
chr16	2475559	2476700	+	Target_481
chr16	2479394	2479498	+	Target_4324
chr16	2481130	2481285	+	Target_4325
chr16	2482961	2483068	+	Target_4326
chr16	2485806	2485874	+	Target_4327
chr16	2487129	2487323	+	Target_4328
chr16	2488070	2488124	+	Target_4329
chr16	2489353	2489458	+	Target_4330
chr16	2489749	2489827	+	Target_4331
chr16	2493649	2493801	+	Target_4332
chr16	2495458	2495623	+	Target_4333
chr16	2498855	2498979	+	Target_4334
chr16	2499282	2499463	+	Target_4335
chr16	2499828	2499916	+	Target_4336
chr16	2503210	2503310	+	Target_4337
chr16	2503410	2503538	+	Target_4338
chr16	2505395	2505565	+	Target_4339
chr16	2506545	2508859	+	Target_4340
chr16	2510114	2510171	+	Target_7079
chr16	2510283	2510382	+	Target_7080
chr16	2510623	2510694	+	Target_7081
chr16	2510816	2511225	+	Target_7082
chr16	2511747	2511801	+	Target_7083
chr16	2512149	2512240	+	Target_7084
chr16	2512415	2512527	+	Target_7085
chr16	2512631	2512733	+	Target_7086
chr16	2514039	2514230	+	Target_7087
chr16	2514522	2514964	+	Target_7088
chr16	2521499	2522630	+	Target_8964
chr16	2522701	2522890	+	Target_8965
chr16	2522985	2523135	+	Target_8966
chr16	2523268	2523319	+	Target_8967
chr16	2523429	2523504	+	Target_8968
chr16	2523756	2524146	+	Target_8969
chr16	2525146	2525171	+	Target_14381|Target_9797
chr16	2546034	2547114	+	Target_14382|Target_9798
chr16	2547710	2547728	+	Target_14383
chr16	2548238	2548397	+	Target_14384|Target_9799
chr16	2549357	2549421	+	Target_14385|Target_9800
chr16	2549835	2549931	+	Target_14386|Target_9801
chr16	2550268	2550491	+	Target_14387|Target_9802
chr16	2550804	2555734	+	Target_14388|Target_9803
chr16	2563726	2563777	+	Target_2089
chr16	2563870	2564183	+	Target_2852|Target_2090
chr16	2569218	2569402	+	Target_2091|Target_2853
chr16	2569541	2570224	+	Target_2092|Target_2854
chr16	2570362	2570542	+	Target_13157|Target_4127
chr16	2570769	2570906	+	Target_13158|Target_4128
chr16	2570984	2571124	+	Target_13159|Target_4129
chr16	2577561	2577616	+	Target_13160|Target_4130
chr16	2577773	2577986	+	Target_13161|Target_4131
chr16	2578060	2578149	+	Target_13162|Target_4132
chr16	2578236	2578381	+	Target_13163|Target_4133
chr16	2578452	2578719	+	Target_13164|Target_4134
chr16	2578994	2579096	+	Target_13165|Target_4135
chr16	2579475	2579732	+	Target_13166|Target_4136
chr16	2580035	2581409	+	Target_9839|Target_13167
chr16	2581922	2582006	+	Target_8668
chr16	2587969	2588137	+	Target_3694|Target_6058
chr16	2607703	2607964	+	Target_3695|Target_6059
chr16	2611480	2611523	+	Target_3696|Target_6060
chr16	2611771	2611909	+	Target_6061
chr16	2615553	2615698	+	Target_6062
chr16	2616356	2616454	+	Target_6063
chr16	2627425	2627501	+	Target_3697|Target_6064
chr16	2631295	2631364	+	Target_3698|Target_6065
chr16	2631607	2631704	+	Target_3699|Target_6066
chr16	2633412	2633586	+	Target_3700|Target_6067
chr16	2636676	2636894	+	Target_3701|Target_6068
chr16	2645793	2645851	+	Target_3702|Target_6069
chr16	2647123	2647276	+	Target_3703|Target_6070
chr16	2647651	2653189	+	Target_3704|Target_6071
chr16	2653384	2653728	+	Target_5693
chr16	2660462	2661053	+	Target_5694
chr16	2663960	2664069	+	Target_5695
chr16	2678825	2680495	+	Target_5696
chr16	2688982	2696130	+	Target_6140
chr16	2708389	2713408	+	Target_14733
chr16	2719411	2722571	+	Target_14734
chr16	2723283	2723440	+	Target_14735
chr16	2732494	2732801	+	Target_12387
chr16	2745935	2746044	+	Target_12388
chr16	2747906	2747998	+	Target_12389
chr16	2749821	2749917	+	Target_12390
chr16	2752353	2752479	+	Target_12391
chr16	2757298	2759031	+	Target_12392
chr16	2762422	2762815	+	Target_4780
chr16	2763529	2763699	+	Target_4781
chr16	2764065	2764337	+	Target_4782
chr16	2765718	2765881	+	Target_4783
chr16	2766500	2766527	+	Target_4784
chr16	2770115	2770552	+	Target_4785
chr16	2787076	2787289	+	Target_5657|Target_5746
chr16	2787480	2787611	+	Target_5658|Target_5747
chr16	2788369	2788501	+	Target_5748|Target_5659
chr16	2790958	2791342	+	Target_5749
chr16	2793552	2793720	+	Target_5660|Target_5750
chr16	2794455	2794798	+	Target_5751
chr16	2799545	2799660	+	Target_5661
chr16	2802329	2802847	+	Target_11407|Target_5662
chr16	2806334	2806607	+	Target_11408
chr16	2807472	2807580	+	Target_11409
chr16	2807781	2807946	+	Target_11410
chr16	2808470	2808548	+	Target_11411
chr16	2808985	2809048	+	Target_11412
chr16	2809140	2809173	+	Target_11413
chr16	2809352	2809403	+	Target_11414
chr16	2809569	2809662	+	Target_11415
chr16	2810301	2810500	+	Target_11416
chr16	2811561	2818262	+	Target_11417
chr16	2818997	2819285	+	Target_11418
chr16	2820352	2820466	+	Target_11419
chr16	2820604	2820718	+	Target_11420
chr16	2820858	2822103	+	Target_11421|Target_6048|Target_4067|Target_6049
chr16	2825451	2825557	+	Target_4068|Target_6050
chr16	2826993	2827128	+	Target_4069|Target_6051
chr16	2827237	2827297	+	Target_4070|Target_6052
chr16	2833953	2834803	+	Target_9154
chr16	2835002	2835172	+	Target_9155
chr16	2835375	2835647	+	Target_9156
chr16	2835799	2835962	+	Target_9157
chr16	2836089	2836122	+	Target_9158
chr16	2836502	2836708	+	Target_9159
chr16	2848485	2848615	+	Target_697
chr16	2848959	2849125	+	Target_698
chr16	2849286	2849570	+	Target_699
chr16	2854389	2854547	+	Target_700
chr16	2854914	2855133	+	Target_701
chr16	2867163	2867333	+	Target_11011|Target_11017|Target_9216
chr16	2867430	2867457	+	Target_11012|Target_11018|Target_9217
chr16	2867801	2867967	+	Target_11013|Target_11019|Target_9218
chr16	2868677	2868970	+	Target_11014|Target_9219|Target_11020
chr16	2870955	2871110	+	Target_11015|Target_11021|Target_9220
chr16	2871366	2871718	+	Target_11016|Target_11022|Target_9221
chr16	2880172	2880329	+	Target_5349
chr16	2880415	2880494	+	Target_5350
chr16	2880694	2880797	+	Target_5351
chr16	2881796	2882285	+	Target_5352
chr16	2889573	2889932	+	Target_9827
chr16	2890148	2892752	+	Target_9828
chr16	2902727	2903330	+	Target_12381
chr16	2903865	2904023	+	Target_12382
chr16	2905574	2905852	+	Target_12383
chr16	2906082	2906254	+	Target_12384
chr16	2906822	2906849	+	Target_12385
chr16	2908023	2908171	+	Target_12386
chr16	2933195	2933367	+	Target_2878|Target_2882|Target_1778
chr16	2945220	2945321	+	Target_1779|Target_2879|Target_2883
chr16	2946352	2946772	+	Target_1780|Target_2880|Target_2884
chr16	2949049	2949383	+	Target_1781|Target_2881|Target_2885
chr16	2961979	2962155	+	Target_9596|Target_9722
chr16	2964176	2964290	+	Target_9597|Target_9723
chr16	2979613	2980011	+	Target_9598|Target_9724
chr16	2980413	2980881	+	Target_9599|Target_9725
chr16	2983130	2983583	+	Target_9600|Target_9726
chr16	2983716	2983980	+	Target_9601|Target_9727
chr16	2987121	2987385	+	Target_9602|Target_9728
chr16	2988184	2988457	+	Target_9603|Target_9729
chr16	2990032	2990158	+	Target_9730|Target_9604
chr16	2998688	3001209	+	Target_9731
chr16	3014216	3014615	+	Target_13281|Target_14567|Target_1858|Target_1867
chr16	3014859	3015034	+	Target_13282|Target_14568|Target_1859|Target_1868
chr16	3016140	3016232	+	Target_13283|Target_14569|Target_1860|Target_1869
chr16	3016325	3016450	+	Target_13284|Target_14570|Target_1861|Target_1870
chr16	3016642	3016796	+	Target_13285|Target_14571|Target_1862|Target_1871
chr16	3016910	3017243	+	Target_13286|Target_14572|Target_1863|Target_1872
chr16	3017320	3017446	+	Target_13287|Target_14573|Target_1864|Target_1873
chr16	3017526	3017605	+	Target_13288|Target_1865
chr16	3017810	3018384	+	Target_13289|Target_14574|Target_1866|Target_1874
chr16	3019341	3019841	+	Target_11646
chr16	3021157	3021379	+	Target_11647
chr16	3021515	3023485	+	Target_11648|Target_5803|Target_860|Target_5804|Target_861
chr16	3024000	3024158	+	Target_5805|Target_862
chr16	3024245	3024418	+	Target_5806|Target_863
chr16	3024550	3024657	+	Target_5807|Target_864
chr16	3025319	3025813	+	Target_5808|Target_865
chr16	3026664	3027032	+	Target_5809|Target_866
chr16	3029648	3029913	+	Target_5810|Target_867
chr16	3030286	3030540	+	Target_5811|Target_868
chr16	3039054	3039553	+	Target_2272
chr16	3040087	3040588	+	Target_2273
chr16	3041048	3041102	+	Target_2274
chr16	3041378	3041438	+	Target_2275
chr16	3042403	3044510	+	Target_2276
chr16	3062456	3064506	+	Target_13618
chr16	3064712	3066043	+	Target_2835
chr16	3068149	3068188	+	Target_2836
chr16	3070312	3070492	+	Target_9777
chr16	3071215	3071320	+	Target_9778
chr16	3071555	3071690	+	Target_9779
chr16	3071771	3072383	+	Target_9780
chr16	3072625	3072999	+	Target_5706|Target_6254|Target_9582
chr16	3073233	3073362	+	Target_5707|Target_6255|Target_9583
chr16	3073474	3073531	+	Target_5708|Target_6256
chr16	3073847	3074366	+	Target_6257|Target_5709|Target_9584|Target_1124|Target_5431|Target_6258
chr16	3075708	3075824	+	Target_1125|Target_5432
chr16	3075924	3075989	+	Target_1126|Target_5433
chr16	3076063	3076167	+	Target_1127|Target_5434
chr16	3076251	3076289	+	Target_1128|Target_5435
chr16	3076365	3076414	+	Target_1129|Target_5436
chr16	3076516	3076588	+	Target_1130|Target_5437
chr16	3076679	3076782	+	Target_1131|Target_5438
chr16	3076867	3076917	+	Target_1132|Target_5439
chr16	3077011	3077074	+	Target_1133|Target_5440
chr16	3077170	3077281	+	Target_1134|Target_5441
chr16	3077366	3077501	+	Target_1135
chr16	3077577	3077756	+	Target_1136|Target_5442
chr16	3077867	3078274	+	Target_13764
chr16	3078348	3078469	+	Target_13765
chr16	3078700	3078831	+	Target_13766
chr16	3079280	3079430	+	Target_13767
chr16	3079545	3079740	+	Target_13768
chr16	3080449	3080596	+	Target_13769
chr16	3080696	3080813	+	Target_13770
chr16	3080935	3081151	+	Target_13771
chr16	3085215	3085542	+	Target_13772
chr16	3096681	3097017	+	Target_8082
chr16	3097415	3097548	+	Target_8083
chr16	3100009	3100145	+	Target_8084
chr16	3100254	3100547	+	Target_8085
chr16	3107033	3107210	+	Target_8086
chr16	3107310	3107395	+	Target_8087
chr16	3107531	3107614	+	Target_8088
chr16	3108181	3108334	+	Target_8089
chr16	3108412	3108670	+	Target_8090
chr16	3108827	3110724	+	Target_8091
chr16	3115312	3115495	+	Target_11362|Target_15374|Target_15388|Target_3994
chr16	3115611	3115711	+	Target_1939|Target_15375|Target_15382|Target_15396
chr16	3115781	3115827	+	Target_3995|Target_11363|Target_15376|Target_15383|Target_15389|Target_15397|Target_1940|Target_7976
chr16	3117377	3117416	+	Target_11364|Target_15377|Target_15384|Target_15390|Target_15398|Target_1941|Target_3996|Target_7977
chr16	3117554	3117614	+	Target_11365|Target_15378|Target_15391|Target_15399|Target_3997|Target_7978
chr16	3117984	3118011	+	Target_11366|Target_15379|Target_15385|Target_15392|Target_15400|Target_1942|Target_3998
chr16	3118180	3118240	+	Target_11367|Target_15380|Target_15386|Target_15393|Target_15401|Target_1943|Target_3999|Target_7979
chr16	3118990	3119668	+	Target_15394|Target_11368|Target_15381|Target_15387|Target_15402|Target_1944|Target_4000|Target_7980|Target_15395
chr16	3138894	3140647	+	Target_10331
chr16	3141540	3141598	+	Target_10332
chr16	3141764	3141829	+	Target_10333
chr16	3142049	3142317	+	Target_10334
chr16	3142542	3142861	+	Target_10335
chr16	3160460	3160955	+	Target_603|Target_8746
chr16	3162562	3162683	+	Target_1220|Target_13563
chr16	3163349	3163488	+	Target_1221|Target_13564
chr16	3164795	3164888	+	Target_8747|Target_604
chr16	3164968	3165599	+	Target_605|Target_8748|Target_1222|Target_13565
chr16	3165829	3165921	+	Target_1223|Target_13566
chr16	3166427	3166548	+	Target_1224|Target_13567
chr16	3168905	3169016	+	Target_1225|Target_13568
chr16	3169256	3170518	+	Target_1226|Target_13569
chr16	3185056	3185446	+	Target_13309|Target_207
chr16	3187166	3187680	+	Target_13310|Target_208
chr16	3188418	3188542	+	Target_13311|Target_209
chr16	3188745	3188819	+	Target_13312|Target_210
chr16	3188975	3189099	+	Target_13313|Target_211
chr16	3190689	3192805	+	Target_13314|Target_212
chr16	3254246	3255185	+	Target_11529
chr16	3265561	3266546	+	Target_2023
chr16	3272324	3274613	+	Target_10187|Target_10192|Target_10197|Target_11402|Target_7849|Target_7854
chr16	3282420	3282547	+	Target_7850|Target_10188|Target_10193|Target_10198|Target_11403|Target_7855
chr16	3282832	3282921	+	Target_10189|Target_10194|Target_10199|Target_11404|Target_7851|Target_7856
chr16	3283505	3283836	+	Target_10190|Target_10195|Target_10200|Target_11405|Target_7852|Target_7857
chr16	3284635	3285457	+	Target_10196|Target_11406|Target_10191|Target_7858|Target_10201|Target_7853
chr16	3292027	3293694	+	Target_1833|Target_9877
chr16	3293859	3294067	+	Target_9878|Target_1834
chr16	3294253	3294286	+	Target_1835|Target_9879
chr16	3294472	3294588	+	Target_1836|Target_9880
chr16	3296524	3296547	+	Target_1837|Target_9881
chr16	3297015	3297246	+	Target_1838|Target_9882
chr16	3298908	3299004	+	Target_1839|Target_9883
chr16	3299430	3299780	+	Target_1840|Target_9884
chr16	3304157	3304790	+	Target_9885
chr16	3306310	3306627	+	Target_1841|Target_9886
chr16	3313767	3315768	+	Target_10675
chr16	3317125	3317566	+	Target_10676
chr16	3333486	3334205	+	Target_719
chr16	3335058	3335239	+	Target_720
chr16	3335680	3335754	+	Target_721
chr16	3336022	3336149	+	Target_722
chr16	3338453	3338570	+	Target_723
chr16	3339392	3341459	+	Target_724
chr16	3348807	3352009	+	Target_1341
chr16	3355211	3355643	+	Target_1342|Target_9111
chr16	3361752	3361948	+	Target_9112
chr16	3362676	3362768	+	Target_9113
chr16	3363048	3363175	+	Target_9114
chr16	3366911	3367022	+	Target_9115
chr16	3367189	3368576	+	Target_9116
chr16	3405888	3406924	+	Target_445
chr16	3421052	3422283	+	Target_1604
chr16	3432084	3433711	+	Target_99
chr16	3434458	3434941	+	Target_100
chr16	3440009	3440183	+	Target_101
chr16	3440422	3440517	+	Target_102
chr16	3447191	3447787	+	Target_103
chr16	3450973	3451025	+	Target_104
chr16	3451189	3452406	+	Target_4078|Target_9996
chr16	3454425	3454648	+	Target_4079|Target_9997
chr16	3454908	3455043	+	Target_4080
chr16	3458320	3459364	+	Target_9998
chr16	3486109	3487538	+	Target_13305
chr16	3490806	3490933	+	Target_13306
chr16	3493120	3493206	+	Target_13307
chr16	3493359	3493490	+	Target_13308
chr16	3493667	3493837	+	Target_6598
chr16	3498470	3498540	+	Target_6599
chr16	3507991	3508181	+	Target_13150|Target_13552
chr16	3526221	3526337	+	Target_13151|Target_13553|Target_6600
chr16	3529470	3529600	+	Target_13152|Target_13554|Target_6601
chr16	3532501	3532598	+	Target_13153|Target_13555|Target_6602
chr16	3533362	3533597	+	Target_13154|Target_13556|Target_6603
chr16	3534698	3535083	+	Target_13557|Target_6604|Target_13155
chr16	3535466	3536963	+	Target_13156|Target_13558|Target_6605
chr16	3543483	3543987	+	Target_11934
chr16	3544523	3544877	+	Target_11935
chr16	3545375	3545421	+	Target_11936
chr16	3550962	3551089	+	Target_12990
chr16	3554719	3554831	+	Target_12991
chr16	3556330	3556415	+	Target_12992
chr16	3558288	3558468	+	Target_12993
chr16	3559893	3559969	+	Target_14712
chr16	3562382	3562478	+	Target_12994
chr16	3565507	3565591	+	Target_12995|Target_14713
chr16	3569902	3570036	+	Target_12996|Target_14714
chr16	3573157	3573299	+	Target_12997|Target_14715
chr16	3576411	3576484	+	Target_12998|Target_14716
chr16	3580567	3580675	+	Target_12999|Target_14717
chr16	3582785	3582841	+	Target_13000|Target_14718
chr16	3586121	3587669	+	Target_13001|Target_14719
chr16	3589035	3591915	+	Target_4383
chr16	3592190	3592274	+	Target_4384
chr16	3592691	3592775	+	Target_4385
chr16	3593424	3593508	+	Target_4386
chr16	3594245	3594329	+	Target_4387
chr16	3598134	3598218	+	Target_4388
chr16	3598669	3598753	+	Target_4389
chr16	3599141	3599225	+	Target_4390
chr16	3599696	3599780	+	Target_4391
chr16	3600413	3600497	+	Target_4392
chr16	3602195	3602280	+	Target_4393|Target_4394
chr16	3604242	3604326	+	Target_4395
chr16	3606911	3606995	+	Target_4396
chr16	3607593	3607677	+	Target_4397
chr16	3611702	3611789	+	Target_4398
chr16	3613009	3614759	+	Target_4399
chr16	3614859	3615061	+	Target_4400
chr16	3615319	3615381	+	Target_4401
chr16	3617243	3617325	+	Target_4402
chr16	3627149	3627392	+	Target_4403
chr16	3631183	3632694	+	Target_4803
chr16	3633097	3633511	+	Target_4804
chr16	3634769	3634872	+	Target_4805
chr16	3639002	3641311	+	Target_4806
chr16	3642699	3642866	+	Target_4807
chr16	3644453	3644600	+	Target_4808
chr16	3645605	3645694	+	Target_4809
chr16	3646153	3646394	+	Target_4810
chr16	3647379	3647696	+	Target_4811
chr16	3647797	3648000	+	Target_4812
chr16	3650979	3651192	+	Target_4813
chr16	3652118	3652308	+	Target_4814
chr16	3656474	3656699	+	Target_4815
chr16	3658430	3659567	+	Target_4816
chr16	3661560	3661585	+	Target_4817
chr16	3702939	3705045	+	Target_968
chr16	3705373	3705521	+	Target_969
chr16	3705849	3705938	+	Target_970
chr16	3706102	3706186	+	Target_971
chr16	3706638	3706754	+	Target_972
chr16	3706999	3707112	+	Target_973
chr16	3707187	3707342	+	Target_974
chr16	3707720	3707817	+	Target_975
chr16	3707906	3708231	+	Target_976|Target_9436
chr16	3708793	3708866	+	Target_9437
chr16	3711987	3712133	+	Target_9438
chr16	3712882	3712968	+	Target_9439
chr16	3713424	3713563	+	Target_9440
chr16	3714274	3714460	+	Target_9441
chr16	3715971	3716119	+	Target_9442
chr16	3721722	3721792	+	Target_9443
chr16	3722700	3722821	+	Target_9444
chr16	3724339	3724495	+	Target_9445
chr16	3725324	3725398	+	Target_9446
chr16	3726036	3726146	+	Target_9447
chr16	3727498	3727659	+	Target_9448
chr16	3729719	3729791	+	Target_9449
chr16	3735996	3736137	+	Target_9450
chr16	3739055	3739138	+	Target_9451
chr16	3740827	3740986	+	Target_9452
chr16	3767421	3767598	+	Target_9453
chr16	3775055	3779875	+	Target_3730|Target_627
chr16	3781192	3781474	+	Target_3731|Target_628
chr16	3781776	3781938	+	Target_3732|Target_629
chr16	3786036	3786204	+	Target_3733|Target_630
chr16	3786650	3786816	+	Target_3734|Target_631
chr16	3788559	3788673	+	Target_3735|Target_632
chr16	3789578	3789725	+	Target_3736|Target_633
chr16	3790399	3790550	+	Target_3737|Target_634
chr16	3794894	3794962	+	Target_3738|Target_635
chr16	3795277	3795355	+	Target_3739|Target_636
chr16	3799627	3799684	+	Target_3740|Target_637
chr16	3801726	3801807	+	Target_3741|Target_638
chr16	3807288	3807377	+	Target_3742|Target_639
chr16	3807809	3808049	+	Target_3743|Target_640
chr16	3808854	3808973	+	Target_3744|Target_641
chr16	3817720	3817910	+	Target_3745|Target_642
chr16	3819174	3819354	+	Target_3746|Target_643
chr16	3820570	3820987	+	Target_3747|Target_644
chr16	3823751	3823931	+	Target_3748|Target_645
chr16	3824569	3824694	+	Target_3749|Target_646
chr16	3827613	3827658	+	Target_3750|Target_647
chr16	3828011	3828183	+	Target_3751|Target_648
chr16	3828700	3828818	+	Target_3752|Target_649
chr16	3830732	3830879	+	Target_3753|Target_650
chr16	3831204	3831307	+	Target_3754|Target_651
chr16	3832684	3832927	+	Target_3755|Target_652
chr16	3841981	3842095	+	Target_3756
chr16	3843386	3843627	+	Target_3757|Target_653
chr16	3860603	3860780	+	Target_3758|Target_654
chr16	3900297	3901010	+	Target_3759|Target_655
chr16	3929832	3930121	+	Target_3760|Target_656
chr16	4012649	4016967	+	Target_1062
chr16	4024669	4024711	+	Target_1063
chr16	4027482	4027631	+	Target_1064
chr16	4029116	4029276	+	Target_1065
chr16	4033232	4033441	+	Target_1066
chr16	4038994	4039097	+	Target_1067
chr16	4042146	4042364	+	Target_1068
chr16	4043406	4043511	+	Target_1069
chr16	4057368	4057559	+	Target_1070
chr16	4163750	4165486	+	Target_1071
chr16	4165690	4166186	+	Target_1072
chr16	4239374	4242965	+	Target_1558
chr16	4245553	4245787	+	Target_1559
chr16	4247799	4247916	+	Target_1560
chr16	4253166	4253262	+	Target_1561
chr16	4254533	4254635	+	Target_1562
chr16	4292007	4292081	+	Target_1563
chr16	4295825	4297062	+	Target_14687
chr16	4301322	4302035	+	Target_14688
chr16	4303647	4303790	+	Target_14689
chr16	4307186	4308250	+	Target_1149
chr16	4310090	4310246	+	Target_1150
chr16	4310455	4310596	+	Target_1151
chr16	4311779	4311950	+	Target_1152
chr16	4312324	4312423	+	Target_1153
chr16	4312536	4312702	+	Target_1154
chr16	4322658	4323001	+	Target_1155
chr16	4382224	4382453	+	Target_10479
chr16	4383347	4383520	+	Target_10480
chr16	4384801	4384978	+	Target_10481
chr16	4385060	4385194	+	Target_10482
chr16	4385275	4385394	+	Target_10483
chr16	4386725	4389598	+	Target_10484
chr16	4390251	4390406	+	Target_10894|Target_13067
chr16	4390920	4390986	+	Target_10895|Target_13068
chr16	4391368	4391505	+	Target_10896|Target_13069
chr16	4393207	4393292	+	Target_10897|Target_13070
chr16	4401232	4401373	+	Target_10898
chr16	4404542	4405164	+	Target_10503|Target_11463|Target_15211
chr16	4405286	4405373	+	Target_10504|Target_11464|Target_13071|Target_15212
chr16	4407168	4407260	+	Target_10505|Target_11465|Target_13072|Target_15213
chr16	4407968	4408104	+	Target_10506|Target_11466|Target_13073|Target_15214
chr16	4408367	4408484	+	Target_10507|Target_11467|Target_13074|Target_15215
chr16	4409296	4409386	+	Target_10508|Target_11468|Target_13075|Target_15216
chr16	4409480	4409622	+	Target_10509|Target_11469|Target_13076|Target_15217
chr16	4410278	4410364	+	Target_10510|Target_11470|Target_13077|Target_15218
chr16	4410444	4410549	+	Target_10511|Target_11471|Target_13078|Target_15219
chr16	4410943	4411086	+	Target_10512|Target_11472|Target_13079|Target_15220
chr16	4411162	4411249	+	Target_10513|Target_11473|Target_13080|Target_15221
chr16	4411361	4411470	+	Target_10514|Target_11474|Target_13081|Target_15222
chr16	4411985	4412161	+	Target_10515|Target_11475|Target_13082|Target_15223
chr16	4412612	4412739	+	Target_10516|Target_11476|Target_13083|Target_15224
chr16	4414276	4414414	+	Target_10517|Target_11477|Target_13084|Target_15225
chr16	4414597	4414690	+	Target_10518|Target_11478|Target_13085|Target_15226
chr16	4414775	4414921	+	Target_10519|Target_11479|Target_13086|Target_15227
chr16	4415003	4415061	+	Target_10520|Target_11480|Target_13087|Target_15228
chr16	4415491	4415546	+	Target_10521|Target_11481|Target_13088|Target_15229
chr16	4421848	4421994	+	Target_8597
chr16	4430869	4433529	+	Target_8598
chr16	4437986	4438069	+	Target_10522|Target_11482|Target_13089|Target_15230
chr16	4438545	4438632	+	Target_10523|Target_11483|Target_13090|Target_15231
chr16	4445289	4445340	+	Target_10524|Target_11484|Target_13091|Target_15232
chr16	4455491	4455568	+	Target_10525|Target_11485|Target_13092|Target_15233
chr16	4457501	4457685	+	Target_11486|Target_13093|Target_15234
chr16	4458181	4458252	+	Target_15235|Target_11487|Target_13094
chr16	4462356	4462431	+	Target_10526|Target_11488|Target_13095|Target_15236
chr16	4463308	4463405	+	Target_10527|Target_11489|Target_13096|Target_15237
chr16	4466459	4466962	+	Target_10528|Target_11490|Target_13097|Target_15238
chr16	4475805	4476093	+	Target_11378|Target_5373
chr16	4484384	4484518	+	Target_11379|Target_5374
chr16	4487402	4487486	+	Target_11380|Target_5375
chr16	4491375	4491576	+	Target_11381|Target_5376
chr16	4492268	4492421	+	Target_11382|Target_5377
chr16	4493017	4493165	+	Target_11383|Target_5378
chr16	4494664	4494729	+	Target_11384|Target_5379
chr16	4496886	4497015	+	Target_11385|Target_5380
chr16	4498733	4498849	+	Target_11386|Target_5381
chr16	4500400	4500498	+	Target_11387|Target_5382
chr16	4504811	4504928	+	Target_11388
chr16	4505546	4506775	+	Target_11389|Target_5383
chr16	4511694	4511960	+	Target_2643
chr16	4513660	4513851	+	Target_2644
chr16	4516153	4516403	+	Target_2645
chr16	4519227	4519466	+	Target_2646
chr16	4524093	4524167	+	Target_2647
chr16	4524554	4524896	+	Target_2648|Target_10594
chr16	4526340	4526488	+	Target_13216|Target_15172
chr16	4533637	4533755	+	Target_15173
chr16	4545858	4546028	+	Target_15205
chr16	4555484	4555611	+	Target_10595|Target_13217|Target_15174|Target_15206
chr16	4556895	4557013	+	Target_10596|Target_13218|Target_15175|Target_15207
chr16	4557713	4558205	+	Target_10597|Target_13219|Target_15176|Target_15208
chr16	4559412	4559539	+	Target_10598|Target_13220|Target_15177|Target_15209
chr16	4559629	4560348	+	Target_10599|Target_13221|Target_15178|Target_15210
chr16	4560676	4562684	+	Target_2556|Target_5073|Target_5079|Target_7268
chr16	4562791	4563065	+	Target_5074|Target_5080|Target_2557|Target_7269
chr16	4563696	4563852	+	Target_2558|Target_5081|Target_7270|Target_5075
chr16	4564046	4564145	+	Target_2559|Target_5076|Target_5082|Target_7271
chr16	4564575	4564665	+	Target_2560|Target_5077|Target_5083|Target_7272
chr16	4588325	4588471	+	Target_7273
chr16	4588702	4588816	+	Target_2561|Target_5078|Target_5084
chr16	4606490	4606910	+	Target_1923
chr16	4621561	4621666	+	Target_1924
chr16	4624709	4624790	+	Target_1925
chr16	4624972	4625059	+	Target_1926
chr16	4625174	4626636	+	Target_1927
chr16	4628940	4629026	+	Target_1928
chr16	4630015	4630126	+	Target_1929
chr16	4637039	4637114	+	Target_1930
chr16	4638167	4638332	+	Target_1931
chr16	4641666	4641785	+	Target_1932
chr16	4642305	4642368	+	Target_1933
chr16	4643224	4643317	+	Target_1934
chr16	4644351	4644511	+	Target_1935
chr16	4644704	4644804	+	Target_1936
chr16	4649284	4649365	+	Target_1937
chr16	4650100	4650318	+	Target_1938
chr16	4658883	4659984	+	Target_1293
chr16	4660493	4660556	+	Target_1294
chr16	4664678	4664927	+	Target_1295
chr16	4674824	4675049	+	Target_1009|Target_12059|Target_2649|Target_992
chr16	4700365	4700484	+	Target_1010|Target_12060|Target_2650|Target_993
chr16	4701963	4702052	+	Target_1011|Target_12061|Target_2651|Target_994
chr16	4702678	4702825	+	Target_1012|Target_12062|Target_2652|Target_995
chr16	4707246	4707364	+	Target_1013|Target_12063|Target_2653|Target_996
chr16	4714709	4714776	+	Target_1014|Target_12064|Target_2654|Target_997
chr16	4715102	4715152	+	Target_1015|Target_12065|Target_2655|Target_998
chr16	4718265	4718313	+	Target_1016|Target_12066|Target_2656|Target_999
chr16	4721391	4721460	+	Target_1000|Target_1017|Target_12067|Target_2657
chr16	4723498	4723658	+	Target_1001|Target_1018|Target_12068|Target_2658
chr16	4727463	4727573	+	Target_1002|Target_1019|Target_12069|Target_2659
chr16	4730032	4730098	+	Target_1003|Target_2660
chr16	4731550	4731777	+	Target_1004|Target_1020|Target_12070|Target_2661
chr16	4732823	4732947	+	Target_1005|Target_1021|Target_12071|Target_2662
chr16	4733224	4733270	+	Target_1006|Target_1022|Target_12072|Target_2663
chr16	4733843	4733933	+	Target_1007|Target_1023|Target_12073|Target_2664
chr16	4736259	4740975	+	Target_1008|Target_12074|Target_1024|Target_2665
chr16	4743693	4743880	+	Target_1775|Target_5521
chr16	4743978	4744309	+	Target_5522|Target_1776
chr16	4744958	4745860	+	Target_1777|Target_5523
chr16	4746510	4746897	+	Target_10169|Target_10970|Target_14782
chr16	4747017	4747105	+	Target_10170|Target_10971|Target_14783
chr16	4747333	4747417	+	Target_10171|Target_10972|Target_14784
chr16	4747977	4748063	+	Target_10172|Target_10973|Target_14785
chr16	4748427	4748600	+	Target_10173|Target_10974|Target_14786
chr16	4748800	4748942	+	Target_10174|Target_10975|Target_14787
chr16	4749052	4749177	+	Target_10175|Target_10976|Target_14788
chr16	4750970	4751135	+	Target_10176|Target_10977|Target_14789
chr16	4751434	4751544	+	Target_10177|Target_10978|Target_14790
chr16	4752102	4752243	+	Target_10178|Target_10979|Target_14791
chr16	4755095	4755254	+	Target_10179|Target_10980|Target_14792
chr16	4764051	4764187	+	Target_10180|Target_10981|Target_14793
chr16	4774750	4774832	+	Target_10181|Target_10982|Target_14794
chr16	4776659	4776855	+	Target_10182|Target_14795
chr16	4776979	4777178	+	Target_10183|Target_14796
chr16	4779980	4780152	+	Target_10184|Target_10983|Target_14797
chr16	4781512	4781580	+	Target_10185
chr16	4783938	4784699	+	Target_10186|Target_10984|Target_14798|Target_6565
chr16	4786464	4786644	+	Target_6566
chr16	4787800	4787947	+	Target_6567
chr16	4790153	4790660	+	Target_6568
chr16	4793043	4793161	+	Target_6569
chr16	4794870	4795012	+	Target_6570
chr16	4796375	4796513	+	Target_6571
chr16	4796927	4797026	+	Target_6572
chr16	4797343	4797635	+	Target_6573
chr16	4798725	4799397	+	Target_6574
chr16	4800814	4803059	+	Target_11844
chr16	4810492	4810589	+	Target_11845
chr16	4812271	4812336	+	Target_11846
chr16	4812573	4812757	+	Target_11847
chr16	4815565	4816077	+	Target_11848
chr16	4817017	4817166	+	Target_11849
chr16	4827614	4827999	+	Target_11290|Target_14286
chr16	4828086	4828138	+	Target_11291|Target_14287
chr16	4829690	4829787	+	Target_11292|Target_14288
chr16	4833462	4833558	+	Target_11293|Target_14289
chr16	4833649	4833767	+	Target_11294|Target_14290
chr16	4833931	4834069	+	Target_14291
chr16	4835807	4835889	+	Target_11295|Target_14292
chr16	4835980	4836106	+	Target_11296|Target_14293
chr16	4837480	4837668	+	Target_11297|Target_14294
chr16	4838280	4838772	+	Target_11298|Target_14295|Target_2167|Target_4145|Target_4146
chr16	4844952	4845077	+	Target_2168|Target_4147
chr16	4845378	4845450	+	Target_12014|Target_4151
chr16	4845715	4845859	+	Target_12015|Target_2169|Target_4148|Target_4152
chr16	4845948	4846049	+	Target_2170|Target_4153|Target_12016|Target_4149
chr16	4846190	4846492	+	Target_12017|Target_2171|Target_4150|Target_4154
chr16	4846962	4847502	+	Target_3869|Target_7734
chr16	4847714	4847841	+	Target_3870|Target_7735
chr16	4847938	4847988	+	Target_3871|Target_7736
chr16	4848071	4848185	+	Target_3872|Target_7737
chr16	4848569	4848668	+	Target_3873|Target_7738
chr16	4849686	4849782	+	Target_3874|Target_7739
chr16	4850498	4850579	+	Target_3875|Target_7740
chr16	4851267	4851322	+	Target_7741
chr16	4851503	4851586	+	Target_3876|Target_7742
chr16	4852382	4852454	+	Target_3877|Target_7743
chr16	4852527	4852951	+	Target_3878|Target_7744
chr16	4853203	4855311	+	Target_4358
chr16	4861170	4861295	+	Target_4359
chr16	4861623	4861803	+	Target_4360
chr16	4862086	4862249	+	Target_4361
chr16	4863737	4863839	+	Target_4362
chr16	4864537	4864648	+	Target_4363
chr16	4867598	4867698	+	Target_4364
chr16	4871380	4871454	+	Target_4365
chr16	4871547	4871598	+	Target_4366
chr16	4872875	4872932	+	Target_4367
chr16	4873821	4873908	+	Target_4368
chr16	4881979	4882222	+	Target_4369
chr16	4882774	4882913	+	Target_4370
chr16	4895074	4895154	+	Target_4371
chr16	4896174	4896211	+	Target_4372
chr16	4897228	4897303	+	Target_4373
chr16	4897911	4898211	+	Target_3829
chr16	4902076	4903167	+	Target_2225|Target_3830
chr16	4907990	4908077	+	Target_2226|Target_3831
chr16	4908568	4908664	+	Target_2227|Target_3832
chr16	4909025	4909160	+	Target_2228|Target_3833
chr16	4909865	4909969	+	Target_2229|Target_3834
chr16	4910664	4911103	+	Target_2230|Target_3835
chr16	4918833	4918904	+	Target_2231|Target_3836
chr16	4920212	4920342	+	Target_2232|Target_3837
chr16	4920516	4920635	+	Target_2233|Target_3838
chr16	4920844	4920973	+	Target_2234|Target_3839
chr16	4921155	4921302	+	Target_2235|Target_3840
chr16	4922884	4922935	+	Target_2236|Target_3841
chr16	4923031	4923074	+	Target_2237|Target_3842
chr16	4924211	4925435	+	Target_2238|Target_3843
chr16	4926871	4927112	+	Target_2239|Target_3844
chr16	4927385	4927475	+	Target_2240|Target_3845
chr16	4930083	4932363	+	Target_2241|Target_3846
chr16	4932507	4936048	+	Target_3847
chr16	4937135	4937228	+	Target_3848
chr16	4938102	4938219	+	Target_3849
chr16	4938978	4939062	+	Target_3850
chr16	4940184	4940335	+	Target_3851
chr16	4940728	4940922	+	Target_3852
chr16	4941811	4941950	+	Target_3853
chr16	4942035	4942214	+	Target_3854
chr16	4943213	4943371	+	Target_3855
chr16	4943541	4943639	+	Target_3856
chr16	4944467	4944619	+	Target_3857
chr16	4945261	4945408	+	Target_3858
chr16	4945594	4945717	+	Target_3859
chr16	4947675	4947771	+	Target_3860
chr16	4949013	4949121	+	Target_3861
chr16	4949223	4949385	+	Target_3862
chr16	4950830	4950872	+	Target_3863
chr16	4950964	4951090	+	Target_3864
chr16	4952406	4952527	+	Target_3865
chr16	4953886	4954041	+	Target_3866
chr16	4960850	4960950	+	Target_3867
chr16	4986984	4987136	+	Target_3868
chr16	5008317	5008446	+	Target_5144
chr16	5009273	5009387	+	Target_5145
chr16	5037557	5037707	+	Target_5146
chr16	5038149	5038281	+	Target_5147
chr16	5040767	5040896	+	Target_5148
chr16	5041838	5042031	+	Target_5149
chr16	5046348	5046461	+	Target_5150
chr16	5046855	5047045	+	Target_5151
chr16	5050655	5050744	+	Target_5152
chr16	5050855	5050926	+	Target_5153
chr16	5053402	5053574	+	Target_5154
chr16	5055914	5056049	+	Target_5155
chr16	5057352	5057487	+	Target_5156
chr16	5058421	5058649	+	Target_5157
chr16	5061095	5061274	+	Target_5158
chr16	5064859	5069156	+	Target_5159
chr16	5074844	5075686	+	Target_709
chr16	5077135	5077199	+	Target_710
chr16	5077278	5077380	+	Target_711
chr16	5077846	5077894	+	Target_712
chr16	5077980	5078186	+	Target_713
chr16	5078880	5079009	+	Target_714
chr16	5080385	5080494	+	Target_715
chr16	5081745	5081885	+	Target_716
chr16	5083273	5084062	+	Target_717|Target_14665|Target_718
chr16	5092095	5092972	+	Target_14666
chr16	5094122	5094837	+	Target_6416|Target_3821
chr16	5097878	5097965	+	Target_3822|Target_6417
chr16	5105246	5105351	+	Target_3823|Target_6418
chr16	5106053	5106189	+	Target_3824|Target_6419
chr16	5108493	5108611	+	Target_3825|Target_6420
chr16	5110286	5110437	+	Target_3826|Target_6421
chr16	5112425	5112575	+	Target_3827|Target_6422
chr16	5115701	5116146	+	Target_3828|Target_6423
chr16	5121809	5122058	+	Target_7543
chr16	5122951	5123029	+	Target_7544
chr16	5123153	5123257	+	Target_7545
chr16	5125388	5125537	+	Target_7546
chr16	5127445	5127535	+	Target_7547
chr16	5127907	5128018	+	Target_7548
chr16	5128757	5128879	+	Target_7549
chr16	5129064	5129103	+	Target_7550
chr16	5129748	5129808	+	Target_7551
chr16	5130946	5131057	+	Target_7552
chr16	5132559	5132674	+	Target_7553
chr16	5133682	5133758	+	Target_7554
chr16	5134300	5137380	+	Target_12772|Target_7006|Target_7555
chr16	5139107	5139257	+	Target_12773|Target_7007
chr16	5140084	5140350	+	Target_12774|Target_7008
chr16	5140432	5140566	+	Target_12775|Target_7009
chr16	5141794	5141896	+	Target_7010
chr16	5143484	5143565	+	Target_12776|Target_7011
chr16	5145452	5145515	+	Target_12777|Target_7012
chr16	5147644	5147789	+	Target_12778|Target_7013
chr16	6069131	6069993	+	Target_10579|Target_408
chr16	6366995	6367058	+	Target_10580|Target_409
chr16	6704603	6704651	+	Target_10581|Target_410
chr16	6823809	6824014	+	Target_7459
chr16	7102057	7102099	+	Target_10582|Target_411|Target_7460
chr16	7382750	7383089	+	Target_10681|Target_12260|Target_954
chr16	7568148	7568391	+	Target_10583|Target_10682|Target_12261|Target_412|Target_7461|Target_955
chr16	7629778	7629922	+	Target_10584|Target_10683|Target_12262|Target_413|Target_7462|Target_956
chr16	7637248	7637302	+	Target_10585|Target_10684|Target_12263|Target_414|Target_7463|Target_957
chr16	7645550	7645643	+	Target_10586|Target_10685|Target_12264|Target_415|Target_7464|Target_958
chr16	7647372	7647433	+	Target_10587|Target_10686|Target_12265|Target_416|Target_7465|Target_959
chr16	7657286	7657340	+	Target_10588|Target_10687|Target_12266|Target_417|Target_7466|Target_960
chr16	7680604	7680685	+	Target_10688|Target_12267|Target_418|Target_7467|Target_961
chr16	7703816	7703949	+	Target_10589|Target_10689|Target_12268|Target_419|Target_7468|Target_962
chr16	7714930	7714970	+	Target_10590|Target_420|Target_7469
chr16	7721558	7721601	+	Target_10690|Target_12269|Target_963
chr16	7726775	7726840	+	Target_10591|Target_10691|Target_12270|Target_421|Target_7470|Target_964
chr16	7743316	7743369	+	Target_965
chr16	7759057	7759133	+	Target_10592|Target_10692|Target_12271|Target_422|Target_7471|Target_966
chr16	7760624	7763340	+	Target_10593|Target_12272|Target_423|Target_7472|Target_967|Target_10693
chr16	8619501	8620007	+	Target_9994
chr16	8622088	8622226	+	Target_9995
chr16	8715526	8715632	+	Target_170
chr16	8719352	8719655	+	Target_171
chr16	8722586	8722967	+	Target_172
[truncated: 7,228 more rows]
