# Supplementary material for: Affected Kindred Analysis of Human X Chromosome Exomes to Identify Novel X-Linked Intellectual Disability Genes
Source: PLoS One. 2015 Feb 13;10(2):e0116454. doi: 10.1371/journal.pone.0116454 (PMC4332666; doi:10.1371/journal.pone.0116454)
Supplement: S2 File — is a compressed file providing a collection of bash-based and R-based scripts that were written and run to process and analyze our XLID study cohort. The scripts provided assume that short-read alignment has already been performed, including quality correction steps. These scripts will run data processing and analysis for a test cohort, as well as comparison analyses with other public databases. (ZIP) [file pone.0116454.s006.zip › Sib-PairCross-CohortFilter_scripts/interval_lists/chr17_Targets.interval_list]

@HD	VN:1.0	SO:coordinate
@SQ	SN:chr1	LN:249250621
@SQ	SN:chr2	LN:243199373
@SQ	SN:chr3	LN:198022430
@SQ	SN:chr4	LN:191154276
@SQ	SN:chr5	LN:180915260
@SQ	SN:chr6	LN:171115067
@SQ	SN:chr7	LN:159138663
@SQ	SN:chr8	LN:146364022
@SQ	SN:chr9	LN:141213431
@SQ	SN:chr10	LN:135534747
@SQ	SN:chr11	LN:135006516
@SQ	SN:chr12	LN:133851895
@SQ	SN:chr13	LN:115169878
@SQ	SN:chr14	LN:107349540
@SQ	SN:chr15	LN:102531392
@SQ	SN:chr16	LN:90354753
@SQ	SN:chr17	LN:81195210
@SQ	SN:chr18	LN:78077248
@SQ	SN:chr19	LN:59128983
@SQ	SN:chr20	LN:63025520
@SQ	SN:chr21	LN:48129895
@SQ	SN:chr22	LN:51304566
@SQ	SN:chrX	LN:155270560
@SQ	SN:chrY	LN:59373566
@SQ	SN:chrM	LN:16571
@SQ	SN:chr1_gl000191_random	LN:106433
@SQ	SN:chr1_gl000192_random	LN:547496
@SQ	SN:chr4_gl000193_random	LN:189789
@SQ	SN:chr4_gl000194_random	LN:191469
@SQ	SN:chr7_gl000195_random	LN:182896
@SQ	SN:chr8_gl000196_random	LN:38914
@SQ	SN:chr8_gl000197_random	LN:37175
@SQ	SN:chr9_gl000198_random	LN:90085
@SQ	SN:chr9_gl000199_random	LN:169874
@SQ	SN:chr9_gl000200_random	LN:187035
@SQ	SN:chr9_gl000201_random	LN:36148
@SQ	SN:chr11_gl000202_random	LN:40103
@SQ	SN:chr17_gl000203_random	LN:37498
@SQ	SN:chr17_gl000204_random	LN:81310
@SQ	SN:chr17_gl000205_random	LN:174588
@SQ	SN:chr17_gl000206_random	LN:41001
@SQ	SN:chr18_gl000207_random	LN:4262
@SQ	SN:chr19_gl000208_random	LN:92689
@SQ	SN:chr19_gl000209_random	LN:159169
@SQ	SN:chr21_gl000210_random	LN:27682
@SQ	SN:chrUn_gl000211	LN:166566
@SQ	SN:chrUn_gl000212	LN:186858
@SQ	SN:chrUn_gl000213	LN:164239
@SQ	SN:chrUn_gl000214	LN:137718
@SQ	SN:chrUn_gl000215	LN:172545
@SQ	SN:chrUn_gl000216	LN:172294
@SQ	SN:chrUn_gl000217	LN:172149
@SQ	SN:chrUn_gl000218	LN:161147
@SQ	SN:chrUn_gl000219	LN:179198
@SQ	SN:chrUn_gl000220	LN:161802
@SQ	SN:chrUn_gl000221	LN:155397
@SQ	SN:chrUn_gl000222	LN:186861
@SQ	SN:chrUn_gl000223	LN:180455
@SQ	SN:chrUn_gl000224	LN:179693
@SQ	SN:chrUn_gl000225	LN:211173
@SQ	SN:chrUn_gl000226	LN:15008
@SQ	SN:chrUn_gl000227	LN:128374
@SQ	SN:chrUn_gl000228	LN:129120
@SQ	SN:chrUn_gl000229	LN:19913
@SQ	SN:chrUn_gl000230	LN:43691
@SQ	SN:chrUn_gl000231	LN:27386
@SQ	SN:chrUn_gl000232	LN:40652
@SQ	SN:chrUn_gl000233	LN:45941
@SQ	SN:chrUn_gl000234	LN:40531
@SQ	SN:chrUn_gl000235	LN:34474
@SQ	SN:chrUn_gl000236	LN:41934
@SQ	SN:chrUn_gl000237	LN:45867
@SQ	SN:chrUn_gl000238	LN:39939
@SQ	SN:chrUn_gl000239	LN:33824
@SQ	SN:chrUn_gl000240	LN:41933
@SQ	SN:chrUn_gl000241	LN:42152
@SQ	SN:chrUn_gl000242	LN:43523
@SQ	SN:chrUn_gl000243	LN:43341
@SQ	SN:chrUn_gl000244	LN:39929
@SQ	SN:chrUn_gl000245	LN:36651
@SQ	SN:chrUn_gl000246	LN:38154
@SQ	SN:chrUn_gl000247	LN:36422
@SQ	SN:chrUn_gl000248	LN:39786
@SQ	SN:chrUn_gl000249	LN:38502
@PG	ID:bowtie2	PN:bowtie2	VN:2.0.0-beta7
@PG	ID:1	PN:IntervalListTools	CL:net.sf.picard.util.IntervalListTools INPUT=[chr17_Targets.interval_list] OUTPUT=chr17_Targets.interval_list UNIQUE=true SORT=true PADDING=0 VERBOSITY=INFO QUIET=false VALIDATION_STRINGENCY=STRICT COMPRESSION_LEVEL=5 MAX_RECORDS_IN_RAM=500000 CREATE_INDEX=false CREATE_MD5_FILE=false
chr17	6010	6168	+	Target_22897
chr17	11205	11332	+	Target_22897
chr17	11871	11981	+	Target_22897
chr17	13920	13995	+	Target_22897
chr17	22327	22407	+	Target_22897
chr17	30897	31420	+	Target_22897
chr17	62179	63714	+	Target_22897|Target_22897|Target_22897|Target_22897
chr17	65444	65593	+	Target_22897|Target_22897|Target_22897|Target_22897
chr17	69413	69527	+	Target_22897|Target_22897|Target_22897|Target_22897
chr17	96901	97076	+	Target_22897|Target_22897|Target_22897|Target_22897
chr17	131558	131645	+	Target_22897|Target_22897
chr17	169210	169340	+	Target_22897|Target_22897|Target_22897|Target_22897
chr17	171062	171206	+	Target_22897|Target_22897|Target_22897|Target_22897
chr17	177257	177370	+	Target_22897|Target_22897|Target_22897|Target_22897
chr17	180995	181512	+	Target_22897|Target_22897
chr17	181590	181657	+	Target_22897|Target_22897
chr17	182846	183279	+	Target_22897|Target_22897
chr17	183549	183725	+	Target_22897|Target_22897
chr17	202502	202633	+	Target_22897|Target_22897|Target_22897|Target_22897
chr17	260117	260437	+	Target_22897
chr17	262938	264457	+	Target_22897
chr17	289770	293285	+	Target_22897
chr17	295626	295731	+	Target_22897
chr17	411907	422538	+	Target_22897
chr17	423065	423170	+	Target_22897
chr17	424840	424978	+	Target_22897
chr17	435532	436151	+	Target_22897|Target_22897
chr17	440267	440416	+	Target_22897|Target_22897
chr17	455111	455190	+	Target_22897|Target_22897
chr17	456619	456702	+	Target_22897|Target_22897
chr17	463665	463813	+	Target_22897|Target_22897
chr17	465742	465985	+	Target_22897|Target_22897
chr17	489509	489604	+	Target_22897|Target_22897
chr17	505034	505136	+	Target_22897|Target_22897
chr17	526772	526914	+	Target_22897|Target_22897
chr17	530413	530556	+	Target_22897|Target_22897
chr17	531327	531471	+	Target_22897|Target_22897
chr17	534789	534868	+	Target_22897|Target_22897
chr17	556530	556650	+	Target_22897|Target_22897
chr17	559077	559193	+	Target_22897|Target_22897
chr17	565048	565135	+	Target_22897
chr17	600657	600724	+	Target_22897|Target_22897
chr17	602570	602620	+	Target_22897|Target_22897
chr17	613772	613853	+	Target_22897|Target_22897
chr17	617862	618096	+	Target_22897|Target_22897
chr17	635846	636009	+	Target_22897
chr17	636337	636421	+	Target_22897
chr17	641085	641287	+	Target_22897
chr17	643744	643840	+	Target_22897
chr17	644540	646075	+	Target_22897
chr17	647660	651272	+	Target_22897
chr17	655372	655501	+	Target_22897
chr17	655899	658576	+	Target_22897
chr17	662548	663478	+	Target_22897
chr17	673108	673195	+	Target_22897
chr17	673283	673397	+	Target_22897
chr17	673660	673747	+	Target_22897
chr17	674564	674701	+	Target_22897
chr17	679014	679159	+	Target_22897
chr17	680107	680228	+	Target_22897
chr17	681934	681984	+	Target_22897
chr17	685405	685932	+	Target_22897|Target_22897
chr17	686322	686567	+	Target_22897
chr17	691204	691372	+	Target_22897
chr17	694773	695741	+	Target_22897
chr17	702552	704371	+	Target_22897|Target_22897
chr17	706921	707046	+	Target_22897|Target_22897
chr17	708307	708487	+	Target_22897|Target_22897
chr17	722678	722785	+	Target_22897|Target_22897
chr17	725596	725697	+	Target_22897|Target_22897
chr17	726871	727005	+	Target_22897|Target_22897
chr17	729200	729318	+	Target_22897|Target_22897
chr17	767254	767351	+	Target_22897
chr17	882558	882998	+	Target_22897
chr17	900356	900620	+	Target_22897
chr17	902018	902215	+	Target_22897
chr17	902751	902824	+	Target_22897
chr17	904251	905390	+	Target_22897
chr17	906757	909409	+	Target_22897|Target_22897|Target_22897|Target_22897|Target_22897
chr17	910404	910552	+	Target_22897|Target_22897|Target_22897|Target_22897|Target_22897
chr17	912918	913024	+	Target_22897|Target_22897|Target_22897|Target_22897|Target_22897
chr17	913968	914103	+	Target_22897|Target_22897|Target_22897|Target_22897|Target_22897
chr17	915085	915225	+	Target_22897|Target_22897|Target_22897|Target_22897|Target_22897
chr17	915927	916037	+	Target_22897|Target_22897|Target_22897|Target_22897|Target_22897
chr17	916344	916404	+	Target_22897|Target_22897|Target_22897|Target_22897|Target_22897
chr17	925715	925799	+	Target_22897
chr17	934837	935078	+	Target_22897
chr17	953289	953421	+	Target_22897|Target_22897|Target_22897|Target_22897
chr17	953776	953874	+	Target_22897|Target_22897|Target_22897|Target_22897
chr17	959274	959349	+	Target_22897|Target_22897|Target_22897|Target_22897
chr17	960237	960342	+	Target_22897|Target_22897|Target_22897|Target_22897
chr17	961209	961285	+	Target_22897|Target_22897|Target_22897|Target_22897
chr17	961984	962107	+	Target_22897|Target_22897|Target_22897|Target_22897
chr17	970316	970482	+	Target_22897|Target_22897|Target_22897|Target_22897
chr17	973208	973330	+	Target_22897|Target_22897|Target_22897|Target_22897
chr17	975853	975994	+	Target_22897|Target_22897|Target_22897|Target_22897
chr17	976864	976917	+	Target_22897|Target_22897|Target_22897|Target_22897
chr17	982053	982386	+	Target_22897
chr17	982569	982630	+	Target_22897|Target_22897|Target_22897
chr17	986759	986867	+	Target_22897|Target_22897|Target_22897
chr17	994904	995090	+	Target_22897|Target_22897|Target_22897
chr17	1003876	1003975	+	Target_22897|Target_22897|Target_22897
chr17	1012173	1012340	+	Target_22897
chr17	1028517	1028702	+	Target_22897|Target_22897
chr17	1082960	1083166	+	Target_22897
chr17	1090093	1090616	+	Target_22897
chr17	1173857	1174565	+	Target_22897
chr17	1182956	1183682	+	Target_22897
chr17	1198784	1198917	+	Target_22897
chr17	1201544	1204281	+	Target_22897
chr17	1247833	1248793	+	Target_22897|Target_22897
chr17	1257504	1257641	+	Target_22897|Target_22897
chr17	1264385	1264592	+	Target_22897|Target_22897
chr17	1265195	1265302	+	Target_22897|Target_22897
chr17	1268152	1268352	+	Target_22897|Target_22897
chr17	1273002	1273035	+	Target_22897
chr17	1303340	1303556	+	Target_22897|Target_22897
chr17	1324646	1326944	+	Target_22897|Target_22897
chr17	1339913	1340449	+	Target_22897|Target_22897
chr17	1359170	1359561	+	Target_22897|Target_22897
chr17	1367479	1369046	+	Target_22897|Target_22897|Target_22897
chr17	1370535	1370635	+	Target_22897|Target_22897|Target_22897
chr17	1370773	1370871	+	Target_22897|Target_22897|Target_22897
chr17	1371133	1371204	+	Target_22897|Target_22897|Target_22897
chr17	1371281	1371417	+	Target_22897|Target_22897|Target_22897
chr17	1371546	1371602	+	Target_22897|Target_22897|Target_22897
chr17	1371696	1371790	+	Target_22897|Target_22897|Target_22897
chr17	1372824	1372908	+	Target_22897|Target_22897|Target_22897
chr17	1373468	1373628	+	Target_22897|Target_22897|Target_22897
chr17	1373728	1373813	+	Target_22897|Target_22897|Target_22897
chr17	1373914	1373983	+	Target_22897|Target_22897|Target_22897
chr17	1374364	1374441	+	Target_22897|Target_22897|Target_22897
chr17	1374516	1374630	+	Target_22897|Target_22897|Target_22897
chr17	1375200	1375318	+	Target_22897|Target_22897|Target_22897
chr17	1375416	1375522	+	Target_22897|Target_22897|Target_22897
chr17	1377903	1377984	+	Target_22897|Target_22897|Target_22897
chr17	1378105	1378152	+	Target_22897|Target_22897|Target_22897
chr17	1378231	1378326	+	Target_22897|Target_22897|Target_22897
chr17	1380798	1380890	+	Target_22897|Target_22897|Target_22897
chr17	1381184	1381265	+	Target_22897|Target_22897|Target_22897
chr17	1381380	1381486	+	Target_22897|Target_22897|Target_22897
chr17	1381703	1381786	+	Target_22897|Target_22897|Target_22897
chr17	1381909	1382029	+	Target_22897|Target_22897|Target_22897
chr17	1382724	1382796	+	Target_22897|Target_22897|Target_22897
chr17	1382885	1382999	+	Target_22897|Target_22897|Target_22897
chr17	1383820	1383919	+	Target_22897|Target_22897|Target_22897
chr17	1383999	1384179	+	Target_22897|Target_22897|Target_22897
chr17	1385771	1385852	+	Target_22897|Target_22897|Target_22897
chr17	1386154	1386353	+	Target_22897|Target_22897|Target_22897
chr17	1386903	1387019	+	Target_22897|Target_22897|Target_22897
chr17	1387441	1387597	+	Target_22897|Target_22897|Target_22897
chr17	1388987	1389051	+	Target_22897
chr17	1394893	1394972	+	Target_22897
chr17	1395706	1396001	+	Target_22897
chr17	1397870	1399173	+	Target_22897|Target_22897|Target_22897
chr17	1399353	1399458	+	Target_22897|Target_22897|Target_22897
chr17	1399612	1399696	+	Target_22897|Target_22897|Target_22897
chr17	1399959	1400097	+	Target_22897|Target_22897|Target_22897
chr17	1401229	1401416	+	Target_22897|Target_22897|Target_22897
chr17	1410273	1410383	+	Target_22897|Target_22897|Target_22897
chr17	1411408	1411520	+	Target_22897|Target_22897|Target_22897
chr17	1412471	1412647	+	Target_22897|Target_22897|Target_22897
chr17	1412976	1413093	+	Target_22897|Target_22897|Target_22897
chr17	1416746	1416855	+	Target_22897|Target_22897|Target_22897
chr17	1417165	1417273	+	Target_22897|Target_22897|Target_22897
chr17	1418720	1418879	+	Target_22897
chr17	1419181	1419412	+	Target_22897|Target_22897
chr17	1419749	1420182	+	Target_22897|Target_22897|Target_22897
chr17	1420212	1420387	+	Target_22897
chr17	1421011	1423832	+	Target_22897|Target_22897
chr17	1424872	1424939	+	Target_22897
chr17	1437392	1437515	+	Target_22897
chr17	1438475	1438586	+	Target_22897
chr17	1438734	1438812	+	Target_22897
chr17	1442162	1442246	+	Target_22897
chr17	1444859	1444934	+	Target_22897
chr17	1445055	1445063	+	Target_22897
chr17	1451589	1451681	+	Target_22897
chr17	1456297	1456443	+	Target_22897
chr17	1461822	1461853	+	Target_22897
chr17	1465834	1466110	+	Target_22897
chr17	1477695	1479059	+	Target_22897
chr17	1479890	1480014	+	Target_22897
chr17	1481543	1481617	+	Target_22897
chr17	1486497	1486630	+	Target_22897
chr17	1489206	1489345	+	Target_22897
chr17	1494095	1494242	+	Target_22897
chr17	1494562	1494765	+	Target_22897
chr17	1494859	1494993	+	Target_22897
chr17	1496480	1496573	+	Target_22897
chr17	1516488	1516565	+	Target_22897
chr17	1518272	1518328	+	Target_22897
chr17	1519855	1520063	+	Target_22897
chr17	1531008	1531214	+	Target_22897
chr17	1532087	1532130	+	Target_22897
chr17	1537151	1538911	+	Target_22897|Target_22897|Target_22897|Target_22897|Target_22897
chr17	1540002	1540149	+	Target_22897|Target_22897|Target_22897|Target_22897|Target_22897
chr17	1540234	1540356	+	Target_22897|Target_22897|Target_22897|Target_22897|Target_22897
chr17	1542099	1542220	+	Target_22897|Target_22897|Target_22897|Target_22897|Target_22897
chr17	1542932	1543036	+	Target_22897|Target_22897|Target_22897|Target_22897
chr17	1543205	1543960	+	Target_22897|Target_22897|Target_22897|Target_22897|Target_22897|Target_22897|Target_22897|Target_22897
chr17	1546735	1547261	+	Target_22897|Target_22897|Target_22897|Target_22897|Target_22897
chr17	1548127	1548229	+	Target_22897|Target_22897|Target_22897|Target_22897|Target_22897
chr17	1548471	1548533	+	Target_22897|Target_22897|Target_22897|Target_22897|Target_22897
chr17	1548890	1549041	+	Target_22897|Target_22897|Target_22897|Target_22897|Target_22897
chr17	1549444	1549913	+	Target_22897
chr17	1550199	1550283	+	Target_22897
chr17	1551128	1551251	+	Target_22897
chr17	1551643	1551789	+	Target_22897
chr17	1552092	1552338	+	Target_22897
chr17	1552493	1552600	+	Target_22897
chr17	1552705	1552799	+	Target_22897
chr17	1552870	1553392	+	Target_22897
chr17	1553922	1554250	+	Target_22897
chr17	1554401	1554604	+	Target_22897
chr17	1554707	1554847	+	Target_22897
chr17	1554941	1555082	+	Target_22897
chr17	1556835	1556977	+	Target_22897
chr17	1557070	1557310	+	Target_22897
chr17	1558643	1558837	+	Target_22897
chr17	1559685	1559859	+	Target_22897
chr17	1559941	1560055	+	Target_22897
chr17	1561546	1561675	+	Target_22897
chr17	1561819	1562057	+	Target_22897
chr17	1562650	1562842	+	Target_22897
chr17	1563134	1563295	+	Target_22897
chr17	1563725	1563872	+	Target_22897
chr17	1563991	1564121	+	Target_22897
chr17	1564286	1564456	+	Target_22897
chr17	1564564	1564700	+	Target_22897
chr17	1564904	1565084	+	Target_22897
chr17	1565199	1565447	+	Target_22897
chr17	1576374	1576491	+	Target_22897
chr17	1576650	1576861	+	Target_22897
chr17	1577039	1577186	+	Target_22897
chr17	1577735	1577974	+	Target_22897
chr17	1578445	1578633	+	Target_22897
chr17	1578913	1579106	+	Target_22897
chr17	1579221	1579348	+	Target_22897
chr17	1579500	1579664	+	Target_22897
chr17	1579798	1580005	+	Target_22897
chr17	1580269	1580466	+	Target_22897
chr17	1580858	1580988	+	Target_22897
chr17	1581811	1581946	+	Target_22897
chr17	1582055	1582175	+	Target_22897
chr17	1582310	1582500	+	Target_22897
chr17	1582584	1582704	+	Target_22897
chr17	1582902	1583093	+	Target_22897
chr17	1584019	1584125	+	Target_22897
chr17	1584222	1584348	+	Target_22897
chr17	1584771	1584984	+	Target_22897
chr17	1585113	1585332	+	Target_22897
chr17	1585422	1585587	+	Target_22897
chr17	1586826	1586995	+	Target_22897
chr17	1587765	1587876	+	Target_22897
chr17	1588073	1588176	+	Target_22897
chr17	1606083	1611516	+	Target_22897
chr17	1612792	1612875	+	Target_22897
chr17	1613097	1613180	+	Target_22897
chr17	1613360	1613662	+	Target_22897
chr17	1614797	1617308	+	Target_22897|Target_22897|Target_22897|Target_22897|Target_22897|Target_22897|Target_22897|Target_22897
chr17	1617664	1617747	+	Target_22897
chr17	1619423	1619566	+	Target_22897|Target_22897|Target_22897|Target_22897
chr17	1619816	1619927	+	Target_22897|Target_22897
chr17	1627833	1628080	+	Target_22897
chr17	1628124	1631920	+	Target_22897|Target_22897
chr17	1633673	1633781	+	Target_22897|Target_22897|Target_22897|Target_22897
chr17	1634048	1634239	+	Target_22897|Target_22897|Target_22897|Target_22897
chr17	1634361	1634552	+	Target_22897|Target_22897|Target_22897|Target_22897
chr17	1635618	1635784	+	Target_22897|Target_22897|Target_22897|Target_22897
chr17	1635959	1636125	+	Target_22897|Target_22897|Target_22897|Target_22897
chr17	1636820	1637510	+	Target_22897|Target_22897|Target_22897|Target_22897
chr17	1638865	1639011	+	Target_22897|Target_22897|Target_22897|Target_22897
chr17	1639332	1639512	+	Target_22897|Target_22897|Target_22897|Target_22897
chr17	1640658	1641893	+	Target_22897|Target_22897|Target_22897|Target_22897
chr17	1646129	1646202	+	Target_22897|Target_22897
chr17	1646319	1646370	+	Target_22897
chr17	1648285	1648352	+	Target_22897|Target_22897|Target_22897
chr17	1648468	1648507	+	Target_22897|Target_22897|Target_22897
chr17	1648626	1648699	+	Target_22897|Target_22897|Target_22897
chr17	1649001	1649203	+	Target_22897|Target_22897
chr17	1650312	1650456	+	Target_22897|Target_22897|Target_22897
chr17	1650602	1650806	+	Target_22897|Target_22897|Target_22897
chr17	1651891	1652034	+	Target_22897|Target_22897|Target_22897
chr17	1655879	1656084	+	Target_22897|Target_22897|Target_22897
chr17	1657415	1658559	+	Target_22897|Target_22897|Target_22897
chr17	1665258	1665407	+	Target_22897
chr17	1670196	1670288	+	Target_22897
chr17	1673145	1673344	+	Target_22897
chr17	1674322	1674478	+	Target_22897
chr17	1675165	1675369	+	Target_22897
chr17	1678351	1678494	+	Target_22897
chr17	1679825	1680036	+	Target_22897
chr17	1680480	1680859	+	Target_22897
chr17	1682828	1684733	+	Target_22897
chr17	1686328	1686452	+	Target_22897
chr17	1686653	1686770	+	Target_22897
chr17	1687619	1687755	+	Target_22897
chr17	1690103	1690267	+	Target_22897
chr17	1690715	1690898	+	Target_22897
chr17	1703150	1704318	+	Target_22897
chr17	1707919	1708009	+	Target_22897
chr17	1715264	1715409	+	Target_22897
chr17	1731154	1731300	+	Target_22897
chr17	1733019	1733175	+	Target_22897
chr17	1733272	1733420	+	Target_22897
chr17	1746096	1746147	+	Target_22897
chr17	1747213	1747292	+	Target_22897
chr17	1747871	1747980	+	Target_22897
chr17	1756394	1756483	+	Target_22897
chr17	1775727	1775820	+	Target_22897
chr17	1778954	1779087	+	Target_22897
chr17	1780505	1780608	+	Target_22897
chr17	1782286	1782355	+	Target_22897
chr17	1782508	1782701	+	Target_22897
chr17	1782853	1782993	+	Target_22897
chr17	1783836	1783985	+	Target_22897
chr17	1787105	1787238	+	Target_22897
chr17	1791968	1792145	+	Target_22897
chr17	1795126	1795234	+	Target_22897
chr17	1798302	1798389	+	Target_22897
chr17	1800364	1802848	+	Target_22897
chr17	1837970	1841102	+	Target_22897
chr17	1928146	1928178	+	Target_22897
chr17	1933430	1933524	+	Target_22897
chr17	1936798	1936951	+	Target_22897
chr17	1937072	1937136	+	Target_22897
chr17	1939263	1939385	+	Target_22897
chr17	1939822	1939980	+	Target_22897
chr17	1940128	1940250	+	Target_22897
chr17	1943048	1943117	+	Target_22897
chr17	1943511	1943668	+	Target_22897
chr17	1943798	1943899	+	Target_22897
chr17	1944396	1944475	+	Target_22897
chr17	1944774	1944915	+	Target_22897
chr17	1945061	1945169	+	Target_22897
chr17	1945276	1945525	+	Target_22897
chr17	1945898	1946725	+	Target_22897|Target_22897
chr17	1953201	1953302	+	Target_22897
chr17	1953564	1953674	+	Target_22897
chr17	1958392	1958532	+	Target_22897
chr17	1959603	1959640	+	Target_22897
chr17	1959964	1962981	+	Target_22897|Target_22897
chr17	1963132	1964916	+	Target_22897|Target_22897|Target_22897|Target_22897|Target_22897
chr17	1968366	1968448	+	Target_22897|Target_22897|Target_22897|Target_22897|Target_22897
chr17	1968761	1968973	+	Target_22897|Target_22897|Target_22897|Target_22897|Target_22897
chr17	1972071	1972225	+	Target_22897|Target_22897|Target_22897|Target_22897|Target_22897
chr17	1985103	1985250	+	Target_22897|Target_22897|Target_22897|Target_22897|Target_22897
chr17	1989018	1989195	+	Target_22897|Target_22897|Target_22897|Target_22897|Target_22897
chr17	1990368	1992055	+	Target_22897
chr17	2075951	2076153	+	Target_22897|Target_22897|Target_22897|Target_22897
chr17	2089956	2090125	+	Target_22897|Target_22897|Target_22897|Target_22897
chr17	2091692	2091809	+	Target_22897|Target_22897|Target_22897|Target_22897
chr17	2139785	2139931	+	Target_22897|Target_22897|Target_22897|Target_22897
chr17	2140090	2140141	+	Target_22897
chr17	2147951	2148013	+	Target_22897|Target_22897|Target_22897
chr17	2169261	2169493	+	Target_22897
chr17	2185940	2186153	+	Target_22897|Target_22897
chr17	2186918	2187029	+	Target_22897|Target_22897
chr17	2195845	2195924	+	Target_22897|Target_22897
chr17	2196164	2196271	+	Target_22897|Target_22897
chr17	2200536	2200647	+	Target_22897|Target_22897
chr17	2201156	2201349	+	Target_22897|Target_22897
chr17	2202199	2203958	+	Target_22897|Target_22897
chr17	2206307	2206813	+	Target_22897
chr17	2206926	2207069	+	Target_22897
chr17	2207247	2207311	+	Target_22897
chr17	2218850	2219022	+	Target_22897
chr17	2221163	2221290	+	Target_22897
chr17	2222119	2222223	+	Target_22897
chr17	2224599	2224719	+	Target_22897
chr17	2224835	2224910	+	Target_22897
chr17	2225981	2228553	+	Target_22897|Target_22897|Target_22897|Target_22897|Target_22897
chr17	2228597	2228714	+	Target_22897
chr17	2232418	2232504	+	Target_22897
chr17	2232636	2232769	+	Target_22897
chr17	2233572	2233664	+	Target_22897
chr17	2233808	2233919	+	Target_22897
chr17	2234240	2234403	+	Target_22897
chr17	2235462	2235653	+	Target_22897
chr17	2236254	2236418	+	Target_22897
chr17	2236850	2237010	+	Target_22897
chr17	2237765	2238190	+	Target_22897
chr17	2238553	2238688	+	Target_22897
chr17	2238804	2239024	+	Target_22897
chr17	2239330	2239434	+	Target_22897
chr17	2239624	2240678	+	Target_22897
chr17	2240805	2241039	+	Target_22897|Target_22897
chr17	2246838	2246914	+	Target_22897|Target_22897
chr17	2264930	2265093	+	Target_22897|Target_22897
chr17	2265402	2265564	+	Target_22897|Target_22897
chr17	2266131	2266199	+	Target_22897|Target_22897
chr17	2266282	2266428	+	Target_22897|Target_22897
chr17	2266758	2266893	+	Target_22897|Target_22897
chr17	2267352	2267477	+	Target_22897|Target_22897
chr17	2267889	2267957	+	Target_22897|Target_22897
chr17	2268190	2268351	+	Target_22897|Target_22897
chr17	2268508	2268635	+	Target_22897|Target_22897
chr17	2270564	2270699	+	Target_22897
chr17	2274555	2274709	+	Target_22897|Target_22897
chr17	2275483	2275548	+	Target_22897|Target_22897
chr17	2275636	2275782	+	Target_22897|Target_22897
chr17	2276246	2276375	+	Target_22897|Target_22897
chr17	2276624	2276807	+	Target_22897|Target_22897
chr17	2278785	2279169	+	Target_22897|Target_22897
chr17	2279430	2279555	+	Target_22897|Target_22897
chr17	2280026	2280109	+	Target_22897|Target_22897
chr17	2280252	2280362	+	Target_22897|Target_22897
chr17	2281150	2281247	+	Target_22897|Target_22897
chr17	2282329	2282497	+	Target_22897|Target_22897
chr17	2282725	2284348	+	Target_22897|Target_22897
chr17	2287353	2290943	+	Target_22897
chr17	2291150	2291343	+	Target_22897
chr17	2297336	2297448	+	Target_22897
chr17	2297598	2297640	+	Target_22897
chr17	2298168	2298748	+	Target_22897
chr17	2303933	2304258	+	Target_22897
chr17	2310274	2310524	+	Target_22897
chr17	2317688	2317765	+	Target_22897
chr17	2318481	2318730	+	Target_22897
chr17	2319347	2323890	+	Target_22897
chr17	2324024	2324198	+	Target_22897
chr17	2341402	2341492	+	Target_22897
chr17	2344783	2344853	+	Target_22897
chr17	2367501	2367644	+	Target_22897
chr17	2371054	2371170	+	Target_22897
chr17	2376817	2376958	+	Target_22897
chr17	2380979	2381179	+	Target_22897
chr17	2405497	2405625	+	Target_22897
chr17	2415052	2415200	+	Target_22897
chr17	2496922	2497300	+	Target_22897
chr17	2541392	2541614	+	Target_22897
chr17	2568665	2568750	+	Target_22897
chr17	2569309	2569384	+	Target_22897
chr17	2570285	2570492	+	Target_22897
chr17	2573456	2573625	+	Target_22897
chr17	2575948	2576051	+	Target_22897
chr17	2577353	2577582	+	Target_22897
chr17	2579798	2579900	+	Target_22897
chr17	2583457	2583614	+	Target_22897
chr17	2585022	2588909	+	Target_22897
chr17	2592679	2594071	+	Target_22897
chr17	2594902	2594976	+	Target_22897
chr17	2595054	2595189	+	Target_22897
chr17	2595297	2595391	+	Target_22897
chr17	2595654	2595776	+	Target_22897
chr17	2595864	2595990	+	Target_22897
chr17	2596073	2596154	+	Target_22897
chr17	2597193	2597333	+	Target_22897
chr17	2597416	2597570	+	Target_22897
chr17	2597773	2597858	+	Target_22897
chr17	2598150	2598395	+	Target_22897
chr17	2598511	2598574	+	Target_22897
chr17	2598667	2598820	+	Target_22897
chr17	2599452	2599553	+	Target_22897
chr17	2599727	2599829	+	Target_22897
chr17	2600012	2600236	+	Target_22897
chr17	2601189	2601884	+	Target_22897
chr17	2603675	2603768	+	Target_22897
chr17	2603971	2604119	+	Target_22897
chr17	2604433	2604559	+	Target_22897
chr17	2604659	2604814	+	Target_22897
chr17	2604906	2605031	+	Target_22897
chr17	2605207	2605351	+	Target_22897
chr17	2606611	2606783	+	Target_22897
chr17	2607655	2607858	+	Target_22897
chr17	2614855	2614927	+	Target_22897
chr17	2651371	2651476	+	Target_22897
chr17	2699731	2699865	+	Target_22897|Target_22897
chr17	2703808	2703844	+	Target_22897|Target_22897
chr17	2808577	2808662	+	Target_22897|Target_22897
chr17	2861052	2861088	+	Target_22897|Target_22897
chr17	2865963	2866008	+	Target_22897
chr17	2866723	2866756	+	Target_22897|Target_22897
chr17	2867149	2867362	+	Target_22897|Target_22897
chr17	2868833	2868937	+	Target_22897|Target_22897
chr17	2883580	2883659	+	Target_22897|Target_22897
chr17	2884488	2884542	+	Target_22897|Target_22897
chr17	2888276	2888360	+	Target_22897|Target_22897
chr17	2894590	2894691	+	Target_22897|Target_22897
chr17	2898630	2898760	+	Target_22897|Target_22897
chr17	2901514	2901670	+	Target_22897|Target_22897
chr17	2908662	2908734	+	Target_22897|Target_22897
chr17	2909248	2909335	+	Target_22897|Target_22897
chr17	2911304	2911439	+	Target_22897|Target_22897
chr17	2921354	2921492	+	Target_22897|Target_22897
chr17	2923770	2923889	+	Target_22897|Target_22897
chr17	2929301	2929415	+	Target_22897|Target_22897
chr17	2929643	2929758	+	Target_22897|Target_22897
chr17	2930237	2930364	+	Target_22897|Target_22897
chr17	2934215	2934292	+	Target_22897|Target_22897
chr17	2935704	2935743	+	Target_22897|Target_22897
chr17	2936685	2941035	+	Target_22897|Target_22897
chr17	2965962	2966901	+	Target_22897
chr17	2995351	2996290	+	Target_22897
chr17	3029903	3030845	+	Target_22897
chr17	3100812	3101742	+	Target_22897
chr17	3118914	3119844	+	Target_22897
chr17	3143969	3144559	+	Target_22897
chr17	3181183	3182268	+	Target_22897
chr17	3194928	3195876	+	Target_22897
chr17	3213538	3214740	+	Target_22897
chr17	3300759	3301704	+	Target_22897
chr17	3323861	3324827	+	Target_22897
chr17	3336163	3337135	+	Target_22897
chr17	3343305	3343632	+	Target_22897|Target_22897|Target_22897|Target_22897|Target_22897|Target_22897
chr17	3346467	3346565	+	Target_22897|Target_22897|Target_22897|Target_22897|Target_22897
chr17	3349765	3349895	+	Target_22897|Target_22897|Target_22897|Target_22897|Target_22897|Target_22897
chr17	3352100	3352443	+	Target_22897|Target_22897|Target_22897|Target_22897|Target_22897|Target_22897
chr17	3365776	3365872	+	Target_22897|Target_22897|Target_22897|Target_22897|Target_22897|Target_22897
chr17	3366000	3366061	+	Target_22897|Target_22897|Target_22897|Target_22897|Target_22897|Target_22897
chr17	3370719	3370848	+	Target_22897|Target_22897|Target_22897|Target_22897|Target_22897
chr17	3372576	3372692	+	Target_22897|Target_22897|Target_22897|Target_22897|Target_22897|Target_22897
chr17	3374724	3375142	+	Target_22897|Target_22897|Target_22897|Target_22897|Target_22897|Target_22897
chr17	3377403	3377468	+	Target_22897
chr17	3379295	3379689	+	Target_22897|Target_22897
chr17	3384896	3385092	+	Target_22897|Target_22897
chr17	3386792	3386886	+	Target_22897|Target_22897
chr17	3392528	3392636	+	Target_22897|Target_22897
chr17	3397643	3397753	+	Target_22897|Target_22897
chr17	3402184	3402700	+	Target_22897|Target_22897
chr17	3416485	3417305	+	Target_22897
chr17	3417886	3417966	+	Target_22897
chr17	3419750	3419863	+	Target_22897
chr17	3421869	3422144	+	Target_22897
chr17	3424266	3424333	+	Target_22897
chr17	3427491	3427657	+	Target_22897
chr17	3430147	3430221	+	Target_22897
chr17	3431318	3431420	+	Target_22897
chr17	3432130	3432289	+	Target_22897
chr17	3433320	3433497	+	Target_22897
chr17	3435950	3436231	+	Target_22897
chr17	3438866	3439007	+	Target_22897
chr17	3445815	3445992	+	Target_22897
chr17	3446767	3446922	+	Target_22897
chr17	3447872	3447959	+	Target_22897
chr17	3448460	3448565	+	Target_22897
chr17	3458025	3458146	+	Target_22897
chr17	3460969	3461289	+	Target_22897
chr17	3468739	3470281	+	Target_22897|Target_22897|Target_22897|Target_22897
chr17	3474817	3474933	+	Target_22897|Target_22897|Target_22897|Target_22897
chr17	3475415	3475543	+	Target_22897|Target_22897|Target_22897|Target_22897
chr17	3476926	3477249	+	Target_22897|Target_22897|Target_22897|Target_22897
chr17	3480419	3480486	+	Target_22897|Target_22897|Target_22897|Target_22897
chr17	3480891	3481057	+	Target_22897|Target_22897|Target_22897|Target_22897
chr17	3483750	3483821	+	Target_22897|Target_22897|Target_22897|Target_22897
chr17	3486631	3486724	+	Target_22897|Target_22897|Target_22897|Target_22897
chr17	3489061	3489220	+	Target_22897|Target_22897|Target_22897|Target_22897
chr17	3491481	3491661	+	Target_22897|Target_22897|Target_22897|Target_22897
chr17	3493100	3493399	+	Target_22897|Target_22897|Target_22897|Target_22897
chr17	3493545	3493686	+	Target_22897|Target_22897|Target_22897|Target_22897
chr17	3494257	3494410	+	Target_22897|Target_22897|Target_22897|Target_22897
chr17	3494480	3494647	+	Target_22897|Target_22897|Target_22897|Target_22897
chr17	3495360	3496171	+	Target_22897|Target_22897|Target_22897|Target_22897
chr17	3498957	3499125	+	Target_22897
chr17	3500211	3500336	+	Target_22897
chr17	3511555	3514266	+	Target_22897|Target_22897|Target_22897
chr17	3518630	3518831	+	Target_22897
chr17	3524530	3524706	+	Target_22897
chr17	3526632	3526785	+	Target_22897
chr17	3527341	3527525	+	Target_22897
chr17	3533498	3533640	+	Target_22897
chr17	3539345	3539616	+	Target_22897
chr17	3539761	3540125	+	Target_22897|Target_22897
chr17	3540400	3540610	+	Target_22897|Target_22897
chr17	3543481	3543561	+	Target_22897|Target_22897
chr17	3550737	3550816	+	Target_22897|Target_22897
chr17	3552140	3552225	+	Target_22897|Target_22897
chr17	3558291	3558395	+	Target_22897|Target_22897
chr17	3558514	3558646	+	Target_22897|Target_22897
chr17	3559780	3559880	+	Target_22897|Target_22897
chr17	3559969	3560089	+	Target_22897|Target_22897
chr17	3561298	3561469	+	Target_22897|Target_22897
chr17	3563151	3563269	+	Target_22897|Target_22897
chr17	3563529	3567179	+	Target_22897|Target_22897|Target_22897|Target_22897|Target_22897|Target_22897
chr17	3567488	3567566	+	Target_22897|Target_22897
chr17	3567972	3568092	+	Target_22897|Target_22897|Target_22897
chr17	3571781	3571973	+	Target_22897|Target_22897
chr17	3572089	3572306	+	Target_22897|Target_22897
chr17	3572351	3575787	+	Target_22897|Target_22897|Target_22897
chr17	3576521	3577171	+	Target_22897|Target_22897|Target_22897|Target_22897
chr17	3582883	3583078	+	Target_22897|Target_22897|Target_22897|Target_22897|Target_22897
chr17	3585189	3585272	+	Target_22897|Target_22897|Target_22897|Target_22897|Target_22897
chr17	3591305	3591399	+	Target_22897|Target_22897|Target_22897|Target_22897|Target_22897
chr17	3591919	3592053	+	Target_22897|Target_22897|Target_22897|Target_22897|Target_22897
chr17	3592785	3592924	+	Target_22897|Target_22897|Target_22897|Target_22897|Target_22897
chr17	3593363	3593444	+	Target_22897|Target_22897|Target_22897|Target_22897|Target_22897
chr17	3593720	3593817	+	Target_22897|Target_22897|Target_22897|Target_22897|Target_22897
chr17	3593898	3593974	+	Target_22897|Target_22897|Target_22897|Target_22897|Target_22897
chr17	3594249	3594321	+	Target_22897|Target_22897|Target_22897
chr17	3594937	3595088	+	Target_22897|Target_22897|Target_22897|Target_22897|Target_22897
chr17	3599162	3599698	+	Target_22897|Target_22897|Target_22897|Target_22897|Target_22897
chr17	3617918	3618236	+	Target_22897
chr17	3619981	3620092	+	Target_22897
chr17	3623600	3623696	+	Target_22897
chr17	3626581	3626677	+	Target_22897
chr17	3626981	3627038	+	Target_22897
chr17	3627196	3629992	+	Target_22897
chr17	3631212	3631320	+	Target_22897
chr17	3631398	3631462	+	Target_22897
chr17	3632771	3632849	+	Target_22897
chr17	3634397	3634477	+	Target_22897
chr17	3635661	3635760	+	Target_22897
chr17	3638110	3638243	+	Target_22897
chr17	3643098	3643172	+	Target_22897
chr17	3646782	3646911	+	Target_22897
chr17	3649057	3649221	+	Target_22897
chr17	3651215	3651346	+	Target_22897
chr17	3653645	3653776	+	Target_22897
chr17	3654943	3655168	+	Target_22897
chr17	3656583	3656724	+	Target_22897
chr17	3657076	3657219	+	Target_22897
chr17	3658410	3658555	+	Target_22897
chr17	3659123	3659191	+	Target_22897
chr17	3660277	3660428	+	Target_22897
chr17	3660999	3661153	+	Target_22897
chr17	3662695	3662847	+	Target_22897
chr17	3663465	3663581	+	Target_22897
chr17	3664306	3664471	+	Target_22897
chr17	3664696	3664814	+	Target_22897
chr17	3665208	3665276	+	Target_22897
chr17	3667162	3667254	+	Target_22897
chr17	3680833	3680954	+	Target_22897
chr17	3704404	3704537	+	Target_22897
chr17	3710044	3716573	+	Target_22897
chr17	3717615	3717777	+	Target_22897
chr17	3719409	3719564	+	Target_22897
chr17	3721556	3721866	+	Target_22897
chr17	3724542	3724646	+	Target_22897
chr17	3725246	3725346	+	Target_22897
chr17	3728235	3728344	+	Target_22897
chr17	3729060	3729137	+	Target_22897
chr17	3729380	3729509	+	Target_22897
chr17	3732536	3732662	+	Target_22897
chr17	3743393	3743499	+	Target_22897
chr17	3746379	3746445	+	Target_22897
chr17	3749334	3749545	+	Target_22897
chr17	3763616	3765577	+	Target_22897|Target_22897
chr17	3768450	3769305	+	Target_22897|Target_22897|Target_22897
chr17	3772780	3772909	+	Target_22897|Target_22897|Target_22897
chr17	3773094	3773182	+	Target_22897|Target_22897|Target_22897
chr17	3775847	3775921	+	Target_22897|Target_22897|Target_22897
chr17	3776702	3776756	+	Target_22897|Target_22897|Target_22897
chr17	3779516	3779716	+	Target_22897|Target_22897|Target_22897
chr17	3783639	3783728	+	Target_22897|Target_22897|Target_22897
chr17	3784920	3784942	+	Target_22897|Target_22897|Target_22897
chr17	3785550	3785664	+	Target_22897
chr17	3785821	3785858	+	Target_22897|Target_22897|Target_22897
chr17	3786335	3786469	+	Target_22897|Target_22897|Target_22897
chr17	3786722	3786774	+	Target_22897|Target_22897|Target_22897
chr17	3787177	3787231	+	Target_22897|Target_22897|Target_22897
chr17	3787673	3787721	+	Target_22897|Target_22897|Target_22897
chr17	3788621	3789024	+	Target_22897|Target_22897|Target_22897
chr17	3793986	3794037	+	Target_22897
chr17	3796232	3796337	+	Target_22897|Target_22897
chr17	3799884	3801173	+	Target_22897
chr17	3801302	3801404	+	Target_22897
chr17	3801777	3801843	+	Target_22897
chr17	3802227	3802318	+	Target_22897
chr17	3802927	3803055	+	Target_22897
chr17	3806495	3806637	+	Target_22897
chr17	3806844	3806925	+	Target_22897
chr17	3807221	3807318	+	Target_22897
chr17	3807623	3807693	+	Target_22897
chr17	3808151	3808223	+	Target_22897
chr17	3808513	3808661	+	Target_22897
chr17	3819382	3819960	+	Target_22897
chr17	3827162	3828735	+	Target_22897|Target_22897|Target_22897|Target_22897|Target_22897|Target_22897|Target_22897|Target_22897
chr17	3831274	3831332	+	Target_22897|Target_22897
chr17	3831520	3831621	+	Target_22897|Target_22897|Target_22897|Target_22897|Target_22897
chr17	3831956	3832074	+	Target_22897|Target_22897|Target_22897|Target_22897|Target_22897|Target_22897|Target_22897
chr17	3832621	3832739	+	Target_22897|Target_22897|Target_22897|Target_22897|Target_22897|Target_22897|Target_22897
chr17	3833594	3833728	+	Target_22897|Target_22897|Target_22897|Target_22897|Target_22897|Target_22897|Target_22897
chr17	3838485	3838571	+	Target_22897|Target_22897|Target_22897|Target_22897|Target_22897|Target_22897|Target_22897
chr17	3839560	3839763	+	Target_22897|Target_22897|Target_22897|Target_22897|Target_22897|Target_22897|Target_22897
chr17	3840709	3840930	+	Target_22897|Target_22897|Target_22897|Target_22897|Target_22897|Target_22897|Target_22897
chr17	3844264	3844600	+	Target_22897|Target_22897|Target_22897|Target_22897|Target_22897|Target_22897|Target_22897
chr17	3844729	3844948	+	Target_22897|Target_22897|Target_22897|Target_22897|Target_22897|Target_22897|Target_22897
chr17	3845899	3846025	+	Target_22897|Target_22897|Target_22897|Target_22897|Target_22897|Target_22897|Target_22897
chr17	3846684	3846816	+	Target_22897|Target_22897|Target_22897|Target_22897|Target_22897|Target_22897|Target_22897
chr17	3847997	3848100	+	Target_22897|Target_22897|Target_22897|Target_22897|Target_22897|Target_22897|Target_22897
chr17	3848353	3848442	+	Target_22897|Target_22897|Target_22897|Target_22897|Target_22897|Target_22897|Target_22897
chr17	3850684	3851149	+	Target_22897|Target_22897|Target_22897|Target_22897|Target_22897|Target_22897|Target_22897
chr17	3853804	3853890	+	Target_22897|Target_22897|Target_22897|Target_22897|Target_22897|Target_22897|Target_22897
chr17	3853986	3854067	+	Target_22897|Target_22897|Target_22897|Target_22897|Target_22897|Target_22897|Target_22897
chr17	3854544	3854683	+	Target_22897|Target_22897|Target_22897|Target_22897|Target_22897|Target_22897|Target_22897
chr17	3854874	3854979	+	Target_22897|Target_22897|Target_22897|Target_22897|Target_22897|Target_22897|Target_22897
chr17	3856640	3856723	+	Target_22897|Target_22897|Target_22897|Target_22897|Target_22897|Target_22897|Target_22897
chr17	3856986	3857004	+	Target_22897|Target_22897|Target_22897|Target_22897|Target_22897|Target_22897|Target_22897
chr17	3867467	3867758	+	Target_22897|Target_22897|Target_22897|Target_22897|Target_22897|Target_22897|Target_22897
chr17	3907738	3910264	+	Target_22897
chr17	3912176	3912248	+	Target_22897
chr17	3912897	3913051	+	Target_22897
chr17	3916742	3916908	+	Target_22897
chr17	3917383	3917482	+	Target_22897
chr17	3917640	3917809	+	Target_22897
chr17	3919616	3919760	+	Target_22897
chr17	3920664	3921024	+	Target_22897
chr17	3921129	3921265	+	Target_22897
chr17	3922962	3923063	+	Target_22897
chr17	3924422	3924614	+	Target_22897
chr17	3926002	3926122	+	Target_22897
chr17	3928212	3928412	+	Target_22897
chr17	3935419	3935552	+	Target_22897
chr17	3936121	3936296	+	Target_22897
chr17	3937308	3937586	+	Target_22897
chr17	3945722	3945862	+	Target_22897
chr17	3947517	3947668	+	Target_22897
chr17	3953001	3953153	+	Target_22897
chr17	3954074	3954337	+	Target_22897
chr17	3955264	3955430	+	Target_22897
chr17	3957350	3957489	+	Target_22897
chr17	3959509	3959639	+	Target_22897
chr17	3961287	3961449	+	Target_22897
chr17	3962464	3962584	+	Target_22897
chr17	3966046	3966211	+	Target_22897
chr17	3967654	3968123	+	Target_22897
chr17	3969740	3969834	+	Target_22897
chr17	3970456	3970536	+	Target_22897
chr17	3973977	3974218	+	Target_22897
chr17	3975901	3976050	+	Target_22897
chr17	3977443	3977645	+	Target_22897
chr17	3978390	3978472	+	Target_22897
chr17	3978556	3978723	+	Target_22897
chr17	3979930	3980053	+	Target_22897
chr17	3980161	3980283	+	Target_22897
chr17	3981176	3981336	+	Target_22897
chr17	3984669	3984784	+	Target_22897
chr17	3985730	3985798	+	Target_22897
chr17	3988963	3989097	+	Target_22897
chr17	3989779	3989949	+	Target_22897
chr17	3990727	3990828	+	Target_22897
chr17	3991971	3992187	+	Target_22897
chr17	3994012	3994124	+	Target_22897
chr17	3999124	3999273	+	Target_22897
chr17	3999902	3999994	+	Target_22897
chr17	4005610	4005709	+	Target_22897
chr17	4007926	4008105	+	Target_22897
chr17	4008986	4009103	+	Target_22897
chr17	4012946	4013157	+	Target_22897
chr17	4015902	4016102	+	Target_22897
chr17	4017592	4017764	+	Target_22897
chr17	4020265	4020460	+	Target_22897
chr17	4027200	4027345	+	Target_22897
chr17	4045835	4046253	+	Target_22897
chr17	4046461	4047299	+	Target_22897|Target_22897|Target_22897
chr17	4053184	4053325	+	Target_22897|Target_22897|Target_22897
chr17	4057967	4058154	+	Target_22897|Target_22897|Target_22897
chr17	4060159	4060995	+	Target_22897|Target_22897|Target_22897
chr17	4066664	4071205	+	Target_22897
chr17	4072491	4072582	+	Target_22897
chr17	4074008	4074155	+	Target_22897
chr17	4075850	4075975	+	Target_22897
chr17	4076648	4076739	+	Target_22897
chr17	4077203	4077351	+	Target_22897
chr17	4080420	4080597	+	Target_22897
chr17	4082151	4082352	+	Target_22897
chr17	4083015	4083172	+	Target_22897
chr17	4084548	4084667	+	Target_22897
chr17	4085475	4085647	+	Target_22897
chr17	4086692	4086846	+	Target_22897
chr17	4087106	4087205	+	Target_22897
chr17	4088112	4088341	+	Target_22897
chr17	4092676	4092774	+	Target_22897
chr17	4097772	4098472	+	Target_22897|Target_22897
chr17	4098697	4098766	+	Target_22897|Target_22897
chr17	4100667	4100872	+	Target_22897|Target_22897
chr17	4109615	4109781	+	Target_22897|Target_22897
chr17	4111227	4111377	+	Target_22897|Target_22897
chr17	4113118	4113242	+	Target_22897|Target_22897
chr17	4120277	4120413	+	Target_22897|Target_22897
chr17	4139066	4139185	+	Target_22897|Target_22897
chr17	4145550	4145743	+	Target_22897|Target_22897
chr17	4167226	4167274	+	Target_22897|Target_22897
chr17	4172511	4175811	+	Target_22897
chr17	4186092	4186216	+	Target_22897
chr17	4192524	4192703	+	Target_22897
chr17	4200011	4200109	+	Target_22897
chr17	4210315	4210418	+	Target_22897
chr17	4269565	4269969	+	Target_22897
chr17	4337218	4337461	+	Target_22897
chr17	4342952	4343018	+	Target_22897
chr17	4348326	4348463	+	Target_22897
chr17	4349342	4349494	+	Target_22897
chr17	4350190	4350257	+	Target_22897
chr17	4351449	4351598	+	Target_22897
chr17	4352529	4352682	+	Target_22897
chr17	4356310	4356500	+	Target_22897
chr17	4381866	4381932	+	Target_22897
chr17	4389522	4389621	+	Target_22897
chr17	4389706	4389878	+	Target_22897
chr17	4391100	4391499	+	Target_22897
chr17	4402128	4402712	+	Target_22897
chr17	4416541	4416607	+	Target_22897
chr17	4428351	4428488	+	Target_22897
chr17	4433926	4434078	+	Target_22897
chr17	4434347	4434414	+	Target_22897
chr17	4435836	4435979	+	Target_22897
chr17	4436271	4436424	+	Target_22897
chr17	4436537	4436727	+	Target_22897
chr17	4437082	4437148	+	Target_22897
chr17	4439370	4439469	+	Target_22897
chr17	4439557	4439721	+	Target_22897
chr17	4440194	4440241	+	Target_22897
chr17	4440747	4443262	+	Target_22897|Target_22897|Target_22897|Target_22897
chr17	4443642	4443779	+	Target_22897|Target_22897
chr17	4444757	4444859	+	Target_22897|Target_22897
chr17	4445078	4445186	+	Target_22897|Target_22897
chr17	4445758	4445827	+	Target_22897|Target_22897
chr17	4445910	4446036	+	Target_22897|Target_22897
chr17	4446207	4446460	+	Target_22897|Target_22897
chr17	4447783	4447941	+	Target_22897|Target_22897
chr17	4448045	4448216	+	Target_22897|Target_22897
chr17	4448320	4448470	+	Target_22897|Target_22897
chr17	4448553	4448640	+	Target_22897|Target_22897
chr17	4448904	4449056	+	Target_22897|Target_22897
chr17	4449140	4449237	+	Target_22897|Target_22897
chr17	4451252	4451352	+	Target_22897|Target_22897
chr17	4451437	4451605	+	Target_22897|Target_22897
chr17	4451818	4451944	+	Target_22897|Target_22897
chr17	4452626	4452737	+	Target_22897|Target_22897
chr17	4453352	4453648	+	Target_22897|Target_22897
chr17	4455174	4455292	+	Target_22897|Target_22897
chr17	4455419	4455587	+	Target_22897|Target_22897
chr17	4455745	4455921	+	Target_22897|Target_22897
chr17	4457104	4457212	+	Target_22897|Target_22897
chr17	4457313	4457388	+	Target_22897|Target_22897
chr17	4457489	4457573	+	Target_22897|Target_22897
chr17	4458155	4458251	+	Target_22897|Target_22897
chr17	4458421	4458681	+	Target_22897|Target_22897
chr17	4460221	4462352	+	Target_22897|Target_22897
chr17	4462637	4462733	+	Target_22897
chr17	4462852	4463055	+	Target_22897|Target_22897
chr17	4463676	4463876	+	Target_22897|Target_22897
chr17	4487275	4487393	+	Target_22897
chr17	4487833	4488299	+	Target_22897
chr17	4495655	4495743	+	Target_22897|Target_22897
chr17	4496223	4496466	+	Target_22897|Target_22897
chr17	4497116	4497192	+	Target_22897|Target_22897
chr17	4498439	4498622	+	Target_22897|Target_22897
chr17	4500154	4500272	+	Target_22897|Target_22897
chr17	4500466	4500618	+	Target_22897|Target_22897
chr17	4510655	4511614	+	Target_22897|Target_22897
chr17	4534213	4535074	+	Target_22897
chr17	4535183	4535351	+	Target_22897
chr17	4535475	4535576	+	Target_22897
chr17	4536155	4536277	+	Target_22897
chr17	4536440	4536610	+	Target_22897
chr17	4536708	4536795	+	Target_22897
chr17	4539053	4539263	+	Target_22897
chr17	4540409	4540553	+	Target_22897
chr17	4541511	4541672	+	Target_22897
chr17	4541875	4541979	+	Target_22897
chr17	4542144	4542267	+	Target_22897
chr17	4542345	4542427	+	Target_22897
chr17	4542724	4542926	+	Target_22897
chr17	4544811	4544960	+	Target_22897
chr17	4574678	4574826	+	Target_22897|Target_22897
chr17	4574985	4576440	+	Target_22897|Target_22897|Target_22897
chr17	4576544	4576751	+	Target_22897|Target_22897
chr17	4576913	4576969	+	Target_22897|Target_22897
chr17	4577804	4577964	+	Target_22897|Target_22897
chr17	4578103	4578251	+	Target_22897|Target_22897
chr17	4578373	4578490	+	Target_22897|Target_22897
chr17	4578568	4578657	+	Target_22897|Target_22897
chr17	4579091	4579179	+	Target_22897|Target_22897
chr17	4579330	4579457	+	Target_22897|Target_22897
chr17	4579651	4579802	+	Target_22897|Target_22897
chr17	4580047	4580107	+	Target_22897|Target_22897
chr17	4585796	4585868	+	Target_22897|Target_22897
chr17	4586097	4586247	+	Target_22897|Target_22897
chr17	4586324	4586406	+	Target_22897
chr17	4594182	4594288	+	Target_22897|Target_22897
chr17	4594672	4594737	+	Target_22897|Target_22897
chr17	4607157	4607632	+	Target_22897|Target_22897
chr17	4613788	4614039	+	Target_22897|Target_22897|Target_22897|Target_22897|Target_22897|Target_22897|Target_22897
chr17	4618307	4618338	+	Target_22897|Target_22897|Target_22897|Target_22897|Target_22897|Target_22897
chr17	4619267	4619328	+	Target_22897|Target_22897|Target_22897|Target_22897|Target_22897|Target_22897|Target_22897
chr17	4619441	4619486	+	Target_22897|Target_22897|Target_22897|Target_22897|Target_22897
chr17	4619706	4619966	+	Target_22897|Target_22897|Target_22897|Target_22897|Target_22897|Target_22897|Target_22897
chr17	4620511	4620571	+	Target_22897|Target_22897|Target_22897|Target_22897|Target_22897|Target_22897|Target_22897
chr17	4620979	4621047	+	Target_22897|Target_22897|Target_22897|Target_22897|Target_22897|Target_22897|Target_22897
chr17	4621182	4621318	+	Target_22897|Target_22897|Target_22897|Target_22897|Target_22897|Target_22897|Target_22897
chr17	4621555	4621640	+	Target_22897|Target_22897|Target_22897|Target_22897|Target_22897|Target_22897|Target_22897
chr17	4621906	4621983	+	Target_22897|Target_22897|Target_22897|Target_22897|Target_22897|Target_22897|Target_22897|Target_22897
chr17	4622577	4622715	+	Target_22897|Target_22897|Target_22897|Target_22897|Target_22897|Target_22897
chr17	4623506	4623594	+	Target_22897|Target_22897|Target_22897|Target_22897|Target_22897|Target_22897|Target_22897
chr17	4623687	4623767	+	Target_22897|Target_22897|Target_22897|Target_22897|Target_22897|Target_22897|Target_22897
chr17	4623844	4623935	+	Target_22897|Target_22897|Target_22897|Target_22897|Target_22897|Target_22897|Target_22897
chr17	4624240	4624795	+	Target_22897|Target_22897|Target_22897|Target_22897|Target_22897|Target_22897|Target_22897
chr17	4634722	4634869	+	Target_22897
chr17	4635070	4635201	+	Target_22897
chr17	4636344	4637774	+	Target_22897|Target_22897
chr17	4637803	4637947	+	Target_22897|Target_22897
chr17	4638386	4638803	+	Target_22897|Target_22897
chr17	4641702	4641785	+	Target_22897|Target_22897
chr17	4642076	4642215	+	Target_22897|Target_22897
chr17	4642555	4643223	+	Target_22897|Target_22897
chr17	4643318	4643345	+	Target_22897|Target_22897
chr17	4643813	4644435	+	Target_22897|Target_22897
chr17	4644876	4645111	+	Target_22897|Target_22897
chr17	4645209	4645365	+	Target_22897|Target_22897
chr17	4645625	4645786	+	Target_22897|Target_22897
chr17	4646597	4646750	+	Target_22897|Target_22897
chr17	4647061	4647142	+	Target_22897|Target_22897
chr17	4647285	4647402	+	Target_22897
chr17	4647484	4647573	+	Target_22897|Target_22897
chr17	4647663	4647762	+	Target_22897|Target_22897
chr17	4647919	4648073	+	Target_22897|Target_22897
chr17	4648164	4648223	+	Target_22897|Target_22897
chr17	4648509	4648670	+	Target_22897|Target_22897
chr17	4649113	4649410	+	Target_22897|Target_22897
chr17	4675186	4675394	+	Target_22897
chr17	4684083	4684164	+	Target_22897
chr17	4685797	4685934	+	Target_22897
chr17	4686148	4686332	+	Target_22897
chr17	4686408	4686506	+	Target_22897
chr17	4688579	4688954	+	Target_22897|Target_22897|Target_22897|Target_22897
chr17	4689195	4689347	+	Target_22897|Target_22897|Target_22897
chr17	4689452	4689729	+	Target_22897|Target_22897|Target_22897|Target_22897
chr17	4692253	4692412	+	Target_22897
chr17	4692520	4692585	+	Target_22897
chr17	4692805	4692972	+	Target_22897
chr17	4693053	4693884	+	Target_22897
chr17	4699456	4699591	+	Target_22897
chr17	4700022	4700090	+	Target_22897
chr17	4700732	4700864	+	Target_22897
chr17	4700976	4701106	+	Target_22897
chr17	4701303	4701448	+	Target_22897
chr17	4701574	4701790	+	Target_22897
chr17	4710395	4710520	+	Target_22897|Target_22897
chr17	4711066	4711176	+	Target_22897|Target_22897
chr17	4711278	4711409	+	Target_22897|Target_22897
chr17	4711568	4711711	+	Target_22897|Target_22897
chr17	4712394	4712500	+	Target_22897|Target_22897
chr17	4712592	4712658	+	Target_22897|Target_22897
chr17	4712787	4712846	+	Target_22897|Target_22897
chr17	4712985	4713078	+	Target_22897|Target_22897
chr17	4713171	4713324	+	Target_22897|Target_22897
chr17	4714096	4714246	+	Target_22897|Target_22897
chr17	4717712	4717796	+	Target_22897|Target_22897
chr17	4717927	4718006	+	Target_22897|Target_22897
chr17	4718770	4718881	+	Target_22897|Target_22897
chr17	4719058	4719229	+	Target_22897|Target_22897
chr17	4719914	4720041	+	Target_22897|Target_22897
chr17	4720231	4720350	+	Target_22897|Target_22897
chr17	4720440	4720554	+	Target_22897|Target_22897
chr17	4721296	4721401	+	Target_22897|Target_22897
chr17	4721591	4721680	+	Target_22897|Target_22897
chr17	4721788	4721902	+	Target_22897|Target_22897
chr17	4722068	4722118	+	Target_22897|Target_22897
chr17	4722378	4722513	+	Target_22897|Target_22897
chr17	4722723	4722877	+	Target_22897|Target_22897
chr17	4725087	4725202	+	Target_22897|Target_22897
chr17	4725934	4726727	+	Target_22897|Target_22897
chr17	4736634	4736935	+	Target_22897|Target_22897|Target_22897|Target_22897
chr17	4781611	4781677	+	Target_22897|Target_22897|Target_22897|Target_22897
chr17	4784278	4784335	+	Target_22897|Target_22897|Target_22897|Target_22897
chr17	4784426	4784552	+	Target_22897|Target_22897|Target_22897|Target_22897
chr17	4787657	4787768	+	Target_22897|Target_22897|Target_22897|Target_22897
chr17	4788206	4788297	+	Target_22897|Target_22897|Target_22897|Target_22897
chr17	4788777	4788908	+	Target_22897|Target_22897|Target_22897|Target_22897
chr17	4789205	4789260	+	Target_22897|Target_22897|Target_22897|Target_22897
chr17	4789414	4789493	+	Target_22897|Target_22897|Target_22897|Target_22897
chr17	4789745	4789921	+	Target_22897|Target_22897|Target_22897|Target_22897
chr17	4790404	4790474	+	Target_22897|Target_22897|Target_22897|Target_22897
chr17	4790874	4791085	+	Target_22897|Target_22897|Target_22897|Target_22897
chr17	4792941	4793058	+	Target_22897|Target_22897|Target_22897|Target_22897
chr17	4793811	4794030	+	Target_22897|Target_22897|Target_22897|Target_22897
chr17	4794245	4794419	+	Target_22897|Target_22897|Target_22897|Target_22897
chr17	4794750	4795011	+	Target_22897|Target_22897|Target_22897|Target_22897
chr17	4795443	4795529	+	Target_22897|Target_22897|Target_22897|Target_22897
chr17	4795696	4795807	+	Target_22897|Target_22897
chr17	4795950	4796063	+	Target_22897|Target_22897|Target_22897|Target_22897
chr17	4796273	4796362	+	Target_22897|Target_22897|Target_22897|Target_22897
chr17	4796580	4796604	+	Target_22897
chr17	4796728	4796892	+	Target_22897|Target_22897|Target_22897|Target_22897
chr17	4797282	4797388	+	Target_22897|Target_22897|Target_22897|Target_22897
chr17	4797468	4797606	+	Target_22897|Target_22897|Target_22897|Target_22897
chr17	4797819	4797928	+	Target_22897|Target_22897|Target_22897|Target_22897
chr17	4798369	4798537	+	Target_22897|Target_22897|Target_22897|Target_22897
chr17	4798644	4798788	+	Target_22897|Target_22897|Target_22897|Target_22897
chr17	4798992	4799127	+	Target_22897|Target_22897|Target_22897|Target_22897
chr17	4799297	4799398	+	Target_22897|Target_22897|Target_22897|Target_22897
chr17	4799487	4799637	+	Target_22897|Target_22897|Target_22897|Target_22897
chr17	4799723	4799883	+	Target_22897|Target_22897|Target_22897|Target_22897
chr17	4799968	4800108	+	Target_22897|Target_22897|Target_22897|Target_22897
chr17	4800498	4802186	+	Target_22897|Target_22897|Target_22897|Target_22897|Target_22897
chr17	4802295	4802402	+	Target_22897
chr17	4802492	4802679	+	Target_22897
chr17	4802762	4802877	+	Target_22897
chr17	4802947	4803123	+	Target_22897
chr17	4803230	4803440	+	Target_22897
chr17	4803531	4806227	+	Target_22897|Target_22897|Target_22897|Target_22897|Target_22897|Target_22897|Target_22897|Target_22897
chr17	4806312	4806369	+	Target_22897
chr17	4835591	4835660	+	Target_22897
chr17	4835893	4838325	+	Target_22897
chr17	4840425	4841191	+	Target_22897|Target_22897|Target_22897
chr17	4841317	4841369	+	Target_22897|Target_22897|Target_22897
chr17	4841448	4841548	+	Target_22897|Target_22897|Target_22897
chr17	4841633	4841724	+	Target_22897|Target_22897|Target_22897
chr17	4841806	4841897	+	Target_22897|Target_22897|Target_22897
chr17	4842063	4842270	+	Target_22897|Target_22897|Target_22897
chr17	4842354	4842507	+	Target_22897|Target_22897
chr17	4843110	4843462	+	Target_22897|Target_22897|Target_22897
chr17	4843629	4843655	+	Target_22897
chr17	4843781	4844288	+	Target_22897
chr17	4844371	4844452	+	Target_22897
chr17	4845635	4845761	+	Target_22897
chr17	4845871	4845959	+	Target_22897
chr17	4846145	4846236	+	Target_22897
chr17	4846473	4846579	+	Target_22897
chr17	4846720	4846814	+	Target_22897
chr17	4847852	4847933	+	Target_22897
chr17	4848009	4848517	+	Target_22897
chr17	4848946	4849292	+	Target_22897
chr17	4849922	4850115	+	Target_22897
chr17	4851557	4851825	+	Target_22897
chr17	4854383	4854519	+	Target_22897|Target_22897|Target_22897
chr17	4855122	4855209	+	Target_22897|Target_22897|Target_22897
chr17	4856089	4856185	+	Target_22897|Target_22897|Target_22897
chr17	4856345	4856404	+	Target_22897|Target_22897
chr17	4856566	4856636	+	Target_22897|Target_22897
chr17	4857006	4857140	+	Target_22897|Target_22897|Target_22897
chr17	4858369	4858592	+	Target_22897|Target_22897|Target_22897
chr17	4858701	4858899	+	Target_22897|Target_22897|Target_22897
chr17	4859236	4859438	+	Target_22897|Target_22897|Target_22897
chr17	4859867	4859976	+	Target_22897|Target_22897|Target_22897
chr17	4860125	4860184	+	Target_22897|Target_22897|Target_22897
chr17	4860272	4860426	+	Target_22897|Target_22897|Target_22897
chr17	4862520	4862938	+	Target_22897
chr17	4863054	4863211	+	Target_22897
chr17	4863316	4863406	+	Target_22897
chr17	4863528	4863613	+	Target_22897
chr17	4863753	4863842	+	Target_22897
chr17	4864080	4864148	+	Target_22897
chr17	4871014	4871132	+	Target_22897
chr17	4871286	4872114	+	Target_22897|Target_22897|Target_22897|Target_22897
chr17	4872201	4872276	+	Target_22897|Target_22897|Target_22897|Target_22897
chr17	4872444	4872632	+	Target_22897|Target_22897|Target_22897|Target_22897
chr17	4872794	4872815	+	Target_22897|Target_22897|Target_22897
chr17	4872924	4872996	+	Target_22897|Target_22897|Target_22897|Target_22897
chr17	4873196	4873380	+	Target_22897|Target_22897|Target_22897|Target_22897
chr17	4873634	4873831	+	Target_22897|Target_22897|Target_22897|Target_22897
chr17	4875526	4875831	+	Target_22897|Target_22897|Target_22897|Target_22897
chr17	4876063	4876286	+	Target_22897|Target_22897|Target_22897|Target_22897
chr17	4876469	4876548	+	Target_22897|Target_22897|Target_22897|Target_22897
chr17	4876879	4877064	+	Target_22897|Target_22897|Target_22897|Target_22897
chr17	4877679	4877795	+	Target_22897|Target_22897|Target_22897|Target_22897
chr17	4880352	4880487	+	Target_22897|Target_22897|Target_22897|Target_22897
chr17	4881798	4881925	+	Target_22897|Target_22897|Target_22897|Target_22897
chr17	4882978	4883916	+	Target_22897|Target_22897|Target_22897|Target_22897
chr17	4884519	4884654	+	Target_22897|Target_22897|Target_22897|Target_22897
chr17	4884972	4885126	+	Target_22897|Target_22897|Target_22897|Target_22897
chr17	4885383	4885455	+	Target_22897|Target_22897|Target_22897
chr17	4886051	4886187	+	Target_22897|Target_22897|Target_22897|Target_22897
chr17	4886270	4886338	+	Target_22897|Target_22897|Target_22897|Target_22897
chr17	4889174	4889278	+	Target_22897|Target_22897|Target_22897|Target_22897
chr17	4889486	4889581	+	Target_22897|Target_22897|Target_22897
chr17	4890248	4890665	+	Target_22897|Target_22897
chr17	4890887	4890960	+	Target_22897|Target_22897
chr17	4891424	4891849	+	Target_22897|Target_22897|Target_22897|Target_22897
chr17	4892073	4892239	+	Target_22897|Target_22897|Target_22897|Target_22897
chr17	4892722	4892919	+	Target_22897|Target_22897|Target_22897|Target_22897
chr17	4893184	4893224	+	Target_22897|Target_22897|Target_22897|Target_22897
chr17	4893446	4893560	+	Target_22897|Target_22897|Target_22897|Target_22897
chr17	4897688	4897770	+	Target_22897|Target_22897|Target_22897|Target_22897
chr17	4899100	4899225	+	Target_22897
chr17	4900135	4900424	+	Target_22897|Target_22897|Target_22897|Target_22897
chr17	4900790	4900905	+	Target_22897|Target_22897|Target_22897|Target_22897
chr17	4901242	4901451	+	Target_22897
chr17	4903144	4903265	+	Target_22897
chr17	4903514	4903647	+	Target_22897
chr17	4904066	4904143	+	Target_22897
chr17	4904516	4904696	+	Target_22897
chr17	4905353	4905419	+	Target_22897
chr17	4905758	4905937	+	Target_22897
chr17	4906025	4906137	+	Target_22897
chr17	4906906	4906984	+	Target_22897
chr17	4907145	4907211	+	Target_22897
chr17	4907292	4907368	+	Target_22897
chr17	4907861	4907940	+	Target_22897
chr17	4908149	4908295	+	Target_22897
chr17	4910209	4910379	+	Target_22897
chr17	4910557	4910637	+	Target_22897
chr17	4910761	4910837	+	Target_22897
chr17	4916947	4917027	+	Target_22897
chr17	4918037	4918132	+	Target_22897
chr17	4923290	4923374	+	Target_22897
chr17	4923786	4923973	+	Target_22897
chr17	4924100	4924173	+	Target_22897
chr17	4925386	4926004	+	Target_22897
chr17	4926762	4931694	+	Target_22897
chr17	4935896	4936464	+	Target_22897|Target_22897
chr17	4936555	4936679	+	Target_22897|Target_22897
chr17	4936773	4937653	+	Target_22897|Target_22897
chr17	4937771	4938042	+	Target_22897|Target_22897
chr17	4938155	4938727	+	Target_22897|Target_22897
chr17	4981753	4981870	+	Target_22897
chr17	4994791	4999669	+	Target_22897
chr17	5009030	5009828	+	Target_22897
chr17	5012220	5012347	+	Target_22897
chr17	5012688	5013163	+	Target_22897
chr17	5015094	5015646	+	Target_22897
chr17	5026271	5026397	+	Target_22897
chr17	5031686	5033384	+	Target_22897
chr17	5033661	5033734	+	Target_22897
chr17	5033896	5033979	+	Target_22897
chr17	5035690	5035730	+	Target_22897
chr17	5036204	5036285	+	Target_22897
chr17	5036737	5036845	+	Target_22897
chr17	5037181	5037291	+	Target_22897
chr17	5038528	5038577	+	Target_22897
chr17	5039102	5039223	+	Target_22897
chr17	5039934	5040029	+	Target_22897
chr17	5040415	5040481	+	Target_22897
chr17	5040945	5041045	+	Target_22897
chr17	5041415	5041568	+	Target_22897
chr17	5042549	5042969	+	Target_22897
chr17	5044719	5044794	+	Target_22897
chr17	5045297	5045436	+	Target_22897
chr17	5045691	5045797	+	Target_22897
chr17	5047984	5048158	+	Target_22897
chr17	5048699	5048874	+	Target_22897
chr17	5049317	5049469	+	Target_22897
chr17	5050377	5050489	+	Target_22897
chr17	5051850	5052062	+	Target_22897
chr17	5058716	5058901	+	Target_22897
chr17	5064822	5064909	+	Target_22897
chr17	5066178	5066299	+	Target_22897
chr17	5071226	5071418	+	Target_22897
chr17	5072061	5072350	+	Target_22897
chr17	5073773	5074210	+	Target_22897
chr17	5074881	5074974	+	Target_22897
chr17	5076099	5078324	+	Target_22897
chr17	5082830	5087571	+	Target_22897
chr17	5095042	5095178	+	Target_22897
chr17	5095378	5095458	+	Target_22897
chr17	5113044	5113190	+	Target_22897
chr17	5113900	5114250	+	Target_22897
chr17	5117344	5117504	+	Target_22897
chr17	5118219	5118293	+	Target_22897
chr17	5118441	5118588	+	Target_22897
chr17	5124581	5124645	+	Target_22897
chr17	5126611	5126779	+	Target_22897|Target_22897
chr17	5137118	5137237	+	Target_22897
chr17	5137887	5138106	+	Target_22897|Target_22897
chr17	5138242	5138931	+	Target_22897
chr17	5185557	5185815	+	Target_22897|Target_22897
chr17	5211988	5212117	+	Target_22897|Target_22897
chr17	5235243	5235447	+	Target_22897|Target_22897
chr17	5238478	5238639	+	Target_22897|Target_22897
chr17	5241313	5241433	+	Target_22897|Target_22897
chr17	5250084	5250220	+	Target_22897|Target_22897
chr17	5253745	5253924	+	Target_22897|Target_22897
chr17	5257653	5257785	+	Target_22897|Target_22897
chr17	5264502	5264970	+	Target_22897|Target_22897
chr17	5266206	5266311	+	Target_22897|Target_22897
chr17	5268416	5268533	+	Target_22897|Target_22897
chr17	5271664	5271763	+	Target_22897|Target_22897
chr17	5276608	5276749	+	Target_22897|Target_22897
chr17	5280410	5280600	+	Target_22897|Target_22897
chr17	5281471	5281527	+	Target_22897|Target_22897
chr17	5283658	5283757	+	Target_22897
chr17	5284683	5284800	+	Target_22897|Target_22897
chr17	5286416	5286863	+	Target_22897|Target_22897
chr17	5286888	5289132	+	Target_22897|Target_22897
chr17	5289345	5289589	+	Target_22897
chr17	5290027	5290146	+	Target_22897
chr17	5290303	5290430	+	Target_22897
chr17	5290705	5290786	+	Target_22897
chr17	5290924	5290990	+	Target_22897
chr17	5291098	5291224	+	Target_22897
chr17	5292121	5292280	+	Target_22897
chr17	5294880	5294982	+	Target_22897
chr17	5298210	5298301	+	Target_22897
chr17	5302871	5302970	+	Target_22897
chr17	5307418	5307566	+	Target_22897
chr17	5308376	5308563	+	Target_22897
chr17	5312052	5312229	+	Target_22897
chr17	5314022	5314109	+	Target_22897
chr17	5317328	5317454	+	Target_22897
chr17	5319832	5320002	+	Target_22897
chr17	5322673	5323611	+	Target_22897|Target_22897|Target_22897|Target_22897|Target_22897|Target_22897|Target_22897|Target_22897|Target_22897|Target_22897|Target_22897|Target_22897|Target_22897|Target_22897|Target_22897
chr17	5324615	5324786	+	Target_22897|Target_22897|Target_22897|Target_22897|Target_22897|Target_22897|Target_22897|Target_22897|Target_22897|Target_22897|Target_22897|Target_22897|Target_22897|Target_22897
chr17	5326088	5326149	+	Target_22897|Target_22897|Target_22897|Target_22897|Target_22897|Target_22897|Target_22897|Target_22897|Target_22897|Target_22897|Target_22897|Target_22897|Target_22897|Target_22897
chr17	5329290	5329619	+	Target_22897|Target_22897|Target_22897|Target_22897|Target_22897|Target_22897|Target_22897|Target_22897|Target_22897|Target_22897|Target_22897|Target_22897|Target_22897|Target_22897
chr17	5331390	5332985	+	Target_22897|Target_22897|Target_22897|Target_22897|Target_22897|Target_22897|Target_22897|Target_22897|Target_22897
chr17	5335861	5336484	+	Target_22897|Target_22897|Target_22897|Target_22897|Target_22897|Target_22897|Target_22897|Target_22897|Target_22897|Target_22897|Target_22897
chr17	5336612	5336735	+	Target_22897
chr17	5336988	5337087	+	Target_22897
chr17	5338192	5338286	+	Target_22897
chr17	5341442	5341593	+	Target_22897
chr17	5342161	5342471	+	Target_22897
chr17	5344231	5347833	+	Target_22897|Target_22897
chr17	5352128	5352215	+	Target_22897|Target_22897
chr17	5353522	5353726	+	Target_22897|Target_22897
chr17	5354126	5354254	+	Target_22897|Target_22897
chr17	5356899	5356988	+	Target_22897|Target_22897
chr17	5357140	5357300	+	Target_22897|Target_22897
chr17	5358479	5358591	+	Target_22897|Target_22897
chr17	5359316	5359502	+	Target_22897|Target_22897
chr17	5364258	5364429	+	Target_22897|Target_22897
chr17	5365638	5365866	+	Target_22897|Target_22897
chr17	5366848	5367009	+	Target_22897
chr17	5371890	5372380	+	Target_22897|Target_22897
chr17	5377612	5378109	+	Target_22897
chr17	5383373	5383464	+	Target_22897
chr17	5383706	5383902	+	Target_22897
chr17	5384615	5384709	+	Target_22897
chr17	5386128	5386202	+	Target_22897
chr17	5388470	5388536	+	Target_22897
chr17	5389388	5389494	+	Target_22897
chr17	5390246	5390365	+	Target_22897
chr17	5391515	5391909	+	Target_22897
chr17	5392142	5394130	+	Target_22897
chr17	5402746	5403270	+	Target_22897
chr17	5403350	5404319	+	Target_22897
chr17	5404718	5405192	+	Target_22897
chr17	5417437	5418393	+	Target_22897|Target_22897|Target_22897|Target_22897
chr17	5418792	5418837	+	Target_22897|Target_22897|Target_22897|Target_22897
chr17	5421065	5421207	+	Target_22897|Target_22897|Target_22897|Target_22897|Target_22897
chr17	5424200	5424332	+	Target_22897|Target_22897|Target_22897
chr17	5424843	5425106	+	Target_22897|Target_22897|Target_22897|Target_22897|Target_22897
chr17	5433800	5434024	+	Target_22897|Target_22897|Target_22897|Target_22897|Target_22897
chr17	5436141	5436304	+	Target_22897|Target_22897|Target_22897|Target_22897|Target_22897
chr17	5436611	5436704	+	Target_22897|Target_22897|Target_22897|Target_22897|Target_22897
chr17	5437216	5437308	+	Target_22897|Target_22897|Target_22897|Target_22897|Target_22897
chr17	5440170	5440260	+	Target_22897|Target_22897|Target_22897
chr17	5442734	5442905	+	Target_22897|Target_22897|Target_22897|Target_22897|Target_22897
chr17	5445176	5445347	+	Target_22897|Target_22897|Target_22897|Target_22897|Target_22897
chr17	5456705	5456876	+	Target_22897|Target_22897|Target_22897|Target_22897|Target_22897
chr17	5461658	5463363	+	Target_22897|Target_22897|Target_22897|Target_22897|Target_22897
chr17	5485178	5485382	+	Target_22897|Target_22897|Target_22897|Target_22897|Target_22897
chr17	5485989	5486166	+	Target_22897|Target_22897|Target_22897|Target_22897|Target_22897
chr17	5487006	5487832	+	Target_22897|Target_22897|Target_22897|Target_22897|Target_22897
chr17	5675553	5676347	+	Target_22897
chr17	5740500	5740536	+	Target_22897
chr17	5792076	5792150	+	Target_22897
chr17	5833099	5834016	+	Target_22897
chr17	5973933	5973972	+	Target_22897
chr17	5983690	5984405	+	Target_22897
chr17	5991309	5991424	+	Target_22897
chr17	5993640	5993825	+	Target_22897
chr17	5998421	5998543	+	Target_22897
chr17	6012926	6013086	+	Target_22897
chr17	6014090	6014255	+	Target_22897
chr17	6021307	6021508	+	Target_22897
chr17	6023628	6027747	+	Target_22897
chr17	6327058	6329150	+	Target_22897|Target_22897|Target_22897
chr17	6329934	6330076	+	Target_22897|Target_22897|Target_22897
chr17	6330200	6330377	+	Target_22897|Target_22897|Target_22897
chr17	6331637	6331826	+	Target_22897|Target_22897
chr17	6337238	6337418	+	Target_22897|Target_22897
chr17	6338328	6338519	+	Target_22897|Target_22897|Target_22897
chr17	6347734	6347808	+	Target_22897|Target_22897
chr17	6348395	6348724	+	Target_22897|Target_22897
chr17	6350782	6351078	+	Target_22897|Target_22897
chr17	6352631	6352727	+	Target_22897|Target_22897
chr17	6353347	6353392	+	Target_22897
chr17	6353681	6354385	+	Target_22897|Target_22897
chr17	6354582	6358963	+	Target_22897|Target_22897
chr17	6360913	6361042	+	Target_22897|Target_22897
chr17	6364692	6364876	+	Target_22897|Target_22897
chr17	6367051	6367201	+	Target_22897|Target_22897
chr17	6367489	6367638	+	Target_22897|Target_22897
chr17	6367974	6368091	+	Target_22897|Target_22897
chr17	6371544	6371661	+	Target_22897|Target_22897
chr17	6373579	6373728	+	Target_22897|Target_22897
chr17	6374480	6374675	+	Target_22897|Target_22897
chr17	6375976	6376147	+	Target_22897|Target_22897
chr17	6377751	6377924	+	Target_22897|Target_22897
chr17	6380348	6380533	+	Target_22897|Target_22897
chr17	6381294	6381417	+	Target_22897|Target_22897
chr17	6381866	6382056	+	Target_22897|Target_22897
chr17	6386836	6387072	+	Target_22897|Target_22897
chr17	6387535	6387612	+	Target_22897|Target_22897
chr17	6406846	6406894	+	Target_22897|Target_22897
chr17	6428675	6428783	+	Target_22897
chr17	6441306	6441402	+	Target_22897|Target_22897
chr17	6459704	6459877	+	Target_22897|Target_22897
chr17	6481644	6483184	+	Target_22897
chr17	6493098	6493323	+	Target_22897
chr17	6493829	6493950	+	Target_22897
chr17	6498291	6498373	+	Target_22897
chr17	6499477	6499663	+	Target_22897
chr17	6502556	6502640	+	Target_22897
chr17	6503699	6503778	+	Target_22897
chr17	6510192	6510282	+	Target_22897
chr17	6510500	6510590	+	Target_22897
chr17	6511667	6511784	+	Target_22897
chr17	6513313	6513480	+	Target_22897
chr17	6515238	6515468	+	Target_22897
chr17	6524107	6524318	+	Target_22897
chr17	6526201	6526417	+	Target_22897
chr17	6526828	6526891	+	Target_22897
chr17	6528074	6528181	+	Target_22897
chr17	6531436	6532061	+	Target_22897
chr17	6538330	6538491	+	Target_22897
chr17	6543956	6544547	+	Target_22897|Target_22897
chr17	6545072	6545154	+	Target_22897
chr17	6545568	6545644	+	Target_22897
chr17	6546270	6547979	+	Target_22897|Target_22897
chr17	6553301	6553398	+	Target_22897
chr17	6553675	6553753	+	Target_22897
chr17	6554820	6554954	+	Target_22897
chr17	6555058	6556617	+	Target_22897
chr17	6558758	6558828	+	Target_22897|Target_22897
chr17	6561037	6561102	+	Target_22897
chr17	6561180	6561303	+	Target_22897
chr17	6562072	6562233	+	Target_22897
chr17	6563243	6563387	+	Target_22897
chr17	6564522	6564701	+	Target_22897
chr17	6588038	6589657	+	Target_22897|Target_22897
chr17	6590847	6590985	+	Target_22897
chr17	6594097	6594259	+	Target_22897|Target_22897
chr17	6596362	6596481	+	Target_22897|Target_22897
chr17	6597415	6597516	+	Target_22897|Target_22897
chr17	6599044	6599260	+	Target_22897|Target_22897
chr17	6604322	6604445	+	Target_22897|Target_22897
chr17	6606288	6606457	+	Target_22897|Target_22897
chr17	6607196	6607375	+	Target_22897|Target_22897
chr17	6609960	6610097	+	Target_22897|Target_22897
chr17	6610346	6610475	+	Target_22897|Target_22897
chr17	6616550	6616740	+	Target_22897|Target_22897
chr17	6659155	6659429	+	Target_22897|Target_22897|Target_22897|Target_22897|Target_22897
chr17	6661407	6661543	+	Target_22897|Target_22897|Target_22897|Target_22897|Target_22897
chr17	6662980	6663037	+	Target_22897|Target_22897
chr17	6663724	6663920	+	Target_22897|Target_22897|Target_22897|Target_22897
chr17	6665473	6665559	+	Target_22897|Target_22897|Target_22897
chr17	6673961	6674303	+	Target_22897|Target_22897|Target_22897|Target_22897|Target_22897
chr17	6676431	6678964	+	Target_22897|Target_22897|Target_22897|Target_22897|Target_22897
chr17	6679551	6679591	+	Target_22897
chr17	6683107	6684210	+	Target_22897
chr17	6690098	6690275	+	Target_22897
chr17	6690618	6690965	+	Target_22897
chr17	6703299	6703553	+	Target_22897
chr17	6704065	6704262	+	Target_22897
chr17	6716149	6716372	+	Target_22897
chr17	6718481	6718625	+	Target_22897
chr17	6719152	6719281	+	Target_22897
chr17	6722511	6722677	+	Target_22897
chr17	6733505	6733712	+	Target_22897
chr17	6734967	6735060	+	Target_22897
chr17	6756894	6757379	+	Target_22897
chr17	6757532	6757754	+	Target_22897
chr17	6795321	6795394	+	Target_22897
chr17	6797636	6797832	+	Target_22897
chr17	6798202	6798325	+	Target_22897
chr17	6798414	6798518	+	Target_22897
chr17	6798661	6798822	+	Target_22897
chr17	6799634	6799778	+	Target_22897
chr17	6799872	6800082	+	Target_22897
chr17	6801847	6802017	+	Target_22897
chr17	6802118	6802248	+	Target_22897
chr17	6802709	6802809	+	Target_22897
chr17	6802911	6803079	+	Target_22897
chr17	6803186	6803668	+	Target_22897
chr17	6888441	6888859	+	Target_22897
chr17	6899383	6899571	+	Target_22897
chr17	6900144	6900346	+	Target_22897
chr17	6901827	6901909	+	Target_22897
chr17	6902033	6902156	+	Target_22897
chr17	6902271	6902375	+	Target_22897
chr17	6902624	6902785	+	Target_22897
chr17	6903654	6903798	+	Target_22897
chr17	6904920	6905130	+	Target_22897
chr17	6908575	6908662	+	Target_22897
chr17	6909176	6909346	+	Target_22897
chr17	6909804	6909926	+	Target_22897
chr17	6913065	6913208	+	Target_22897|Target_22897
chr17	6913274	6913445	+	Target_22897
chr17	6913562	6914055	+	Target_22897
chr17	6915514	6915653	+	Target_22897
chr17	6915735	6916080	+	Target_22897|Target_22897|Target_22897|Target_22897
chr17	6916637	6916854	+	Target_22897
chr17	6916984	6917061	+	Target_22897|Target_22897|Target_22897|Target_22897
chr17	6917463	6918197	+	Target_22897|Target_22897|Target_22897|Target_22897|Target_22897|Target_22897|Target_22897
chr17	6918380	6918475	+	Target_22897|Target_22897|Target_22897|Target_22897
chr17	6919092	6919333	+	Target_22897|Target_22897|Target_22897|Target_22897
chr17	6919813	6920004	+	Target_22897|Target_22897|Target_22897|Target_22897
chr17	6920228	6920333	+	Target_22897|Target_22897|Target_22897|Target_22897
chr17	6920387	6920843	+	Target_22897|Target_22897|Target_22897|Target_22897|Target_22897
chr17	6920933	6921020	+	Target_22897
chr17	6921229	6921341	+	Target_22897
chr17	6922696	6922973	+	Target_22897
chr17	6926368	6926418	+	Target_22897
chr17	6926978	6927169	+	Target_22897
chr17	6927401	6927623	+	Target_22897
chr17	6927719	6928082	+	Target_22897
chr17	6928394	6928519	+	Target_22897
chr17	6929775	6929940	+	Target_22897
chr17	6930023	6930154	+	Target_22897
chr17	6930268	6930406	+	Target_22897
chr17	6930821	6932961	+	Target_22897
chr17	6939393	6939900	+	Target_22897
chr17	6940045	6940189	+	Target_22897
chr17	6941470	6942208	+	Target_22897
chr17	6943081	6943440	+	Target_22897
chr17	6944948	6945227	+	Target_22897
chr17	6945314	6946082	+	Target_22897
chr17	6946248	6946392	+	Target_22897
chr17	6946630	6947242	+	Target_22897
chr17	6977855	6978541	+	Target_22897|Target_22897
chr17	6978678	6978785	+	Target_22897|Target_22897
chr17	6979049	6979204	+	Target_22897|Target_22897
chr17	6979294	6979471	+	Target_22897|Target_22897
chr17	6980051	6980123	+	Target_22897|Target_22897
chr17	6980210	6980306	+	Target_22897|Target_22897
chr17	6981315	6981432	+	Target_22897|Target_22897
chr17	6982064	6982204	+	Target_22897|Target_22897
chr17	6983370	6983600	+	Target_22897|Target_22897
chr17	7004640	7005059	+	Target_22897|Target_22897|Target_22897|Target_22897|Target_22897
chr17	7005408	7005515	+	Target_22897|Target_22897|Target_22897|Target_22897|Target_22897
chr17	7010318	7010470	+	Target_22897|Target_22897|Target_22897|Target_22897|Target_22897
chr17	7010549	7010636	+	Target_22897|Target_22897|Target_22897|Target_22897|Target_22897
chr17	7011154	7011226	+	Target_22897|Target_22897|Target_22897|Target_22897|Target_22897
chr17	7011780	7011876	+	Target_22897|Target_22897|Target_22897|Target_22897|Target_22897
chr17	7012075	7012207	+	Target_22897|Target_22897|Target_22897|Target_22897|Target_22897
chr17	7017435	7017717	+	Target_22897|Target_22897|Target_22897|Target_22897|Target_22897
chr17	7017933	7018130	+	Target_22897|Target_22897|Target_22897|Target_22897
chr17	7076750	7077152	+	Target_22897|Target_22897
chr17	7077279	7077386	+	Target_22897|Target_22897
chr17	7077456	7077608	+	Target_22897|Target_22897
chr17	7077692	7077779	+	Target_22897|Target_22897
chr17	7080148	7080220	+	Target_22897|Target_22897
chr17	7080299	7080395	+	Target_22897|Target_22897
chr17	7080528	7080645	+	Target_22897
chr17	7081812	7081907	+	Target_22897|Target_22897
chr17	7082508	7082883	+	Target_22897|Target_22897
chr17	7093209	7094133	+	Target_22897|Target_22897
chr17	7094585	7094677	+	Target_22897|Target_22897
chr17	7095211	7095321	+	Target_22897|Target_22897
chr17	7096263	7096436	+	Target_22897|Target_22897
chr17	7096801	7096903	+	Target_22897|Target_22897
chr17	7096985	7097033	+	Target_22897|Target_22897
chr17	7097162	7097190	+	Target_22897|Target_22897
chr17	7097282	7097319	+	Target_22897|Target_22897
chr17	7097637	7097814	+	Target_22897|Target_22897
chr17	7099538	7099653	+	Target_22897|Target_22897
chr17	7099791	7099894	+	Target_22897|Target_22897
chr17	7100075	7100371	+	Target_22897|Target_22897
chr17	7106221	7106366	+	Target_22897|Target_22897
chr17	7106511	7106648	+	Target_22897|Target_22897
chr17	7106742	7106912	+	Target_22897|Target_22897
chr17	7107010	7107135	+	Target_22897|Target_22897
chr17	7107326	7107386	+	Target_22897|Target_22897
chr17	7107517	7107571	+	Target_22897|Target_22897
chr17	7111492	7111558	+	Target_22897|Target_22897
chr17	7120436	7120928	+	Target_22897
chr17	7121559	7121600	+	Target_22897
chr17	7121859	7121958	+	Target_22897
chr17	7122149	7123369	+	Target_22897|Target_22897|Target_22897
chr17	7123440	7123516	+	Target_22897|Target_22897
chr17	7123782	7123848	+	Target_22897
chr17	7123922	7123995	+	Target_22897|Target_22897
chr17	7124084	7124149	+	Target_22897|Target_22897
chr17	7124242	7124377	+	Target_22897|Target_22897
chr17	7124856	7125001	+	Target_22897|Target_22897
chr17	7125270	7125400	+	Target_22897|Target_22897
chr17	7125495	7125621	+	Target_22897|Target_22897
chr17	7125985	7126184	+	Target_22897|Target_22897
chr17	7126451	7126556	+	Target_22897|Target_22897
chr17	7126615	7126698	+	Target_22897
chr17	7126962	7127049	+	Target_22897|Target_22897
chr17	7127131	7127194	+	Target_22897|Target_22897
chr17	7127286	7127388	+	Target_22897|Target_22897
chr17	7127464	7127562	+	Target_22897|Target_22897
chr17	7127639	7127712	+	Target_22897|Target_22897
chr17	7127798	7127871	+	Target_22897|Target_22897
chr17	7127960	7128033	+	Target_22897|Target_22897
chr17	7128127	7128203	+	Target_22897|Target_22897
chr17	7128275	7128585	+	Target_22897|Target_22897
chr17	7128660	7129632	+	Target_22897
chr17	7129739	7129958	+	Target_22897
chr17	7130408	7130588	+	Target_22897
chr17	7130722	7130854	+	Target_22897
chr17	7130973	7131102	+	Target_22897
chr17	7131295	7131363	+	Target_22897
chr17	7132287	7132364	+	Target_22897
chr17	7132453	7132593	+	Target_22897
chr17	7132696	7132766	+	Target_22897
chr17	7132906	7132997	+	Target_22897
chr17	7133126	7133262	+	Target_22897
chr17	7133364	7133474	+	Target_22897
chr17	7133603	7133749	+	Target_22897
chr17	7134046	7134116	+	Target_22897
chr17	7137387	7137863	+	Target_22897
chr17	7138346	7139159	+	Target_22897
chr17	7139248	7140086	+	Target_22897
chr17	7140703	7140796	+	Target_22897
chr17	7140947	7140979	+	Target_22897
chr17	7142564	7142825	+	Target_22897
chr17	7143737	7144238	+	Target_22897
chr17	7144660	7144779	+	Target_22897
chr17	7144919	7144998	+	Target_22897
chr17	7145559	7145753	+	Target_22897
chr17	7146905	7147564	+	Target_22897|Target_22897
chr17	7147869	7147954	+	Target_22897|Target_22897
chr17	7149344	7149456	+	Target_22897|Target_22897
chr17	7149572	7149689	+	Target_22897|Target_22897
chr17	7150109	7150181	+	Target_22897|Target_22897
chr17	7150382	7150501	+	Target_22897|Target_22897
chr17	7150595	7150662	+	Target_22897|Target_22897
chr17	7154513	7154995	+	Target_22897|Target_22897
chr17	7155117	7155259	+	Target_22897
chr17	7155371	7155401	+	Target_22897
chr17	7155550	7155915	+	Target_22897|Target_22897|Target_22897|Target_22897|Target_22897|Target_22897
chr17	7156088	7156149	+	Target_22897|Target_22897|Target_22897|Target_22897
chr17	7156236	7156317	+	Target_22897|Target_22897|Target_22897|Target_22897
chr17	7157901	7158122	+	Target_22897|Target_22897|Target_22897|Target_22897
chr17	7160175	7160357	+	Target_22897|Target_22897|Target_22897|Target_22897
chr17	7161906	7163855	+	Target_22897|Target_22897|Target_22897|Target_22897|Target_22897|Target_22897|Target_22897|Target_22897|Target_22897|Target_22897|Target_22897|Target_22897|Target_22897
chr17	7163960	7164045	+	Target_22897|Target_22897
chr17	7164139	7164304	+	Target_22897|Target_22897|Target_22897
chr17	7165139	7166264	+	Target_22897|Target_22897|Target_22897
chr17	7166477	7166512	+	Target_22897
chr17	7185053	7185286	+	Target_22897
chr17	7186563	7186680	+	Target_22897
chr17	7186791	7186964	+	Target_22897
chr17	7187056	7187181	+	Target_22897
chr17	7187292	7187408	+	Target_22897
chr17	7187535	7187698	+	Target_22897
chr17	7187803	7187991	+	Target_22897
chr17	7188153	7188258	+	Target_22897
chr17	7188406	7188508	+	Target_22897
chr17	7189023	7189227	+	Target_22897
chr17	7189744	7191367	+	Target_22897
chr17	7191570	7191962	+	Target_22897
chr17	7192067	7192157	+	Target_22897
chr17	7192848	7193044	+	Target_22897
chr17	7193286	7193390	+	Target_22897
chr17	7193569	7193854	+	Target_22897
chr17	7194411	7194501	+	Target_22897
chr17	7195344	7195378	+	Target_22897
chr17	7196793	7196857	+	Target_22897
chr17	7197548	7197876	+	Target_22897
chr17	7210317	7210434	+	Target_22897
chr17	7210855	7211071	+	Target_22897
chr17	7211287	7211432	+	Target_22897
chr17	7211693	7211894	+	Target_22897
chr17	7212933	7213119	+	Target_22897|Target_22897|Target_22897|Target_22897
chr17	7214336	7214441	+	Target_22897|Target_22897|Target_22897|Target_22897
chr17	7214668	7214800	+	Target_22897|Target_22897|Target_22897|Target_22897
chr17	7214896	7214970	+	Target_22897|Target_22897|Target_22897|Target_22897
chr17	7215140	7215782	+	Target_22897|Target_22897|Target_22897|Target_22897
chr17	7215977	7216158	+	Target_22897
chr17	7216347	7216443	+	Target_22897
chr17	7216530	7216610	+	Target_22897
chr17	7216698	7216788	+	Target_22897
chr17	7216886	7217040	+	Target_22897
chr17	7217224	7217307	+	Target_22897
chr17	7217398	7217478	+	Target_22897
chr17	7217609	7217722	+	Target_22897
chr17	7217806	7217916	+	Target_22897
chr17	7218277	7218438	+	Target_22897
chr17	7218649	7218658	+	Target_22897
chr17	7218950	7219646	+	Target_22897|Target_22897
chr17	7220523	7220689	+	Target_22897|Target_22897
chr17	7220779	7220892	+	Target_22897|Target_22897
chr17	7221106	7221251	+	Target_22897|Target_22897
chr17	7221383	7221491	+	Target_22897|Target_22897
chr17	7221587	7221675	+	Target_22897|Target_22897
chr17	7221813	7221993	+	Target_22897|Target_22897
chr17	7222368	7222527	+	Target_22897|Target_22897
chr17	7224077	7224242	+	Target_22897|Target_22897
chr17	7224430	7224592	+	Target_22897|Target_22897
chr17	7224679	7224778	+	Target_22897|Target_22897
chr17	7224878	7225106	+	Target_22897|Target_22897
chr17	7225183	7225329	+	Target_22897|Target_22897
chr17	7226053	7226185	+	Target_22897|Target_22897
chr17	7226266	7226442	+	Target_22897|Target_22897
chr17	7226803	7226882	+	Target_22897|Target_22897
chr17	7226965	7227042	+	Target_22897|Target_22897
chr17	7227132	7227331	+	Target_22897|Target_22897
chr17	7227426	7227589	+	Target_22897|Target_22897
chr17	7227713	7227799	+	Target_22897|Target_22897
chr17	7228117	7228299	+	Target_22897|Target_22897
chr17	7228527	7228792	+	Target_22897|Target_22897
chr17	7228959	7229032	+	Target_22897|Target_22897
chr17	7229573	7229662	+	Target_22897|Target_22897
chr17	7229755	7229867	+	Target_22897|Target_22897
chr17	7230029	7230328	+	Target_22897|Target_22897
chr17	7230483	7230549	+	Target_22897|Target_22897
chr17	7230758	7231203	+	Target_22897|Target_22897
chr17	7232349	7232638	+	Target_22897|Target_22897
chr17	7239847	7240106	+	Target_22897
chr17	7240630	7240688	+	Target_22897
chr17	7245266	7245386	+	Target_22897
chr17	7245593	7245647	+	Target_22897
chr17	7245734	7245793	+	Target_22897
chr17	7246697	7246881	+	Target_22897
chr17	7247024	7247069	+	Target_22897
chr17	7247179	7247275	+	Target_22897
chr17	7247367	7247442	+	Target_22897
chr17	7247857	7247967	+	Target_22897
chr17	7249562	7249614	+	Target_22897
chr17	7249709	7249810	+	Target_22897
chr17	7250126	7250250	+	Target_22897
chr17	7250349	7250561	+	Target_22897
chr17	7251240	7251310	+	Target_22897
chr17	7251445	7251540	+	Target_22897
chr17	7251624	7251794	+	Target_22897
chr17	7252313	7252486	+	Target_22897
chr17	7253263	7253373	+	Target_22897
chr17	7253445	7253556	+	Target_22897
chr17	7254268	7254318	+	Target_22897
chr17	7254613	7254793	+	Target_22897
chr17	7255207	7258262	+	Target_22897
chr17	7258496	7258692	+	Target_22897
chr17	7258904	7258961	+	Target_22897
chr17	7259156	7259237	+	Target_22897
chr17	7259347	7259368	+	Target_22897
chr17	7259490	7259595	+	Target_22897
chr17	7259710	7259798	+	Target_22897
chr17	7259917	7260538	+	Target_22897
chr17	7284292	7284433	+	Target_22897|Target_22897
chr17	7286154	7286408	+	Target_22897|Target_22897
chr17	7286568	7286639	+	Target_22897|Target_22897
chr17	7286743	7286935	+	Target_22897|Target_22897
chr17	7287027	7287183	+	Target_22897|Target_22897
chr17	7287288	7287572	+	Target_22897|Target_22897
chr17	7287802	7288073	+	Target_22897|Target_22897
chr17	7289879	7289974	+	Target_22897|Target_22897
chr17	7290293	7290473	+	Target_22897|Target_22897
chr17	7290696	7290776	+	Target_22897|Target_22897
chr17	7291724	7292023	+	Target_22897|Target_22897
chr17	7292106	7292202	+	Target_22897|Target_22897
chr17	7292289	7293760	+	Target_22897|Target_22897|Target_22897|Target_22897|Target_22897
chr17	7293952	7294114	+	Target_22897|Target_22897|Target_22897
chr17	7296109	7296271	+	Target_22897|Target_22897|Target_22897
chr17	7296462	7296683	+	Target_22897|Target_22897|Target_22897
chr17	7296785	7296828	+	Target_22897|Target_22897|Target_22897
chr17	7296919	7297155	+	Target_22897|Target_22897|Target_22897
chr17	7297422	7297586	+	Target_22897|Target_22897|Target_22897
chr17	7297795	7298162	+	Target_22897|Target_22897
chr17	7298226	7298409	+	Target_22897
chr17	7306292	7306528	+	Target_22897
chr17	7306628	7306709	+	Target_22897
chr17	7306976	7307008	+	Target_22897|Target_22897
chr17	7307318	7307450	+	Target_22897|Target_22897
chr17	7311501	7312031	+	Target_22897
chr17	7315475	7315526	+	Target_22897
chr17	7317662	7317812	+	Target_22897
chr17	7317981	7318167	+	Target_22897
chr17	7318274	7318467	+	Target_22897
chr17	7318829	7319426	+	Target_22897
chr17	7320244	7323179	+	Target_22897
chr17	7323678	7323847	+	Target_22897
chr17	7323945	7324006	+	Target_22897
chr17	7324199	7324951	+	Target_22897
chr17	7328934	7329145	+	Target_22897
chr17	7329311	7329369	+	Target_22897
chr17	7329506	7330886	+	Target_22897
chr17	7338761	7339015	+	Target_22897
chr17	7339171	7339404	+	Target_22897
chr17	7339512	7340998	+	Target_22897
chr17	7342688	7343132	+	Target_22897
chr17	7344789	7344900	+	Target_22897
chr17	7345094	7345198	+	Target_22897
chr17	7345912	7346111	+	Target_22897
chr17	7346394	7348251	+	Target_22897
chr17	7348405	7348504	+	Target_22897
chr17	7348588	7348728	+	Target_22897
chr17	7349387	7349432	+	Target_22897
chr17	7350151	7350261	+	Target_22897
chr17	7350361	7350470	+	Target_22897
chr17	7350821	7350969	+	Target_22897
chr17	7351897	7352107	+	Target_22897
chr17	7357615	7357839	+	Target_22897
chr17	7358602	7358775	+	Target_22897
chr17	7359112	7359260	+	Target_22897
chr17	7359901	7360932	+	Target_22897
chr17	7362684	7367209	+	Target_22897|Target_22897
chr17	7369029	7370129	+	Target_22897|Target_22897
chr17	7370575	7370646	+	Target_22897|Target_22897
chr17	7382774	7382944	+	Target_22897
chr17	7384720	7384838	+	Target_22897
chr17	7385306	7386383	+	Target_22897
chr17	7387322	7387568	+	Target_22897
chr17	7387697	7388176	+	Target_22897
chr17	7399259	7399392	+	Target_22897
chr17	7399528	7399665	+	Target_22897
chr17	7399758	7399932	+	Target_22897
chr17	7400082	7400364	+	Target_22897
chr17	7400674	7400836	+	Target_22897
chr17	7400968	7401189	+	Target_22897
chr17	7401396	7401529	+	Target_22897
chr17	7402357	7402482	+	Target_22897
chr17	7402599	7402810	+	Target_22897
chr17	7403957	7404167	+	Target_22897
chr17	7404258	7404427	+	Target_22897
chr17	7404607	7404702	+	Target_22897
chr17	7404844	7405048	+	Target_22897
chr17	7405218	7405441	+	Target_22897
chr17	7405836	7406020	+	Target_22897
chr17	7406439	7406611	+	Target_22897
chr17	7406703	7406809	+	Target_22897
chr17	7406904	7407110	+	Target_22897
chr17	7411569	7411794	+	Target_22897
chr17	7412262	7412509	+	Target_22897
chr17	7412850	7412951	+	Target_22897
chr17	7414533	7414638	+	Target_22897
chr17	7414724	7414907	+	Target_22897
chr17	7415129	7415333	+	Target_22897
chr17	7415476	7415663	+	Target_22897
chr17	7415795	7415909	+	Target_22897
chr17	7416092	7416242	+	Target_22897
chr17	7416339	7417935	+	Target_22897
chr17	7452374	7452629	+	Target_22897|Target_22897|Target_22897
chr17	7452790	7452838	+	Target_22897|Target_22897|Target_22897
chr17	7453436	7453512	+	Target_22897|Target_22897|Target_22897
chr17	7454115	7454169	+	Target_22897|Target_22897|Target_22897
chr17	7454259	7454295	+	Target_22897|Target_22897|Target_22897
chr17	7456903	7457142	+	Target_22897
chr17	7460094	7460219	+	Target_22897|Target_22897|Target_22897
chr17	7460415	7461207	+	Target_22897|Target_22897
chr17	7461608	7462614	+	Target_22897|Target_22897|Target_22897|Target_22897|Target_22897|Target_22897|Target_22897
chr17	7462940	7463019	+	Target_22897|Target_22897|Target_22897|Target_22897
chr17	7463162	7463210	+	Target_22897|Target_22897|Target_22897|Target_22897|Target_22897|Target_22897
chr17	7463365	7463484	+	Target_22897|Target_22897|Target_22897|Target_22897|Target_22897|Target_22897|Target_22897
chr17	7463666	7463805	+	Target_22897|Target_22897|Target_22897|Target_22897|Target_22897|Target_22897|Target_22897
chr17	7464040	7464925	+	Target_22897|Target_22897|Target_22897|Target_22897|Target_22897|Target_22897|Target_22897|Target_22897
chr17	7465308	7465580	+	Target_22897|Target_22897
chr17	7466382	7467108	+	Target_22897|Target_22897
chr17	7467941	7468181	+	Target_22897|Target_22897
chr17	7468275	7468387	+	Target_22897|Target_22897
chr17	7468756	7468904	+	Target_22897|Target_22897
chr17	7469033	7469081	+	Target_22897|Target_22897
chr17	7470243	7470322	+	Target_22897|Target_22897|Target_22897
chr17	7473673	7473811	+	Target_22897|Target_22897
chr17	7473998	7474082	+	Target_22897|Target_22897
chr17	7474200	7474251	+	Target_22897|Target_22897
chr17	7474690	7475287	+	Target_22897|Target_22897
chr17	7475601	7476182	+	Target_22897|Target_22897|Target_22897
chr17	7477577	7477626	+	Target_22897|Target_22897|Target_22897
chr17	7477863	7477996	+	Target_22897|Target_22897|Target_22897
chr17	7478030	7478165	+	Target_22897
chr17	7478436	7478576	+	Target_22897|Target_22897|Target_22897
chr17	7479841	7480010	+	Target_22897|Target_22897|Target_22897
chr17	7480128	7480276	+	Target_22897
chr17	7480373	7480483	+	Target_22897|Target_22897|Target_22897
chr17	7480661	7480805	+	Target_22897|Target_22897|Target_22897
chr17	7480886	7481024	+	Target_22897|Target_22897|Target_22897
chr17	7481144	7481234	+	Target_22897|Target_22897|Target_22897
chr17	7481272	7481409	+	Target_22897
chr17	7481482	7481562	+	Target_22897|Target_22897|Target_22897
chr17	7481659	7482324	+	Target_22897|Target_22897|Target_22897
chr17	7482804	7483044	+	Target_22897|Target_22897
chr17	7483127	7483645	+	Target_22897|Target_22897
chr17	7483783	7483903	+	Target_22897|Target_22897
chr17	7484028	7484101	+	Target_22897|Target_22897
chr17	7484213	7484384	+	Target_22897|Target_22897
chr17	7484695	7485429	+	Target_22897|Target_22897
chr17	7486964	7487283	+	Target_22897|Target_22897
chr17	7489049	7489115	+	Target_22897|Target_22897
chr17	7489263	7489396	+	Target_22897|Target_22897
chr17	7490009	7490095	+	Target_22897|Target_22897
chr17	7490216	7490335	+	Target_22897|Target_22897
chr17	7490478	7490589	+	Target_22897|Target_22897
chr17	7490743	7491864	+	Target_22897|Target_22897|Target_22897
chr17	7492461	7493488	+	Target_22897
chr17	7494547	7495243	+	Target_22897
chr17	7495571	7495672	+	Target_22897
chr17	7495821	7495917	+	Target_22897
chr17	7496011	7496212	+	Target_22897
chr17	7496301	7496499	+	Target_22897
chr17	7496720	7496943	+	Target_22897
chr17	7497235	7497322	+	Target_22897
chr17	7497555	7497665	+	Target_22897
chr17	7497996	7498075	+	Target_22897
chr17	7499141	7499312	+	Target_22897
chr17	7504726	7504843	+	Target_22897
chr17	7506226	7506320	+	Target_22897
chr17	7507074	7507223	+	Target_22897
chr17	7507326	7507398	+	Target_22897
chr17	7508962	7509056	+	Target_22897
chr17	7509414	7509467	+	Target_22897
chr17	7517381	7517429	+	Target_22897
chr17	7517769	7518215	+	Target_22897
chr17	7529555	7529932	+	Target_22897
chr17	7530070	7530111	+	Target_22897
chr17	7530260	7530362	+	Target_22897
chr17	7530460	7530544	+	Target_22897
chr17	7530680	7530732	+	Target_22897
chr17	7530887	7531194	+	Target_22897
chr17	7531286	7531469	+	Target_22897
chr17	7533452	7533601	+	Target_22897|Target_22897|Target_22897|Target_22897
chr17	7533733	7533825	+	Target_22897|Target_22897|Target_22897|Target_22897|Target_22897|Target_22897
chr17	7533997	7534187	+	Target_22897|Target_22897|Target_22897|Target_22897|Target_22897|Target_22897
chr17	7534517	7534679	+	Target_22897|Target_22897|Target_22897|Target_22897|Target_22897|Target_22897
chr17	7534906	7535066	+	Target_22897|Target_22897|Target_22897|Target_22897|Target_22897|Target_22897
chr17	7535196	7535333	+	Target_22897|Target_22897|Target_22897|Target_22897|Target_22897
chr17	7536069	7536277	+	Target_22897|Target_22897|Target_22897|Target_22897
chr17	7536521	7536700	+	Target_22897|Target_22897|Target_22897|Target_22897|Target_22897|Target_22897
chr17	7554253	7554948	+	Target_22897
chr17	7556691	7556820	+	Target_22897
chr17	7557158	7557263	+	Target_22897
chr17	7557369	7557575	+	Target_22897
chr17	7557945	7558002	+	Target_22897
chr17	7558844	7558943	+	Target_22897
chr17	7559048	7561089	+	Target_22897
chr17	7571719	7573008	+	Target_22897|Target_22897|Target_22897|Target_22897|Target_22897|Target_22897|Target_22897|Target_22897
chr17	7573926	7574033	+	Target_22897|Target_22897|Target_22897|Target_22897|Target_22897|Target_22897|Target_22897|Target_22897
chr17	7576524	7576657	+	Target_22897|Target_22897|Target_22897|Target_22897
chr17	7576852	7576926	+	Target_22897|Target_22897|Target_22897|Target_22897|Target_22897|Target_22897|Target_22897|Target_22897
chr17	7577018	7577155	+	Target_22897|Target_22897|Target_22897|Target_22897|Target_22897|Target_22897|Target_22897|Target_22897
chr17	7577498	7577608	+	Target_22897|Target_22897|Target_22897|Target_22897|Target_22897|Target_22897|Target_22897|Target_22897
chr17	7578176	7578289	+	Target_22897|Target_22897|Target_22897|Target_22897|Target_22897|Target_22897|Target_22897|Target_22897
chr17	7578370	7578811	+	Target_22897|Target_22897|Target_22897|Target_22897|Target_22897|Target_22897|Target_22897|Target_22897
chr17	7579311	7579590	+	Target_22897|Target_22897|Target_22897|Target_22897|Target_22897
chr17	7579699	7579940	+	Target_22897|Target_22897|Target_22897|Target_22897|Target_22897|Target_22897|Target_22897|Target_22897|Target_22897
chr17	7589388	7589542	+	Target_22897
chr17	7590694	7590921	+	Target_22897|Target_22897|Target_22897|Target_22897|Target_22897|Target_22897
chr17	7591666	7592397	+	Target_22897|Target_22897|Target_22897|Target_22897|Target_22897
chr17	7592541	7592640	+	Target_22897|Target_22897|Target_22897|Target_22897
chr17	7592907	7593019	+	Target_22897|Target_22897|Target_22897|Target_22897
chr17	7604058	7604147	+	Target_22897|Target_22897|Target_22897|Target_22897
chr17	7604776	7604867	+	Target_22897|Target_22897|Target_22897|Target_22897
chr17	7604974	7605107	+	Target_22897|Target_22897|Target_22897|Target_22897
chr17	7605661	7605870	+	Target_22897|Target_22897|Target_22897|Target_22897
chr17	7606060	7606164	+	Target_22897|Target_22897|Target_22897|Target_22897
chr17	7606310	7606445	+	Target_22897|Target_22897|Target_22897|Target_22897
chr17	7606560	7606820	+	Target_22897|Target_22897|Target_22897|Target_22897
chr17	7608519	7609038	+	Target_22897
chr17	7611275	7611568	+	Target_22897
chr17	7611752	7611845	+	Target_22897
chr17	7611952	7612057	+	Target_22897
chr17	7612484	7614693	+	Target_22897
chr17	7623038	7623218	+	Target_22897
chr17	7626945	7627007	+	Target_22897
chr17	7630439	7630610	+	Target_22897
chr17	7636404	7636633	+	Target_22897
chr17	7637500	7637611	+	Target_22897
chr17	7637787	7638026	+	Target_22897
chr17	7640384	7640576	+	Target_22897
chr17	7643050	7643256	+	Target_22897
chr17	7643737	7643867	+	Target_22897
chr17	7644127	7644310	+	Target_22897
chr17	7646245	7646460	+	Target_22897
chr17	7657637	7658286	+	Target_22897
chr17	7660408	7660555	+	Target_22897
chr17	7661812	7661969	+	Target_22897
chr17	7662202	7662442	+	Target_22897
chr17	7662739	7662928	+	Target_22897
chr17	7663108	7663256	+	Target_22897
chr17	7664057	7664250	+	Target_22897
chr17	7667148	7667349	+	Target_22897
chr17	7667434	7667591	+	Target_22897
chr17	7668708	7668883	+	Target_22897
chr17	7669635	7669799	+	Target_22897
chr17	7671217	7671379	+	Target_22897
chr17	7671481	7671585	+	Target_22897
chr17	7673569	7673726	+	Target_22897
chr17	7673874	7673957	+	Target_22897
chr17	7674070	7674251	+	Target_22897
chr17	7674647	7674786	+	Target_22897
chr17	7678076	7678294	+	Target_22897
chr17	7678558	7678660	+	Target_22897
chr17	7679341	7679467	+	Target_22897
chr17	7680096	7680207	+	Target_22897
chr17	7680763	7680952	+	Target_22897
chr17	7681394	7681498	+	Target_22897
chr17	7681597	7681787	+	Target_22897
chr17	7682560	7682741	+	Target_22897
chr17	7683474	7683602	+	Target_22897
chr17	7683947	7684100	+	Target_22897
chr17	7684359	7684485	+	Target_22897
chr17	7689441	7689660	+	Target_22897
chr17	7689887	7690005	+	Target_22897
chr17	7690214	7690351	+	Target_22897
chr17	7691177	7691315	+	Target_22897
chr17	7691403	7691562	+	Target_22897
chr17	7695234	7695387	+	Target_22897
chr17	7695569	7695661	+	Target_22897
chr17	7695974	7696173	+	Target_22897
chr17	7696298	7696523	+	Target_22897
chr17	7697571	7697676	+	Target_22897
chr17	7699781	7699970	+	Target_22897
chr17	7700493	7700579	+	Target_22897
chr17	7700717	7700848	+	Target_22897
chr17	7700997	7701147	+	Target_22897
chr17	7701474	7701642	+	Target_22897
chr17	7701875	7702036	+	Target_22897
chr17	7702420	7702560	+	Target_22897
chr17	7704895	7705028	+	Target_22897
chr17	7705195	7705335	+	Target_22897
chr17	7707573	7707784	+	Target_22897
chr17	7708275	7708392	+	Target_22897
chr17	7708569	7708711	+	Target_22897
chr17	7710467	7710637	+	Target_22897
chr17	7710787	7710904	+	Target_22897
chr17	7719888	7720053	+	Target_22897
chr17	7720607	7720733	+	Target_22897
chr17	7720878	7721027	+	Target_22897
chr17	7721107	7721174	+	Target_22897
chr17	7721263	7721414	+	Target_22897
chr17	7721629	7721778	+	Target_22897
chr17	7721960	7722094	+	Target_22897
chr17	7722236	7722381	+	Target_22897
chr17	7722526	7722726	+	Target_22897
chr17	7724560	7724687	+	Target_22897
chr17	7726759	7726946	+	Target_22897
chr17	7727151	7727300	+	Target_22897
chr17	7727438	7727622	+	Target_22897
chr17	7727854	7728045	+	Target_22897
chr17	7733617	7733809	+	Target_22897
chr17	7733975	7734160	+	Target_22897
chr17	7734403	7734632	+	Target_22897
chr17	7734707	7734859	+	Target_22897
chr17	7734978	7735093	+	Target_22897
chr17	7735896	7736073	+	Target_22897
chr17	7736171	7736246	+	Target_22897
[truncated: 10,655 more rows]
