# Supplementary material for: Affected Kindred Analysis of Human X Chromosome Exomes to Identify Novel X-Linked Intellectual Disability Genes
Source: PLoS One. 2015 Feb 13;10(2):e0116454. doi: 10.1371/journal.pone.0116454 (PMC4332666; doi:10.1371/journal.pone.0116454)
Supplement: S2 File — is a compressed file providing a collection of bash-based and R-based scripts that were written and run to process and analyze our XLID study cohort. The scripts provided assume that short-read alignment has already been performed, including quality correction steps. These scripts will run data processing and analysis for a test cohort, as well as comparison analyses with other public databases. (ZIP) [file pone.0116454.s006.zip › Sib-PairCross-CohortFilter_scripts/interval_lists/chr18_Targets.interval_list]

@HD	VN:1.0	SO:coordinate
@SQ	SN:chr1	LN:249250621
@SQ	SN:chr2	LN:243199373
@SQ	SN:chr3	LN:198022430
@SQ	SN:chr4	LN:191154276
@SQ	SN:chr5	LN:180915260
@SQ	SN:chr6	LN:171115067
@SQ	SN:chr7	LN:159138663
@SQ	SN:chr8	LN:146364022
@SQ	SN:chr9	LN:141213431
@SQ	SN:chr10	LN:135534747
@SQ	SN:chr11	LN:135006516
@SQ	SN:chr12	LN:133851895
@SQ	SN:chr13	LN:115169878
@SQ	SN:chr14	LN:107349540
@SQ	SN:chr15	LN:102531392
@SQ	SN:chr16	LN:90354753
@SQ	SN:chr17	LN:81195210
@SQ	SN:chr18	LN:78077248
@SQ	SN:chr19	LN:59128983
@SQ	SN:chr20	LN:63025520
@SQ	SN:chr21	LN:48129895
@SQ	SN:chr22	LN:51304566
@SQ	SN:chrX	LN:155270560
@SQ	SN:chrY	LN:59373566
@SQ	SN:chrM	LN:16571
@SQ	SN:chr1_gl000191_random	LN:106433
@SQ	SN:chr1_gl000192_random	LN:547496
@SQ	SN:chr4_gl000193_random	LN:189789
@SQ	SN:chr4_gl000194_random	LN:191469
@SQ	SN:chr7_gl000195_random	LN:182896
@SQ	SN:chr8_gl000196_random	LN:38914
@SQ	SN:chr8_gl000197_random	LN:37175
@SQ	SN:chr9_gl000198_random	LN:90085
@SQ	SN:chr9_gl000199_random	LN:169874
@SQ	SN:chr9_gl000200_random	LN:187035
@SQ	SN:chr9_gl000201_random	LN:36148
@SQ	SN:chr11_gl000202_random	LN:40103
@SQ	SN:chr17_gl000203_random	LN:37498
@SQ	SN:chr17_gl000204_random	LN:81310
@SQ	SN:chr17_gl000205_random	LN:174588
@SQ	SN:chr17_gl000206_random	LN:41001
@SQ	SN:chr18_gl000207_random	LN:4262
@SQ	SN:chr19_gl000208_random	LN:92689
@SQ	SN:chr19_gl000209_random	LN:159169
@SQ	SN:chr21_gl000210_random	LN:27682
@SQ	SN:chrUn_gl000211	LN:166566
@SQ	SN:chrUn_gl000212	LN:186858
@SQ	SN:chrUn_gl000213	LN:164239
@SQ	SN:chrUn_gl000214	LN:137718
@SQ	SN:chrUn_gl000215	LN:172545
@SQ	SN:chrUn_gl000216	LN:172294
@SQ	SN:chrUn_gl000217	LN:172149
@SQ	SN:chrUn_gl000218	LN:161147
@SQ	SN:chrUn_gl000219	LN:179198
@SQ	SN:chrUn_gl000220	LN:161802
@SQ	SN:chrUn_gl000221	LN:155397
@SQ	SN:chrUn_gl000222	LN:186861
@SQ	SN:chrUn_gl000223	LN:180455
@SQ	SN:chrUn_gl000224	LN:179693
@SQ	SN:chrUn_gl000225	LN:211173
@SQ	SN:chrUn_gl000226	LN:15008
@SQ	SN:chrUn_gl000227	LN:128374
@SQ	SN:chrUn_gl000228	LN:129120
@SQ	SN:chrUn_gl000229	LN:19913
@SQ	SN:chrUn_gl000230	LN:43691
@SQ	SN:chrUn_gl000231	LN:27386
@SQ	SN:chrUn_gl000232	LN:40652
@SQ	SN:chrUn_gl000233	LN:45941
@SQ	SN:chrUn_gl000234	LN:40531
@SQ	SN:chrUn_gl000235	LN:34474
@SQ	SN:chrUn_gl000236	LN:41934
@SQ	SN:chrUn_gl000237	LN:45867
@SQ	SN:chrUn_gl000238	LN:39939
@SQ	SN:chrUn_gl000239	LN:33824
@SQ	SN:chrUn_gl000240	LN:41933
@SQ	SN:chrUn_gl000241	LN:42152
@SQ	SN:chrUn_gl000242	LN:43523
@SQ	SN:chrUn_gl000243	LN:43341
@SQ	SN:chrUn_gl000244	LN:39929
@SQ	SN:chrUn_gl000245	LN:36651
@SQ	SN:chrUn_gl000246	LN:38154
@SQ	SN:chrUn_gl000247	LN:36422
@SQ	SN:chrUn_gl000248	LN:39786
@SQ	SN:chrUn_gl000249	LN:38502
@PG	ID:bowtie2	PN:bowtie2	VN:2.0.0-beta7
@PG	ID:1	PN:IntervalListTools	CL:net.sf.picard.util.IntervalListTools INPUT=[chr18_Targets.interval_list] OUTPUT=chr18_Targets.interval_list UNIQUE=true SORT=true PADDING=0 VERBOSITY=INFO QUIET=false VALIDATION_STRINGENCY=STRICT COMPRESSION_LEVEL=5 MAX_RECORDS_IN_RAM=500000 CREATE_INDEX=false CREATE_MD5_FILE=false
chr18	109064	109453	+	Target_6124
chr18	116841	116920	+	Target_6124
chr18	117042	117304	+	Target_6124
chr18	118296	118504	+	Target_6124
chr18	120700	122222	+	Target_6124
chr18	158482	158714	+	Target_6124|Target_6124
chr18	163307	163453	+	Target_6124|Target_6124
chr18	166786	166819	+	Target_6124|Target_6124
chr18	178932	179037	+	Target_6124
chr18	180235	180339	+	Target_6124|Target_6124
chr18	192841	192900	+	Target_6124|Target_6124
chr18	196636	196767	+	Target_6124|Target_6124
chr18	197615	197696	+	Target_6124|Target_6124
chr18	198046	198132	+	Target_6124|Target_6124
chr18	199201	199316	+	Target_6124|Target_6124
chr18	202879	202945	+	Target_6124|Target_6124
chr18	203097	203190	+	Target_6124|Target_6124
chr18	204563	204692	+	Target_6124|Target_6124
chr18	209970	210031	+	Target_6124|Target_6124
chr18	210385	210493	+	Target_6124|Target_6124
chr18	211132	213739	+	Target_6124|Target_6124
chr18	214519	214921	+	Target_6124
chr18	215428	215504	+	Target_6124
chr18	216485	216633	+	Target_6124
chr18	218885	218969	+	Target_6124
chr18	223439	223505	+	Target_6124
chr18	224083	224179	+	Target_6124
chr18	224923	224994	+	Target_6124
chr18	225088	225139	+	Target_6124
chr18	225336	225403	+	Target_6124
chr18	226800	226901	+	Target_6124
chr18	246323	246455	+	Target_6124
chr18	247848	247957	+	Target_6124
chr18	252538	252612	+	Target_6124
chr18	254272	254355	+	Target_6124
chr18	259179	259275	+	Target_6124
chr18	259681	259730	+	Target_6124
chr18	260185	260304	+	Target_6124
chr18	264025	264092	+	Target_6124
chr18	265302	265363	+	Target_6124
chr18	265456	265530	+	Target_6124
chr18	267965	268059	+	Target_6124
chr18	319354	320064	+	Target_6124
chr18	321661	321807	+	Target_6124
chr18	331667	331777	+	Target_6124
chr18	333006	333143	+	Target_6124
chr18	334741	335230	+	Target_6124
chr18	346294	347341	+	Target_6124
chr18	348064	348163	+	Target_6124
chr18	357399	357522	+	Target_6124
chr18	480706	480757	+	Target_6124
chr18	500507	500729	+	Target_6124
chr18	580368	581524	+	Target_6124
chr18	596997	597129	+	Target_6124
chr18	616699	616757	+	Target_6124
chr18	617987	618106	+	Target_6124|Target_6124
chr18	619212	619361	+	Target_6124|Target_6124
chr18	624864	625032	+	Target_6124|Target_6124
chr18	627096	627529	+	Target_6124|Target_6124
chr18	633297	633435	+	Target_6124|Target_6124
chr18	641326	641541	+	Target_6124|Target_6124
chr18	644909	645097	+	Target_6124|Target_6124
chr18	649619	650293	+	Target_6124|Target_6124|Target_6124
chr18	657603	658340	+	Target_6124|Target_6124
chr18	659640	659714	+	Target_6124
chr18	662145	662320	+	Target_6124
chr18	669071	669173	+	Target_6124
chr18	670323	674406	+	Target_6124|Target_6124|Target_6124|Target_6124|Target_6124|Target_6124|Target_6124
chr18	675320	675402	+	Target_6124|Target_6124|Target_6124
chr18	677344	677444	+	Target_6124|Target_6124|Target_6124
chr18	677742	677872	+	Target_6124|Target_6124|Target_6124
chr18	678695	678737	+	Target_6124|Target_6124
chr18	683245	683380	+	Target_6124|Target_6124|Target_6124
chr18	685920	686008	+	Target_6124|Target_6124|Target_6124
chr18	688573	688608	+	Target_6124|Target_6124|Target_6124
chr18	690548	690631	+	Target_6124|Target_6124|Target_6124
chr18	691067	691106	+	Target_6124|Target_6124|Target_6124
chr18	691203	691276	+	Target_6124|Target_6124|Target_6124
chr18	693881	693908	+	Target_6124|Target_6124|Target_6124
chr18	694247	694334	+	Target_6124|Target_6124|Target_6124
chr18	697239	697355	+	Target_6124|Target_6124
chr18	706469	706578	+	Target_6124|Target_6124|Target_6124
chr18	712359	712662	+	Target_6124|Target_6124|Target_6124
chr18	721591	724632	+	Target_6124
chr18	732833	732965	+	Target_6124
chr18	736807	736961	+	Target_6124
chr18	739734	739811	+	Target_6124
chr18	742917	743097	+	Target_6124
chr18	743259	743415	+	Target_6124
chr18	745707	745857	+	Target_6124
chr18	745947	746051	+	Target_6124
chr18	747919	748018	+	Target_6124
chr18	751704	751804	+	Target_6124
chr18	756556	756835	+	Target_6124
chr18	812114	812327	+	Target_6124
chr18	904943	905061	+	Target_6124
chr18	905296	905497	+	Target_6124|Target_6124
chr18	907659	907791	+	Target_6124|Target_6124
chr18	908265	908364	+	Target_6124|Target_6124
chr18	909446	912173	+	Target_6124|Target_6124
chr18	1268311	1269853	+	Target_6124|Target_6124|Target_6124
chr18	1272442	1272512	+	Target_6124|Target_6124|Target_6124
chr18	1273361	1273534	+	Target_6124|Target_6124
chr18	1275966	1276088	+	Target_6124|Target_6124
chr18	1353407	1353463	+	Target_6124
chr18	1358726	1358761	+	Target_6124|Target_6124|Target_6124
chr18	1359387	1359630	+	Target_6124|Target_6124|Target_6124
chr18	2537523	2539144	+	Target_6124
chr18	2544193	2544285	+	Target_6124
chr18	2544651	2544758	+	Target_6124
chr18	2547353	2547528	+	Target_6124
chr18	2552693	2552763	+	Target_6124
chr18	2554667	2555037	+	Target_6124
chr18	2563795	2563858	+	Target_6124
chr18	2566819	2567653	+	Target_6124
chr18	2571147	2571489	+	Target_6124
chr18	2571509	2571682	+	Target_6124
chr18	2572975	2573085	+	Target_6124
chr18	2574987	2575065	+	Target_6124
chr18	2577744	2577868	+	Target_6124
chr18	2577967	2578140	+	Target_6124
chr18	2578925	2579028	+	Target_6124
chr18	2585111	2585201	+	Target_6124
chr18	2587828	2587922	+	Target_6124
chr18	2589202	2589309	+	Target_6124
chr18	2590016	2590161	+	Target_6124
chr18	2595414	2595620	+	Target_6124
chr18	2599017	2599170	+	Target_6124
chr18	2601394	2601484	+	Target_6124
chr18	2606413	2606506	+	Target_6124
chr18	2608698	2608829	+	Target_6124
chr18	2610757	2610860	+	Target_6124
chr18	2616435	2616634	+	Target_6124
chr18	2652168	2653301	+	Target_6124
chr18	2655098	2655394	+	Target_6124
chr18	2655885	2656260	+	Target_6124
chr18	2666155	2666231	+	Target_6124
chr18	2666868	2667030	+	Target_6124
chr18	2673279	2673362	+	Target_6124
chr18	2674013	2674144	+	Target_6124
chr18	2688391	2688506	+	Target_6124
chr18	2688625	2688745	+	Target_6124
chr18	2694524	2694691	+	Target_6124
chr18	2697029	2697120	+	Target_6124
chr18	2697828	2698039	+	Target_6124
chr18	2700536	2700657	+	Target_6124
chr18	2700732	2700916	+	Target_6124
chr18	2703689	2703884	+	Target_6124
chr18	2705691	2705805	+	Target_6124
chr18	2706361	2706468	+	Target_6124
chr18	2707560	2707643	+	Target_6124
chr18	2707804	2707918	+	Target_6124
chr18	2718155	2718233	+	Target_6124
chr18	2718312	2718432	+	Target_6124
chr18	2722516	2722661	+	Target_6124
chr18	2724896	2724993	+	Target_6124
chr18	2726449	2726522	+	Target_6124
chr18	2728454	2728594	+	Target_6124
chr18	2729272	2729407	+	Target_6124
chr18	2732262	2732490	+	Target_6124
chr18	2738394	2738543	+	Target_6124
chr18	2739429	2739518	+	Target_6124
chr18	2740700	2740819	+	Target_6124
chr18	2743758	2743926	+	Target_6124
chr18	2747519	2747645	+	Target_6124
chr18	2750040	2750120	+	Target_6124
chr18	2750347	2750505	+	Target_6124
chr18	2751275	2751391	+	Target_6124
chr18	2752485	2752550	+	Target_6124
chr18	2760649	2760737	+	Target_6124
chr18	2762102	2762234	+	Target_6124
chr18	2763634	2763787	+	Target_6124
chr18	2769691	2769818	+	Target_6124
chr18	2769986	2770106	+	Target_6124
chr18	2771530	2771616	+	Target_6124
chr18	2772247	2772370	+	Target_6124
chr18	2775731	2775922	+	Target_6124
chr18	2777803	2777913	+	Target_6124
chr18	2778166	2778237	+	Target_6124
chr18	2784447	2784619	+	Target_6124
chr18	2795946	2796105	+	Target_6124
chr18	2796404	2796519	+	Target_6124
chr18	2802525	2805015	+	Target_6124
chr18	2847027	2847320	+	Target_6124
chr18	2847806	2847929	+	Target_6124
chr18	2884961	2885137	+	Target_6124
chr18	2890558	2892484	+	Target_6124
chr18	2906780	2907083	+	Target_6124
chr18	2908940	2908973	+	Target_6124
chr18	2909688	2909817	+	Target_6124
chr18	2913064	2914090	+	Target_6124
chr18	2916991	2920435	+	Target_6124
chr18	2920775	2920879	+	Target_6124
chr18	2921530	2921645	+	Target_6124
chr18	2922044	2922197	+	Target_6124
chr18	2923772	2923859	+	Target_6124
chr18	2924395	2924544	+	Target_6124
chr18	2925221	2925366	+	Target_6124
chr18	2926720	2926803	+	Target_6124
chr18	2927719	2927809	+	Target_6124
chr18	2928588	2928658	+	Target_6124
chr18	2929062	2929156	+	Target_6124
chr18	2931253	2931441	+	Target_6124
chr18	2934348	2934448	+	Target_6124
chr18	2937689	2938035	+	Target_6124
chr18	2939477	2939601	+	Target_6124
chr18	2940602	2940710	+	Target_6124
chr18	2943212	2946621	+	Target_6124
chr18	2951052	2951354	+	Target_6124
chr18	2954501	2954597	+	Target_6124
chr18	2960646	2960847	+	Target_6124
chr18	3011715	3011945	+	Target_6124
chr18	3066804	3067553	+	Target_6124|Target_6124
chr18	3071831	3071887	+	Target_6124|Target_6124
chr18	3075451	3075474	+	Target_6124|Target_6124
chr18	3075722	3075759	+	Target_6124|Target_6124
chr18	3079176	3079340	+	Target_6124|Target_6124
chr18	3083786	3083892	+	Target_6124|Target_6124
chr18	3083986	3084025	+	Target_6124|Target_6124
chr18	3085042	3085130	+	Target_6124|Target_6124
chr18	3086035	3086149	+	Target_6124|Target_6124
chr18	3089171	3089239	+	Target_6124|Target_6124
chr18	3089534	3089594	+	Target_6124|Target_6124
chr18	3090655	3090800	+	Target_6124|Target_6124
chr18	3094167	3094304	+	Target_6124|Target_6124
chr18	3100156	3100201	+	Target_6124|Target_6124
chr18	3100317	3100424	+	Target_6124|Target_6124
chr18	3102471	3102628	+	Target_6124|Target_6124
chr18	3112295	3112410	+	Target_6124|Target_6124
chr18	3116328	3116513	+	Target_6124|Target_6124
chr18	3119866	3119993	+	Target_6124|Target_6124
chr18	3126698	3126895	+	Target_6124|Target_6124
chr18	3129229	3129517	+	Target_6124
chr18	3131372	3131494	+	Target_6124|Target_6124
chr18	3134647	3134822	+	Target_6124|Target_6124
chr18	3135544	3135728	+	Target_6124|Target_6124
chr18	3141936	3142061	+	Target_6124|Target_6124
chr18	3149142	3149199	+	Target_6124|Target_6124
chr18	3151691	3151891	+	Target_6124|Target_6124
chr18	3154944	3155086	+	Target_6124|Target_6124
chr18	3164275	3164437	+	Target_6124|Target_6124
chr18	3168814	3168979	+	Target_6124|Target_6124
chr18	3173935	3173998	+	Target_6124|Target_6124
chr18	3174117	3174206	+	Target_6124|Target_6124
chr18	3176039	3176132	+	Target_6124|Target_6124
chr18	3187477	3187635	+	Target_6124|Target_6124
chr18	3188745	3189085	+	Target_6124|Target_6124
chr18	3193815	3193956	+	Target_6124|Target_6124
chr18	3214931	3215249	+	Target_6124|Target_6124
chr18	3219800	3220106	+	Target_6124|Target_6124
chr18	3247527	3247907	+	Target_6124
chr18	3253230	3253426	+	Target_6124
chr18	3253886	3254048	+	Target_6124
chr18	3255743	3256234	+	Target_6124
chr18	3262110	3262235	+	Target_6124
chr18	3262610	3262782	+	Target_6124|Target_6124
chr18	3272881	3273080	+	Target_6124|Target_6124|Target_6124
chr18	3277250	3277412	+	Target_6124|Target_6124|Target_6124
chr18	3277762	3278282	+	Target_6124|Target_6124|Target_6124
chr18	3412071	3412252	+	Target_6124
chr18	3418140	3418213	+	Target_6124
chr18	3447607	3447795	+	Target_6124
chr18	3449972	3450068	+	Target_6124|Target_6124
chr18	3450171	3450503	+	Target_6124|Target_6124
chr18	3451590	3452380	+	Target_6124|Target_6124
chr18	3453771	3453854	+	Target_6124
chr18	3456351	3456578	+	Target_6124|Target_6124|Target_6124|Target_6124|Target_6124|Target_6124|Target_6124|Target_6124
chr18	3457362	3458406	+	Target_6124|Target_6124|Target_6124|Target_6124|Target_6124|Target_6124|Target_6124|Target_6124
chr18	3496029	3499392	+	Target_6124|Target_6124|Target_6124|Target_6124|Target_6124|Target_6124
chr18	3502142	3502643	+	Target_6124|Target_6124|Target_6124|Target_6124|Target_6124|Target_6124|Target_6124|Target_6124
chr18	3508567	3508659	+	Target_6124|Target_6124|Target_6124|Target_6124|Target_6124|Target_6124|Target_6124|Target_6124
chr18	3534191	3534613	+	Target_6124|Target_6124|Target_6124|Target_6124|Target_6124|Target_6124|Target_6124|Target_6124
chr18	3567487	3567579	+	Target_6124|Target_6124|Target_6124|Target_6124|Target_6124|Target_6124|Target_6124|Target_6124
chr18	3581872	3582246	+	Target_6124|Target_6124|Target_6124|Target_6124|Target_6124|Target_6124|Target_6124|Target_6124
chr18	3594111	3594238	+	Target_6124
chr18	3594417	3594482	+	Target_6124
chr18	3596576	3597377	+	Target_6124
chr18	3656083	3656113	+	Target_6124|Target_6124
chr18	3729134	3729375	+	Target_6124|Target_6124|Target_6124|Target_6124|Target_6124|Target_6124|Target_6124|Target_6124
chr18	3742334	3742512	+	Target_6124|Target_6124|Target_6124|Target_6124|Target_6124|Target_6124|Target_6124|Target_6124
chr18	3814058	3814273	+	Target_6124|Target_6124|Target_6124|Target_6124|Target_6124|Target_6124|Target_6124|Target_6124
chr18	3845231	3845358	+	Target_6124|Target_6124|Target_6124
chr18	3874153	3874253	+	Target_6124
chr18	3874613	3874767	+	Target_6124|Target_6124
chr18	3878179	3878291	+	Target_6124
chr18	3879111	3880140	+	Target_6124|Target_6124
chr18	3895770	3896003	+	Target_6124
chr18	3896156	3897069	+	Target_6124
chr18	4005115	4005201	+	Target_6124|Target_6124
chr18	4151179	4151287	+	Target_6124|Target_6124
chr18	4264601	4264901	+	Target_6124
chr18	4275300	4275379	+	Target_6124
chr18	4293159	4296000	+	Target_6124
chr18	4455005	4455266	+	Target_6124|Target_6124
chr18	5143671	5145754	+	Target_6124
chr18	5197036	5197255	+	Target_6124
chr18	5236722	5238028	+	Target_6124
chr18	5238098	5239048	+	Target_6124
chr18	5241697	5241811	+	Target_6124
chr18	5243592	5246505	+	Target_6124
chr18	5289017	5292203	+	Target_6124|Target_6124|Target_6124|Target_6124
chr18	5293242	5293326	+	Target_6124|Target_6124|Target_6124|Target_6124
chr18	5293970	5294000	+	Target_6124|Target_6124|Target_6124
chr18	5295650	5295701	+	Target_6124
chr18	5295811	5296194	+	Target_6124|Target_6124
chr18	5297010	5297052	+	Target_6124
chr18	5392387	5393477	+	Target_6124
chr18	5394675	5394792	+	Target_6124
chr18	5395065	5395146	+	Target_6124
chr18	5395607	5395706	+	Target_6124
chr18	5396199	5396331	+	Target_6124
chr18	5397056	5397425	+	Target_6124
chr18	5398019	5398142	+	Target_6124
chr18	5406775	5406967	+	Target_6124
chr18	5407699	5407735	+	Target_6124
chr18	5410564	5410618	+	Target_6124
chr18	5415816	5416377	+	Target_6124
chr18	5419709	5419876	+	Target_6124
chr18	5423376	5423552	+	Target_6124
chr18	5424260	5424358	+	Target_6124
chr18	5428311	5428464	+	Target_6124
chr18	5433467	5433555	+	Target_6124
chr18	5433901	5434120	+	Target_6124
chr18	5438033	5438109	+	Target_6124
chr18	5443836	5443879	+	Target_6124
chr18	5445138	5445243	+	Target_6124
chr18	5478239	5478437	+	Target_6124
chr18	5488999	5489193	+	Target_6124
chr18	5543911	5543986	+	Target_6124
chr18	5748817	5748963	+	Target_6124
chr18	5762296	5762472	+	Target_6124
chr18	5769761	5769865	+	Target_6124
chr18	5793585	5793741	+	Target_6124
chr18	5794792	5795900	+	Target_6124
chr18	5840693	5840832	+	Target_6124
chr18	5890183	5892103	+	Target_6124
chr18	5954704	5956386	+	Target_6124
chr18	5960092	5960155	+	Target_6124
chr18	5969391	5969561	+	Target_6124
chr18	6046726	6046753	+	Target_6124
chr18	6080879	6080950	+	Target_6124
chr18	6093353	6093527	+	Target_6124
chr18	6138192	6138295	+	Target_6124
chr18	6171826	6171941	+	Target_6124
chr18	6213147	6213258	+	Target_6124
chr18	6215748	6215834	+	Target_6124
chr18	6237962	6238039	+	Target_6124
chr18	6239716	6239871	+	Target_6124
chr18	6241356	6241448	+	Target_6124
chr18	6243292	6243428	+	Target_6124
chr18	6244482	6244587	+	Target_6124
chr18	6263945	6264037	+	Target_6124
chr18	6301901	6301956	+	Target_6124
chr18	6311552	6311655	+	Target_6124
chr18	6311996	6312055	+	Target_6124
chr18	6374359	6374424	+	Target_6124
chr18	6414799	6414910	+	Target_6124
chr18	6511414	6511609	+	Target_6124
chr18	6513637	6513725	+	Target_6124
chr18	6575988	6576103	+	Target_6124
chr18	6588809	6588866	+	Target_6124
chr18	6589445	6589474	+	Target_6124
chr18	6590533	6590652	+	Target_6124
chr18	6834431	6834538	+	Target_6124
chr18	6837195	6837413	+	Target_6124
chr18	6851032	6851125	+	Target_6124
chr18	6859806	6859896	+	Target_6124
chr18	6868148	6868233	+	Target_6124
chr18	6870588	6870731	+	Target_6124
chr18	6873407	6873573	+	Target_6124
chr18	6873682	6873774	+	Target_6124
chr18	6876129	6876207	+	Target_6124
chr18	6882135	6882298	+	Target_6124
chr18	6887155	6887238	+	Target_6124
chr18	6889886	6890084	+	Target_6124
chr18	6890428	6890542	+	Target_6124
chr18	6894833	6894890	+	Target_6124
chr18	6896500	6896625	+	Target_6124
chr18	6908958	6909023	+	Target_6124
chr18	6912058	6915712	+	Target_6124
chr18	6925472	6925717	+	Target_6124
chr18	6926070	6926224	+	Target_6124
chr18	6926438	6926557	+	Target_6124
chr18	6926655	6927583	+	Target_6124
chr18	6928118	6928218	+	Target_6124
chr18	6928849	6928967	+	Target_6124
chr18	6929781	6929868	+	Target_6124
chr18	6941742	6942238	+	Target_6124
chr18	6943178	6943401	+	Target_6124
chr18	6947161	6947295	+	Target_6124
chr18	6948401	6948555	+	Target_6124
chr18	6949099	6949258	+	Target_6124
chr18	6950780	6950970	+	Target_6124
chr18	6955351	6955464	+	Target_6124
chr18	6956634	6956764	+	Target_6124
chr18	6958475	6958661	+	Target_6124
chr18	6959339	6959491	+	Target_6124
chr18	6961584	6961758	+	Target_6124
chr18	6961943	6962058	+	Target_6124
chr18	6964660	6964802	+	Target_6124
chr18	6965286	6965431	+	Target_6124
chr18	6966145	6966296	+	Target_6124
chr18	6971855	6971980	+	Target_6124
chr18	6973055	6973206	+	Target_6124
chr18	6974901	6975035	+	Target_6124
chr18	6975935	6976079	+	Target_6124
chr18	6977725	6977880	+	Target_6124
chr18	6978194	6978377	+	Target_6124
chr18	6980519	6980636	+	Target_6124
chr18	6982495	6982589	+	Target_6124
chr18	6983097	6983233	+	Target_6124
chr18	6985235	6985399	+	Target_6124
chr18	6985525	6985642	+	Target_6124
chr18	6986135	6986346	+	Target_6124
chr18	6992559	6992719	+	Target_6124
chr18	6993639	6993751	+	Target_6124
chr18	6995355	6995445	+	Target_6124
chr18	6997740	6997883	+	Target_6124
chr18	6999443	6999637	+	Target_6124
chr18	6999909	6999996	+	Target_6124
chr18	7002262	7002384	+	Target_6124
chr18	7007137	7007275	+	Target_6124
chr18	7008486	7008607	+	Target_6124
chr18	7009237	7009365	+	Target_6124
chr18	7010198	7010384	+	Target_6124
chr18	7011298	7011478	+	Target_6124
chr18	7011993	7012137	+	Target_6124
chr18	7013813	7014050	+	Target_6124
chr18	7015720	7015857	+	Target_6124
chr18	7016489	7016670	+	Target_6124
chr18	7017276	7017383	+	Target_6124
chr18	7023162	7023374	+	Target_6124
chr18	7024378	7024465	+	Target_6124
chr18	7025977	7026105	+	Target_6124
chr18	7032064	7032175	+	Target_6124
chr18	7032982	7033094	+	Target_6124
chr18	7034477	7034689	+	Target_6124
chr18	7035985	7036087	+	Target_6124
chr18	7037576	7037750	+	Target_6124
chr18	7038808	7038949	+	Target_6124
chr18	7040074	7040235	+	Target_6124
chr18	7042143	7042249	+	Target_6124
chr18	7043225	7043404	+	Target_6124
chr18	7044720	7044838	+	Target_6124
chr18	7046276	7046366	+	Target_6124
chr18	7049076	7049256	+	Target_6124
chr18	7050692	7050935	+	Target_6124
chr18	7079973	7080086	+	Target_6124
chr18	7080285	7080456	+	Target_6124
chr18	7117658	7117813	+	Target_6124
chr18	7231136	7232042	+	Target_6124
chr18	7567313	7567889	+	Target_6124|Target_6124
chr18	7774146	7774269	+	Target_6124|Target_6124
chr18	7888103	7888375	+	Target_6124|Target_6124
chr18	7906502	7906581	+	Target_6124|Target_6124
chr18	7926565	7926681	+	Target_6124|Target_6124
chr18	7949178	7949353	+	Target_6124|Target_6124
chr18	7955118	7955412	+	Target_6124|Target_6124
chr18	8069683	8069992	+	Target_6124|Target_6124
chr18	8076452	8076562	+	Target_6124|Target_6124
chr18	8085668	8085870	+	Target_6124|Target_6124
chr18	8088746	8088849	+	Target_6124|Target_6124
chr18	8113483	8113757	+	Target_6124|Target_6124
chr18	8114788	8114825	+	Target_6124|Target_6124
chr18	8143644	8143777	+	Target_6124|Target_6124
chr18	8244055	8244207	+	Target_6124|Target_6124
chr18	8247842	8247917	+	Target_6124|Target_6124
chr18	8248147	8248174	+	Target_6124
chr18	8252485	8252497	+	Target_6124
chr18	8253224	8253412	+	Target_6124|Target_6124
chr18	8296365	8296453	+	Target_6124|Target_6124
chr18	8314778	8314855	+	Target_6124|Target_6124
chr18	8319175	8319212	+	Target_6124|Target_6124
chr18	8343420	8343518	+	Target_6124|Target_6124
chr18	8360817	8361089	+	Target_6124
chr18	8364906	8364987	+	Target_6124
chr18	8365742	8365827	+	Target_6124
chr18	8366854	8367032	+	Target_6124
chr18	8370887	8371004	+	Target_6124|Target_6124
chr18	8376043	8376198	+	Target_6124|Target_6124
chr18	8376459	8376595	+	Target_6124|Target_6124
chr18	8378262	8378412	+	Target_6124|Target_6124
chr18	8379164	8379338	+	Target_6124|Target_6124
chr18	8380293	8380425	+	Target_6124|Target_6124
chr18	8384558	8384684	+	Target_6124|Target_6124
chr18	8387069	8387233	+	Target_6124|Target_6124
chr18	8394473	8394609	+	Target_6124|Target_6124
chr18	8406106	8406859	+	Target_6124|Target_6124
chr18	8609442	8609951	+	Target_6124
chr18	8624935	8624996	+	Target_6124
chr18	8633186	8633325	+	Target_6124
chr18	8635530	8635620	+	Target_6124
chr18	8636250	8636355	+	Target_6124
chr18	8638146	8639380	+	Target_6124
chr18	8717368	8717424	+	Target_6124
chr18	8717901	8717960	+	Target_6124
chr18	8718421	8718646	+	Target_6124
chr18	8720335	8720494	+	Target_6124
chr18	8777830	8777890	+	Target_6124
chr18	8783527	8784841	+	Target_6124
chr18	8785933	8786089	+	Target_6124
chr18	8792995	8793118	+	Target_6124
chr18	8796229	8796460	+	Target_6124
chr18	8798094	8798289	+	Target_6124
chr18	8806890	8807058	+	Target_6124
chr18	8812976	8813231	+	Target_6124
chr18	8818960	8819257	+	Target_6124
chr18	8821464	8821496	+	Target_6124
chr18	8824696	8826230	+	Target_6124
chr18	8828905	8828962	+	Target_6124
chr18	8831604	8832775	+	Target_6124
chr18	9102627	9102795	+	Target_6124
chr18	9117835	9117901	+	Target_6124
chr18	9119323	9119386	+	Target_6124
chr18	9119471	9119588	+	Target_6124
chr18	9122510	9122679	+	Target_6124
chr18	9124871	9124981	+	Target_6124
chr18	9126828	9126905	+	Target_6124
chr18	9134183	9134343	+	Target_6124
chr18	9136750	9136963	+	Target_6124|Target_6124
chr18	9137560	9137871	+	Target_6124
chr18	9182379	9182517	+	Target_6124|Target_6124|Target_6124
chr18	9195548	9195696	+	Target_6124|Target_6124|Target_6124
chr18	9204473	9204542	+	Target_6124
chr18	9208654	9208801	+	Target_6124|Target_6124|Target_6124
chr18	9211581	9211782	+	Target_6124|Target_6124|Target_6124
chr18	9216755	9216898	+	Target_6124|Target_6124|Target_6124
chr18	9221849	9221997	+	Target_6124|Target_6124|Target_6124
chr18	9254208	9258929	+	Target_6124|Target_6124|Target_6124
chr18	9263787	9263886	+	Target_6124|Target_6124|Target_6124
chr18	9275521	9275665	+	Target_6124|Target_6124|Target_6124
chr18	9279546	9279642	+	Target_6124|Target_6124|Target_6124
chr18	9280938	9285983	+	Target_6124|Target_6124|Target_6124
chr18	9334764	9334918	+	Target_6124
chr18	9337190	9337350	+	Target_6124
chr18	9359969	9360069	+	Target_6124
chr18	9396277	9396544	+	Target_6124
chr18	9399343	9402418	+	Target_6124
chr18	9475529	9475689	+	Target_6124
chr18	9512988	9513287	+	Target_6124
chr18	9516842	9517301	+	Target_6124
chr18	9522157	9522507	+	Target_6124
chr18	9524591	9524753	+	Target_6124
chr18	9525717	9525849	+	Target_6124
chr18	9530831	9530939	+	Target_6124
chr18	9533332	9533454	+	Target_6124
chr18	9533700	9533824	+	Target_6124
chr18	9535668	9538106	+	Target_6124
chr18	9546791	9547950	+	Target_6124|Target_6124
chr18	9549194	9549336	+	Target_6124|Target_6124
chr18	9550049	9550184	+	Target_6124|Target_6124
chr18	9550275	9550396	+	Target_6124|Target_6124
chr18	9553319	9553420	+	Target_6124|Target_6124
chr18	9557218	9557380	+	Target_6124|Target_6124
chr18	9559416	9559602	+	Target_6124|Target_6124
chr18	9561977	9562073	+	Target_6124|Target_6124
chr18	9563375	9563548	+	Target_6124|Target_6124
chr18	9570154	9570681	+	Target_6124|Target_6124
chr18	9577061	9577189	+	Target_6124|Target_6124
chr18	9583114	9583273	+	Target_6124|Target_6124
chr18	9584512	9584578	+	Target_6124|Target_6124
chr18	9584718	9584826	+	Target_6124|Target_6124
chr18	9588086	9588233	+	Target_6124|Target_6124
chr18	9588708	9588851	+	Target_6124|Target_6124
chr18	9593765	9593872	+	Target_6124|Target_6124
chr18	9595015	9595151	+	Target_6124|Target_6124
chr18	9614223	9614268	+	Target_6124|Target_6124
chr18	9614475	9614600	+	Target_6124|Target_6124
chr18	9708227	9708441	+	Target_6124
chr18	9775274	9775354	+	Target_6124
chr18	9792150	9792232	+	Target_6124
chr18	9814016	9814088	+	Target_6124
chr18	9815112	9815219	+	Target_6124
chr18	9845578	9845688	+	Target_6124
chr18	9859224	9862553	+	Target_6124
chr18	9885722	9886280	+	Target_6124|Target_6124
chr18	9886585	9888156	+	Target_6124|Target_6124
chr18	9913954	9914332	+	Target_6124|Target_6124
chr18	9931806	9931959	+	Target_6124|Target_6124
chr18	9936106	9936210	+	Target_6124|Target_6124
chr18	9936982	9937063	+	Target_6124|Target_6124
chr18	9944920	9945055	+	Target_6124
chr18	9950391	9950565	+	Target_6124|Target_6124
chr18	9954049	9960018	+	Target_6124|Target_6124
chr18	10454624	10455036	+	Target_6124
chr18	10468465	10468649	+	Target_6124
chr18	10471526	10472058	+	Target_6124
chr18	10485458	10485780	+	Target_6124
chr18	10487586	10488698	+	Target_6124
chr18	10525872	10526155	+	Target_6124
chr18	10530766	10530834	+	Target_6124
chr18	10532707	10532792	+	Target_6124
chr18	10533532	10533550	+	Target_6124
chr18	10534462	10534493	+	Target_6124
chr18	10539758	10539868	+	Target_6124
chr18	10539984	10540051	+	Target_6124
chr18	10540325	10540396	+	Target_6124
chr18	10546322	10546401	+	Target_6124
chr18	10548295	10548375	+	Target_6124
chr18	10548963	10549093	+	Target_6124
chr18	10550073	10552766	+	Target_6124
chr18	10670243	10671776	+	Target_6124
chr18	10672686	10672870	+	Target_6124
chr18	10675205	10675285	+	Target_6124
chr18	10677743	10677872	+	Target_6124
chr18	10680195	10680368	+	Target_6124
chr18	10681657	10681750	+	Target_6124
chr18	10682100	10682289	+	Target_6124
chr18	10689652	10689800	+	Target_6124
chr18	10691222	10691381	+	Target_6124
chr18	10696071	10696286	+	Target_6124
chr18	10696389	10696537	+	Target_6124
chr18	10697745	10697878	+	Target_6124
chr18	10698922	10699175	+	Target_6124
chr18	10701986	10702169	+	Target_6124
chr18	10704391	10704650	+	Target_6124
chr18	10705333	10705744	+	Target_6124
chr18	10714761	10714928	+	Target_6124
chr18	10715647	10715814	+	Target_6124
chr18	10718197	10718257	+	Target_6124
chr18	10731404	10731519	+	Target_6124
chr18	10736601	10736708	+	Target_6124
chr18	10741028	10741100	+	Target_6124
chr18	10742491	10742613	+	Target_6124
chr18	10744139	10744229	+	Target_6124
chr18	10748468	10748628	+	Target_6124
chr18	10750088	10750185	+	Target_6124
chr18	10752633	10752877	+	Target_6124
chr18	10757966	10758132	+	Target_6124
chr18	10759479	10759581	+	Target_6124
chr18	10759702	10759907	+	Target_6124
chr18	10760908	10761109	+	Target_6124
chr18	10762497	10762623	+	Target_6124
chr18	10762919	10763096	+	Target_6124
chr18	10770145	10770306	+	Target_6124
chr18	10773409	10773627	+	Target_6124
chr18	10784781	10784955	+	Target_6124
chr18	10787033	10787182	+	Target_6124
chr18	10789076	10789363	+	Target_6124
chr18	10791198	10791322	+	Target_6124
chr18	10794769	10795000	+	Target_6124
chr18	10797371	10797520	+	Target_6124
chr18	10800334	10800473	+	Target_6124
chr18	10801387	10801426	+	Target_6124
chr18	10803872	10803992	+	Target_6124
chr18	10807109	10807272	+	Target_6124
chr18	10855350	10855564	+	Target_6124
chr18	10856998	10857209	+	Target_6124
chr18	10871250	10871413	+	Target_6124
chr18	10911183	10911226	+	Target_6124
chr18	10979532	10979658	+	Target_6124
chr18	11066125	11066221	+	Target_6124
chr18	11148523	11148761	+	Target_6124
chr18	11689135	11689938	+	Target_6124
chr18	11751561	11752577	+	Target_6124|Target_6124|Target_6124
chr18	11752851	11752924	+	Target_6124|Target_6124|Target_6124
chr18	11753626	11753681	+	Target_6124|Target_6124|Target_6124
chr18	11753824	11753944	+	Target_6124|Target_6124|Target_6124
chr18	11824916	11825014	+	Target_6124|Target_6124|Target_6124
chr18	11851388	11854448	+	Target_6124
chr18	11862393	11862448	+	Target_6124|Target_6124|Target_6124
chr18	11864531	11864605	+	Target_6124|Target_6124|Target_6124
chr18	11867166	11867225	+	Target_6124|Target_6124|Target_6124
chr18	11868541	11868662	+	Target_6124|Target_6124|Target_6124
chr18	11872266	11872397	+	Target_6124|Target_6124|Target_6124
chr18	11876619	11876687	+	Target_6124|Target_6124|Target_6124
chr18	11880987	11883144	+	Target_6124|Target_6124|Target_6124
chr18	11883471	11884626	+	Target_6124|Target_6124|Target_6124|Target_6124|Target_6124
chr18	11884877	11885042	+	Target_6124|Target_6124|Target_6124
chr18	11885674	11885815	+	Target_6124|Target_6124|Target_6124|Target_6124|Target_6124
chr18	11886497	11886620	+	Target_6124|Target_6124|Target_6124|Target_6124
chr18	11886711	11886780	+	Target_6124|Target_6124|Target_6124|Target_6124
chr18	11886915	11887024	+	Target_6124|Target_6124|Target_6124|Target_6124|Target_6124
chr18	11888667	11888742	+	Target_6124|Target_6124|Target_6124|Target_6124|Target_6124
chr18	11889385	11889489	+	Target_6124|Target_6124|Target_6124|Target_6124|Target_6124
chr18	11893466	11893575	+	Target_6124|Target_6124|Target_6124|Target_6124|Target_6124
chr18	11895183	11895276	+	Target_6124
chr18	11896982	11897355	+	Target_6124|Target_6124|Target_6124|Target_6124|Target_6124
chr18	11906201	11906308	+	Target_6124|Target_6124|Target_6124|Target_6124
chr18	11908199	11908796	+	Target_6124|Target_6124|Target_6124|Target_6124|Target_6124
chr18	11981426	11981764	+	Target_6124
chr18	11999052	11999186	+	Target_6124
chr18	12009881	12009986	+	Target_6124
chr18	12012168	12012214	+	Target_6124
chr18	12014263	12014372	+	Target_6124
chr18	12028041	12028150	+	Target_6124
chr18	12028840	12028992	+	Target_6124
chr18	12030341	12030885	+	Target_6124
chr18	12254317	12254955	+	Target_6124|Target_6124
chr18	12262823	12262968	+	Target_6124|Target_6124
chr18	12264305	12264452	+	Target_6124|Target_6124
chr18	12274091	12274273	+	Target_6124|Target_6124
chr18	12277121	12277594	+	Target_6124|Target_6124
chr18	12308256	12308348	+	Target_6124
chr18	12308685	12308794	+	Target_6124
chr18	12310941	12311052	+	Target_6124
chr18	12325065	12326568	+	Target_6124
chr18	12328942	12329782	+	Target_6124
chr18	12337339	12337534	+	Target_6124
chr18	12340199	12340400	+	Target_6124
chr18	12344130	12344246	+	Target_6124
chr18	12348271	12348382	+	Target_6124
chr18	12351083	12351209	+	Target_6124
chr18	12351304	12351412	+	Target_6124
chr18	12353003	12353157	+	Target_6124
chr18	12356692	12356830	+	Target_6124
chr18	12358668	12358942	+	Target_6124
chr18	12359925	12360050	+	Target_6124
chr18	12363780	12363855	+	Target_6124
chr18	12366963	12367116	+	Target_6124
chr18	12367274	12367381	+	Target_6124
chr18	12370847	12370925	+	Target_6124
chr18	12371590	12371690	+	Target_6124
chr18	12376967	12377275	+	Target_6124
chr18	12407894	12408006	+	Target_6124|Target_6124
chr18	12420323	12420492	+	Target_6124|Target_6124
chr18	12421538	12421628	+	Target_6124|Target_6124
chr18	12427039	12427110	+	Target_6124|Target_6124
chr18	12427219	12427322	+	Target_6124|Target_6124
chr18	12429348	12429435	+	Target_6124|Target_6124
chr18	12431148	12432236	+	Target_6124|Target_6124
chr18	12446510	12449895	+	Target_6124|Target_6124|Target_6124
chr18	12452253	12452390	+	Target_6124|Target_6124|Target_6124
chr18	12452483	12452511	+	Target_6124|Target_6124|Target_6124
chr18	12453066	12453137	+	Target_6124|Target_6124|Target_6124
chr18	12454344	12454482	+	Target_6124|Target_6124|Target_6124
chr18	12463349	12463492	+	Target_6124|Target_6124|Target_6124
chr18	12464866	12464957	+	Target_6124|Target_6124|Target_6124
chr18	12479697	12479870	+	Target_6124|Target_6124|Target_6124
chr18	12485957	12485999	+	Target_6124
chr18	12493070	12493200	+	Target_6124|Target_6124|Target_6124
chr18	12496014	12496101	+	Target_6124|Target_6124|Target_6124
chr18	12506475	12506640	+	Target_6124|Target_6124|Target_6124
chr18	12512452	12512530	+	Target_6124|Target_6124|Target_6124
chr18	12535474	12535600	+	Target_6124|Target_6124|Target_6124
chr18	12546672	12546903	+	Target_6124|Target_6124|Target_6124
chr18	12635060	12635095	+	Target_6124|Target_6124|Target_6124
chr18	12656649	12656731	+	Target_6124
chr18	12657528	12657912	+	Target_6124|Target_6124
chr18	12658737	12658772	+	Target_6124
chr18	12672630	12673502	+	Target_6124
chr18	12674534	12674752	+	Target_6124
chr18	12678107	12678441	+	Target_6124
chr18	12680660	12680827	+	Target_6124
chr18	12686260	12686449	+	Target_6124
chr18	12691357	12691486	+	Target_6124
chr18	12695252	12695350	+	Target_6124
chr18	12697221	12697407	+	Target_6124
chr18	12698977	12699202	+	Target_6124
chr18	12699828	12699904	+	Target_6124
chr18	12700956	12701112	+	Target_6124
chr18	12702484	12702703	+	Target_6124
chr18	12702986	12703163	+	Target_6124
chr18	12706548	12706720	+	Target_6124|Target_6124
chr18	12712700	12712759	+	Target_6124|Target_6124
chr18	12718515	12718634	+	Target_6124|Target_6124
chr18	12720508	12720682	+	Target_6124|Target_6124
chr18	12724497	12724618	+	Target_6124|Target_6124
chr18	12725437	12725739	+	Target_6124|Target_6124
chr18	12785476	12785843	+	Target_6124|Target_6124|Target_6124
chr18	12792300	12794484	+	Target_6124|Target_6124|Target_6124
chr18	12801968	12802150	+	Target_6124|Target_6124|Target_6124|Target_6124
chr18	12814201	12814354	+	Target_6124|Target_6124|Target_6124|Target_6124
chr18	12817154	12817364	+	Target_6124|Target_6124|Target_6124|Target_6124
chr18	12819212	12819281	+	Target_6124
chr18	12825808	12825943	+	Target_6124|Target_6124|Target_6124|Target_6124
chr18	12830941	12831040	+	Target_6124|Target_6124|Target_6124|Target_6124
chr18	12836789	12836890	+	Target_6124|Target_6124|Target_6124|Target_6124
chr18	12859162	12859253	+	Target_6124|Target_6124|Target_6124|Target_6124
chr18	12884071	12884334	+	Target_6124|Target_6124|Target_6124|Target_6124
chr18	12947982	12948231	+	Target_6124|Target_6124
chr18	12951853	12951904	+	Target_6124|Target_6124
chr18	12955461	12955608	+	Target_6124|Target_6124
chr18	12963158	12963370	+	Target_6124|Target_6124
chr18	12971151	12971250	+	Target_6124|Target_6124
chr18	12978750	12978891	+	Target_6124|Target_6124
chr18	12982516	12982674	+	Target_6124|Target_6124
chr18	12984038	12984189	+	Target_6124|Target_6124
chr18	12985238	12987536	+	Target_6124|Target_6124
chr18	12991360	12991436	+	Target_6124
chr18	12999419	12999587	+	Target_6124
chr18	13001455	13001581	+	Target_6124
chr18	13008454	13008630	+	Target_6124
chr18	13012971	13013024	+	Target_6124
chr18	13015326	13015447	+	Target_6124
chr18	13017186	13017335	+	Target_6124
chr18	13018478	13018614	+	Target_6124
chr18	13019080	13019205	+	Target_6124
chr18	13029661	13030001	+	Target_6124
chr18	13030463	13030607	+	Target_6124
chr18	13037235	13037300	+	Target_6124
chr18	13038368	13038578	+	Target_6124
chr18	13040828	13040955	+	Target_6124
chr18	13042202	13042333	+	Target_6124
chr18	13048857	13049680	+	Target_6124
chr18	13049763	13049890	+	Target_6124
chr18	13052917	13053089	+	Target_6124
chr18	13055778	13056697	+	Target_6124
chr18	13057583	13057732	+	Target_6124
chr18	13059080	13059311	+	Target_6124
chr18	13067829	13067955	+	Target_6124
chr18	13068092	13068236	+	Target_6124
chr18	13068357	13068421	+	Target_6124
chr18	13068850	13068990	+	Target_6124
chr18	13069087	13069180	+	Target_6124
chr18	13069736	13069855	+	Target_6124
chr18	13071037	13071211	+	Target_6124
chr18	13072753	13072844	+	Target_6124
chr18	13073007	13073184	+	Target_6124
chr18	13087015	13087276	+	Target_6124
chr18	13087529	13087645	+	Target_6124
chr18	13089454	13089564	+	Target_6124
chr18	13092375	13092526	+	Target_6124
chr18	13095501	13095680	+	Target_6124
chr18	13096182	13096306	+	Target_6124
chr18	13099474	13099580	+	Target_6124
chr18	13100303	13100511	+	Target_6124
chr18	13103507	13103587	+	Target_6124
chr18	13104982	13105078	+	Target_6124
chr18	13113584	13113704	+	Target_6124
chr18	13114128	13114250	+	Target_6124
chr18	13116375	13116502	+	Target_6124
chr18	13117583	13117642	+	Target_6124
chr18	13124630	13125051	+	Target_6124
chr18	13218785	13218987	+	Target_6124|Target_6124
chr18	13278103	13278187	+	Target_6124|Target_6124
chr18	13387339	13387761	+	Target_6124|Target_6124
chr18	13419497	13421207	+	Target_6124
chr18	13423573	13423692	+	Target_6124
chr18	13425930	13426112	+	Target_6124
chr18	13427378	13427533	+	Target_6124
chr18	13438242	13438383	+	Target_6124|Target_6124
chr18	13611112	13611199	+	Target_6124
chr18	13611664	13612773	+	Target_6124|Target_6124
chr18	13620866	13621270	+	Target_6124|Target_6124|Target_6124|Target_6124|Target_6124|Target_6124
chr18	13643357	13643411	+	Target_6124|Target_6124|Target_6124
chr18	13645125	13652753	+	Target_6124|Target_6124|Target_6124|Target_6124|Target_6124|Target_6124
chr18	13663345	13666712	+	Target_6124|Target_6124
chr18	13671860	13671972	+	Target_6124|Target_6124
chr18	13681603	13682104	+	Target_6124|Target_6124
chr18	13687741	13687881	+	Target_6124
chr18	13726327	13726591	+	Target_6124|Target_6124
chr18	13726703	13726728	+	Target_6124
chr18	13730625	13730754	+	Target_6124
chr18	13731474	13731933	+	Target_6124
chr18	13734462	13734598	+	Target_6124
chr18	13737008	13737134	+	Target_6124
chr18	13740165	13740278	+	Target_6124
chr18	13741508	13741690	+	Target_6124
chr18	13742486	13742651	+	Target_6124
chr18	13746218	13746336	+	Target_6124
chr18	13752324	13752426	+	Target_6124
chr18	13754112	13754146	+	Target_6124
chr18	13759940	13764554	+	Target_6124
chr18	13825542	13826861	+	Target_6124
chr18	13882042	13885645	+	Target_6124
chr18	13915486	13915535	+	Target_6124
chr18	14075988	14077525	+	Target_6124
chr18	14078198	14078297	+	Target_6124
chr18	14080187	14080265	+	Target_6124
chr18	14084195	14084346	+	Target_6124
chr18	14084875	14085075	+	Target_6124
chr18	14099941	14106408	+	Target_6124
chr18	14124348	14124475	+	Target_6124
chr18	14132273	14132489	+	Target_6124|Target_6124
chr18	14179095	14179596	+	Target_6124
chr18	14183650	14183765	+	Target_6124
chr18	14183927	14184101	+	Target_6124
chr18	14188003	14188110	+	Target_6124
chr18	14189174	14189312	+	Target_6124
chr18	14191860	14191916	+	Target_6124
chr18	14198457	14198488	+	Target_6124
chr18	14201130	14201200	+	Target_6124
chr18	14205146	14205231	+	Target_6124
chr18	14208048	14208077	+	Target_6124
chr18	14208169	14208241	+	Target_6124
chr18	14214211	14214282	+	Target_6124
chr18	14218353	14218517	+	Target_6124
chr18	14219910	14220091	+	Target_6124
chr18	14221262	14221797	+	Target_6124
chr18	14225671	14227049	+	Target_6124
chr18	14337421	14338895	+	Target_6124
chr18	14339510	14339639	+	Target_6124
chr18	14340380	14340650	+	Target_6124
chr18	14341520	14342523	+	Target_6124
chr18	14477953	14479392	+	Target_6124
chr18	14490523	14490579	+	Target_6124
chr18	14498590	14498705	+	Target_6124
chr18	14511736	14511992	+	Target_6124
chr18	14513660	14513784	+	Target_6124
chr18	14522252	14522419	+	Target_6124
chr18	14523461	14523506	+	Target_6124
chr18	14524911	14524982	+	Target_6124
chr18	14530481	14530552	+	Target_6124
chr18	14533059	14533197	+	Target_6124
chr18	14534899	14535006	+	Target_6124
chr18	14537799	14537973	+	Target_6124
chr18	14538133	14538248	+	Target_6124
chr18	14542624	14543599	+	Target_6124
chr18	14748238	14748639	+	Target_6124
chr18	14752564	14752679	+	Target_6124
chr18	14752837	14753011	+	Target_6124
chr18	14754897	14755004	+	Target_6124
chr18	14757813	14757951	+	Target_6124
chr18	14760552	14760617	+	Target_6124
chr18	14763684	14764089	+	Target_6124
chr18	14769341	14769372	+	Target_6124
chr18	14772154	14772227	+	Target_6124
chr18	14777983	14778074	+	Target_6124
chr18	14779958	14780020	+	Target_6124
chr18	14782525	14782613	+	Target_6124
chr18	14784334	14784363	+	Target_6124
chr18	14784461	14784534	+	Target_6124
chr18	14787037	14787099	+	Target_6124
chr18	14791399	14791490	+	Target_6124
chr18	14796219	14796248	+	Target_6124
chr18	14796341	14796414	+	Target_6124
chr18	14797659	14797688	+	Target_6124
chr18	14797780	14797853	+	Target_6124
chr18	14799099	14799128	+	Target_6124
chr18	14799221	14799294	+	Target_6124
chr18	14802215	14802277	+	Target_6124
chr18	14803732	14803823	+	Target_6124
chr18	14822481	14822510	+	Target_6124
chr18	14822603	14822676	+	Target_6124
chr18	14828276	14828307	+	Target_6124
chr18	14830164	14830241	+	Target_6124
chr18	14831381	14831454	+	Target_6124
chr18	14837209	14837288	+	Target_6124
chr18	14837613	14837675	+	Target_6124
chr18	14840586	14840677	+	Target_6124
chr18	14842895	14842924	+	Target_6124
chr18	14843022	14843095	+	Target_6124
chr18	14848714	14848928	+	Target_6124
chr18	14850212	14850381	+	Target_6124
chr18	14851507	14852737	+	Target_6124
chr18	15313554	15314115	+	Target_6124
chr18	15315497	15316764	+	Target_6124
chr18	15319502	15319567	+	Target_6124
chr18	15323254	15323361	+	Target_6124
chr18	15325659	15325729	+	Target_6124
chr18	15325891	15325918	+	Target_6124
chr18	18529702	18531348	+	Target_6124
chr18	18533538	18533746	+	Target_6124
chr18	18534743	18535005	+	Target_6124
chr18	18535127	18535206	+	Target_6124
chr18	18539800	18539889	+	Target_6124
chr18	18540096	18540167	+	Target_6124
chr18	18546877	18547037	+	Target_6124
chr18	18547712	18547901	+	Target_6124
chr18	18548732	18548821	+	Target_6124
chr18	18549075	18549169	+	Target_6124
chr18	18550308	18550474	+	Target_6124
chr18	18559870	18559965	+	Target_6124
chr18	18562723	18562793	+	Target_6124
chr18	18564311	18564496	+	Target_6124
chr18	18566910	18567071	+	Target_6124
chr18	18571136	18571287	+	Target_6124
chr18	18572791	18572898	+	Target_6124
chr18	18586311	18586558	+	Target_6124
chr18	18586659	18586751	+	Target_6124
chr18	18588019	18588155	+	Target_6124
chr18	18595391	18595440	+	Target_6124
chr18	18600111	18600200	+	Target_6124
chr18	18603580	18603641	+	Target_6124
chr18	18608736	18608896	+	Target_6124
chr18	18619432	18619524	+	Target_6124
chr18	18622057	18622196	+	Target_6124
chr18	18622525	18622670	+	Target_6124
chr18	18624062	18624147	+	Target_6124
chr18	18625252	18625428	+	Target_6124
chr18	18629052	18629190	+	Target_6124
chr18	18629740	18629841	+	Target_6124
chr18	18650492	18650574	+	Target_6124
chr18	18690778	18691812	+	Target_6124
chr18	18822202	18822354	+	Target_6124
chr18	18945987	18946097	+	Target_6124
chr18	18963470	18963636	+	Target_6124
chr18	18964166	18964364	+	Target_6124
chr18	18975345	18975522	+	Target_6124
chr18	18981110	18981287	+	Target_6124
chr18	18983832	18983955	+	Target_6124
chr18	19019481	19019598	+	Target_6124
chr18	19020229	19020349	+	Target_6124
chr18	19021360	19021498	+	Target_6124
chr18	19024184	19024370	+	Target_6124
chr18	19029470	19029797	+	Target_6124
chr18	19030983	19031112	+	Target_6124
chr18	19032043	19032178	+	Target_6124
chr18	19034326	19034524	+	Target_6124
chr18	19052991	19053172	+	Target_6124
chr18	19057124	19057317	+	Target_6124
chr18	19065580	19065714	+	Target_6124
chr18	19069972	19070312	+	Target_6124
chr18	19075630	19075746	+	Target_6124
chr18	19076414	19076659	+	Target_6124
chr18	19079689	19080267	+	Target_6124
chr18	19080500	19080603	+	Target_6124
chr18	19085372	19085528	+	Target_6124
chr18	19085770	19085910	+	Target_6124
chr18	19088078	19088240	+	Target_6124
chr18	19088347	19088552	+	Target_6124
chr18	19093781	19093947	+	Target_6124
chr18	19095377	19095605	+	Target_6124
chr18	19096573	19096715	+	Target_6124
chr18	19097994	19098195	+	Target_6124
chr18	19100648	19100784	+	Target_6124
chr18	19102618	19102791	+	Target_6124
chr18	19109261	19110451	+	Target_6124
chr18	19112433	19112621	+	Target_6124
chr18	19116002	19116146	+	Target_6124
chr18	19119880	19119970	+	Target_6124
chr18	19140819	19140951	+	Target_6124
chr18	19144163	19144278	+	Target_6124
chr18	19146106	19146167	+	Target_6124
chr18	19147940	19148055	+	Target_6124
chr18	19153274	19155391	+	Target_6124
chr18	19155632	19155738	+	Target_6124
chr18	19164270	19164401	+	Target_6124
chr18	19180583	19180693	+	Target_6124
chr18	19192259	19192404	+	Target_6124
chr18	19202685	19202762	+	Target_6124
chr18	19203708	19203900	+	Target_6124
chr18	19209022	19210208	+	Target_6124
chr18	19230857	19231724	+	Target_6124
chr18	19236821	19236987	+	Target_6124
chr18	19237064	19237113	+	Target_6124
chr18	19239130	19239304	+	Target_6124
chr18	19244078	19244191	+	Target_6124
chr18	19263470	19263558	+	Target_6124
chr18	19263880	19263926	+	Target_6124
chr18	19282276	19282459	+	Target_6124
chr18	19283544	19283708	+	Target_6124
chr18	19284464	19284766	+	Target_6124
chr18	19321544	19321773	+	Target_6124
chr18	19345732	19345904	+	Target_6124
chr18	19348583	19348713	+	Target_6124
chr18	19353584	19353689	+	Target_6124
chr18	19358063	19358130	+	Target_6124
chr18	19359441	19359646	+	Target_6124
chr18	19371334	19371518	+	Target_6124
chr18	19378044	19378189	+	Target_6124
chr18	19379801	19379935	+	Target_6124
chr18	19383867	19383975	+	Target_6124
chr18	19395576	19395774	+	Target_6124
chr18	19399455	19399607	+	Target_6124
chr18	19405658	19405746	+	Target_6124
chr18	19408964	19409049	+	Target_6124
chr18	19418325	19418458	+	Target_6124
chr18	19423091	19423178	+	Target_6124
chr18	19424052	19424214	+	Target_6124
chr18	19426904	19427086	+	Target_6124
chr18	19429156	19429349	+	Target_6124
chr18	19433100	19433179	+	Target_6124
chr18	19437090	19437204	+	Target_6124
chr18	19438506	19438607	+	Target_6124
chr18	19444486	19450912	+	Target_6124
chr18	19749415	19749643	+	Target_6124
chr18	19751068	19752240	+	Target_6124
chr18	19756915	19757082	+	Target_6124
chr18	19761413	19761539	+	Target_6124
chr18	19762717	19762805	+	Target_6124
chr18	19762900	19763004	+	Target_6124
chr18	19780618	19782227	+	Target_6124
chr18	19993563	19997878	+	Target_6124
chr18	20513294	20513527	+	Target_6124|Target_6124
chr18	20513838	20514122	+	Target_6124|Target_6124
chr18	20516716	20516923	+	Target_6124|Target_6124|Target_6124
chr18	20526406	20526449	+	Target_6124|Target_6124|Target_6124
chr18	20529580	20529676	+	Target_6124|Target_6124|Target_6124
chr18	20548768	20548881	+	Target_6124|Target_6124|Target_6124
chr18	20555115	20555182	+	Target_6124|Target_6124|Target_6124
chr18	20562180	20562356	+	Target_6124|Target_6124|Target_6124
chr18	20564848	20564953	+	Target_6124|Target_6124|Target_6124
chr18	20569183	20569281	+	Target_6124|Target_6124|Target_6124
chr18	20570899	20571012	+	Target_6124|Target_6124|Target_6124
chr18	20572710	20573602	+	Target_6124|Target_6124|Target_6124
chr18	20573683	20573810	+	Target_6124|Target_6124|Target_6124
chr18	20576336	20576425	+	Target_6124|Target_6124|Target_6124
chr18	20577582	20577697	+	Target_6124|Target_6124|Target_6124
chr18	20581548	20581692	+	Target_6124|Target_6124|Target_6124
chr18	20586325	20586395	+	Target_6124|Target_6124|Target_6124
chr18	20596790	20596887	+	Target_6124|Target_6124
chr18	20602091	20602233	+	Target_6124|Target_6124|Target_6124
chr18	20606105	20606449	+	Target_6124|Target_6124|Target_6124
chr18	20714527	20714634	+	Target_6124|Target_6124
chr18	20715726	20716571	+	Target_6124
chr18	20735788	20735916	+	Target_6124
chr18	20768801	20768873	+	Target_6124|Target_6124|Target_6124|Target_6124
chr18	20774411	20774504	+	Target_6124|Target_6124|Target_6124|Target_6124
chr18	20793940	20794018	+	Target_6124|Target_6124|Target_6124|Target_6124
chr18	20814571	20814668	+	Target_6124|Target_6124|Target_6124
chr18	20815858	20816015	+	Target_6124|Target_6124|Target_6124
chr18	20817105	20817209	+	Target_6124|Target_6124|Target_6124
chr18	20832923	20833030	+	Target_6124|Target_6124|Target_6124|Target_6124
chr18	20833692	20833900	+	Target_6124|Target_6124|Target_6124|Target_6124
chr18	20837190	20840434	+	Target_6124|Target_6124|Target_6124|Target_6124
chr18	20875978	20878031	+	Target_6124
chr18	20889643	20889708	+	Target_6124
chr18	20932159	20932253	+	Target_6124
chr18	20936557	20936627	+	Target_6124
chr18	20945597	20945632	+	Target_6124
chr18	20948678	20948714	+	Target_6124
chr18	20950179	20950225	+	Target_6124
chr18	20951385	20951434	+	Target_6124
chr18	20953675	20953727	+	Target_6124
chr18	20957609	20957635	+	Target_6124
chr18	20964953	20965031	+	Target_6124
chr18	20979529	20979611	+	Target_6124
chr18	21001330	21001408	+	Target_6124
chr18	21010594	21010641	+	Target_6124
chr18	21017744	21017925	+	Target_6124
chr18	21032786	21033466	+	Target_6124
chr18	21042927	21043043	+	Target_6124
chr18	21043930	21044076	+	Target_6124
chr18	21044169	21044277	+	Target_6124
chr18	21044482	21044592	+	Target_6124
chr18	21046096	21046240	+	Target_6124
chr18	21047362	21047490	+	Target_6124
chr18	21053392	21053590	+	Target_6124
chr18	21054911	21055071	+	Target_6124
chr18	21056969	21057050	+	Target_6124
chr18	21057142	21057232	+	Target_6124
chr18	21059280	21059388	+	Target_6124
chr18	21061135	21063099	+	Target_6124
chr18	21083461	21083684	+	Target_6124
chr18	21084334	21084411	+	Target_6124
chr18	21086933	21087018	+	Target_6124
chr18	21087948	21088005	+	Target_6124
chr18	21089156	21089243	+	Target_6124
chr18	21095819	21095960	+	Target_6124
chr18	21096283	21096387	+	Target_6124
chr18	21098853	21098943	+	Target_6124
chr18	21099032	21099138	+	Target_6124
chr18	21100165	21100277	+	Target_6124
chr18	21104093	21104138	+	Target_6124
chr18	21104392	21104446	+	Target_6124
chr18	21106600	21106729	+	Target_6124
chr18	21107758	21107865	+	Target_6124
chr18	21109142	21109262	+	Target_6124
chr18	21109598	21109676	+	Target_6124
chr18	21109991	21110096	+	Target_6124
chr18	21110192	21110261	+	Target_6124
chr18	21110350	21110576	+	Target_6124
chr18	21111462	21112248	+	Target_6124|Target_6124
chr18	21113318	21113481	+	Target_6124
chr18	21114409	21114523	+	Target_6124
chr18	21115432	21115664	+	Target_6124
chr18	21116636	21116840	+	Target_6124
chr18	21118505	21118635	+	Target_6124
chr18	21119318	21119434	+	Target_6124
chr18	21119774	21119965	+	Target_6124
chr18	21120411	21120501	+	Target_6124
chr18	21121031	21121172	+	Target_6124
chr18	21121269	21121397	+	Target_6124
chr18	21123418	21123533	+	Target_6124
chr18	21124307	21124490	+	Target_6124
chr18	21124923	21125113	+	Target_6124
chr18	21127969	21128072	+	Target_6124
chr18	21131590	21131691	+	Target_6124
chr18	21134721	21134948	+	Target_6124
chr18	21136206	21136577	+	Target_6124
chr18	21137080	21137154	+	Target_6124
chr18	21140194	21140444	+	Target_6124
chr18	21141323	21141491	+	Target_6124
chr18	21148786	21148962	+	Target_6124
chr18	21152037	21152144	+	Target_6124
chr18	21153415	21153538	+	Target_6124
chr18	21166250	21166581	+	Target_6124
chr18	21179977	21181273	+	Target_6124
chr18	21192055	21192154	+	Target_6124
chr18	21197695	21197791	+	Target_6124
chr18	21199494	21199593	+	Target_6124
chr18	21209816	21209915	+	Target_6124
chr18	21214014	21214113	+	Target_6124
chr18	21218812	21218911	+	Target_6124
chr18	21226152	21226251	+	Target_6124
chr18	21229046	21229157	+	Target_6124
chr18	21242673	21242849	+	Target_6124
chr18	21269561	21269941	+	Target_6124|Target_6124
chr18	21293883	21294036	+	Target_6124|Target_6124
chr18	21327906	21328024	+	Target_6124|Target_6124
chr18	21329391	21329510	+	Target_6124|Target_6124
chr18	21330881	21331052	+	Target_6124|Target_6124
chr18	21333684	21333776	+	Target_6124|Target_6124
chr18	21338359	21338475	+	Target_6124|Target_6124
chr18	21343368	21343487	+	Target_6124|Target_6124
chr18	21353460	21353551	+	Target_6124|Target_6124
chr18	21355755	21355887	+	Target_6124|Target_6124
chr18	21357520	21357583	+	Target_6124|Target_6124
chr18	21363986	21364121	+	Target_6124|Target_6124
chr18	21390329	21390467	+	Target_6124|Target_6124
chr18	21393020	21393067	+	Target_6124|Target_6124
chr18	21394366	21394466	+	Target_6124|Target_6124
chr18	21395151	21395204	+	Target_6124|Target_6124
chr18	21395431	21395537	+	Target_6124|Target_6124
chr18	21396351	21396451	+	Target_6124|Target_6124
chr18	21399804	21399961	+	Target_6124|Target_6124
chr18	21402215	21402339	+	Target_6124|Target_6124
chr18	21404386	21404529	+	Target_6124|Target_6124
chr18	21406665	21406763	+	Target_6124|Target_6124
chr18	21407277	21407431	+	Target_6124|Target_6124
chr18	21413791	21413952	+	Target_6124|Target_6124
chr18	21416944	21417053	+	Target_6124|Target_6124
chr18	21418744	21418842	+	Target_6124|Target_6124
chr18	21419748	21419893	+	Target_6124|Target_6124
chr18	21422358	21422485	+	Target_6124|Target_6124
chr18	21422574	21422714	+	Target_6124|Target_6124
chr18	21424972	21425088	+	Target_6124|Target_6124
chr18	21426260	21426472	+	Target_6124|Target_6124
chr18	21427427	21427632	+	Target_6124|Target_6124
chr18	21437807	21437952	+	Target_6124|Target_6124
chr18	21438652	21438793	+	Target_6124|Target_6124
chr18	21441609	21441771	+	Target_6124|Target_6124
chr18	21444748	21444847	+	Target_6124|Target_6124
chr18	21447797	21447881	+	Target_6124|Target_6124
chr18	21451394	21451625	+	Target_6124|Target_6124
chr18	21452983	21453179	+	Target_6124|Target_6124
chr18	21456257	21456371	+	Target_6124|Target_6124|Target_6124|Target_6124
chr18	21461899	21462009	+	Target_6124|Target_6124|Target_6124|Target_6124
chr18	21464736	21464817	+	Target_6124|Target_6124|Target_6124|Target_6124
chr18	21469974	21470081	+	Target_6124|Target_6124|Target_6124|Target_6124
chr18	21474261	21474312	+	Target_6124|Target_6124|Target_6124|Target_6124
chr18	21474870	21475022	+	Target_6124|Target_6124|Target_6124|Target_6124
chr18	21478701	21478812	+	Target_6124|Target_6124|Target_6124|Target_6124
chr18	21478917	21479029	+	Target_6124|Target_6124|Target_6124|Target_6124
chr18	21479251	21479419	+	Target_6124|Target_6124
chr18	21481090	21481287	+	Target_6124|Target_6124|Target_6124|Target_6124
chr18	21482972	21483089	+	Target_6124|Target_6124|Target_6124|Target_6124
chr18	21483896	21484051	+	Target_6124|Target_6124|Target_6124|Target_6124
chr18	21484516	21484658	+	Target_6124|Target_6124|Target_6124|Target_6124
chr18	21485485	21485588	+	Target_6124|Target_6124|Target_6124|Target_6124
chr18	21487513	21487630	+	Target_6124|Target_6124|Target_6124|Target_6124
chr18	21487719	21487899	+	Target_6124|Target_6124|Target_6124|Target_6124
chr18	21489116	21489259	+	Target_6124|Target_6124|Target_6124|Target_6124
chr18	21492674	21492845	+	Target_6124|Target_6124|Target_6124|Target_6124
chr18	21494373	21494525	+	Target_6124|Target_6124|Target_6124|Target_6124
chr18	21494661	21494824	+	Target_6124|Target_6124|Target_6124|Target_6124
chr18	21495252	21495386	+	Target_6124|Target_6124|Target_6124|Target_6124
chr18	21496514	21496659	+	Target_6124|Target_6124|Target_6124|Target_6124
chr18	21500898	21501018	+	Target_6124|Target_6124|Target_6124|Target_6124
chr18	21501415	21501549	+	Target_6124|Target_6124|Target_6124|Target_6124
chr18	21508086	21508204	+	Target_6124|Target_6124|Target_6124|Target_6124
chr18	21508588	21508729	+	Target_6124|Target_6124|Target_6124|Target_6124
chr18	21511025	21511165	+	Target_6124|Target_6124|Target_6124|Target_6124
chr18	21512123	21512255	+	Target_6124|Target_6124|Target_6124|Target_6124
chr18	21513745	21513899	+	Target_6124|Target_6124|Target_6124|Target_6124
chr18	21519186	21519350	+	Target_6124|Target_6124|Target_6124|Target_6124
chr18	21523751	21523935	+	Target_6124|Target_6124|Target_6124|Target_6124
chr18	21526107	21526248	+	Target_6124|Target_6124|Target_6124|Target_6124
chr18	21529728	21529888	+	Target_6124|Target_6124|Target_6124|Target_6124
chr18	21529992	21530123	+	Target_6124|Target_6124|Target_6124|Target_6124
chr18	21531647	21531741	+	Target_6124|Target_6124|Target_6124|Target_6124
chr18	21532953	21533073	+	Target_6124|Target_6124|Target_6124|Target_6124
chr18	21534466	21535029	+	Target_6124|Target_6124|Target_6124|Target_6124
chr18	21572736	21573002	+	Target_6124
chr18	21594383	21595002	+	Target_6124|Target_6124
chr18	21599823	21600262	+	Target_6124
chr18	21644103	21644152	+	Target_6124|Target_6124
chr18	21645975	21646104	+	Target_6124|Target_6124
chr18	21649120	21649235	+	Target_6124|Target_6124
chr18	21660548	21660903	+	Target_6124|Target_6124
chr18	21662876	21663045	+	Target_6124|Target_6124
chr18	21694517	21694611	+	Target_6124|Target_6124
chr18	21698088	21698196	+	Target_6124|Target_6124
chr18	21703797	21703907	+	Target_6124|Target_6124
chr18	21705390	21705514	+	Target_6124|Target_6124
chr18	21708849	21708947	+	Target_6124|Target_6124
chr18	21710276	21710381	+	Target_6124|Target_6124
chr18	21711845	21711884	+	Target_6124|Target_6124
chr18	21712448	21715574	+	Target_6124|Target_6124
chr18	21718954	21719082	+	Target_6124|Target_6124|Target_6124|Target_6124|Target_6124
chr18	21719447	21719483	+	Target_6124
chr18	21723054	21723223	+	Target_6124|Target_6124|Target_6124|Target_6124|Target_6124
chr18	21723323	21723377	+	Target_6124|Target_6124|Target_6124|Target_6124
chr18	21735664	21736963	+	Target_6124|Target_6124|Target_6124|Target_6124|Target_6124|Target_6124
chr18	21739435	21740033	+	Target_6124|Target_6124|Target_6124|Target_6124|Target_6124|Target_6124
chr18	21741479	21741564	+	Target_6124|Target_6124|Target_6124|Target_6124|Target_6124|Target_6124
chr18	21742010	21743245	+	Target_6124|Target_6124|Target_6124
chr18	21745028	21745119	+	Target_6124|Target_6124|Target_6124
chr18	21746542	21746666	+	Target_6124|Target_6124|Target_6124
chr18	21747292	21747409	+	Target_6124|Target_6124|Target_6124
chr18	21750290	21750417	+	Target_6124|Target_6124|Target_6124
chr18	21751372	21751462	+	Target_6124|Target_6124|Target_6124
chr18	21752339	21752447	+	Target_6124|Target_6124|Target_6124
chr18	21757976	21758159	+	Target_6124|Target_6124|Target_6124
chr18	21759701	21759799	+	Target_6124|Target_6124|Target_6124
chr18	21761108	21761243	+	Target_6124|Target_6124|Target_6124
chr18	21776088	21776164	+	Target_6124|Target_6124|Target_6124
chr18	21805005	21805162	+	Target_6124|Target_6124|Target_6124
chr18	21819183	21819346	+	Target_6124|Target_6124|Target_6124
chr18	21851585	21852196	+	Target_6124
chr18	21860805	21860912	+	Target_6124|Target_6124
chr18	21883600	21883682	+	Target_6124|Target_6124
chr18	21891417	21891470	+	Target_6124
chr18	21891947	21892070	+	Target_6124
chr18	21894212	21894311	+	Target_6124
chr18	21897112	21897176	+	Target_6124
chr18	21897290	21897364	+	Target_6124
chr18	21898564	21898609	+	Target_6124
chr18	21898711	21898773	+	Target_6124
chr18	21901649	21901699	+	Target_6124
chr18	21912905	21913050	+	Target_6124
chr18	21914208	21914294	+	Target_6124
chr18	21921510	21921622	+	Target_6124
chr18	21946855	21946930	+	Target_6124
chr18	21948250	21948336	+	Target_6124
chr18	21957376	21957499	+	Target_6124
chr18	21977618	21977833	+	Target_6124
chr18	22006608	22006756	+	Target_6124
chr18	22007882	22008011	+	Target_6124
chr18	22008832	22008885	+	Target_6124
chr18	22010285	22010348	+	Target_6124
chr18	22017918	22018004	+	Target_6124
chr18	22020459	22020582	+	Target_6124
chr18	22023012	22023116	+	Target_6124
chr18	22025356	22025430	+	Target_6124
chr18	22028056	22028147	+	Target_6124
chr18	22029782	22029917	+	Target_6124
chr18	22030742	22033494	+	Target_6124
chr18	22040592	22040885	+	Target_6124|Target_6124|Target_6124
chr18	22048751	22048915	+	Target_6124
chr18	22056710	22059921	+	Target_6124|Target_6124|Target_6124
chr18	22208145	22208227	+	Target_6124
chr18	22239698	22240058	+	Target_6124
chr18	22240283	22242162	+	Target_6124
chr18	22641887	22642705	+	Target_6124
chr18	22669428	22669544	+	Target_6124
chr18	22671913	22672045	+	Target_6124
chr18	22775123	22775208	+	Target_6124
chr18	22804308	22807661	+	Target_6124
chr18	22901971	22902151	+	Target_6124
chr18	22930870	22930911	+	Target_6124
chr18	22931968	22932214	+	Target_6124
chr18	23596216	23598344	+	Target_6124|Target_6124
chr18	23612362	23612496	+	Target_6124|Target_6124
chr18	23614968	23615091	+	Target_6124|Target_6124
chr18	23615794	23615887	+	Target_6124
chr18	23618518	23618623	+	Target_6124|Target_6124
chr18	23619252	23619420	+	Target_6124|Target_6124
chr18	23632587	23632809	+	Target_6124|Target_6124
chr18	23637552	23637706	+	Target_6124|Target_6124
chr18	23658039	23658124	+	Target_6124|Target_6124
chr18	23667464	23667541	+	Target_6124|Target_6124
chr18	23670464	23670611	+	Target_6124|Target_6124
chr18	23713815	23714031	+	Target_6124|Target_6124|Target_6124
chr18	23724522	23724649	+	Target_6124|Target_6124|Target_6124
chr18	23731803	23731946	+	Target_6124|Target_6124|Target_6124
chr18	23738085	23738208	+	Target_6124|Target_6124|Target_6124
chr18	23758793	23758913	+	Target_6124|Target_6124|Target_6124
chr18	23759031	23759094	+	Target_6124|Target_6124|Target_6124
chr18	23772282	23773319	+	Target_6124|Target_6124|Target_6124
chr18	23806408	23807240	+	Target_6124
chr18	23845133	23845279	+	Target_6124
chr18	23847479	23847587	+	Target_6124
chr18	23854626	23854788	+	Target_6124
chr18	23854894	23855017	+	Target_6124
chr18	23861934	23862024	+	Target_6124
chr18	23865845	23866463	+	Target_6124
chr18	23872209	23872345	+	Target_6124
chr18	23873389	23873495	+	Target_6124
chr18	23895192	23895362	+	Target_6124
chr18	23901033	23901164	+	Target_6124
chr18	23906978	23907104	+	Target_6124
chr18	23915138	23915195	+	Target_6124
chr18	23937653	23937758	+	Target_6124
chr18	23969808	23971650	+	Target_6124
chr18	24034874	24035865	+	Target_6124|Target_6124|Target_6124
chr18	24039583	24039889	+	Target_6124|Target_6124|Target_6124
chr18	24056478	24056623	+	Target_6124|Target_6124|Target_6124
chr18	24081035	24081214	+	Target_6124|Target_6124|Target_6124
chr18	24126691	24128500	+	Target_6124
chr18	24128854	24129399	+	Target_6124
chr18	24209110	24209201	+	Target_6124
chr18	24220274	24220308	+	Target_6124
chr18	24267584	24269935	+	Target_6124
chr18	24283355	24283602	+	Target_6124
chr18	24432007	24436453	+	Target_6124|Target_6124
chr18	24440735	24440816	+	Target_6124|Target_6124
chr18	24441094	24441259	+	Target_6124|Target_6124
chr18	24442145	24442575	+	Target_6124|Target_6124
chr18	24445271	24445324	+	Target_6124
chr18	24445621	24445716	+	Target_6124
chr18	24472834	24472956	+	Target_6124
chr18	24495594	24497314	+	Target_6124|Target_6124
chr18	24504723	24504809	+	Target_6124
chr18	24505780	24505826	+	Target_6124
chr18	24510633	24510787	+	Target_6124
chr18	24512956	24513086	+	Target_6124
chr18	24513579	24513713	+	Target_6124
chr18	24514243	24515910	+	Target_6124
chr18	24524292	24524330	+	Target_6124
chr18	24604079	24604121	+	Target_6124|Target_6124
chr18	24628428	24628467	+	Target_6124|Target_6124
chr18	24722652	24722869	+	Target_6124|Target_6124
chr18	24765099	24765302	+	Target_6124|Target_6124
chr18	25530929	25532323	+	Target_6124
chr18	25543320	25543485	+	Target_6124
chr18	25562907	25563047	+	Target_6124
chr18	25564963	25565197	+	Target_6124
chr18	25565491	25565725	+	Target_6124
chr18	25568487	25568630	+	Target_6124
chr18	25570060	25570314	+	Target_6124
chr18	25572618	25572804	+	Target_6124
chr18	25573463	25573601	+	Target_6124
chr18	25582960	25583133	+	Target_6124
chr18	25585812	25585957	+	Target_6124
chr18	25589680	25589836	+	Target_6124
chr18	25591809	25591956	+	Target_6124
chr18	25593646	25593873	+	Target_6124
chr18	25727636	25727748	+	Target_6124
chr18	25756926	25757445	+	Target_6124
chr18	27878875	27878926	+	Target_6124
chr18	28570051	28574338	+	Target_6124|Target_6124
chr18	28574419	28574462	+	Target_6124
chr18	28576756	28577014	+	Target_6124|Target_6124
chr18	28581583	28581705	+	Target_6124|Target_6124
chr18	28584107	28584332	+	Target_6124|Target_6124
chr18	28586872	28587097	+	Target_6124|Target_6124
chr18	28587981	28588124	+	Target_6124|Target_6124
chr18	28588234	28588491	+	Target_6124|Target_6124
chr18	28598036	28598222	+	Target_6124|Target_6124
chr18	28598631	28598766	+	Target_6124|Target_6124
chr18	28602301	28602468	+	Target_6124|Target_6124
chr18	28604314	28604459	+	Target_6124|Target_6124
chr18	28605725	28605881	+	Target_6124|Target_6124
chr18	28609474	28609594	+	Target_6124|Target_6124
chr18	28610938	28611138	+	Target_6124|Target_6124
chr18	28612157	28612242	+	Target_6124|Target_6124
chr18	28622557	28622781	+	Target_6124|Target_6124
chr18	28645941	28648178	+	Target_6124|Target_6124
chr18	28648264	28648310	+	Target_6124
chr18	28648859	28649117	+	Target_6124|Target_6124
chr18	28650691	28650816	+	Target_6124|Target_6124
chr18	28651570	28651807	+	Target_6124|Target_6124
chr18	28654648	28654873	+	Target_6124|Target_6124
chr18	28659812	28659955	+	Target_6124|Target_6124
chr18	28660061	28660318	+	Target_6124|Target_6124
chr18	28662203	28662389	+	Target_6124|Target_6124
chr18	28662891	28663026	+	Target_6124|Target_6124
chr18	28666538	28666705	+	Target_6124|Target_6124
chr18	28667631	28667776	+	Target_6124|Target_6124
chr18	28669401	28669557	+	Target_6124|Target_6124
chr18	28670990	28671110	+	Target_6124|Target_6124
chr18	28672063	28672263	+	Target_6124|Target_6124
chr18	28673521	28673606	+	Target_6124|Target_6124
chr18	28681865	28682388	+	Target_6124|Target_6124
chr18	28709213	28710674	+	Target_6124|Target_6124
chr18	28710755	28710801	+	Target_6124
chr18	28711556	28711805	+	Target_6124|Target_6124
chr18	28712530	28712652	+	Target_6124|Target_6124
chr18	28713853	28714093	+	Target_6124|Target_6124
chr18	28714534	28714747	+	Target_6124|Target_6124
chr18	28719710	28719853	+	Target_6124|Target_6124
chr18	28720004	28720264	+	Target_6124|Target_6124
chr18	28721961	28722147	+	Target_6124|Target_6124
chr18	28723619	28723754	+	Target_6124|Target_6124
chr18	28725573	28725740	+	Target_6124|Target_6124
chr18	28728460	28728605	+	Target_6124|Target_6124
chr18	28734736	28734892	+	Target_6124|Target_6124
chr18	28736005	28736125	+	Target_6124|Target_6124
chr18	28737333	28737536	+	Target_6124|Target_6124
chr18	28739407	28739492	+	Target_6124|Target_6124
chr18	28742494	28742819	+	Target_6124|Target_6124
chr18	28898051	28898311	+	Target_6124
chr18	28906543	28906579	+	Target_6124
chr18	28906836	28906968	+	Target_6124
chr18	28908151	28908307	+	Target_6124
chr18	28909854	28909999	+	Target_6124
chr18	28911663	28911830	+	Target_6124
chr18	28913551	28913686	+	Target_6124
chr18	28913979	28914165	+	Target_6124
chr18	28916316	28916576	+	Target_6124
chr18	28918277	28918417	+	Target_6124
chr18	28919706	28919988	+	Target_6124
chr18	28923412	28923546	+	Target_6124
chr18	28923888	28923958	+	Target_6124
chr18	28925952	28926161	+	Target_6124
chr18	28934259	28937393	+	Target_6124
chr18	28956739	28956922	+	Target_6124|Target_6124
chr18	28965098	28965134	+	Target_6124|Target_6124
chr18	28966650	28966782	+	Target_6124|Target_6124
chr18	28968329	28968485	+	Target_6124|Target_6124
chr18	28968836	28968981	+	Target_6124|Target_6124
chr18	28970618	28970785	+	Target_6124|Target_6124
chr18	28971040	28971175	+	Target_6124|Target_6124
chr18	28972117	28972303	+	Target_6124|Target_6124
chr18	28979234	28979506	+	Target_6124|Target_6124
chr18	28980843	28980983	+	Target_6124|Target_6124
chr18	28983378	28983597	+	Target_6124|Target_6124
chr18	28986039	28986336	+	Target_6124|Target_6124
chr18	28989414	28989554	+	Target_6124|Target_6124
chr18	28989707	28989771	+	Target_6124
chr18	28991072	28991411	+	Target_6124|Target_6124
chr18	28992790	28993880	+	Target_6124|Target_6124
chr18	29027731	29027888	+	Target_6124
chr18	29036402	29036438	+	Target_6124
chr18	29036955	29037087	+	Target_6124
chr18	29038407	29038563	+	Target_6124
chr18	29038995	29039140	+	Target_6124
chr18	29039807	29039974	+	Target_6124
chr18	29040795	29040924	+	Target_6124
chr18	29041189	29041375	+	Target_6124
chr18	29044073	29044345	+	Target_6124
chr18	29045280	29045420	+	Target_6124
chr18	29046492	29046717	+	Target_6124
chr18	29049051	29049312	+	Target_6124
chr18	29052246	29052386	+	Target_6124
chr18	29052687	29052751	+	Target_6124
chr18	29054083	29054367	+	Target_6124
chr18	29055608	29058665	+	Target_6124
chr18	29078026	29078259	+	Target_6124
chr18	29098201	29098237	+	Target_6124
chr18	29099765	29099900	+	Target_6124
chr18	29100765	29100927	+	Target_6124
chr18	29101061	29101206	+	Target_6124
chr18	29102045	29102212	+	Target_6124
chr18	29104410	29104548	+	Target_6124
chr18	29104665	29104851	+	Target_6124
chr18	29110949	29111215	+	Target_6124
chr18	29115232	29115375	+	Target_6124
chr18	29116164	29116392	+	Target_6124
chr18	29118713	29118941	+	Target_6124
chr18	29121155	29121277	+	Target_6124
chr18	29122108	29122284	+	Target_6124
chr18	29122482	29122815	+	Target_6124
chr18	29123064	29123358	+	Target_6124
chr18	29125683	29128814	+	Target_6124|Target_6124
chr18	29130000	29130322	+	Target_6124
chr18	29134604	29134678	+	Target_6124
chr18	29135925	29136874	+	Target_6124
chr18	29171729	29171934	+	Target_6124
chr18	29172858	29172989	+	Target_6124
chr18	29175082	29175218	+	Target_6124
chr18	29178530	29178986	+	Target_6124
chr18	29202208	29205724	+	Target_6124
chr18	29206245	29206347	+	Target_6124
chr18	29206961	29207084	+	Target_6124
chr18	29210921	29211109	+	Target_6124
chr18	29218606	29218723	+	Target_6124
chr18	29225317	29225442	+	Target_6124
chr18	29237938	29238052	+	Target_6124
chr18	29246218	29246335	+	Target_6124
chr18	29264274	29264686	+	Target_6124
chr18	29339658	29340843	+	Target_6124
chr18	29409135	29410952	+	Target_6124
chr18	29412046	29412136	+	Target_6124
chr18	29419274	29419420	+	Target_6124
chr18	29426678	29426780	+	Target_6124
chr18	29429528	29429702	+	Target_6124
chr18	29432408	29432467	+	Target_6124
chr18	29432557	29432626	+	Target_6124
chr18	29433811	29433908	+	Target_6124
chr18	29435622	29435770	+	Target_6124
chr18	29437502	29437945	+	Target_6124
chr18	29444589	29444744	+	Target_6124
chr18	29446811	29446938	+	Target_6124
chr18	29447364	29447439	+	Target_6124
chr18	29450334	29450465	+	Target_6124
chr18	29450888	29451083	+	Target_6124
chr18	29453392	29453501	+	Target_6124
chr18	29454442	29454667	+	Target_6124
chr18	29470697	29470829	+	Target_6124
chr18	29477748	29477854	+	Target_6124
chr18	29480887	29480988	+	Target_6124
chr18	29487422	29487573	+	Target_6124
chr18	29488265	29488381	+	Target_6124
chr18	29488716	29488973	+	Target_6124
chr18	29489629	29489723	+	Target_6124
chr18	29493331	29493485	+	Target_6124
chr18	29496234	29496409	+	Target_6124
chr18	29497540	29497630	+	Target_6124
chr18	29511291	29511486	+	Target_6124
chr18	29522570	29523091	+	Target_6124
chr18	29598444	29598990	+	Target_6124
chr18	29617078	29617232	+	Target_6124
chr18	29622141	29622236	+	Target_6124
chr18	29625604	29625695	+	Target_6124
chr18	29645864	29645972	+	Target_6124
chr18	29648260	29653154	+	Target_6124
chr18	29671817	29672198	+	Target_6124
chr18	29672568	29672849	+	Target_6124|Target_6124|Target_6124
chr18	29691716	29691882	+	Target_6124|Target_6124
chr18	29693707	29693823	+	Target_6124|Target_6124
chr18	29703480	29703537	+	Target_6124|Target_6124|Target_6124
chr18	29704696	29704808	+	Target_6124|Target_6124|Target_6124
chr18	29706655	29706763	+	Target_6124|Target_6124|Target_6124
chr18	29709081	29711524	+	Target_6124|Target_6124|Target_6124
chr18	29769986	29770096	+	Target_6124
chr18	29771784	29771803	+	Target_6124
chr18	29772608	29772653	+	Target_6124
chr18	29772736	29772780	+	Target_6124
chr18	29775369	29775448	+	Target_6124
chr18	29782855	29782973	+	Target_6124
chr18	29784144	29784323	+	Target_6124
chr18	29787214	29787433	+	Target_6124
chr18	29788081	29788234	+	Target_6124
chr18	29790463	29790679	+	Target_6124
chr18	29793078	29793522	+	Target_6124
chr18	29795044	29795224	+	Target_6124
chr18	29796953	29797080	+	Target_6124
chr18	29797723	29797928	+	Target_6124
chr18	29800193	29800366	+	Target_6124
chr18	29843483	29848731	+	Target_6124|Target_6124
chr18	29850179	29850346	+	Target_6124|Target_6124
chr18	29866993	29868166	+	Target_6124|Target_6124
chr18	29890155	29890286	+	Target_6124|Target_6124
chr18	29972857	29972998	+	Target_6124|Target_6124
chr18	30050270	30050447	+	Target_6124|Target_6124
chr18	30091625	30094597	+	Target_6124
chr18	30252633	30254760	+	Target_6124
chr18	30257135	30257293	+	Target_6124
chr18	30260131	30260290	+	Target_6124
chr18	30260371	30260562	+	Target_6124
chr18	30267117	30267196	+	Target_6124
chr18	30275425	30275515	+	Target_6124
chr18	30321890	30322012	+	Target_6124
chr18	30349607	30350597	+	Target_6124
chr18	30352629	30352974	+	Target_6124
chr18	30517365	30518055	+	Target_6124|Target_6124
chr18	30554510	30554645	+	Target_6124|Target_6124
chr18	30672724	30672874	+	Target_6124|Target_6124
chr18	30791859	30792019	+	Target_6124|Target_6124
chr18	30795513	30795659	+	Target_6124|Target_6124
chr18	30803069	30803183	+	Target_6124
chr18	30804738	30804900	+	Target_6124|Target_6124
chr18	30806756	30806819	+	Target_6124|Target_6124
chr18	30825208	30825392	+	Target_6124|Target_6124
chr18	30846879	30847016	+	Target_6124|Target_6124
chr18	30847165	30847261	+	Target_6124|Target_6124
chr18	30873122	30873276	+	Target_6124|Target_6124
chr18	30903454	30903597	+	Target_6124|Target_6124
chr18	30913137	30913358	+	Target_6124|Target_6124
chr18	30926174	30926375	+	Target_6124|Target_6124
chr18	30928853	30928939	+	Target_6124|Target_6124
chr18	30936287	30936310	+	Target_6124|Target_6124
chr18	30950013	30950153	+	Target_6124|Target_6124
chr18	30969503	30969593	+	Target_6124|Target_6124
chr18	30977112	30977172	+	Target_6124|Target_6124
chr18	30991994	30992074	+	Target_6124|Target_6124
chr18	31019925	31020045	+	Target_6124|Target_6124
chr18	31020616	31020685	+	Target_6124
chr18	31158540	31158649	+	Target_6124
chr18	31187557	31187640	+	Target_6124
chr18	31224857	31224966	+	Target_6124
chr18	31226208	31226317	+	Target_6124
chr18	31241579	31241701	+	Target_6124
chr18	31250636	31250754	+	Target_6124
chr18	31251710	31251830	+	Target_6124
chr18	31263368	31263532	+	Target_6124
chr18	31311931	31312028	+	Target_6124
chr18	31314273	31314379	+	Target_6124
chr18	31318450	31320407	+	Target_6124
chr18	31322851	31327399	+	Target_6124
chr18	31431063	31432999	+	Target_6124|Target_6124|Target_6124|Target_6124|Target_6124|Target_6124
chr18	31463207	31463388	+	Target_6124|Target_6124|Target_6124|Target_6124|Target_6124|Target_6124
chr18	31523028	31523142	+	Target_6124|Target_6124|Target_6124|Target_6124|Target_6124
chr18	31537289	31537481	+	Target_6124|Target_6124|Target_6124
chr18	31538202	31538382	+	Target_6124|Target_6124|Target_6124|Target_6124|Target_6124|Target_6124
chr18	31599281	31599565	+	Target_6124|Target_6124|Target_6124|Target_6124|Target_6124|Target_6124
chr18	31628402	31628576	+	Target_6124
chr18	31673428	31673561	+	Target_6124|Target_6124|Target_6124|Target_6124|Target_6124
chr18	31684010	31684123	+	Target_6124|Target_6124|Target_6124|Target_6124|Target_6124
chr18	31685012	31685124	+	Target_6124|Target_6124|Target_6124|Target_6124|Target_6124
chr18	31708812	31708853	+	Target_6124
chr18	31709834	31709984	+	Target_6124|Target_6124|Target_6124|Target_6124|Target_6124
chr18	31801983	31802434	+	Target_6124|Target_6124
chr18	31802953	31803515	+	Target_6124|Target_6124|Target_6124
chr18	32073253	32073478	+	Target_6124|Target_6124|Target_6124|Target_6124
chr18	32173281	32173502	+	Target_6124|Target_6124|Target_6124|Target_6124
chr18	32259431	32259556	+	Target_6124|Target_6124|Target_6124|Target_6124|Target_6124|Target_6124|Target_6124|Target_6124
chr18	32290195	32290409	+	Target_6124|Target_6124
chr18	32335939	32336007	+	Target_6124|Target_6124|Target_6124|Target_6124|Target_6124|Target_6124|Target_6124|Target_6124|Target_6124|Target_6124|Target_6124|Target_6124
chr18	32345924	32346005	+	Target_6124|Target_6124|Target_6124|Target_6124|Target_6124|Target_6124|Target_6124|Target_6124|Target_6124|Target_6124|Target_6124|Target_6124
chr18	32374000	32374214	+	Target_6124|Target_6124|Target_6124|Target_6124|Target_6124|Target_6124|Target_6124|Target_6124|Target_6124|Target_6124|Target_6124|Target_6124
chr18	32386182	32386268	+	Target_6124|Target_6124|Target_6124|Target_6124|Target_6124|Target_6124|Target_6124|Target_6124|Target_6124|Target_6124|Target_6124|Target_6124
chr18	32391922	32392077	+	Target_6124|Target_6124|Target_6124|Target_6124|Target_6124|Target_6124|Target_6124|Target_6124|Target_6124|Target_6124|Target_6124|Target_6124
chr18	32395872	32395978	+	Target_6124|Target_6124|Target_6124|Target_6124|Target_6124|Target_6124|Target_6124|Target_6124|Target_6124|Target_6124|Target_6124
chr18	32397925	32398611	+	Target_6124|Target_6124|Target_6124|Target_6124|Target_6124|Target_6124|Target_6124|Target_6124|Target_6124|Target_6124|Target_6124|Target_6124|Target_6124|Target_6124|Target_6124|Target_6124
chr18	32400754	32400879	+	Target_6124|Target_6124|Target_6124|Target_6124|Target_6124|Target_6124|Target_6124|Target_6124|Target_6124|Target_6124|Target_6124|Target_6124|Target_6124|Target_6124|Target_6124|Target_6124
chr18	32405230	32405239	+	Target_6124|Target_6124|Target_6124|Target_6124|Target_6124
chr18	32407556	32407640	+	Target_6124|Target_6124|Target_6124|Target_6124|Target_6124|Target_6124|Target_6124|Target_6124|Target_6124|Target_6124|Target_6124|Target_6124|Target_6124|Target_6124|Target_6124|Target_6124
chr18	32409004	32409292	+	Target_6124|Target_6124
chr18	32409363	32409453	+	Target_6124|Target_6124
chr18	32418057	32418135	+	Target_6124|Target_6124|Target_6124|Target_6124|Target_6124
chr18	32418708	32418801	+	Target_6124|Target_6124|Target_6124|Target_6124
chr18	32428259	32428347	+	Target_6124|Target_6124|Target_6124|Target_6124|Target_6124|Target_6124|Target_6124|Target_6124|Target_6124|Target_6124|Target_6124|Target_6124|Target_6124|Target_6124
chr18	32431794	32431892	+	Target_6124|Target_6124|Target_6124|Target_6124|Target_6124|Target_6124|Target_6124|Target_6124|Target_6124|Target_6124|Target_6124|Target_6124|Target_6124|Target_6124|Target_6124
chr18	32438248	32438362	+	Target_6124|Target_6124|Target_6124|Target_6124|Target_6124|Target_6124|Target_6124|Target_6124|Target_6124|Target_6124|Target_6124|Target_6124|Target_6124|Target_6124|Target_6124
chr18	32443929	32444026	+	Target_6124|Target_6124|Target_6124|Target_6124|Target_6124|Target_6124|Target_6124|Target_6124|Target_6124|Target_6124|Target_6124|Target_6124|Target_6124|Target_6124|Target_6124
chr18	32446074	32448778	+	Target_6124|Target_6124|Target_6124|Target_6124|Target_6124|Target_6124|Target_6124
chr18	32455202	32455362	+	Target_6124|Target_6124|Target_6124|Target_6124|Target_6124|Target_6124|Target_6124|Target_6124|Target_6124
chr18	32457682	32457772	+	Target_6124|Target_6124|Target_6124|Target_6124|Target_6124|Target_6124|Target_6124|Target_6124|Target_6124
chr18	32459514	32459683	+	Target_6124|Target_6124|Target_6124|Target_6124|Target_6124|Target_6124|Target_6124|Target_6124|Target_6124
chr18	32462032	32462165	+	Target_6124|Target_6124|Target_6124|Target_6124|Target_6124|Target_6124|Target_6124|Target_6124|Target_6124
chr18	32464691	32464740	+	Target_6124|Target_6124|Target_6124|Target_6124|Target_6124|Target_6124|Target_6124|Target_6124
chr18	32467729	32471808	+	Target_6124|Target_6124|Target_6124|Target_6124|Target_6124|Target_6124|Target_6124|Target_6124|Target_6124
chr18	32556891	32557043	+	Target_6124
chr18	32558207	32558505	+	Target_6124
chr18	32585455	32585517	+	Target_6124|Target_6124
chr18	32621323	32621730	+	Target_6124|Target_6124|Target_6124
chr18	32650158	32650286	+	Target_6124|Target_6124|Target_6124|Target_6124
chr18	32677409	32677555	+	Target_6124|Target_6124|Target_6124|Target_6124|Target_6124
chr18	32681909	32682123	+	Target_6124|Target_6124|Target_6124|Target_6124|Target_6124
chr18	32706911	32707051	+	Target_6124|Target_6124|Target_6124|Target_6124|Target_6124
chr18	32711995	32712154	+	Target_6124|Target_6124|Target_6124|Target_6124|Target_6124
chr18	32720258	32723432	+	Target_6124|Target_6124|Target_6124|Target_6124|Target_6124
chr18	32820993	32821073	+	Target_6124|Target_6124
chr18	32822354	32822848	+	Target_6124|Target_6124
chr18	32823115	32823257	+	Target_6124|Target_6124
chr18	32825225	32827153	+	Target_6124|Target_6124
chr18	32831022	32834366	+	Target_6124|Target_6124|Target_6124
chr18	32837891	32838397	+	Target_6124
chr18	32843476	32843621	+	Target_6124|Target_6124
chr18	32843908	32844419	+	Target_6124|Target_6124
chr18	32847439	32847643	+	Target_6124
chr18	32870047	32870196	+	Target_6124|Target_6124
chr18	32870235	32870355	+	Target_6124|Target_6124
chr18	32870973	32871196	+	Target_6124
chr18	32885939	32890730	+	Target_6124|Target_6124
chr18	32912177	32917734	+	Target_6124
chr18	32919792	32919940	+	Target_6124
chr18	32920194	32920697	+	Target_6124
chr18	32924323	32924426	+	Target_6124
chr18	32946660	32948409	+	Target_6124
chr18	32949279	32949624	+	Target_6124
chr18	32953419	32953564	+	Target_6124
chr18	32953839	32954328	+	Target_6124
chr18	32957241	32957301	+	Target_6124
chr18	33048290	33048706	+	Target_6124|Target_6124
chr18	33058245	33058313	+	Target_6124|Target_6124
chr18	33059263	33059375	+	Target_6124|Target_6124
chr18	33060416	33060527	+	Target_6124|Target_6124
chr18	33067349	33067403	+	Target_6124
chr18	33069295	33069349	+	Target_6124
chr18	33077682	33077955	+	Target_6124|Target_6124
chr18	33171700	33171770	+	Target_6124
chr18	33234532	33234765	+	Target_6124
chr18	33243591	33243766	+	Target_6124
chr18	33257554	33257721	+	Target_6124
chr18	33263354	33263562	+	Target_6124
chr18	33266979	33267150	+	Target_6124
chr18	33269136	33269254	+	Target_6124
chr18	33270975	33271156	+	Target_6124
chr18	33272144	33272284	+	Target_6124
chr18	33282860	33282959	+	Target_6124
chr18	33283472	33283607	+	Target_6124
chr18	33289587	33291798	+	Target_6124
chr18	33484780	33484889	+	Target_6124
chr18	33552587	33552870	+	Target_6124|Target_6124|Target_6124|Target_6124|Target_6124|Target_6124
chr18	33554858	33555058	+	Target_6124|Target_6124|Target_6124|Target_6124
chr18	33557372	33557563	+	Target_6124|Target_6124|Target_6124
chr18	33558797	33559250	+	Target_6124|Target_6124|Target_6124|Target_6124
chr18	33569791	33573263	+	Target_6124
chr18	33606862	33607038	+	Target_6124
chr18	33607146	33607273	+	Target_6124
chr18	33610770	33610868	+	Target_6124
chr18	33610953	33611060	+	Target_6124
chr18	33613670	33613800	+	Target_6124
chr18	33647216	33647373	+	Target_6124
chr18	33688493	33689708	+	Target_6124
chr18	33690962	33691212	+	Target_6124|Target_6124
chr18	33692463	33692544	+	Target_6124|Target_6124
chr18	33694059	33694437	+	Target_6124|Target_6124
chr18	33696636	33696742	+	Target_6124|Target_6124
chr18	33702014	33702233	+	Target_6124|Target_6124
chr18	33703457	33703627	+	Target_6124|Target_6124
chr18	33704482	33704663	+	Target_6124|Target_6124
chr18	33706181	33706979	+	Target_6124
chr18	33709076	33709357	+	Target_6124|Target_6124
chr18	33709836	33710034	+	Target_6124|Target_6124|Target_6124|Target_6124|Target_6124|Target_6124|Target_6124
chr18	33713200	33713279	+	Target_6124|Target_6124|Target_6124|Target_6124|Target_6124|Target_6124|Target_6124
chr18	33716269	33716340	+	Target_6124|Target_6124|Target_6124|Target_6124|Target_6124|Target_6124|Target_6124
chr18	33718232	33718389	+	Target_6124|Target_6124|Target_6124|Target_6124|Target_6124|Target_6124|Target_6124
chr18	33718757	33718835	+	Target_6124|Target_6124|Target_6124
chr18	33719381	33719576	+	Target_6124|Target_6124
chr18	33721099	33721164	+	Target_6124|Target_6124|Target_6124|Target_6124|Target_6124|Target_6124
chr18	33722243	33722310	+	Target_6124|Target_6124|Target_6124|Target_6124|Target_6124|Target_6124
chr18	33722788	33722929	+	Target_6124|Target_6124|Target_6124|Target_6124|Target_6124|Target_6124|Target_6124
chr18	33724901	33724997	+	Target_6124|Target_6124|Target_6124|Target_6124|Target_6124|Target_6124|Target_6124
chr18	33725910	33726011	+	Target_6124|Target_6124|Target_6124|Target_6124|Target_6124|Target_6124|Target_6124
chr18	33726212	33726344	+	Target_6124|Target_6124|Target_6124|Target_6124|Target_6124
chr18	33734812	33734962	+	Target_6124|Target_6124|Target_6124|Target_6124|Target_6124|Target_6124|Target_6124
chr18	33736428	33736617	+	Target_6124|Target_6124|Target_6124|Target_6124|Target_6124|Target_6124|Target_6124
chr18	33738797	33738867	+	Target_6124|Target_6124|Target_6124|Target_6124|Target_6124|Target_6124|Target_6124
chr18	33739697	33739793	+	Target_6124|Target_6124|Target_6124|Target_6124|Target_6124|Target_6124|Target_6124
chr18	33739920	33739978	+	Target_6124|Target_6124|Target_6124|Target_6124|Target_6124|Target_6124|Target_6124
chr18	33740894	33740967	+	Target_6124|Target_6124|Target_6124|Target_6124|Target_6124|Target_6124|Target_6124
chr18	33744437	33744630	+	Target_6124|Target_6124|Target_6124|Target_6124|Target_6124|Target_6124|Target_6124
chr18	33747063	33747185	+	Target_6124|Target_6124|Target_6124|Target_6124|Target_6124|Target_6124|Target_6124
chr18	33750025	33750159	+	Target_6124|Target_6124|Target_6124|Target_6124|Target_6124|Target_6124|Target_6124
chr18	33751009	33751123	+	Target_6124|Target_6124|Target_6124|Target_6124|Target_6124|Target_6124|Target_6124
chr18	33754447	33754688	+	Target_6124|Target_6124|Target_6124|Target_6124|Target_6124|Target_6124|Target_6124
chr18	33767479	33767644	+	Target_6124
chr18	33775219	33775309	+	Target_6124
chr18	33778652	33778719	+	Target_6124
chr18	33779645	33780287	+	Target_6124
chr18	33783075	33783152	+	Target_6124
chr18	33785039	33785239	+	Target_6124
chr18	33793328	33793445	+	Target_6124
chr18	33795478	33795940	+	Target_6124
chr18	33800017	33800180	+	Target_6124
chr18	33828884	33828963	+	Target_6124
chr18	33831121	33831246	+	Target_6124
chr18	33836930	33837036	+	Target_6124
chr18	33839999	33840138	+	Target_6124
chr18	33846711	33846816	+	Target_6124
chr18	33848495	33848685	+	Target_6124
chr18	33877701	33877963	+	Target_6124
chr18	33935501	33935608	+	Target_6124
chr18	33952642	33952707	+	Target_6124
chr18	34081894	34081962	+	Target_6124
chr18	34092400	34092506	+	Target_6124
chr18	34156413	34156508	+	Target_6124
chr18	34174749	34174861	+	Target_6124
chr18	34182636	34182731	+	Target_6124
chr18	34191914	34192058	+	Target_6124
chr18	34205473	34205712	+	Target_6124
chr18	34238037	34238151	+	Target_6124
chr18	34261398	34261533	+	Target_6124
chr18	34267090	34267141	+	Target_6124
chr18	34273171	34273386	+	Target_6124
chr18	34289057	34289354	+	Target_6124
chr18	34297794	34298678	+	Target_6124
chr18	34310608	34310767	+	Target_6124
chr18	34320618	34320801	+	Target_6124
chr18	34322699	34322819	+	Target_6124
chr18	34323994	34324156	+	Target_6124
chr18	34326907	34327098	+	Target_6124
chr18	34335081	34335274	+	Target_6124
chr18	34340570	34340745	+	Target_6124
chr18	34349227	34349389	+	Target_6124
chr18	34359410	34360018	+	Target_6124
chr18	34376033	34377013	+	Target_6124
chr18	34378411	34378572	+	Target_6124
chr18	34380160	34380274	+	Target_6124
chr18	34385336	34385465	+	Target_6124
chr18	34387809	34387897	+	Target_6124
chr18	34398856	34398936	+	Target_6124
chr18	34408645	34409159	+	Target_6124|Target_6124
chr18	34414282	34414318	+	Target_6124
chr18	34415196	34415339	+	Target_6124
chr18	34424170	34424265	+	Target_6124
chr18	34465519	34465635	+	Target_6124
chr18	34539270	34539398	+	Target_6124
chr18	34646852	34647508	+	Target_6124
chr18	34740162	34740344	+	Target_6124
chr18	34752935	34753044	+	Target_6124
chr18	34801979	34805288	+	Target_6124
chr18	34823007	34825160	+	Target_6124|Target_6124|Target_6124|Target_6124
chr18	34833729	34833901	+	Target_6124|Target_6124|Target_6124|Target_6124
chr18	34839143	34839227	+	Target_6124|Target_6124|Target_6124
chr18	34844636	34844720	+	Target_6124|Target_6124|Target_6124|Target_6124
chr18	34846495	34846561	+	Target_6124|Target_6124|Target_6124|Target_6124
chr18	34850730	34850880	+	Target_6124|Target_6124|Target_6124|Target_6124
chr18	34852978	34853126	+	Target_6124|Target_6124|Target_6124|Target_6124
chr18	34854273	34854417	+	Target_6124|Target_6124|Target_6124|Target_6124
chr18	34854767	34854847	+	Target_6124|Target_6124|Target_6124|Target_6124
chr18	34855077	34855206	+	Target_6124|Target_6124|Target_6124|Target_6124
chr18	34901765	34901844	+	Target_6124|Target_6124|Target_6124|Target_6124
chr18	35065487	35065570	+	Target_6124|Target_6124|Target_6124|Target_6124
chr18	35145318	35146000	+	Target_6124|Target_6124|Target_6124|Target_6124
chr18	35237097	35237178	+	Target_6124
chr18	36786887	36788753	+	Target_6124
chr18	37115421	37115579	+	Target_6124
chr18	37331292	37331324	+	Target_6124
chr18	37331868	37331959	+	Target_6124
chr18	39060235	39061231	+	Target_6124
chr18	39061845	39061921	+	Target_6124
chr18	39062408	39062541	+	Target_6124
chr18	39081083	39081240	+	Target_6124
chr18	39096383	39096519	+	Target_6124
chr18	39100347	39100561	+	Target_6124
chr18	39535198	39535324	+	Target_6124
chr18	39537534	39537723	+	Target_6124
chr18	39542453	39542597	+	Target_6124
chr18	39550290	39550420	+	Target_6124
chr18	39567775	39567862	+	Target_6124
chr18	39570422	39570518	+	Target_6124
chr18	39573233	39573305	+	Target_6124
chr18	39575853	39575958	+	Target_6124
chr18	39576601	39576694	+	Target_6124
chr18	39584319	39584505	+	Target_6124
chr18	39593405	39593560	+	Target_6124
chr18	39595439	39595530	+	Target_6124
chr18	39600601	39600669	+	Target_6124
chr18	39607406	39607512	+	Target_6124
chr18	39609288	39609405	+	Target_6124
chr18	39613789	39613921	+	Target_6124
chr18	39617655	39617784	+	Target_6124
chr18	39618744	39618814	+	Target_6124
chr18	39620640	39620705	+	Target_6124
chr18	39623696	39623781	+	Target_6124
chr18	39629494	39629569	+	Target_6124
chr18	39637846	39638015	+	Target_6124
chr18	39644703	39644794	+	Target_6124
chr18	39647351	39647477	+	Target_6124
chr18	39661086	39661446	+	Target_6124
chr18	39766632	39766727	+	Target_6124|Target_6124|Target_6124|Target_6124|Target_6124|Target_6124
chr18	39792328	39792491	+	Target_6124|Target_6124|Target_6124|Target_6124|Target_6124
chr18	39805928	39806072	+	Target_6124|Target_6124|Target_6124|Target_6124|Target_6124|Target_6124
chr18	39869468	39869559	+	Target_6124|Target_6124
chr18	39915048	39915268	+	Target_6124|Target_6124|Target_6124
chr18	39917122	39917261	+	Target_6124
chr18	40033896	40034063	+	Target_6124|Target_6124|Target_6124|Target_6124|Target_6124
chr18	40034871	40034954	+	Target_6124|Target_6124|Target_6124|Target_6124|Target_6124
chr18	40037227	40039640	+	Target_6124
chr18	40041799	40042148	+	Target_6124
chr18	40096083	40098918	+	Target_6124|Target_6124
chr18	40113083	40113317	+	Target_6124
chr18	40154757	40155156	+	Target_6124
chr18	40258812	40258932	+	Target_6124
chr18	40262194	40262279	+	Target_6124
[truncated: 1,459 more rows]
