# Supplementary material for: Affected Kindred Analysis of Human X Chromosome Exomes to Identify Novel X-Linked Intellectual Disability Genes
Source: PLoS One. 2015 Feb 13;10(2):e0116454. doi: 10.1371/journal.pone.0116454 (PMC4332666; doi:10.1371/journal.pone.0116454)
Supplement: S2 File — is a compressed file providing a collection of bash-based and R-based scripts that were written and run to process and analyze our XLID study cohort. The scripts provided assume that short-read alignment has already been performed, including quality correction steps. These scripts will run data processing and analysis for a test cohort, as well as comparison analyses with other public databases. (ZIP) [file pone.0116454.s006.zip › Sib-PairCross-CohortFilter_scripts/interval_lists/chr19_Targets.interval_list]

@HD	VN:1.0	SO:coordinate
@SQ	SN:chr1	LN:249250621
@SQ	SN:chr2	LN:243199373
@SQ	SN:chr3	LN:198022430
@SQ	SN:chr4	LN:191154276
@SQ	SN:chr5	LN:180915260
@SQ	SN:chr6	LN:171115067
@SQ	SN:chr7	LN:159138663
@SQ	SN:chr8	LN:146364022
@SQ	SN:chr9	LN:141213431
@SQ	SN:chr10	LN:135534747
@SQ	SN:chr11	LN:135006516
@SQ	SN:chr12	LN:133851895
@SQ	SN:chr13	LN:115169878
@SQ	SN:chr14	LN:107349540
@SQ	SN:chr15	LN:102531392
@SQ	SN:chr16	LN:90354753
@SQ	SN:chr17	LN:81195210
@SQ	SN:chr18	LN:78077248
@SQ	SN:chr19	LN:59128983
@SQ	SN:chr20	LN:63025520
@SQ	SN:chr21	LN:48129895
@SQ	SN:chr22	LN:51304566
@SQ	SN:chrX	LN:155270560
@SQ	SN:chrY	LN:59373566
@SQ	SN:chrM	LN:16571
@SQ	SN:chr1_gl000191_random	LN:106433
@SQ	SN:chr1_gl000192_random	LN:547496
@SQ	SN:chr4_gl000193_random	LN:189789
@SQ	SN:chr4_gl000194_random	LN:191469
@SQ	SN:chr7_gl000195_random	LN:182896
@SQ	SN:chr8_gl000196_random	LN:38914
@SQ	SN:chr8_gl000197_random	LN:37175
@SQ	SN:chr9_gl000198_random	LN:90085
@SQ	SN:chr9_gl000199_random	LN:169874
@SQ	SN:chr9_gl000200_random	LN:187035
@SQ	SN:chr9_gl000201_random	LN:36148
@SQ	SN:chr11_gl000202_random	LN:40103
@SQ	SN:chr17_gl000203_random	LN:37498
@SQ	SN:chr17_gl000204_random	LN:81310
@SQ	SN:chr17_gl000205_random	LN:174588
@SQ	SN:chr17_gl000206_random	LN:41001
@SQ	SN:chr18_gl000207_random	LN:4262
@SQ	SN:chr19_gl000208_random	LN:92689
@SQ	SN:chr19_gl000209_random	LN:159169
@SQ	SN:chr21_gl000210_random	LN:27682
@SQ	SN:chrUn_gl000211	LN:166566
@SQ	SN:chrUn_gl000212	LN:186858
@SQ	SN:chrUn_gl000213	LN:164239
@SQ	SN:chrUn_gl000214	LN:137718
@SQ	SN:chrUn_gl000215	LN:172545
@SQ	SN:chrUn_gl000216	LN:172294
@SQ	SN:chrUn_gl000217	LN:172149
@SQ	SN:chrUn_gl000218	LN:161147
@SQ	SN:chrUn_gl000219	LN:179198
@SQ	SN:chrUn_gl000220	LN:161802
@SQ	SN:chrUn_gl000221	LN:155397
@SQ	SN:chrUn_gl000222	LN:186861
@SQ	SN:chrUn_gl000223	LN:180455
@SQ	SN:chrUn_gl000224	LN:179693
@SQ	SN:chrUn_gl000225	LN:211173
@SQ	SN:chrUn_gl000226	LN:15008
@SQ	SN:chrUn_gl000227	LN:128374
@SQ	SN:chrUn_gl000228	LN:129120
@SQ	SN:chrUn_gl000229	LN:19913
@SQ	SN:chrUn_gl000230	LN:43691
@SQ	SN:chrUn_gl000231	LN:27386
@SQ	SN:chrUn_gl000232	LN:40652
@SQ	SN:chrUn_gl000233	LN:45941
@SQ	SN:chrUn_gl000234	LN:40531
@SQ	SN:chrUn_gl000235	LN:34474
@SQ	SN:chrUn_gl000236	LN:41934
@SQ	SN:chrUn_gl000237	LN:45867
@SQ	SN:chrUn_gl000238	LN:39939
@SQ	SN:chrUn_gl000239	LN:33824
@SQ	SN:chrUn_gl000240	LN:41933
@SQ	SN:chrUn_gl000241	LN:42152
@SQ	SN:chrUn_gl000242	LN:43523
@SQ	SN:chrUn_gl000243	LN:43341
@SQ	SN:chrUn_gl000244	LN:39929
@SQ	SN:chrUn_gl000245	LN:36651
@SQ	SN:chrUn_gl000246	LN:38154
@SQ	SN:chrUn_gl000247	LN:36422
@SQ	SN:chrUn_gl000248	LN:39786
@SQ	SN:chrUn_gl000249	LN:38502
@PG	ID:bowtie2	PN:bowtie2	VN:2.0.0-beta7
@PG	ID:1	PN:IntervalListTools	CL:net.sf.picard.util.IntervalListTools INPUT=[chr19_Targets.interval_list] OUTPUT=chr19_Targets.interval_list UNIQUE=true SORT=true PADDING=0 VERBOSITY=INFO QUIET=false VALIDATION_STRINGENCY=STRICT COMPRESSION_LEVEL=5 MAX_RECORDS_IN_RAM=500000 CREATE_INDEX=false CREATE_MD5_FILE=false
chr19	60950	61894	+	Target_21277
chr19	66345	66499	+	Target_21277
chr19	70927	70966	+	Target_21277
chr19	76219	76783	+	Target_21277|Target_21277
chr19	76885	77090	+	Target_21277|Target_21277
chr19	77329	77690	+	Target_21277|Target_21277
chr19	110678	111596	+	Target_21277
chr19	197015	201662	+	Target_21277
chr19	201755	201813	+	Target_21277
chr19	202040	202209	+	Target_21277
chr19	281043	281537	+	Target_21277|Target_21277|Target_21277
chr19	282133	282310	+	Target_21277|Target_21277|Target_21277
chr19	282751	282809	+	Target_21277|Target_21277|Target_21277
chr19	287473	287751	+	Target_21277|Target_21277|Target_21277
chr19	288019	288171	+	Target_21277|Target_21277|Target_21277
chr19	290951	291169	+	Target_21277
chr19	291284	291435	+	Target_21277|Target_21277
chr19	305574	306711	+	Target_21277
chr19	307118	307536	+	Target_21277
chr19	308576	308665	+	Target_21277
chr19	308800	308925	+	Target_21277
chr19	311844	311939	+	Target_21277
chr19	312190	312272	+	Target_21277
chr19	313491	313643	+	Target_21277
chr19	325634	325704	+	Target_21277
chr19	326506	326598	+	Target_21277
chr19	327132	327256	+	Target_21277
chr19	327863	327989	+	Target_21277
chr19	334399	334542	+	Target_21277
chr19	336082	336173	+	Target_21277
chr19	344773	344791	+	Target_21277
chr19	362056	362426	+	Target_21277|Target_21277
chr19	367064	367224	+	Target_21277|Target_21277
chr19	371204	371322	+	Target_21277|Target_21277
chr19	372630	372700	+	Target_21277|Target_21277
chr19	373469	373531	+	Target_21277|Target_21277
chr19	373939	374011	+	Target_21277
chr19	374298	374421	+	Target_21277|Target_21277
chr19	375662	376013	+	Target_21277|Target_21277
chr19	405442	408401	+	Target_21277
chr19	409005	409170	+	Target_21277
chr19	416582	417322	+	Target_21277
chr19	418922	419056	+	Target_21277
chr19	422145	422456	+	Target_21277
chr19	425096	425231	+	Target_21277
chr19	430683	430747	+	Target_21277
chr19	434708	434865	+	Target_21277
chr19	436164	436291	+	Target_21277
chr19	436379	436431	+	Target_21277
chr19	436629	436683	+	Target_21277
chr19	438717	438837	+	Target_21277
chr19	438969	439030	+	Target_21277
chr19	440861	440932	+	Target_21277
chr19	460528	460996	+	Target_21277
chr19	463345	464364	+	Target_21277
chr19	467648	467762	+	Target_21277
chr19	472393	472501	+	Target_21277
chr19	474620	474983	+	Target_21277
chr19	496489	496551	+	Target_21277|Target_21277
chr19	497832	498117	+	Target_21277|Target_21277
chr19	498495	498825	+	Target_21277|Target_21277
chr19	501668	501929	+	Target_21277
chr19	504744	505343	+	Target_21277|Target_21277
chr19	507496	507844	+	Target_21277
chr19	518888	519654	+	Target_21277
chr19	531732	532108	+	Target_21277
chr19	535836	535923	+	Target_21277
chr19	536242	536340	+	Target_21277
chr19	537012	537147	+	Target_21277
chr19	541338	542087	+	Target_21277
chr19	544026	544126	+	Target_21277
chr19	547279	547436	+	Target_21277
chr19	548541	548677	+	Target_21277
chr19	548921	549185	+	Target_21277
chr19	549629	549919	+	Target_21277
chr19	571324	571579	+	Target_21277
chr19	572536	572701	+	Target_21277|Target_21277
chr19	577773	578121	+	Target_21277
chr19	579499	579656	+	Target_21277|Target_21277
chr19	580378	580461	+	Target_21277|Target_21277|Target_21277
chr19	580645	580782	+	Target_21277|Target_21277|Target_21277
chr19	581314	581591	+	Target_21277|Target_21277|Target_21277
chr19	582305	582330	+	Target_21277|Target_21277|Target_21277
chr19	582513	582582	+	Target_21277|Target_21277|Target_21277
chr19	582749	583493	+	Target_21277|Target_21277|Target_21277
chr19	589892	590577	+	Target_21277
chr19	603543	603967	+	Target_21277
chr19	605060	605222	+	Target_21277
chr19	607963	608182	+	Target_21277
chr19	610258	610405	+	Target_21277
chr19	613247	613488	+	Target_21277
chr19	613851	614016	+	Target_21277
chr19	615794	617159	+	Target_21277
chr19	617222	617323	+	Target_21277
chr19	617418	617480	+	Target_21277
chr19	617569	617655	+	Target_21277
chr19	617776	617849	+	Target_21277
chr19	618487	618586	+	Target_21277
chr19	618704	618760	+	Target_21277
chr19	618996	619110	+	Target_21277
chr19	619209	619296	+	Target_21277
chr19	619585	619765	+	Target_21277
chr19	619957	620080	+	Target_21277
chr19	620364	620487	+	Target_21277
chr19	621057	621846	+	Target_21277
chr19	622148	622373	+	Target_21277
chr19	622581	622752	+	Target_21277
chr19	622820	622985	+	Target_21277
chr19	623453	623603	+	Target_21277
chr19	624718	624905	+	Target_21277
chr19	625123	625254	+	Target_21277
chr19	629539	630168	+	Target_21277
chr19	632833	632938	+	Target_21277
chr19	633424	633568	+	Target_21277
chr19	639925	640139	+	Target_21277
chr19	643234	643338	+	Target_21277
chr19	643409	643604	+	Target_21277
chr19	647525	648277	+	Target_21277
chr19	648371	648487	+	Target_21277
chr19	648881	648975	+	Target_21277
chr19	649678	649748	+	Target_21277
chr19	650233	650296	+	Target_21277
chr19	651610	651855	+	Target_21277
chr19	652232	652296	+	Target_21277
chr19	652825	652884	+	Target_21277
chr19	663046	663233	+	Target_21277
chr19	676388	676526	+	Target_21277
chr19	677791	677977	+	Target_21277
chr19	680273	680489	+	Target_21277
chr19	681332	681560	+	Target_21277
chr19	681649	683392	+	Target_21277
chr19	685545	685922	+	Target_21277
chr19	686924	687188	+	Target_21277
chr19	691857	692002	+	Target_21277
chr19	694813	694970	+	Target_21277
chr19	695351	695461	+	Target_21277
chr19	708952	709151	+	Target_21277|Target_21277
chr19	726137	726189	+	Target_21277|Target_21277
chr19	727007	727088	+	Target_21277|Target_21277
chr19	727563	727694	+	Target_21277|Target_21277
chr19	731094	731245	+	Target_21277|Target_21277
chr19	734172	734194	+	Target_21277|Target_21277
chr19	736018	736078	+	Target_21277|Target_21277
chr19	740351	740483	+	Target_21277
chr19	746284	748330	+	Target_21277|Target_21277
chr19	751145	751171	+	Target_21277
chr19	756889	758726	+	Target_21277
chr19	759908	760039	+	Target_21277
chr19	761624	761663	+	Target_21277
chr19	763500	764318	+	Target_21277
chr19	797391	797505	+	Target_21277|Target_21277|Target_21277|Target_21277
chr19	799412	799443	+	Target_21277|Target_21277|Target_21277|Target_21277
chr19	803560	803636	+	Target_21277|Target_21277|Target_21277
chr19	804035	804208	+	Target_21277|Target_21277|Target_21277
chr19	804291	804438	+	Target_21277|Target_21277|Target_21277
chr19	804531	804702	+	Target_21277|Target_21277|Target_21277
chr19	804828	805187	+	Target_21277|Target_21277|Target_21277|Target_21277|Target_21277|Target_21277|Target_21277
chr19	805491	805569	+	Target_21277|Target_21277
chr19	806407	806556	+	Target_21277|Target_21277|Target_21277
chr19	807868	807902	+	Target_21277|Target_21277|Target_21277|Target_21277
chr19	808359	808452	+	Target_21277|Target_21277|Target_21277|Target_21277
chr19	808545	808762	+	Target_21277|Target_21277|Target_21277|Target_21277
chr19	810542	810620	+	Target_21277|Target_21277|Target_21277|Target_21277
chr19	810693	812327	+	Target_21277|Target_21277|Target_21277|Target_21277
chr19	812517	813895	+	Target_21277|Target_21277
chr19	814433	814749	+	Target_21277
chr19	814885	815081	+	Target_21277
chr19	815185	815327	+	Target_21277
chr19	815665	815851	+	Target_21277
chr19	821484	821585	+	Target_21277
chr19	821914	821952	+	Target_21277
chr19	827830	827904	+	Target_21277
chr19	828229	828386	+	Target_21277
chr19	829561	829706	+	Target_21277
chr19	830707	830941	+	Target_21277
chr19	831715	832017	+	Target_21277
chr19	840984	841069	+	Target_21277
chr19	843460	843626	+	Target_21277
chr19	843892	844034	+	Target_21277
chr19	846146	846377	+	Target_21277
chr19	847798	848175	+	Target_21277
chr19	852290	852395	+	Target_21277
chr19	852875	853032	+	Target_21277
chr19	853261	853403	+	Target_21277
chr19	855563	855794	+	Target_21277
chr19	855957	856246	+	Target_21277
chr19	859664	859744	+	Target_21277
chr19	860616	860773	+	Target_21277
chr19	860860	861005	+	Target_21277
chr19	861698	861956	+	Target_21277
chr19	863091	863610	+	Target_21277
chr19	867961	868251	+	Target_21277
chr19	868415	868499	+	Target_21277
chr19	868862	868946	+	Target_21277
chr19	871036	871253	+	Target_21277
chr19	871925	872118	+	Target_21277
chr19	873448	873582	+	Target_21277
chr19	875243	875454	+	Target_21277
chr19	876973	877180	+	Target_21277
chr19	879936	880148	+	Target_21277
chr19	881558	881714	+	Target_21277
chr19	884902	885008	+	Target_21277
chr19	885769	886201	+	Target_21277
chr19	889637	889807	+	Target_21277
chr19	890136	890244	+	Target_21277
chr19	890962	891149	+	Target_21277
chr19	893085	893218	+	Target_21277
chr19	896502	897540	+	Target_21277
chr19	899439	899495	+	Target_21277
chr19	899600	899686	+	Target_21277
chr19	900060	900146	+	Target_21277
chr19	900828	900952	+	Target_21277
chr19	901421	901546	+	Target_21277
chr19	901975	902130	+	Target_21277
chr19	913086	913225	+	Target_21277
chr19	917341	917746	+	Target_21277
chr19	918543	918668	+	Target_21277
chr19	919489	919625	+	Target_21277
chr19	919873	920106	+	Target_21277
chr19	920289	921015	+	Target_21277
chr19	926036	926059	+	Target_21277
chr19	929261	929896	+	Target_21277
chr19	932417	932742	+	Target_21277
chr19	960091	960164	+	Target_21277
chr19	964247	964431	+	Target_21277
chr19	964832	965080	+	Target_21277
chr19	966571	966868	+	Target_21277
chr19	968404	968503	+	Target_21277
chr19	971877	972803	+	Target_21277
chr19	984327	984563	+	Target_21277
chr19	985864	985975	+	Target_21277
chr19	989761	989895	+	Target_21277
chr19	990222	990364	+	Target_21277
chr19	990851	990995	+	Target_21277
chr19	991080	991145	+	Target_21277
chr19	991226	991351	+	Target_21277
chr19	991954	992121	+	Target_21277
chr19	994018	994087	+	Target_21277
chr19	994211	994569	+	Target_21277
chr19	1000436	1000862	+	Target_21277
chr19	1003128	1003721	+	Target_21277
chr19	1004519	1005552	+	Target_21277
chr19	1007626	1007772	+	Target_21277
chr19	1007854	1007970	+	Target_21277
chr19	1008138	1008290	+	Target_21277
chr19	1008616	1008781	+	Target_21277
chr19	1008855	1008926	+	Target_21277
chr19	1009171	1010894	+	Target_21277|Target_21277|Target_21277
chr19	1011094	1011194	+	Target_21277
chr19	1011365	1011498	+	Target_21277|Target_21277
chr19	1011578	1011662	+	Target_21277|Target_21277
chr19	1011739	1011797	+	Target_21277|Target_21277
chr19	1011890	1011991	+	Target_21277|Target_21277
chr19	1012064	1012187	+	Target_21277|Target_21277
chr19	1012461	1012572	+	Target_21277|Target_21277
chr19	1013239	1013339	+	Target_21277|Target_21277
chr19	1014190	1014472	+	Target_21277|Target_21277
chr19	1020770	1021141	+	Target_21277|Target_21277
chr19	1026297	1026723	+	Target_21277|Target_21277
chr19	1031069	1031191	+	Target_21277|Target_21277
chr19	1032390	1032457	+	Target_21277|Target_21277
chr19	1032557	1032695	+	Target_21277|Target_21277
chr19	1036128	1036245	+	Target_21277
chr19	1036414	1036561	+	Target_21277|Target_21277
chr19	1037623	1039064	+	Target_21277|Target_21277
chr19	1040101	1040195	+	Target_21277
chr19	1041223	1041426	+	Target_21277
chr19	1041508	1041602	+	Target_21277
chr19	1041829	1041971	+	Target_21277
chr19	1042062	1042175	+	Target_21277
chr19	1042313	1042396	+	Target_21277
chr19	1042744	1042825	+	Target_21277
chr19	1043039	1043250	+	Target_21277
chr19	1043332	1043472	+	Target_21277
chr19	1043723	1043840	+	Target_21277
chr19	1044575	1044743	+	Target_21277
chr19	1045000	1045230	+	Target_21277
chr19	1046228	1046405	+	Target_21277
chr19	1046800	1047023	+	Target_21277
chr19	1047155	1047377	+	Target_21277
chr19	1047451	1047653	+	Target_21277
chr19	1048893	1049004	+	Target_21277
chr19	1049264	1049436	+	Target_21277
chr19	1050919	1051051	+	Target_21277
chr19	1051153	1051293	+	Target_21277
chr19	1051447	1051585	+	Target_21277
chr19	1051940	1052125	+	Target_21277
chr19	1052212	1052285	+	Target_21277
chr19	1053327	1053530	+	Target_21277
chr19	1053786	1053835	+	Target_21277
chr19	1054004	1054109	+	Target_21277
chr19	1054191	1054340	+	Target_21277
chr19	1054568	1054693	+	Target_21277
chr19	1054778	1054877	+	Target_21277
chr19	1055095	1055350	+	Target_21277
chr19	1055905	1055938	+	Target_21277
chr19	1056064	1056242	+	Target_21277
chr19	1056328	1056498	+	Target_21277
chr19	1056905	1057083	+	Target_21277
chr19	1057312	1057428	+	Target_21277
chr19	1057913	1058058	+	Target_21277
chr19	1058144	1058268	+	Target_21277
chr19	1058616	1058746	+	Target_21277
chr19	1058818	1058939	+	Target_21277
chr19	1059021	1059084	+	Target_21277
chr19	1061780	1061887	+	Target_21277
chr19	1062170	1062312	+	Target_21277
chr19	1063542	1063677	+	Target_21277
chr19	1063758	1063862	+	Target_21277
chr19	1064159	1064252	+	Target_21277
chr19	1064929	1065170	+	Target_21277
chr19	1065268	1065570	+	Target_21277
chr19	1067173	1067494	+	Target_21277
chr19	1068412	1068743	+	Target_21277
chr19	1073147	1073291	+	Target_21277
chr19	1073504	1073589	+	Target_21277
chr19	1073672	1073745	+	Target_21277
chr19	1073946	1074013	+	Target_21277
chr19	1074102	1074240	+	Target_21277
chr19	1074341	1074406	+	Target_21277
chr19	1074612	1074723	+	Target_21277
chr19	1074797	1074878	+	Target_21277
chr19	1077855	1078044	+	Target_21277
chr19	1079701	1079839	+	Target_21277
chr19	1079926	1080117	+	Target_21277
chr19	1080253	1080378	+	Target_21277
chr19	1080462	1080546	+	Target_21277
chr19	1080680	1080785	+	Target_21277
chr19	1080890	1081063	+	Target_21277
chr19	1081548	1081737	+	Target_21277
chr19	1081822	1081960	+	Target_21277
chr19	1082838	1083065	+	Target_21277
chr19	1083141	1083352	+	Target_21277
chr19	1084236	1084345	+	Target_21277
chr19	1085658	1088719	+	Target_21277|Target_21277
chr19	1089470	1089550	+	Target_21277
chr19	1089882	1089961	+	Target_21277
chr19	1090085	1090144	+	Target_21277
chr19	1090906	1090987	+	Target_21277
chr19	1091790	1091906	+	Target_21277
chr19	1093902	1094077	+	Target_21277
chr19	1095257	1095391	+	Target_21277
chr19	1103935	1104126	+	Target_21277|Target_21277
chr19	1104648	1104928	+	Target_21277
chr19	1105184	1105279	+	Target_21277|Target_21277|Target_21277
chr19	1105364	1105509	+	Target_21277|Target_21277|Target_21277
chr19	1105656	1105808	+	Target_21277|Target_21277|Target_21277
chr19	1106240	1106265	+	Target_21277|Target_21277|Target_21277
chr19	1106376	1106458	+	Target_21277|Target_21277|Target_21277
chr19	1106538	1106787	+	Target_21277|Target_21277|Target_21277
chr19	1107632	1108703	+	Target_21277|Target_21277
chr19	1108777	1108968	+	Target_21277|Target_21277
chr19	1109133	1109210	+	Target_21277|Target_21277
chr19	1109290	1109422	+	Target_21277|Target_21277
chr19	1109504	1109597	+	Target_21277|Target_21277
chr19	1109681	1109776	+	Target_21277|Target_21277
chr19	1110743	1110887	+	Target_21277|Target_21277
chr19	1111017	1111092	+	Target_21277|Target_21277
chr19	1111504	1111613	+	Target_21277|Target_21277
chr19	1111994	1112066	+	Target_21277|Target_21277
chr19	1112187	1112300	+	Target_21277|Target_21277
chr19	1112400	1112536	+	Target_21277|Target_21277
chr19	1112816	1112948	+	Target_21277|Target_21277
chr19	1113533	1113703	+	Target_21277|Target_21277
chr19	1114229	1114421	+	Target_21277|Target_21277
chr19	1116019	1116102	+	Target_21277|Target_21277
chr19	1116827	1116925	+	Target_21277|Target_21277
chr19	1117321	1117498	+	Target_21277|Target_21277
chr19	1119009	1119163	+	Target_21277|Target_21277
chr19	1119514	1119620	+	Target_21277|Target_21277
chr19	1119904	1120022	+	Target_21277|Target_21277
chr19	1122137	1122281	+	Target_21277|Target_21277
chr19	1122466	1122557	+	Target_21277|Target_21277
chr19	1122656	1122790	+	Target_21277|Target_21277
chr19	1122892	1123044	+	Target_21277|Target_21277
chr19	1123532	1123638	+	Target_21277|Target_21277
chr19	1123940	1124021	+	Target_21277|Target_21277
chr19	1127602	1127764	+	Target_21277|Target_21277
chr19	1132088	1132273	+	Target_21277
chr19	1147307	1147419	+	Target_21277
chr19	1149367	1149441	+	Target_21277
chr19	1154182	1154401	+	Target_21277
chr19	1174170	1174282	+	Target_21277
chr19	1205797	1207202	+	Target_21277
chr19	1218415	1218499	+	Target_21277
chr19	1219322	1219412	+	Target_21277
chr19	1220371	1220504	+	Target_21277
chr19	1220579	1220716	+	Target_21277
chr19	1221211	1221339	+	Target_21277
chr19	1221947	1222005	+	Target_21277
chr19	1222983	1223171	+	Target_21277
chr19	1226452	1226662	+	Target_21277
chr19	1227591	1228434	+	Target_21277
chr19	1229946	1231274	+	Target_21277
chr19	1233424	1233635	+	Target_21277
chr19	1234189	1234330	+	Target_21277
chr19	1234569	1234741	+	Target_21277
chr19	1234999	1235144	+	Target_21277
chr19	1235499	1235564	+	Target_21277
chr19	1235777	1235917	+	Target_21277
chr19	1235994	1236120	+	Target_21277
chr19	1237754	1237990	+	Target_21277
chr19	1241748	1241990	+	Target_21277|Target_21277
chr19	1242454	1242608	+	Target_21277|Target_21277
chr19	1244095	1244184	+	Target_21277|Target_21277
chr19	1244313	1244824	+	Target_21277|Target_21277|Target_21277
chr19	1248551	1248659	+	Target_21277
chr19	1249888	1250528	+	Target_21277
chr19	1251560	1251648	+	Target_21277
chr19	1251837	1251900	+	Target_21277
chr19	1254165	1254477	+	Target_21277
chr19	1254900	1255060	+	Target_21277
chr19	1255420	1255693	+	Target_21277
chr19	1256993	1259142	+	Target_21277
chr19	1267469	1268389	+	Target_21277
chr19	1269266	1269409	+	Target_21277|Target_21277|Target_21277
chr19	1269823	1270259	+	Target_21277
chr19	1270865	1271035	+	Target_21277|Target_21277|Target_21277
chr19	1271138	1271245	+	Target_21277|Target_21277
chr19	1271327	1271466	+	Target_21277|Target_21277|Target_21277
chr19	1271549	1271631	+	Target_21277|Target_21277|Target_21277
chr19	1271979	1274439	+	Target_21277|Target_21277|Target_21277|Target_21277
chr19	1274647	1274809	+	Target_21277|Target_21277
chr19	1275519	1275829	+	Target_21277
chr19	1277181	1277298	+	Target_21277
chr19	1278775	1279243	+	Target_21277
chr19	1286152	1286307	+	Target_21277
chr19	1295543	1295857	+	Target_21277
chr19	1298549	1298615	+	Target_21277
chr19	1299822	1301429	+	Target_21277
chr19	1354975	1355019	+	Target_21277
chr19	1356322	1356448	+	Target_21277|Target_21277
chr19	1357007	1357093	+	Target_21277|Target_21277
chr19	1358392	1358463	+	Target_21277|Target_21277
chr19	1358586	1358699	+	Target_21277
chr19	1360134	1361031	+	Target_21277|Target_21277
chr19	1362248	1362350	+	Target_21277|Target_21277
chr19	1364507	1364578	+	Target_21277|Target_21277
chr19	1366303	1366380	+	Target_21277|Target_21277
chr19	1367158	1367219	+	Target_21277|Target_21277
chr19	1369263	1369339	+	Target_21277|Target_21277
chr19	1369594	1369645	+	Target_21277|Target_21277
chr19	1370640	1371077	+	Target_21277|Target_21277
chr19	1373070	1373159	+	Target_21277|Target_21277
chr19	1376517	1378430	+	Target_21277|Target_21277
chr19	1383882	1383941	+	Target_21277
chr19	1387809	1387846	+	Target_21277
chr19	1388523	1388592	+	Target_21277
chr19	1388831	1388937	+	Target_21277
chr19	1390869	1391049	+	Target_21277
chr19	1391117	1391164	+	Target_21277
chr19	1393240	1393329	+	Target_21277
chr19	1395389	1395588	+	Target_21277
chr19	1397024	1397498	+	Target_21277
chr19	1397809	1399025	+	Target_21277|Target_21277
chr19	1399126	1399194	+	Target_21277|Target_21277
chr19	1399522	1399586	+	Target_21277|Target_21277
chr19	1399791	1399937	+	Target_21277|Target_21277
chr19	1401294	1401569	+	Target_21277|Target_21277
chr19	1407583	1407801	+	Target_21277|Target_21277
chr19	1417498	1417539	+	Target_21277|Target_21277
chr19	1418202	1418369	+	Target_21277|Target_21277
chr19	1418664	1418730	+	Target_21277|Target_21277
chr19	1421146	1421257	+	Target_21277|Target_21277
chr19	1422346	1422395	+	Target_21277|Target_21277
chr19	1425876	1425959	+	Target_21277|Target_21277
chr19	1428840	1428994	+	Target_21277|Target_21277
chr19	1429965	1429995	+	Target_21277|Target_21277
chr19	1430220	1430361	+	Target_21277|Target_21277
chr19	1432512	1432689	+	Target_21277|Target_21277
chr19	1433737	1433826	+	Target_21277
chr19	1434735	1435682	+	Target_21277|Target_21277
chr19	1438362	1438427	+	Target_21277
chr19	1438805	1438891	+	Target_21277
chr19	1440017	1440252	+	Target_21277
chr19	1440347	1440492	+	Target_21277
chr19	1450147	1450337	+	Target_21277
chr19	1452982	1453141	+	Target_21277
chr19	1453245	1453336	+	Target_21277
chr19	1453429	1453610	+	Target_21277
chr19	1455147	1455256	+	Target_21277
chr19	1455382	1455499	+	Target_21277
chr19	1456074	1456152	+	Target_21277
chr19	1456304	1456403	+	Target_21277
chr19	1456851	1457242	+	Target_21277
chr19	1457963	1458059	+	Target_21277
chr19	1460179	1460319	+	Target_21277
chr19	1460778	1460856	+	Target_21277
chr19	1461035	1461152	+	Target_21277
chr19	1461961	1462176	+	Target_21277
chr19	1465153	1475257	+	Target_21277|Target_21277
chr19	1478772	1478904	+	Target_21277
chr19	1479161	1479228	+	Target_21277
chr19	1481426	1482206	+	Target_21277
chr19	1482351	1482474	+	Target_21277
chr19	1482894	1483019	+	Target_21277
chr19	1483282	1483462	+	Target_21277
chr19	1483648	1483766	+	Target_21277
chr19	1483836	1483940	+	Target_21277
chr19	1484025	1484126	+	Target_21277
chr19	1486851	1487064	+	Target_21277
chr19	1487139	1487312	+	Target_21277
chr19	1487601	1487690	+	Target_21277
chr19	1487783	1487860	+	Target_21277
chr19	1487962	1488091	+	Target_21277
chr19	1488186	1488279	+	Target_21277
chr19	1489791	1489896	+	Target_21277
chr19	1490156	1490407	+	Target_21277
chr19	1491164	1491383	+	Target_21277
chr19	1495292	1495386	+	Target_21277
chr19	1495467	1495606	+	Target_21277
chr19	1496283	1496452	+	Target_21277
chr19	1497172	1497924	+	Target_21277
chr19	1505016	1506315	+	Target_21277
chr19	1506588	1506660	+	Target_21277
chr19	1506737	1506927	+	Target_21277
chr19	1507240	1507404	+	Target_21277
chr19	1507555	1507642	+	Target_21277
chr19	1507996	1508108	+	Target_21277
chr19	1508441	1508569	+	Target_21277
chr19	1510148	1510257	+	Target_21277
chr19	1510366	1510427	+	Target_21277
chr19	1510637	1510729	+	Target_21277
chr19	1510843	1511159	+	Target_21277
chr19	1512961	1513188	+	Target_21277
chr19	1524072	1524245	+	Target_21277
chr19	1525303	1525417	+	Target_21277
chr19	1525593	1525710	+	Target_21277
chr19	1526484	1526614	+	Target_21277
chr19	1526702	1526790	+	Target_21277
chr19	1526901	1526997	+	Target_21277
chr19	1527934	1528133	+	Target_21277
chr19	1528300	1528427	+	Target_21277
chr19	1528896	1528973	+	Target_21277
chr19	1529404	1529489	+	Target_21277
chr19	1529745	1529823	+	Target_21277
chr19	1531736	1531882	+	Target_21277
chr19	1533929	1534040	+	Target_21277
chr19	1535063	1535455	+	Target_21277
chr19	1554667	1556922	+	Target_21277|Target_21277|Target_21277
chr19	1567462	1568057	+	Target_21277|Target_21277
chr19	1576677	1578537	+	Target_21277
chr19	1581090	1581268	+	Target_21277
chr19	1582620	1582711	+	Target_21277
chr19	1584538	1584676	+	Target_21277
chr19	1585053	1585213	+	Target_21277
chr19	1592520	1592652	+	Target_21277
chr19	1597153	1598214	+	Target_21277
chr19	1599410	1599559	+	Target_21277
chr19	1605358	1605483	+	Target_21277
chr19	1609288	1611848	+	Target_21277|Target_21277|Target_21277
chr19	1612205	1612432	+	Target_21277
chr19	1615283	1615519	+	Target_21277
chr19	1615684	1615820	+	Target_21277|Target_21277
chr19	1619109	1619233	+	Target_21277|Target_21277
chr19	1619314	1619473	+	Target_21277|Target_21277
chr19	1619778	1619852	+	Target_21277|Target_21277
chr19	1620966	1621045	+	Target_21277|Target_21277
chr19	1621131	1621190	+	Target_21277|Target_21277
chr19	1621836	1621969	+	Target_21277|Target_21277
chr19	1622052	1622222	+	Target_21277|Target_21277
chr19	1622311	1622414	+	Target_21277|Target_21277
chr19	1623949	1623999	+	Target_21277|Target_21277
chr19	1625574	1625707	+	Target_21277|Target_21277
chr19	1627357	1627425	+	Target_21277|Target_21277
chr19	1632036	1632115	+	Target_21277|Target_21277
chr19	1632330	1632404	+	Target_21277|Target_21277
chr19	1646353	1646426	+	Target_21277|Target_21277
chr19	1650175	1650286	+	Target_21277|Target_21277
chr19	1652298	1652328	+	Target_21277
chr19	1753661	1754853	+	Target_21277
chr19	1775151	1775444	+	Target_21277
chr19	1782073	1783269	+	Target_21277|Target_21277
chr19	1784817	1784945	+	Target_21277|Target_21277
chr19	1785157	1785296	+	Target_21277|Target_21277
chr19	1785467	1785707	+	Target_21277|Target_21277
chr19	1787101	1787185	+	Target_21277|Target_21277
chr19	1788895	1789119	+	Target_21277|Target_21277
chr19	1789359	1789726	+	Target_21277|Target_21277
chr19	1789888	1789988	+	Target_21277|Target_21277
chr19	1790755	1790831	+	Target_21277|Target_21277
chr19	1791748	1791860	+	Target_21277|Target_21277
chr19	1791969	1792134	+	Target_21277|Target_21277
chr19	1795873	1795986	+	Target_21277|Target_21277
chr19	1796075	1796264	+	Target_21277|Target_21277
chr19	1796709	1796878	+	Target_21277|Target_21277
chr19	1796972	1797004	+	Target_21277|Target_21277
chr19	1799945	1800154	+	Target_21277|Target_21277
chr19	1800257	1800448	+	Target_21277|Target_21277
chr19	1801954	1802061	+	Target_21277|Target_21277
chr19	1802485	1802644	+	Target_21277|Target_21277
chr19	1805372	1805455	+	Target_21277|Target_21277
chr19	1805886	1805957	+	Target_21277|Target_21277
chr19	1806095	1806168	+	Target_21277|Target_21277
chr19	1806626	1806688	+	Target_21277|Target_21277
chr19	1807166	1807265	+	Target_21277|Target_21277
chr19	1808220	1808334	+	Target_21277|Target_21277
chr19	1809641	1809733	+	Target_21277|Target_21277
chr19	1810620	1810682	+	Target_21277|Target_21277
chr19	1811487	1811883	+	Target_21277|Target_21277
chr19	1812066	1812270	+	Target_21277|Target_21277
chr19	1815244	1816153	+	Target_21277
chr19	1816157	1816344	+	Target_21277|Target_21277
chr19	1816429	1816568	+	Target_21277
chr19	1816696	1816812	+	Target_21277
chr19	1817217	1817328	+	Target_21277
chr19	1817705	1817779	+	Target_21277
chr19	1818480	1818594	+	Target_21277
chr19	1818704	1818842	+	Target_21277
chr19	1819016	1819130	+	Target_21277
chr19	1819932	1820056	+	Target_21277
chr19	1820262	1820394	+	Target_21277
chr19	1821517	1821681	+	Target_21277
chr19	1822087	1823256	+	Target_21277
chr19	1823570	1823784	+	Target_21277|Target_21277
chr19	1824107	1824542	+	Target_21277
chr19	1825837	1825942	+	Target_21277
chr19	1826876	1828630	+	Target_21277
chr19	1848200	1848452	+	Target_21277
chr19	1852397	1854759	+	Target_21277
chr19	1863039	1863564	+	Target_21277
chr19	1876974	1877424	+	Target_21277|Target_21277
chr19	1877506	1877686	+	Target_21277|Target_21277
chr19	1879919	1880114	+	Target_21277|Target_21277
chr19	1880894	1881047	+	Target_21277
chr19	1881233	1881803	+	Target_21277|Target_21277
chr19	1885350	1885518	+	Target_21277|Target_21277
chr19	1905372	1905438	+	Target_21277|Target_21277
chr19	1911888	1913446	+	Target_21277
chr19	1914977	1915025	+	Target_21277
chr19	1917692	1917821	+	Target_21277
chr19	1918125	1918282	+	Target_21277
chr19	1918887	1918989	+	Target_21277
chr19	1923068	1923186	+	Target_21277
chr19	1924106	1926012	+	Target_21277
chr19	1941160	1941417	+	Target_21277
chr19	1952525	1953010	+	Target_21277
chr19	1953384	1953505	+	Target_21277
chr19	1953841	1954548	+	Target_21277
chr19	1969506	1969958	+	Target_21277
chr19	1978303	1978344	+	Target_21277
chr19	1978440	1978510	+	Target_21277
chr19	1978600	1978749	+	Target_21277
chr19	1978857	1979092	+	Target_21277
chr19	1979161	1979247	+	Target_21277
chr19	1979317	1979402	+	Target_21277
chr19	1979493	1979642	+	Target_21277
chr19	1979750	1979834	+	Target_21277
chr19	1979909	1980016	+	Target_21277
chr19	1980147	1981336	+	Target_21277
chr19	1985446	1986648	+	Target_21277
chr19	1986828	1986975	+	Target_21277
chr19	1987164	1987252	+	Target_21277
chr19	1987498	1987691	+	Target_21277
chr19	1990002	1990200	+	Target_21277
chr19	1990715	1990821	+	Target_21277
chr19	1993018	1993175	+	Target_21277
chr19	1997342	1997462	+	Target_21277
chr19	2015295	2015702	+	Target_21277
chr19	2037469	2039855	+	Target_21277|Target_21277
chr19	2040132	2040176	+	Target_21277|Target_21277
chr19	2041038	2041203	+	Target_21277|Target_21277
chr19	2041838	2042033	+	Target_21277|Target_21277
chr19	2042425	2042521	+	Target_21277|Target_21277
chr19	2042605	2042661	+	Target_21277|Target_21277
chr19	2042764	2042869	+	Target_21277|Target_21277
chr19	2043122	2043196	+	Target_21277|Target_21277
chr19	2043501	2043581	+	Target_21277|Target_21277
chr19	2046184	2046282	+	Target_21277|Target_21277
chr19	2046365	2046467	+	Target_21277|Target_21277
chr19	2046602	2046690	+	Target_21277|Target_21277
chr19	2050799	2050946	+	Target_21277|Target_21277
chr19	2051094	2051243	+	Target_21277|Target_21277
chr19	2071034	2073423	+	Target_21277
chr19	2076809	2077012	+	Target_21277
chr19	2078138	2078678	+	Target_21277
chr19	2085173	2085327	+	Target_21277
chr19	2096224	2096269	+	Target_21277
chr19	2096867	2097161	+	Target_21277|Target_21277
chr19	2097250	2097331	+	Target_21277|Target_21277
chr19	2097422	2097494	+	Target_21277|Target_21277
chr19	2097927	2097954	+	Target_21277|Target_21277
chr19	2098050	2098126	+	Target_21277|Target_21277
chr19	2098285	2098333	+	Target_21277|Target_21277
chr19	2098434	2098449	+	Target_21277|Target_21277
chr19	2098785	2098803	+	Target_21277|Target_21277
chr19	2098974	2099028	+	Target_21277
chr19	2099253	2099583	+	Target_21277|Target_21277
chr19	2100992	2102267	+	Target_21277|Target_21277
chr19	2108685	2108765	+	Target_21277|Target_21277
chr19	2109084	2109206	+	Target_21277|Target_21277
chr19	2109871	2109957	+	Target_21277|Target_21277
chr19	2110134	2110223	+	Target_21277|Target_21277
chr19	2110705	2110895	+	Target_21277|Target_21277
chr19	2111283	2111331	+	Target_21277|Target_21277
chr19	2111677	2111827	+	Target_21277|Target_21277
chr19	2112858	2112930	+	Target_21277
chr19	2113334	2113412	+	Target_21277
chr19	2114123	2114301	+	Target_21277|Target_21277
chr19	2114746	2114820	+	Target_21277|Target_21277
chr19	2115217	2115417	+	Target_21277|Target_21277
chr19	2115536	2115612	+	Target_21277|Target_21277
chr19	2116205	2116277	+	Target_21277|Target_21277
chr19	2116603	2116745	+	Target_21277|Target_21277
chr19	2117220	2117366	+	Target_21277|Target_21277
chr19	2118599	2118831	+	Target_21277|Target_21277
chr19	2120860	2121091	+	Target_21277|Target_21277
chr19	2121161	2121310	+	Target_21277|Target_21277
chr19	2121732	2121878	+	Target_21277|Target_21277
chr19	2123356	2123405	+	Target_21277|Target_21277
chr19	2123828	2123878	+	Target_21277|Target_21277
chr19	2127150	2127200	+	Target_21277|Target_21277
chr19	2129088	2129162	+	Target_21277|Target_21277
chr19	2129316	2129456	+	Target_21277
chr19	2130406	2130536	+	Target_21277|Target_21277
chr19	2132469	2132577	+	Target_21277|Target_21277
chr19	2137009	2137090	+	Target_21277|Target_21277
chr19	2137725	2137806	+	Target_21277|Target_21277
chr19	2138617	2138713	+	Target_21277|Target_21277
chr19	2151237	2151556	+	Target_21277|Target_21277
chr19	2164147	2164264	+	Target_21277
chr19	2180711	2180755	+	Target_21277
chr19	2185853	2185928	+	Target_21277
chr19	2189730	2189794	+	Target_21277
chr19	2191010	2191239	+	Target_21277
chr19	2193687	2193782	+	Target_21277
chr19	2194513	2194576	+	Target_21277
chr19	2199882	2199938	+	Target_21277
chr19	2202698	2202778	+	Target_21277
chr19	2206727	2206796	+	Target_21277
chr19	2207572	2207679	+	Target_21277
chr19	2208933	2208975	+	Target_21277
chr19	2210398	2210509	+	Target_21277
chr19	2210619	2210854	+	Target_21277
chr19	2211097	2211211	+	Target_21277
chr19	2211749	2211841	+	Target_21277
chr19	2213537	2213639	+	Target_21277
chr19	2213847	2213985	+	Target_21277
chr19	2214469	2214595	+	Target_21277
chr19	2216279	2216764	+	Target_21277
chr19	2216953	2217089	+	Target_21277
chr19	2217770	2217917	+	Target_21277
chr19	2220106	2220221	+	Target_21277
chr19	2221974	2222558	+	Target_21277
chr19	2223279	2223485	+	Target_21277
chr19	2225386	2225451	+	Target_21277
chr19	2226181	2227126	+	Target_21277
chr19	2229783	2232577	+	Target_21277
chr19	2233154	2233904	+	Target_21277
chr19	2233996	2234239	+	Target_21277|Target_21277|Target_21277
chr19	2235760	2235827	+	Target_21277
chr19	2235921	2235989	+	Target_21277
chr19	2236153	2236328	+	Target_21277
chr19	2236815	2236900	+	Target_21277
chr19	2243380	2243543	+	Target_21277
chr19	2244542	2244614	+	Target_21277
chr19	2244731	2244778	+	Target_21277
chr19	2245444	2245554	+	Target_21277
chr19	2246751	2246801	+	Target_21277
chr19	2246880	2247021	+	Target_21277
chr19	2247592	2247661	+	Target_21277
chr19	2247765	2248678	+	Target_21277
chr19	2249112	2249743	+	Target_21277
chr19	2250335	2250478	+	Target_21277
chr19	2250637	2250759	+	Target_21277|Target_21277
chr19	2250847	2251007	+	Target_21277
chr19	2251097	2252072	+	Target_21277
chr19	2252249	2252795	+	Target_21277
chr19	2252910	2253002	+	Target_21277
chr19	2253618	2253792	+	Target_21277
chr19	2254185	2254300	+	Target_21277
chr19	2254443	2254481	+	Target_21277
chr19	2255204	2255343	+	Target_21277
chr19	2256381	2256422	+	Target_21277
chr19	2269519	2269743	+	Target_21277
chr19	2271383	2271529	+	Target_21277
chr19	2271780	2271953	+	Target_21277
chr19	2272733	2272819	+	Target_21277
chr19	2272970	2273487	+	Target_21277
chr19	2274630	2276488	+	Target_21277
chr19	2278582	2279112	+	Target_21277
chr19	2280848	2280934	+	Target_21277
chr19	2282085	2282181	+	Target_21277
chr19	2289773	2291821	+	Target_21277
chr19	2308074	2308156	+	Target_21277
chr19	2321519	2321821	+	Target_21277
chr19	2324123	2324195	+	Target_21277
chr19	2328385	2328476	+	Target_21277
chr19	2328559	2328614	+	Target_21277
chr19	2328628	2328774	+	Target_21277|Target_21277
chr19	2334600	2334720	+	Target_21277|Target_21277
chr19	2337441	2337624	+	Target_21277|Target_21277
chr19	2338750	2338840	+	Target_21277|Target_21277
chr19	2339067	2339207	+	Target_21277|Target_21277
chr19	2339822	2339965	+	Target_21277|Target_21277
chr19	2340074	2340170	+	Target_21277|Target_21277
chr19	2340895	2341012	+	Target_21277|Target_21277
chr19	2343208	2343290	+	Target_21277|Target_21277
chr19	2343962	2344037	+	Target_21277|Target_21277
chr19	2344359	2344422	+	Target_21277|Target_21277
chr19	2344550	2344650	+	Target_21277|Target_21277
chr19	2345250	2345328	+	Target_21277|Target_21277
chr19	2351431	2351655	+	Target_21277|Target_21277
chr19	2352943	2355100	+	Target_21277|Target_21277
chr19	2389783	2389925	+	Target_21277
chr19	2396536	2396664	+	Target_21277
chr19	2399049	2399191	+	Target_21277
chr19	2401972	2402014	+	Target_21277
chr19	2403079	2403193	+	Target_21277
chr19	2405371	2405543	+	Target_21277
chr19	2408353	2408628	+	Target_21277
chr19	2410255	2410392	+	Target_21277
chr19	2413697	2414016	+	Target_21277
chr19	2415667	2415839	+	Target_21277
chr19	2416535	2416807	+	Target_21277
chr19	2417999	2418136	+	Target_21277
chr19	2421851	2422245	+	Target_21277
chr19	2424086	2424255	+	Target_21277
chr19	2424999	2425265	+	Target_21277
chr19	2425354	2425491	+	Target_21277
chr19	2425621	2427044	+	Target_21277|Target_21277
chr19	2427253	2427322	+	Target_21277
chr19	2427411	2427875	+	Target_21277
chr19	2428163	2430950	+	Target_21277
chr19	2431545	2431656	+	Target_21277
chr19	2431780	2431900	+	Target_21277
chr19	2432413	2432521	+	Target_21277
chr19	2433823	2434103	+	Target_21277
chr19	2434292	2434513	+	Target_21277
chr19	2434785	2434911	+	Target_21277
chr19	2434998	2435169	+	Target_21277
chr19	2438160	2438286	+	Target_21277
chr19	2438372	2438529	+	Target_21277
chr19	2444401	2444538	+	Target_21277
chr19	2456667	2456958	+	Target_21277
chr19	2476122	2476400	+	Target_21277
chr19	2476526	2476628	+	Target_21277
chr19	2477026	2477249	+	Target_21277
chr19	2477485	2478257	+	Target_21277
chr19	2511217	2515145	+	Target_21277
chr19	2520605	2520723	+	Target_21277
chr19	2555146	2555186	+	Target_21277
chr19	2646221	2646278	+	Target_21277
chr19	2702643	2702746	+	Target_21277
chr19	2714564	2717873	+	Target_21277
chr19	2721301	2721390	+	Target_21277
chr19	2732522	2733483	+	Target_21277
chr19	2734523	2737377	+	Target_21277|Target_21277
chr19	2739942	2740074	+	Target_21277|Target_21277
chr19	2754711	2755931	+	Target_21277
chr19	2757334	2757455	+	Target_21277
chr19	2757690	2757780	+	Target_21277
chr19	2759254	2759292	+	Target_21277
chr19	2761457	2761520	+	Target_21277
chr19	2762503	2762642	+	Target_21277
chr19	2763650	2763755	+	Target_21277
chr19	2765183	2765283	+	Target_21277
chr19	2767133	2767218	+	Target_21277
chr19	2767577	2767684	+	Target_21277
chr19	2768966	2769089	+	Target_21277
chr19	2783230	2783354	+	Target_21277
chr19	2785505	2785676	+	Target_21277
chr19	2790418	2790631	+	Target_21277
chr19	2794761	2794910	+	Target_21277
chr19	2796078	2796186	+	Target_21277
chr19	2799686	2799789	+	Target_21277
chr19	2805013	2805174	+	Target_21277
chr19	2806914	2807050	+	Target_21277
chr19	2807439	2807806	+	Target_21277
chr19	2808240	2808442	+	Target_21277
chr19	2810301	2810488	+	Target_21277
chr19	2810637	2810766	+	Target_21277
chr19	2811595	2811732	+	Target_21277
chr19	2813112	2813599	+	Target_21277
chr19	2819871	2820122	+	Target_21277
chr19	2823037	2823110	+	Target_21277
chr19	2827614	2827741	+	Target_21277
chr19	2832300	2832492	+	Target_21277
chr19	2833678	2836733	+	Target_21277
chr19	2841432	2841573	+	Target_21277|Target_21277
chr19	2850584	2850711	+	Target_21277|Target_21277
chr19	2851465	2851649	+	Target_21277|Target_21277
chr19	2852377	2860472	+	Target_21277|Target_21277
chr19	2867332	2867422	+	Target_21277
chr19	2873493	2873620	+	Target_21277
chr19	2876090	2876274	+	Target_21277
chr19	2877270	2878501	+	Target_21277
chr19	2900895	2901046	+	Target_21277
chr19	2915519	2915646	+	Target_21277
chr19	2916075	2916247	+	Target_21277
chr19	2916921	2918474	+	Target_21277
chr19	2933215	2934813	+	Target_21277
chr19	2936521	2936702	+	Target_21277
chr19	2939278	2939405	+	Target_21277
chr19	2944835	2944969	+	Target_21277
chr19	2977535	2977617	+	Target_21277|Target_21277
chr19	2978195	2978282	+	Target_21277
chr19	2980097	2980180	+	Target_21277|Target_21277
chr19	2981535	2981581	+	Target_21277|Target_21277
chr19	2982145	2982187	+	Target_21277|Target_21277
chr19	2986826	2986889	+	Target_21277|Target_21277
chr19	2986980	2987236	+	Target_21277|Target_21277
chr19	2987353	2987370	+	Target_21277|Target_21277
chr19	2987721	2987788	+	Target_21277|Target_21277
chr19	2987895	2987972	+	Target_21277|Target_21277
chr19	2988088	2988126	+	Target_21277|Target_21277
chr19	2989058	2989311	+	Target_21277|Target_21277
chr19	2989532	2989783	+	Target_21277|Target_21277
chr19	2991840	2991982	+	Target_21277|Target_21277
chr19	2993429	2993580	+	Target_21277|Target_21277
chr19	2994016	2994093	+	Target_21277|Target_21277
chr19	2994897	2995182	+	Target_21277|Target_21277
chr19	2997635	2997953	+	Target_21277|Target_21277|Target_21277
chr19	3000644	3000721	+	Target_21277|Target_21277
chr19	3002350	3002501	+	Target_21277|Target_21277|Target_21277
chr19	3005434	3005582	+	Target_21277|Target_21277|Target_21277
chr19	3005718	3005966	+	Target_21277|Target_21277|Target_21277
chr19	3006417	3006667	+	Target_21277|Target_21277|Target_21277
chr19	3008866	3008943	+	Target_21277|Target_21277|Target_21277
chr19	3009539	3009700	+	Target_21277|Target_21277|Target_21277
chr19	3011019	3011158	+	Target_21277|Target_21277|Target_21277
chr19	3013666	3013816	+	Target_21277|Target_21277|Target_21277
chr19	3014567	3014612	+	Target_21277|Target_21277|Target_21277
chr19	3015650	3015758	+	Target_21277|Target_21277|Target_21277
chr19	3017837	3017857	+	Target_21277|Target_21277
chr19	3019280	3019464	+	Target_21277|Target_21277
chr19	3019696	3019771	+	Target_21277|Target_21277|Target_21277
chr19	3025017	3025080	+	Target_21277|Target_21277|Target_21277
chr19	3027826	3027871	+	Target_21277|Target_21277|Target_21277
chr19	3028316	3028380	+	Target_21277|Target_21277|Target_21277
chr19	3028703	3028801	+	Target_21277|Target_21277|Target_21277
chr19	3028878	3029165	+	Target_21277
chr19	3029547	3029612	+	Target_21277
chr19	3045723	3045797	+	Target_21277
chr19	3047560	3047633	+	Target_21277
chr19	3052907	3054038	+	Target_21277|Target_21277|Target_21277
chr19	3054117	3054192	+	Target_21277|Target_21277|Target_21277
chr19	3055661	3055724	+	Target_21277|Target_21277|Target_21277
chr19	3056309	3056354	+	Target_21277|Target_21277|Target_21277
chr19	3057676	3057740	+	Target_21277|Target_21277|Target_21277
chr19	3061157	3061255	+	Target_21277|Target_21277|Target_21277
chr19	3062171	3062371	+	Target_21277|Target_21277
chr19	3062697	3062964	+	Target_21277
chr19	3094407	3094785	+	Target_21277
chr19	3110146	3110331	+	Target_21277
chr19	3113327	3113482	+	Target_21277
chr19	3114941	3115070	+	Target_21277
chr19	3118921	3119051	+	Target_21277
chr19	3119203	3119357	+	Target_21277
chr19	3120986	3121454	+	Target_21277
chr19	3136190	3136593	+	Target_21277
chr19	3148588	3148773	+	Target_21277
chr19	3150128	3150283	+	Target_21277
chr19	3151704	3151833	+	Target_21277
chr19	3155820	3155950	+	Target_21277
chr19	3157725	3157879	+	Target_21277
chr19	3162790	3163766	+	Target_21277
chr19	3178735	3180330	+	Target_21277
chr19	3185874	3186212	+	Target_21277
chr19	3192467	3192658	+	Target_21277
chr19	3193281	3193426	+	Target_21277
chr19	3196180	3196275	+	Target_21277
chr19	3198814	3198895	+	Target_21277
chr19	3201520	3201624	+	Target_21277
chr19	3203753	3203842	+	Target_21277
chr19	3204002	3204142	+	Target_21277
chr19	3204570	3204749	+	Target_21277
chr19	3205936	3206024	+	Target_21277
chr19	3206149	3206188	+	Target_21277
chr19	3206259	3206423	+	Target_21277
chr19	3207195	3207249	+	Target_21277
chr19	3207388	3207467	+	Target_21277
chr19	3207626	3209573	+	Target_21277
chr19	3224700	3224996	+	Target_21277|Target_21277
chr19	3225482	3225616	+	Target_21277
chr19	3250982	3251065	+	Target_21277|Target_21277|Target_21277
chr19	3273869	3273921	+	Target_21277|Target_21277|Target_21277
chr19	3275853	3275982	+	Target_21277|Target_21277|Target_21277
chr19	3278028	3278108	+	Target_21277|Target_21277|Target_21277
chr19	3281196	3281343	+	Target_21277|Target_21277|Target_21277
chr19	3282123	3282265	+	Target_21277|Target_21277|Target_21277
chr19	3282349	3282496	+	Target_21277|Target_21277|Target_21277
chr19	3284899	3284962	+	Target_21277|Target_21277|Target_21277
chr19	3285939	3286023	+	Target_21277|Target_21277|Target_21277
chr19	3290228	3290372	+	Target_21277|Target_21277|Target_21277
chr19	3293316	3297073	+	Target_21277|Target_21277|Target_21277|Target_21277|Target_21277
chr19	3359560	3359683	+	Target_21277|Target_21277
chr19	3366564	3366664	+	Target_21277|Target_21277|Target_21277
chr19	3381709	3382241	+	Target_21277|Target_21277|Target_21277|Target_21277|Target_21277
chr19	3425103	3425175	+	Target_21277|Target_21277|Target_21277|Target_21277|Target_21277
chr19	3433515	3433590	+	Target_21277|Target_21277|Target_21277|Target_21277|Target_21277
chr19	3434274	3434398	+	Target_21277|Target_21277|Target_21277|Target_21277|Target_21277
chr19	3435080	3435205	+	Target_21277|Target_21277|Target_21277|Target_21277|Target_21277
chr19	3449011	3449137	+	Target_21277|Target_21277|Target_21277|Target_21277|Target_21277
chr19	3452479	3452664	+	Target_21277|Target_21277|Target_21277|Target_21277|Target_21277
chr19	3453760	3453914	+	Target_21277|Target_21277
chr19	3456547	3456633	+	Target_21277|Target_21277|Target_21277|Target_21277
chr19	3462749	3469215	+	Target_21277|Target_21277|Target_21277|Target_21277|Target_21277
chr19	3474404	3474994	+	Target_21277
chr19	3478416	3478476	+	Target_21277
chr19	3478815	3478927	+	Target_21277
chr19	3480394	3480540	+	Target_21277
chr19	3490818	3491809	+	Target_21277|Target_21277
chr19	3492259	3492497	+	Target_21277|Target_21277
chr19	3494025	3494102	+	Target_21277|Target_21277
chr19	3496538	3496884	+	Target_21277|Target_21277
chr19	3500530	3500938	+	Target_21277|Target_21277
chr19	3506294	3506472	+	Target_21277
chr19	3522953	3523056	+	Target_21277|Target_21277|Target_21277
chr19	3525865	3525991	+	Target_21277|Target_21277|Target_21277
chr19	3526117	3526181	+	Target_21277|Target_21277|Target_21277
chr19	3526256	3526384	+	Target_21277|Target_21277|Target_21277
chr19	3526977	3527060	+	Target_21277|Target_21277
chr19	3527628	3527812	+	Target_21277|Target_21277
chr19	3530789	3530855	+	Target_21277|Target_21277|Target_21277
chr19	3531711	3531814	+	Target_21277|Target_21277|Target_21277
chr19	3531908	3532093	+	Target_21277|Target_21277|Target_21277
chr19	3532414	3532648	+	Target_21277|Target_21277|Target_21277
chr19	3533291	3533396	+	Target_21277|Target_21277|Target_21277
chr19	3534418	3534520	+	Target_21277|Target_21277|Target_21277
chr19	3534792	3536755	+	Target_21277|Target_21277|Target_21277
chr19	3538262	3538754	+	Target_21277|Target_21277
chr19	3539154	3539258	+	Target_21277
chr19	3542773	3542975	+	Target_21277
chr19	3543232	3543471	+	Target_21277
chr19	3543552	3543678	+	Target_21277
chr19	3543826	3544028	+	Target_21277
chr19	3544196	3544730	+	Target_21277
chr19	3544806	3544937	+	Target_21277|Target_21277|Target_21277
chr19	3546071	3546166	+	Target_21277|Target_21277|Target_21277
chr19	3546252	3546423	+	Target_21277|Target_21277|Target_21277
chr19	3547269	3547362	+	Target_21277|Target_21277|Target_21277
chr19	3547452	3547545	+	Target_21277|Target_21277|Target_21277
chr19	3547845	3548028	+	Target_21277|Target_21277|Target_21277
chr19	3548120	3548265	+	Target_21277|Target_21277|Target_21277
chr19	3550981	3551192	+	Target_21277|Target_21277|Target_21277
chr19	3557103	3557571	+	Target_21277|Target_21277|Target_21277
chr19	3572942	3572992	+	Target_21277
chr19	3573289	3573345	+	Target_21277
chr19	3573689	3573798	+	Target_21277
chr19	3574380	3574584	+	Target_21277
chr19	3575537	3575658	+	Target_21277
chr19	3576258	3576305	+	Target_21277
chr19	3576550	3576623	+	Target_21277
chr19	3576889	3577105	+	Target_21277
chr19	3577978	3578111	+	Target_21277
chr19	3578506	3579081	+	Target_21277
chr19	3585568	3585820	+	Target_21277
chr19	3586492	3586678	+	Target_21277
chr19	3586811	3586992	+	Target_21277
chr19	3589440	3589553	+	Target_21277
chr19	3589828	3589910	+	Target_21277
chr19	3590036	3593539	+	Target_21277
chr19	3594503	3595931	+	Target_21277|Target_21277|Target_21277
chr19	3599846	3600715	+	Target_21277|Target_21277
chr19	3606527	3606831	+	Target_21277|Target_21277
chr19	3607244	3607407	+	Target_21277
chr19	3610626	3612411	+	Target_21277|Target_21277|Target_21277|Target_21277|Target_21277
chr19	3612782	3613928	+	Target_21277|Target_21277|Target_21277|Target_21277|Target_21277
chr19	3614394	3614587	+	Target_21277|Target_21277
chr19	3618872	3618987	+	Target_21277|Target_21277
chr19	3619077	3619240	+	Target_21277|Target_21277
chr19	3620124	3620270	+	Target_21277|Target_21277
chr19	3620704	3620800	+	Target_21277|Target_21277
chr19	3623685	3624160	+	Target_21277|Target_21277
chr19	3626593	3626813	+	Target_21277|Target_21277
chr19	3630178	3633167	+	Target_21277|Target_21277
chr19	3633434	3633518	+	Target_21277
chr19	3638881	3639014	+	Target_21277|Target_21277
chr19	3641702	3641807	+	Target_21277|Target_21277
chr19	3642904	3642937	+	Target_21277|Target_21277
chr19	3643240	3643379	+	Target_21277|Target_21277
chr19	3644084	3644249	+	Target_21277|Target_21277
chr19	3645971	3646056	+	Target_21277|Target_21277
chr19	3647335	3647384	+	Target_21277|Target_21277
chr19	3648622	3648706	+	Target_21277|Target_21277
chr19	3651823	3652029	+	Target_21277|Target_21277
chr19	3653287	3653587	+	Target_21277|Target_21277
chr19	3656402	3656555	+	Target_21277|Target_21277
chr19	3660963	3661081	+	Target_21277|Target_21277
chr19	3661868	3661999	+	Target_21277|Target_21277
chr19	3664819	3664912	+	Target_21277|Target_21277
chr19	3667319	3667351	+	Target_21277|Target_21277
chr19	3700294	3700477	+	Target_21277|Target_21277
chr19	3728373	3728478	+	Target_21277
chr19	3728601	3728711	+	Target_21277
chr19	3730025	3730128	+	Target_21277
chr19	3730352	3730704	+	Target_21277
chr19	3731932	3732036	+	Target_21277
chr19	3733750	3733910	+	Target_21277
chr19	3734282	3734433	+	Target_21277
chr19	3735563	3735637	+	Target_21277
chr19	3735866	3735933	+	Target_21277
chr19	3736162	3736319	+	Target_21277
chr19	3738552	3738661	+	Target_21277
chr19	3738894	3739132	+	Target_21277
chr19	3740549	3740761	+	Target_21277
chr19	3743936	3744032	+	Target_21277
chr19	3746008	3746079	+	Target_21277
chr19	3746482	3746693	+	Target_21277
chr19	3746773	3746874	+	Target_21277
chr19	3747791	3748079	+	Target_21277
chr19	3750135	3750182	+	Target_21277
chr19	3750579	3750682	+	Target_21277
chr19	3750770	3751095	+	Target_21277
chr19	3751186	3751327	+	Target_21277
chr19	3751431	3751551	+	Target_21277
chr19	3752505	3752718	+	Target_21277
chr19	3752817	3752988	+	Target_21277
chr19	3753762	3753924	+	Target_21277
chr19	3754016	3754103	+	Target_21277
chr19	3754192	3754338	+	Target_21277
chr19	3759558	3759598	+	Target_21277
chr19	3759686	3760299	+	Target_21277
chr19	3761533	3761673	+	Target_21277
chr19	3762664	3762816	+	Target_21277
chr19	3765163	3765329	+	Target_21277
chr19	3767258	3767563	+	Target_21277
chr19	3769088	3770957	+	Target_21277
chr19	3771524	3771749	+	Target_21277
chr19	3772160	3772219	+	Target_21277
chr19	3777966	3778420	+	Target_21277|Target_21277|Target_21277
chr19	3778506	3778593	+	Target_21277|Target_21277|Target_21277
chr19	3778989	3779185	+	Target_21277|Target_21277|Target_21277
chr19	3779375	3779449	+	Target_21277|Target_21277|Target_21277
chr19	3779530	3779615	+	Target_21277|Target_21277|Target_21277
chr19	3779695	3779795	+	Target_21277|Target_21277|Target_21277
chr19	3781604	3781670	+	Target_21277|Target_21277|Target_21277
chr19	3783123	3783217	+	Target_21277|Target_21277|Target_21277
chr19	3783811	3784031	+	Target_21277|Target_21277|Target_21277
chr19	3784121	3784237	+	Target_21277|Target_21277|Target_21277
chr19	3784335	3784449	+	Target_21277|Target_21277|Target_21277
chr19	3784822	3784882	+	Target_21277|Target_21277|Target_21277
chr19	3785061	3785284	+	Target_21277
chr19	3786166	3786415	+	Target_21277|Target_21277
chr19	3789270	3789402	+	Target_21277
chr19	3801529	3801810	+	Target_21277
chr19	3804021	3806123	+	Target_21277
chr19	3807169	3807267	+	Target_21277
chr19	3808869	3808981	+	Target_21277
chr19	3810747	3810843	+	Target_21277
chr19	3811269	3811364	+	Target_21277
chr19	3813817	3813956	+	Target_21277
chr19	3816671	3816843	+	Target_21277
chr19	3819042	3819233	+	Target_21277
chr19	3820179	3820288	+	Target_21277
chr19	3821337	3821477	+	Target_21277
chr19	3822078	3822198	+	Target_21277
chr19	3823243	3823401	+	Target_21277
chr19	3825227	3825405	+	Target_21277
chr19	3827468	3827651	+	Target_21277
chr19	3831300	3831554	+	Target_21277
chr19	3831657	3831876	+	Target_21277
chr19	3833661	3833776	+	Target_21277
chr19	3834770	3834981	+	Target_21277
chr19	3851803	3852612	+	Target_21277|Target_21277
chr19	3855399	3855557	+	Target_21277
chr19	3868962	3869027	+	Target_21277|Target_21277|Target_21277
chr19	3880617	3881006	+	Target_21277
chr19	3885724	3885842	+	Target_21277
chr19	3902484	3902543	+	Target_21277
chr19	3905431	3905653	+	Target_21277
chr19	3907731	3907917	+	Target_21277
chr19	3908265	3908368	+	Target_21277
chr19	3909483	3909615	+	Target_21277
chr19	3910800	3910887	+	Target_21277
chr19	3913755	3913854	+	Target_21277
chr19	3917739	3917775	+	Target_21277
chr19	3918803	3918875	+	Target_21277
chr19	3920763	3920796	+	Target_21277
chr19	3924580	3928080	+	Target_21277
chr19	3933100	3933176	+	Target_21277
chr19	3933455	3933695	+	Target_21277
chr19	3936572	3936663	+	Target_21277
chr19	3937237	3937286	+	Target_21277
chr19	3938600	3938757	+	Target_21277
chr19	3939897	3939969	+	Target_21277
chr19	3941068	3941175	+	Target_21277
chr19	3942080	3942414	+	Target_21277
chr19	3958451	3959635	+	Target_21277
chr19	3960056	3960102	+	Target_21277
chr19	3961006	3961159	+	Target_21277
chr19	3961411	3961510	+	Target_21277
chr19	3963640	3963667	+	Target_21277
chr19	3963868	3963917	+	Target_21277
chr19	3964241	3964371	+	Target_21277
chr19	3964628	3964989	+	Target_21277
chr19	3969671	3969826	+	Target_21277
chr19	3976053	3976745	+	Target_21277
chr19	3977212	3977345	+	Target_21277
chr19	3977425	3977608	+	Target_21277
chr19	3977816	3978170	+	Target_21277
chr19	3979326	3979434	+	Target_21277
chr19	3979805	3980064	+	Target_21277
chr19	3980511	3980707	+	Target_21277
chr19	3980838	3980977	+	Target_21277
chr19	3981336	3981450	+	Target_21277
chr19	3981944	3982050	+	Target_21277
chr19	3982243	3982422	+	Target_21277
chr19	3982504	3982570	+	Target_21277
chr19	3982804	3983016	+	Target_21277
chr19	3983107	3983289	+	Target_21277
chr19	3984133	3984348	+	Target_21277
chr19	3985375	3985461	+	Target_21277
chr19	4007748	4007785	+	Target_21277
chr19	4012920	4013347	+	Target_21277
chr19	4024033	4024118	+	Target_21277
chr19	4028143	4028185	+	Target_21277
chr19	4028507	4028598	+	Target_21277
chr19	4028717	4028846	+	Target_21277
chr19	4028928	4029034	+	Target_21277
chr19	4033097	4033171	+	Target_21277
chr19	4033417	4033578	+	Target_21277
chr19	4037371	4037502	+	Target_21277
chr19	4037613	4038067	+	Target_21277
chr19	4045215	4048242	+	Target_21277
chr19	4053968	4055245	+	Target_21277
chr19	4066679	4066816	+	Target_21277
chr19	4090319	4090706	+	Target_21277
chr19	4094450	4094496	+	Target_21277
chr19	4095385	4095447	+	Target_21277
chr19	4097276	4097341	+	Target_21277
chr19	4099198	4099412	+	Target_21277
chr19	4101016	4101141	+	Target_21277
chr19	4101226	4101278	+	Target_21277
chr19	4102373	4102451	+	Target_21277
chr19	4110506	4110653	+	Target_21277
chr19	4117416	4117627	+	Target_21277
chr19	4123780	4124126	+	Target_21277
chr19	4153628	4153771	+	Target_21277
chr19	4154895	4155024	+	Target_21277
chr19	4156991	4157292	+	Target_21277
chr19	4159660	4159779	+	Target_21277
chr19	4164499	4164637	+	Target_21277
chr19	4168347	4168454	+	Target_21277
chr19	4170136	4170205	+	Target_21277
chr19	4171087	4171172	+	Target_21277
chr19	4171379	4171476	+	Target_21277
chr19	4171652	4173048	+	Target_21277
chr19	4174105	4174943	+	Target_21277|Target_21277
chr19	4175024	4175148	+	Target_21277|Target_21277
chr19	4175676	4175757	+	Target_21277
chr19	4175838	4175934	+	Target_21277|Target_21277
chr19	4177075	4177135	+	Target_21277|Target_21277
chr19	4179100	4179283	+	Target_21277|Target_21277
chr19	4180778	4180906	+	Target_21277|Target_21277
chr19	4182470	4182596	+	Target_21277|Target_21277
chr19	4183350	4183474	+	Target_21277
chr19	4186270	4186458	+	Target_21277
chr19	4199679	4199766	+	Target_21277
chr19	4199871	4200002	+	Target_21277
chr19	4200079	4200168	+	Target_21277
chr19	4202022	4202087	+	Target_21277
chr19	4202865	4202923	+	Target_21277
chr19	4207238	4207309	+	Target_21277
chr19	4207497	4207604	+	Target_21277
chr19	4207777	4207965	+	Target_21277
chr19	4208760	4208798	+	Target_21277
chr19	4210054	4210135	+	Target_21277
chr19	4210261	4210369	+	Target_21277
chr19	4212471	4212510	+	Target_21277
chr19	4212596	4212695	+	Target_21277
chr19	4215974	4216047	+	Target_21277
chr19	4216280	4216399	+	Target_21277
chr19	4216546	4218160	+	Target_21277
chr19	4219587	4219755	+	Target_21277
chr19	4222666	4222792	+	Target_21277
chr19	4224123	4224189	+	Target_21277
chr19	4224424	4224811	+	Target_21277
chr19	4229539	4229614	+	Target_21277
chr19	4231187	4231320	+	Target_21277
chr19	4233125	4233304	+	Target_21277
chr19	4234663	4234821	+	Target_21277
chr19	4236932	4237524	+	Target_21277
chr19	4247110	4247167	+	Target_21277
chr19	4249224	4249325	+	Target_21277
chr19	4251023	4251168	+	Target_21277
chr19	4254351	4254486	+	Target_21277
chr19	4258238	4258420	+	Target_21277
chr19	4261990	4262111	+	Target_21277
chr19	4267620	4267771	+	Target_21277
chr19	4268580	4269085	+	Target_21277
chr19	4278597	4280357	+	Target_21277
chr19	4282866	4282972	+	Target_21277
chr19	4283050	4283239	+	Target_21277
chr19	4284777	4284901	+	Target_21277
chr19	4288239	4288359	+	Target_21277
chr19	4290443	4290720	+	Target_21277
chr19	4292224	4292882	+	Target_21277|Target_21277
chr19	4294563	4294677	+	Target_21277|Target_21277
chr19	4294771	4294813	+	Target_21277|Target_21277
chr19	4297982	4298342	+	Target_21277|Target_21277
chr19	4302336	4302428	+	Target_21277|Target_21277
chr19	4304590	4304758	+	Target_21277
chr19	4305942	4306038	+	Target_21277
chr19	4306194	4306326	+	Target_21277
chr19	4307878	4307980	+	Target_21277
chr19	4310269	4310292	+	Target_21277
chr19	4310471	4310593	+	Target_21277
chr19	4311838	4312048	+	Target_21277
chr19	4317178	4317277	+	Target_21277
chr19	4318342	4318502	+	Target_21277
chr19	4318868	4318948	+	Target_21277
chr19	4322982	4323234	+	Target_21277
chr19	4323344	4323433	+	Target_21277
chr19	4323529	4323843	+	Target_21277
chr19	4324039	4324194	+	Target_21277|Target_21277
chr19	4324451	4324664	+	Target_21277|Target_21277
chr19	4325212	4325305	+	Target_21277|Target_21277
chr19	4325392	4325542	+	Target_21277|Target_21277
chr19	4326938	4327004	+	Target_21277|Target_21277
chr19	4327120	4327223	+	Target_21277|Target_21277
chr19	4327312	4327382	+	Target_21277|Target_21277
chr19	4328671	4328806	+	Target_21277|Target_21277
chr19	4329957	4330058	+	Target_21277|Target_21277
chr19	4332018	4332071	+	Target_21277|Target_21277
chr19	4333686	4333813	+	Target_21277|Target_21277
chr19	4333969	4334041	+	Target_21277|Target_21277
chr19	4338648	4338847	+	Target_21277|Target_21277
chr19	4343523	4343597	+	Target_21277|Target_21277
chr19	4343704	4343991	+	Target_21277|Target_21277
chr19	4345741	4345978	+	Target_21277|Target_21277
chr19	4352893	4353026	+	Target_21277|Target_21277
chr19	4354041	4354126	+	Target_21277|Target_21277
chr19	4354320	4354417	+	Target_21277|Target_21277
chr19	4354945	4355018	+	Target_21277
chr19	4355093	4355170	+	Target_21277
chr19	4357249	4357418	+	Target_21277|Target_21277
chr19	4357511	4357582	+	Target_21277|Target_21277
chr19	4358079	4358169	+	Target_21277
chr19	4359159	4359252	+	Target_21277|Target_21277
chr19	4359912	4360083	+	Target_21277|Target_21277
chr19	4360363	4361793	+	Target_21277|Target_21277|Target_21277
chr19	4362325	4362382	+	Target_21277|Target_21277|Target_21277
chr19	4362608	4362733	+	Target_21277|Target_21277|Target_21277
chr19	4363366	4363470	+	Target_21277|Target_21277|Target_21277
chr19	4363716	4363875	+	Target_21277|Target_21277|Target_21277
chr19	4364084	4364218	+	Target_21277|Target_21277|Target_21277
chr19	4365478	4365622	+	Target_21277|Target_21277
chr19	4366497	4366570	+	Target_21277|Target_21277|Target_21277
chr19	4366922	4366991	+	Target_21277|Target_21277|Target_21277
chr19	4400320	4400565	+	Target_21277|Target_21277|Target_21277
chr19	4402659	4402811	+	Target_21277
chr19	4405908	4405959	+	Target_21277
chr19	4408899	4409756	+	Target_21277
chr19	4418016	4418073	+	Target_21277
chr19	4422562	4422792	+	Target_21277
chr19	4423331	4423392	+	Target_21277
chr19	4423802	4423871	+	Target_21277
chr19	4428660	4428887	+	Target_21277
chr19	4429434	4429603	+	Target_21277
chr19	4429704	4429785	+	Target_21277
chr19	4430545	4430638	+	Target_21277
chr19	4431948	4432204	+	Target_21277
chr19	4433066	4433536	+	Target_21277
chr19	4442241	4442338	+	Target_21277
chr19	4442921	4443394	+	Target_21277
chr19	4445002	4445620	+	Target_21277|Target_21277
chr19	4445974	4446194	+	Target_21277|Target_21277|Target_21277
chr19	4446279	4446410	+	Target_21277|Target_21277
chr19	4446496	4446716	+	Target_21277|Target_21277
chr19	4446832	4446917	+	Target_21277|Target_21277
chr19	4447546	4447622	+	Target_21277|Target_21277
chr19	4448314	4448412	+	Target_21277|Target_21277
chr19	4452360	4452489	+	Target_21277|Target_21277
chr19	4453454	4453519	+	Target_21277|Target_21277
chr19	4453926	4454090	+	Target_21277|Target_21277
chr19	4455217	4455295	+	Target_21277
chr19	4457611	4457791	+	Target_21277
chr19	4472254	4472419	+	Target_21277|Target_21277
chr19	4475271	4475348	+	Target_21277|Target_21277
chr19	4475441	4475580	+	Target_21277|Target_21277
chr19	4488672	4488873	+	Target_21277|Target_21277
chr19	4491562	4491679	+	Target_21277|Target_21277
chr19	4491760	4491832	+	Target_21277|Target_21277
chr19	4493699	4493859	+	Target_21277|Target_21277
chr19	4493978	4494054	+	Target_21277|Target_21277
chr19	4494162	4494472	+	Target_21277|Target_21277
chr19	4496298	4496402	+	Target_21277|Target_21277
chr19	4497954	4498028	+	Target_21277|Target_21277
chr19	4498302	4498373	+	Target_21277|Target_21277
chr19	4498810	4498912	+	Target_21277|Target_21277
chr19	4499487	4499634	+	Target_21277|Target_21277
chr19	4499649	4499716	+	Target_21277|Target_21277
chr19	4501202	4501329	+	Target_21277|Target_21277
chr19	4501922	4504797	+	Target_21277|Target_21277|Target_21277
chr19	4504872	4504959	+	Target_21277
chr19	4508779	4508967	+	Target_21277
chr19	4510457	4513716	+	Target_21277
chr19	4516628	4516690	+	Target_21277
chr19	4517565	4517716	+	Target_21277
chr19	4522543	4524097	+	Target_21277
chr19	4524974	4525088	+	Target_21277
chr19	4525644	4525844	+	Target_21277
chr19	4529084	4529265	+	Target_21277
chr19	4529795	4529878	+	Target_21277
chr19	4531638	4531834	+	Target_21277
chr19	4534026	4534107	+	Target_21277
chr19	4535176	4535208	+	Target_21277
chr19	4537226	4538963	+	Target_21277
chr19	4539993	4540036	+	Target_21277
chr19	4542599	4544541	+	Target_21277
chr19	4546227	4546286	+	Target_21277
chr19	4546403	4546481	+	Target_21277
chr19	4548038	4548185	+	Target_21277
chr19	4548274	4548457	+	Target_21277
chr19	4550134	4550284	+	Target_21277
chr19	4550810	4550942	+	Target_21277
chr19	4552433	4552651	+	Target_21277
chr19	4554399	4554488	+	Target_21277
chr19	4554987	4555107	+	Target_21277
chr19	4555485	4555576	+	Target_21277
chr19	4555999	4556101	+	Target_21277
chr19	4556962	4557025	+	Target_21277
chr19	4557174	4557235	+	Target_21277
chr19	4558037	4558161	+	Target_21277
chr19	4558348	4558501	+	Target_21277
chr19	4559541	4559771	+	Target_21277
chr19	4639526	4639641	+	Target_21277
chr19	4640028	4640171	+	Target_21277
chr19	4651878	4655580	+	Target_21277|Target_21277
chr19	4657556	4658096	+	Target_21277
chr19	4659942	4660015	+	Target_21277
chr19	4660680	4660762	+	Target_21277
chr19	4664887	4664949	+	Target_21277
chr19	4668606	4668657	+	Target_21277
chr19	4670172	4670415	+	Target_21277
chr19	4675243	4676668	+	Target_21277
chr19	4679293	4679551	+	Target_21277
chr19	4679846	4679958	+	Target_21277
chr19	4682707	4683387	+	Target_21277|Target_21277
chr19	4683488	4683641	+	Target_21277
chr19	4683722	4685960	+	Target_21277|Target_21277|Target_21277
chr19	4688768	4688904	+	Target_21277
chr19	4689581	4689734	+	Target_21277
chr19	4690889	4690969	+	Target_21277
chr19	4694672	4694835	+	Target_21277
chr19	4695389	4695567	+	Target_21277
chr19	4697562	4697663	+	Target_21277
chr19	4700227	4700289	+	Target_21277
chr19	4702038	4702167	+	Target_21277
chr19	4702614	4702728	+	Target_21277
chr19	4703897	4704066	+	Target_21277
chr19	4704142	4704316	+	Target_21277
chr19	4705869	4705982	+	Target_21277
chr19	4714092	4714349	+	Target_21277
chr19	4719862	4719953	+	Target_21277
chr19	4722510	4722563	+	Target_21277
chr19	4723685	4723855	+	Target_21277
chr19	4769116	4769363	+	Target_21277
chr19	4769641	4769769	+	Target_21277
chr19	4770681	4770791	+	Target_21277
chr19	4772175	4772568	+	Target_21277
chr19	4791727	4795571	+	Target_21277
chr19	4815935	4818528	+	Target_21277
chr19	4831625	4831754	+	Target_21277
chr19	4838345	4839548	+	Target_21277|Target_21277|Target_21277
chr19	4844679	4844805	+	Target_21277|Target_21277|Target_21277
chr19	4847702	4847902	+	Target_21277|Target_21277|Target_21277
chr19	4852027	4852313	+	Target_21277|Target_21277|Target_21277
chr19	4859601	4859684	+	Target_21277|Target_21277|Target_21277
chr19	4859837	4860036	+	Target_21277|Target_21277|Target_21277
chr19	4861340	4861423	+	Target_21277|Target_21277|Target_21277
chr19	4867620	4867780	+	Target_21277|Target_21277|Target_21277
chr19	4890448	4891585	+	Target_21277
chr19	4896682	4896888	+	Target_21277
chr19	4902584	4902879	+	Target_21277
chr19	4909509	4909667	+	Target_21277
chr19	4910565	4911050	+	Target_21277|Target_21277
chr19	4929233	4929488	+	Target_21277|Target_21277
chr19	4930727	4930888	+	Target_21277|Target_21277
chr19	4932698	4932968	+	Target_21277|Target_21277|Target_21277
chr19	4941539	4941640	+	Target_21277|Target_21277
chr19	4941756	4941943	+	Target_21277|Target_21277
chr19	4944143	4944267	+	Target_21277|Target_21277
chr19	4944354	4944462	+	Target_21277|Target_21277
chr19	4945872	4945977	+	Target_21277|Target_21277
chr19	4947116	4947223	+	Target_21277|Target_21277
chr19	4950622	4950785	+	Target_21277|Target_21277
chr19	4950870	4951008	+	Target_21277|Target_21277
chr19	4954361	4954500	+	Target_21277|Target_21277
chr19	4954661	4954833	+	Target_21277|Target_21277
chr19	4956719	4956824	+	Target_21277|Target_21277
chr19	4960667	4962165	+	Target_21277|Target_21277
chr19	4969123	4969241	+	Target_21277
chr19	5016267	5016350	+	Target_21277
chr19	5032876	5033042	+	Target_21277
chr19	5039846	5040022	+	Target_21277
chr19	5041147	5041262	+	Target_21277
chr19	5047486	5047680	+	Target_21277
chr19	5071020	5071070	+	Target_21277
chr19	5077377	5077481	+	Target_21277
chr19	5082377	5082515	+	Target_21277
chr19	5110632	5110829	+	Target_21277
chr19	5119663	5119863	+	Target_21277
chr19	5131086	5131556	+	Target_21277
chr19	5131897	5132018	+	Target_21277
chr19	5133893	5134072	+	Target_21277
chr19	5135349	5135572	+	Target_21277
chr19	5137272	5137349	+	Target_21277
chr19	5137631	5137687	+	Target_21277
chr19	5137972	5138081	+	Target_21277
chr19	5143977	5144163	+	Target_21277
chr19	5144258	5144423	+	Target_21277
chr19	5144793	5144913	+	Target_21277
chr19	5150368	5150461	+	Target_21277
chr19	5151345	5153608	+	Target_21277
chr19	5205518	5206853	+	Target_21277|Target_21277|Target_21277|Target_21277
chr19	5207932	5208068	+	Target_21277|Target_21277|Target_21277|Target_21277
chr19	5208247	5208402	+	Target_21277|Target_21277|Target_21277|Target_21277
chr19	5210479	5210605	+	Target_21277|Target_21277|Target_21277|Target_21277
chr19	5210689	5210816	+	Target_21277|Target_21277|Target_21277|Target_21277
chr19	5211600	5211779	+	Target_21277|Target_21277|Target_21277|Target_21277
chr19	5211975	5212261	+	Target_21277|Target_21277|Target_21277|Target_21277
chr19	5212347	5212502	+	Target_21277|Target_21277|Target_21277|Target_21277
chr19	5214371	5214491	+	Target_21277|Target_21277|Target_21277|Target_21277
chr19	5214571	5214747	+	Target_21277|Target_21277|Target_21277|Target_21277
chr19	5215299	5215423	+	Target_21277|Target_21277|Target_21277|Target_21277
chr19	5215508	5215606	+	Target_21277|Target_21277|Target_21277|Target_21277
chr19	5216730	5216778	+	Target_21277
chr19	5218430	5218543	+	Target_21277|Target_21277|Target_21277|Target_21277
chr19	5218797	5218809	+	Target_21277|Target_21277|Target_21277|Target_21277
chr19	5219320	5219478	+	Target_21277|Target_21277|Target_21277|Target_21277
chr19	5219949	5220165	+	Target_21277|Target_21277|Target_21277|Target_21277
chr19	5220270	5220364	+	Target_21277|Target_21277|Target_21277|Target_21277
chr19	5221010	5221264	+	Target_21277|Target_21277|Target_21277|Target_21277
chr19	5222133	5222231	+	Target_21277|Target_21277|Target_21277|Target_21277
chr19	5222699	5223308	+	Target_21277|Target_21277
chr19	5225737	5225855	+	Target_21277|Target_21277
chr19	5229326	5229353	+	Target_21277
chr19	5229501	5229695	+	Target_21277|Target_21277
chr19	5231320	5231626	+	Target_21277|Target_21277
chr19	5238929	5239074	+	Target_21277|Target_21277|Target_21277|Target_21277
chr19	5240209	5240343	+	Target_21277|Target_21277|Target_21277|Target_21277
chr19	5243911	5244493	+	Target_21277|Target_21277|Target_21277|Target_21277
chr19	5245786	5246056	+	Target_21277|Target_21277|Target_21277|Target_21277
chr19	5256118	5256130	+	Target_21277|Target_21277
chr19	5258027	5258138	+	Target_21277|Target_21277|Target_21277|Target_21277
chr19	5260815	5260833	+	Target_21277
chr19	5262974	5262983	+	Target_21277
chr19	5265018	5265207	+	Target_21277|Target_21277|Target_21277|Target_21277
chr19	5273452	5273594	+	Target_21277|Target_21277|Target_21277|Target_21277
chr19	5274209	5274355	+	Target_21277|Target_21277|Target_21277|Target_21277
chr19	5286060	5286245	+	Target_21277|Target_21277|Target_21277|Target_21277
chr19	5340674	5340814	+	Target_21277|Target_21277|Target_21277|Target_21277
chr19	5455425	5456867	+	Target_21277
chr19	5558177	5561410	+	Target_21277
chr19	5562092	5562222	+	Target_21277
chr19	5567675	5568005	+	Target_21277
chr19	5587009	5587410	+	Target_21277
chr19	5587711	5587778	+	Target_21277
chr19	5587878	5587991	+	Target_21277
chr19	5590288	5590419	+	Target_21277
chr19	5591758	5591804	+	Target_21277
chr19	5592757	5592898	+	Target_21277
chr19	5593901	5594189	+	Target_21277
chr19	5595371	5595508	+	Target_21277
chr19	5598803	5598895	+	Target_21277
chr19	5600140	5600271	+	Target_21277
chr19	5604593	5604706	+	Target_21277
chr19	5604797	5604947	+	Target_21277
chr19	5610005	5610106	+	Target_21277
chr19	5610649	5610699	+	Target_21277
chr19	5611130	5611641	+	Target_21277
chr19	5612550	5612578	+	Target_21277
chr19	5613475	5613538	+	Target_21277
chr19	5616142	5616346	+	Target_21277
chr19	5616432	5616497	+	Target_21277
chr19	5621319	5621407	+	Target_21277
chr19	5622540	5622938	+	Target_21277
chr19	5623045	5623405	+	Target_21277|Target_21277|Target_21277|Target_21277|Target_21277
chr19	5626415	5626500	+	Target_21277|Target_21277|Target_21277|Target_21277|Target_21277
chr19	5641604	5641669	+	Target_21277|Target_21277|Target_21277|Target_21277
chr19	5641750	5641957	+	Target_21277|Target_21277|Target_21277
chr19	5645347	5645410	+	Target_21277|Target_21277|Target_21277|Target_21277|Target_21277
chr19	5648026	5648054	+	Target_21277|Target_21277|Target_21277|Target_21277|Target_21277
chr19	5648999	5649510	+	Target_21277|Target_21277|Target_21277|Target_21277|Target_21277
chr19	5649936	5649986	+	Target_21277|Target_21277|Target_21277|Target_21277|Target_21277
chr19	5650988	5651083	+	Target_21277|Target_21277|Target_21277|Target_21277|Target_21277
chr19	5653125	5653275	+	Target_21277|Target_21277|Target_21277|Target_21277|Target_21277
chr19	5653348	5653431	+	Target_21277|Target_21277|Target_21277|Target_21277|Target_21277
chr19	5654071	5654211	+	Target_21277|Target_21277|Target_21277|Target_21277|Target_21277
chr19	5654378	5654467	+	Target_21277|Target_21277|Target_21277|Target_21277|Target_21277
chr19	5657251	5657358	+	Target_21277|Target_21277|Target_21277|Target_21277|Target_21277
chr19	5661528	5661819	+	Target_21277|Target_21277|Target_21277|Target_21277|Target_21277
chr19	5664032	5664170	+	Target_21277|Target_21277|Target_21277|Target_21277|Target_21277
chr19	5664407	5664450	+	Target_21277|Target_21277|Target_21277|Target_21277|Target_21277
chr19	5667056	5667175	+	Target_21277|Target_21277|Target_21277|Target_21277|Target_21277
chr19	5667357	5667461	+	Target_21277|Target_21277|Target_21277|Target_21277|Target_21277
chr19	5667830	5667897	+	Target_21277|Target_21277|Target_21277|Target_21277|Target_21277
chr19	5668172	5668489	+	Target_21277|Target_21277|Target_21277|Target_21277|Target_21277
chr19	5678432	5678659	+	Target_21277
chr19	5679355	5679407	+	Target_21277
chr19	5679596	5679774	+	Target_21277
chr19	5680468	5680911	+	Target_21277
chr19	5681034	5681282	+	Target_21277|Target_21277|Target_21277|Target_21277|Target_21277|Target_21277
chr19	5684829	5684916	+	Target_21277|Target_21277|Target_21277|Target_21277
chr19	5684975	5685130	+	Target_21277|Target_21277|Target_21277|Target_21277|Target_21277
chr19	5686426	5686538	+	Target_21277|Target_21277|Target_21277
chr19	5686910	5687002	+	Target_21277|Target_21277|Target_21277|Target_21277|Target_21277|Target_21277
chr19	5687292	5687386	+	Target_21277|Target_21277|Target_21277|Target_21277|Target_21277|Target_21277
chr19	5687513	5687679	+	Target_21277|Target_21277|Target_21277|Target_21277|Target_21277|Target_21277
chr19	5687763	5688533	+	Target_21277|Target_21277|Target_21277|Target_21277|Target_21277|Target_21277
chr19	5690271	5690338	+	Target_21277
chr19	5690345	5690611	+	Target_21277|Target_21277
chr19	5691329	5691464	+	Target_21277|Target_21277
chr19	5691542	5691678	+	Target_21277|Target_21277
chr19	5691844	5692219	+	Target_21277
chr19	5693308	5693473	+	Target_21277
chr19	5693562	5693780	+	Target_21277
chr19	5694397	5694563	+	Target_21277
chr19	5694771	5694912	+	Target_21277
chr19	5696064	5696181	+	Target_21277
chr19	5696259	5696382	+	Target_21277
chr19	5696680	5696768	+	Target_21277
chr19	5699037	5699216	+	Target_21277
chr19	5700799	5700938	+	Target_21277
chr19	5705782	5706003	+	Target_21277
chr19	5707070	5707154	+	Target_21277
chr19	5707707	5707837	+	Target_21277
chr19	5708352	5708414	+	Target_21277
chr19	5711781	5712013	+	Target_21277
chr19	5713144	5713264	+	Target_21277
chr19	5714193	5714282	+	Target_21277
chr19	5719714	5720176	+	Target_21277
chr19	5720687	5720819	+	Target_21277
chr19	5724818	5724873	+	Target_21277
chr19	5727278	5727355	+	Target_21277
chr19	5729882	5729955	+	Target_21277
chr19	5733866	5733981	+	Target_21277
chr19	5737148	5737216	+	Target_21277
chr19	5739336	5739450	+	Target_21277
chr19	5744437	5744521	+	Target_21277
chr19	5745923	5746074	+	Target_21277
chr19	5748170	5748266	+	Target_21277
chr19	5749111	5749194	+	Target_21277
chr19	5751657	5751834	+	Target_21277
chr19	5754142	5754256	+	Target_21277
chr19	5757853	5757943	+	Target_21277
chr19	5759096	5759155	+	Target_21277
chr19	5763225	5763304	+	Target_21277
chr19	5766113	5766166	+	Target_21277
chr19	5768178	5768253	+	Target_21277
chr19	5770954	5771083	+	Target_21277
chr19	5772798	5772976	+	Target_21277
chr19	5776171	5776326	+	Target_21277
chr19	5778386	5778742	+	Target_21277
chr19	5782970	5784064	+	Target_21277
chr19	5784387	5784450	+	Target_21277
chr19	5784541	5784776	+	Target_21277
chr19	5785152	5785286	+	Target_21277|Target_21277
chr19	5785393	5785522	+	Target_21277|Target_21277
chr19	5785613	5785802	+	Target_21277|Target_21277
chr19	5786477	5786553	+	Target_21277|Target_21277
chr19	5786759	5786856	+	Target_21277|Target_21277
chr19	5787071	5787182	+	Target_21277|Target_21277
chr19	5787306	5787372	+	Target_21277|Target_21277
chr19	5787599	5787716	+	Target_21277|Target_21277
chr19	5788034	5788187	+	Target_21277|Target_21277
chr19	5788367	5788409	+	Target_21277|Target_21277
chr19	5789217	5789730	+	Target_21277
chr19	5790057	5790346	+	Target_21277|Target_21277
chr19	5791054	5791249	+	Target_21277|Target_21277
chr19	5823817	5824345	+	Target_21277
chr19	5827759	5828335	+	Target_21277
chr19	5830636	5832590	+	Target_21277|Target_21277
chr19	5834960	5835088	+	Target_21277
chr19	5838687	5839742	+	Target_21277|Target_21277
chr19	5842898	5844862	+	Target_21277|Target_21277|Target_21277|Target_21277
chr19	5846436	5846977	+	Target_21277|Target_21277|Target_21277
chr19	5851400	5851485	+	Target_21277|Target_21277|Target_21277|Target_21277
chr19	5865836	5867748	+	Target_21277
chr19	5870475	5870551	+	Target_21277
chr19	5891286	5893301	+	Target_21277
chr19	5894680	5894865	+	Target_21277|Target_21277
chr19	5896463	5896586	+	Target_21277|Target_21277|Target_21277
chr19	5896915	5897008	+	Target_21277|Target_21277|Target_21277
chr19	5901345	5901465	+	Target_21277
chr19	5903622	5904024	+	Target_21277|Target_21277|Target_21277
chr19	5904851	5905092	+	Target_21277
chr19	5908834	5910263	+	Target_21277
chr19	5914192	5914320	+	Target_21277|Target_21277
chr19	5914395	5914500	+	Target_21277|Target_21277
chr19	5914573	5914751	+	Target_21277|Target_21277
chr19	5914950	5915157	+	Target_21277|Target_21277
chr19	5915231	5917664	+	Target_21277|Target_21277|Target_21277|Target_21277|Target_21277
chr19	5917804	5917991	+	Target_21277|Target_21277|Target_21277
chr19	5918506	5918649	+	Target_21277|Target_21277|Target_21277
chr19	5921211	5921332	+	Target_21277|Target_21277|Target_21277
chr19	5923204	5923314	+	Target_21277|Target_21277|Target_21277
chr19	5923822	5923925	+	Target_21277|Target_21277|Target_21277
chr19	5924837	5924916	+	Target_21277|Target_21277|Target_21277
chr19	5925644	5925748	+	Target_21277|Target_21277|Target_21277
chr19	5927978	5928098	+	Target_21277|Target_21277|Target_21277
chr19	5931414	5931542	+	Target_21277|Target_21277|Target_21277
chr19	5932462	5932555	+	Target_21277|Target_21277|Target_21277
chr19	5933424	5933490	+	Target_21277|Target_21277|Target_21277
chr19	5941631	5941718	+	Target_21277|Target_21277|Target_21277
chr19	5941809	5941846	+	Target_21277|Target_21277|Target_21277
chr19	5951403	5951607	+	Target_21277|Target_21277
chr19	5957928	5957984	+	Target_21277|Target_21277|Target_21277
chr19	5978071	5978320	+	Target_21277|Target_21277|Target_21277
chr19	5978413	5978525	+	Target_21277
chr19	5993174	5994961	+	Target_21277|Target_21277
chr19	5995611	5995654	+	Target_21277|Target_21277
chr19	5997070	5997224	+	Target_21277|Target_21277
chr19	6001825	6002034	+	Target_21277|Target_21277
chr19	6002731	6002881	+	Target_21277|Target_21277
chr19	6004211	6004309	+	Target_21277|Target_21277
chr19	6007022	6007177	+	Target_21277|Target_21277
chr19	6007700	6007813	+	Target_21277|Target_21277
chr19	6008116	6008235	+	Target_21277|Target_21277
chr19	6010146	6010262	+	Target_21277|Target_21277
chr19	6012130	6012235	+	Target_21277
chr19	6012996	6013116	+	Target_21277|Target_21277
chr19	6016100	6016282	+	Target_21277|Target_21277
chr19	6019846	6019954	+	Target_21277
chr19	6020060	6020374	+	Target_21277
chr19	6026173	6026248	+	Target_21277
chr19	6039990	6040252	+	Target_21277|Target_21277
chr19	6042054	6042134	+	Target_21277|Target_21277
chr19	6044203	6044293	+	Target_21277|Target_21277
chr19	6047417	6047515	+	Target_21277|Target_21277
chr19	6110403	6110664	+	Target_21277|Target_21277
chr19	6135709	6135920	+	Target_21277
chr19	6141523	6141621	+	Target_21277
chr19	6147456	6147686	+	Target_21277
chr19	6151717	6151806	+	Target_21277
chr19	6156441	6156562	+	Target_21277
chr19	6161225	6161306	+	Target_21277
chr19	6165876	6166026	+	Target_21277
chr19	6177239	6177407	+	Target_21277
chr19	6182761	6182943	+	Target_21277
chr19	6183049	6183283	+	Target_21277
chr19	6185446	6185664	+	Target_21277
chr19	6187293	6187433	+	Target_21277
chr19	6187609	6187856	+	Target_21277
chr19	6190594	6190703	+	Target_21277
chr19	6192678	6193112	+	Target_21277
chr19	6210391	6213181	+	Target_21277
chr19	6213347	6213419	+	Target_21277
chr19	6213736	6213808	+	Target_21277
chr19	6213949	6214049	+	Target_21277
chr19	6216415	6216524	+	Target_21277
chr19	6217964	6218052	+	Target_21277
chr19	6222131	6222695	+	Target_21277
chr19	6226987	6227113	+	Target_21277
chr19	6230580	6230724	+	Target_21277
chr19	6262238	6262321	+	Target_21277
chr19	6270589	6270770	+	Target_21277
chr19	6279783	6279959	+	Target_21277
chr19	6306509	6306893	+	Target_21277
chr19	6307163	6307301	+	Target_21277
chr19	6309707	6309845	+	Target_21277
chr19	6312159	6312301	+	Target_21277
chr19	6312395	6312510	+	Target_21277
chr19	6333469	6333640	+	Target_21277
chr19	6361462	6361783	+	Target_21277
chr19	6361879	6361951	+	Target_21277
chr19	6362456	6362553	+	Target_21277
chr19	6364462	6364650	+	Target_21277
chr19	6366268	6366374	+	Target_21277
chr19	6368548	6368915	+	Target_21277
chr19	6372443	6373035	+	Target_21277
chr19	6374213	6374387	+	Target_21277
chr19	6374475	6374600	+	Target_21277
chr19	6374821	6375261	+	Target_21277
chr19	6375304	6375627	+	Target_21277
chr19	6375712	6375860	+	Target_21277
chr19	6379579	6380496	+	Target_21277
chr19	6380583	6380701	+	Target_21277
chr19	6380914	6381053	+	Target_21277
chr19	6381132	6381206	+	Target_21277
chr19	6381369	6381489	+	Target_21277
chr19	6381564	6381626	+	Target_21277
chr19	6381707	6381861	+	Target_21277
chr19	6383321	6383506	+	Target_21277
chr19	6387399	6387570	+	Target_21277
chr19	6389454	6389648	+	Target_21277
chr19	6391912	6391985	+	Target_21277
chr19	6392867	6392914	+	Target_21277
chr19	6392994	6393291	+	Target_21277
chr19	6413118	6414131	+	Target_21277
chr19	6415151	6415312	+	Target_21277
chr19	6415390	6415468	+	Target_21277
chr19	6415544	6415745	+	Target_21277
chr19	6415818	6415907	+	Target_21277
chr19	6416308	6416418	+	Target_21277
chr19	6416420	6416661	+	Target_21277|Target_21277
chr19	6416748	6416893	+	Target_21277
chr19	6416997	6417098	+	Target_21277
chr19	6417749	6417852	+	Target_21277
chr19	6417991	6418090	+	Target_21277
chr19	6418493	6418592	+	Target_21277
chr19	6418712	6418887	+	Target_21277
chr19	6419213	6419271	+	Target_21277
chr19	6420083	6420155	+	Target_21277
chr19	6420432	6420482	+	Target_21277
chr19	6421288	6421328	+	Target_21277
chr19	6421660	6421699	+	Target_21277
chr19	6422350	6422447	+	Target_21277
chr19	6424463	6424822	+	Target_21277
chr19	6426047	6426572	+	Target_21277
chr19	6427113	6427261	+	Target_21277
chr19	6427344	6427512	+	Target_21277
chr19	6429734	6429842	+	Target_21277
chr19	6430019	6430172	+	Target_21277
chr19	6432059	6432215	+	Target_21277
chr19	6433497	6433790	+	Target_21277
chr19	6440074	6442170	+	Target_21277
chr19	6444161	6444312	+	Target_21277
chr19	6452322	6452490	+	Target_21277
chr19	6453991	6454099	+	Target_21277
chr19	6454333	6454486	+	Target_21277
chr19	6454569	6454728	+	Target_21277
chr19	6456430	6456542	+	Target_21277
chr19	6457513	6457601	+	Target_21277
chr19	6458208	6458335	+	Target_21277
chr19	6459483	6459781	+	Target_21277
chr19	6464259	6464361	+	Target_21277|Target_21277
chr19	6464618	6464794	+	Target_21277|Target_21277
chr19	6465555	6465629	+	Target_21277|Target_21277
chr19	6466476	6468129	+	Target_21277|Target_21277|Target_21277|Target_21277
chr19	6468244	6468452	+	Target_21277
chr19	6468588	6468656	+	Target_21277
chr19	6468856	6468964	+	Target_21277
chr19	6469606	6469651	+	Target_21277
chr19	6470305	6470377	+	Target_21277
chr19	6471275	6471316	+	Target_21277
chr19	6471416	6471507	+	Target_21277
chr19	6472899	6473004	+	Target_21277
chr19	6475284	6475410	+	Target_21277
chr19	6475494	6475596	+	Target_21277
chr19	6475716	6475762	+	Target_21277
chr19	6475847	6475948	+	Target_21277
chr19	6476867	6476978	+	Target_21277
chr19	6477084	6477138	+	Target_21277
chr19	6477228	6477294	+	Target_21277
chr19	6477388	6477469	+	Target_21277
chr19	6478793	6478863	+	Target_21277
chr19	6478947	6479067	+	Target_21277
chr19	6479679	6479729	+	Target_21277
chr19	6479869	6479913	+	Target_21277
chr19	6479997	6480062	+	Target_21277
chr19	6481689	6481798	+	Target_21277
chr19	6494329	6496232	+	Target_21277
chr19	6501297	6501408	+	Target_21277
chr19	6501525	6501634	+	Target_21277
chr19	6502166	6502330	+	Target_21277
chr19	6531009	6531314	+	Target_21277
chr19	6532796	6532827	+	Target_21277
chr19	6534610	6535939	+	Target_21277
chr19	6585849	6586416	+	Target_21277
chr19	6590113	6590147	+	Target_21277
chr19	6590851	6591163	+	Target_21277
chr19	6663147	6665361	+	Target_21277|Target_21277
chr19	6667123	6667165	+	Target_21277|Target_21277
chr19	6667423	6667460	+	Target_21277|Target_21277
chr19	6669861	6670169	+	Target_21277|Target_21277
chr19	6670306	6670599	+	Target_21277|Target_21277
chr19	6677845	6678034	+	Target_21277
chr19	6678162	6678298	+	Target_21277
chr19	6678382	6678466	+	Target_21277
chr19	6679135	6679219	+	Target_21277
chr19	6679417	6679507	+	Target_21277
chr19	6680168	6680274	+	Target_21277
chr19	6681951	6682041	+	Target_21277
chr19	6682152	6682240	+	Target_21277
chr19	6684398	6684450	+	Target_21277
chr19	6684570	6684661	+	Target_21277
chr19	6684785	6684845	+	Target_21277
chr19	6684998	6685157	+	Target_21277
chr19	6686134	6686298	+	Target_21277
chr19	6686756	6686913	+	Target_21277
chr19	6690639	6690738	+	Target_21277
chr19	6692934	6693094	+	Target_21277
chr19	6693422	6693498	+	Target_21277
chr19	6694441	6694645	+	Target_21277
chr19	6696389	6696476	+	Target_21277
chr19	6696603	6696670	+	Target_21277
chr19	6697354	6697567	+	Target_21277
chr19	6697662	6697805	+	Target_21277
chr19	6702137	6702223	+	Target_21277
chr19	6702481	6702590	+	Target_21277
chr19	6707086	6707284	+	Target_21277
chr19	6707476	6707548	+	Target_21277
chr19	6707810	6707940	+	Target_21277
chr19	6709694	6709853	+	Target_21277
chr19	6710649	6710856	+	Target_21277
chr19	6710997	6711207	+	Target_21277
chr19	6712267	6712417	+	Target_21277
chr19	6712518	6712634	+	Target_21277
chr19	6713199	6713326	+	Target_21277
chr19	6713417	6713520	+	Target_21277
chr19	6714002	6714093	+	Target_21277
chr19	6714176	6714259	+	Target_21277
chr19	6714362	6714457	+	Target_21277
chr19	6718104	6718175	+	Target_21277
chr19	6718257	6718423	+	Target_21277
chr19	6719221	6719414	+	Target_21277
chr19	6720526	6720662	+	Target_21277
chr19	6729924	6730395	+	Target_21277
chr19	6730997	6731122	+	Target_21277
chr19	6731209	6731293	+	Target_21277
chr19	6731483	6731533	+	Target_21277
chr19	6731901	6731945	+	Target_21277
chr19	6732035	6732166	+	Target_21277
chr19	6732273	6732391	+	Target_21277
chr19	6732486	6732560	+	Target_21277
chr19	6732997	6733073	+	Target_21277
chr19	6733178	6733312	+	Target_21277
chr19	6733580	6733685	+	Target_21277
chr19	6733855	6733924	+	Target_21277
[truncated: 10,578 more rows]
