# Supplementary material for: Affected Kindred Analysis of Human X Chromosome Exomes to Identify Novel X-Linked Intellectual Disability Genes
Source: PLoS One. 2015 Feb 13;10(2):e0116454. doi: 10.1371/journal.pone.0116454 (PMC4332666; doi:10.1371/journal.pone.0116454)
Supplement: S2 File — is a compressed file providing a collection of bash-based and R-based scripts that were written and run to process and analyze our XLID study cohort. The scripts provided assume that short-read alignment has already been performed, including quality correction steps. These scripts will run data processing and analysis for a test cohort, as well as comparison analyses with other public databases. (ZIP) [file pone.0116454.s006.zip › Sib-PairCross-CohortFilter_scripts/interval_lists/chr1_Targets.interval_list]

@HD	VN:1.0	SO:coordinate
@SQ	SN:chr1	LN:249250621
@SQ	SN:chr2	LN:243199373
@SQ	SN:chr3	LN:198022430
@SQ	SN:chr4	LN:191154276
@SQ	SN:chr5	LN:180915260
@SQ	SN:chr6	LN:171115067
@SQ	SN:chr7	LN:159138663
@SQ	SN:chr8	LN:146364022
@SQ	SN:chr9	LN:141213431
@SQ	SN:chr10	LN:135534747
@SQ	SN:chr11	LN:135006516
@SQ	SN:chr12	LN:133851895
@SQ	SN:chr13	LN:115169878
@SQ	SN:chr14	LN:107349540
@SQ	SN:chr15	LN:102531392
@SQ	SN:chr16	LN:90354753
@SQ	SN:chr17	LN:81195210
@SQ	SN:chr18	LN:78077248
@SQ	SN:chr19	LN:59128983
@SQ	SN:chr20	LN:63025520
@SQ	SN:chr21	LN:48129895
@SQ	SN:chr22	LN:51304566
@SQ	SN:chrX	LN:155270560
@SQ	SN:chrY	LN:59373566
@SQ	SN:chrM	LN:16571
@SQ	SN:chr1_gl000191_random	LN:106433
@SQ	SN:chr1_gl000192_random	LN:547496
@SQ	SN:chr4_gl000193_random	LN:189789
@SQ	SN:chr4_gl000194_random	LN:191469
@SQ	SN:chr7_gl000195_random	LN:182896
@SQ	SN:chr8_gl000196_random	LN:38914
@SQ	SN:chr8_gl000197_random	LN:37175
@SQ	SN:chr9_gl000198_random	LN:90085
@SQ	SN:chr9_gl000199_random	LN:169874
@SQ	SN:chr9_gl000200_random	LN:187035
@SQ	SN:chr9_gl000201_random	LN:36148
@SQ	SN:chr11_gl000202_random	LN:40103
@SQ	SN:chr17_gl000203_random	LN:37498
@SQ	SN:chr17_gl000204_random	LN:81310
@SQ	SN:chr17_gl000205_random	LN:174588
@SQ	SN:chr17_gl000206_random	LN:41001
@SQ	SN:chr18_gl000207_random	LN:4262
@SQ	SN:chr19_gl000208_random	LN:92689
@SQ	SN:chr19_gl000209_random	LN:159169
@SQ	SN:chr21_gl000210_random	LN:27682
@SQ	SN:chrUn_gl000211	LN:166566
@SQ	SN:chrUn_gl000212	LN:186858
@SQ	SN:chrUn_gl000213	LN:164239
@SQ	SN:chrUn_gl000214	LN:137718
@SQ	SN:chrUn_gl000215	LN:172545
@SQ	SN:chrUn_gl000216	LN:172294
@SQ	SN:chrUn_gl000217	LN:172149
@SQ	SN:chrUn_gl000218	LN:161147
@SQ	SN:chrUn_gl000219	LN:179198
@SQ	SN:chrUn_gl000220	LN:161802
@SQ	SN:chrUn_gl000221	LN:155397
@SQ	SN:chrUn_gl000222	LN:186861
@SQ	SN:chrUn_gl000223	LN:180455
@SQ	SN:chrUn_gl000224	LN:179693
@SQ	SN:chrUn_gl000225	LN:211173
@SQ	SN:chrUn_gl000226	LN:15008
@SQ	SN:chrUn_gl000227	LN:128374
@SQ	SN:chrUn_gl000228	LN:129120
@SQ	SN:chrUn_gl000229	LN:19913
@SQ	SN:chrUn_gl000230	LN:43691
@SQ	SN:chrUn_gl000231	LN:27386
@SQ	SN:chrUn_gl000232	LN:40652
@SQ	SN:chrUn_gl000233	LN:45941
@SQ	SN:chrUn_gl000234	LN:40531
@SQ	SN:chrUn_gl000235	LN:34474
@SQ	SN:chrUn_gl000236	LN:41934
@SQ	SN:chrUn_gl000237	LN:45867
@SQ	SN:chrUn_gl000238	LN:39939
@SQ	SN:chrUn_gl000239	LN:33824
@SQ	SN:chrUn_gl000240	LN:41933
@SQ	SN:chrUn_gl000241	LN:42152
@SQ	SN:chrUn_gl000242	LN:43523
@SQ	SN:chrUn_gl000243	LN:43341
@SQ	SN:chrUn_gl000244	LN:39929
@SQ	SN:chrUn_gl000245	LN:36651
@SQ	SN:chrUn_gl000246	LN:38154
@SQ	SN:chrUn_gl000247	LN:36422
@SQ	SN:chrUn_gl000248	LN:39786
@SQ	SN:chrUn_gl000249	LN:38502
@PG	ID:bowtie2	PN:bowtie2	VN:2.0.0-beta7
@PG	ID:1	PN:IntervalListTools	CL:net.sf.picard.util.IntervalListTools INPUT=[chr1_Targets.interval_list] OUTPUT=chr1_Targets.interval_list UNIQUE=true SORT=true PADDING=0 VERBOSITY=INFO QUIET=false VALIDATION_STRINGENCY=STRICT COMPRESSION_LEVEL=5 MAX_RECORDS_IN_RAM=500000 CREATE_INDEX=false CREATE_MD5_FILE=false
chr1	11873	12227	+	Target_38754
chr1	12612	12721	+	Target_38754
chr1	13220	14829	+	Target_38754|Target_38754
chr1	14969	15038	+	Target_38754
chr1	15795	15947	+	Target_38754
chr1	16606	16765	+	Target_38754
chr1	16857	17055	+	Target_38754
chr1	17232	17368	+	Target_38754
chr1	17605	17742	+	Target_38754
chr1	17914	18061	+	Target_38754
chr1	18267	18366	+	Target_38754
chr1	24737	24891	+	Target_38754
chr1	29320	29370	+	Target_38754
chr1	34610	35174	+	Target_38754|Target_38754
chr1	35276	35481	+	Target_38754|Target_38754
chr1	35720	36081	+	Target_38754|Target_38754
chr1	69090	70008	+	Target_38754
chr1	134772	139696	+	Target_38754
chr1	139789	139847	+	Target_38754
chr1	140074	140566	+	Target_38754
chr1	323891	324060	+	Target_38754|Target_38754|Target_38754
chr1	324287	324345	+	Target_38754|Target_38754|Target_38754
chr1	324438	328581	+	Target_38754|Target_38754|Target_38754|Target_38754
chr1	367658	368597	+	Target_38754|Target_38754|Target_38754
chr1	621095	622034	+	Target_38754|Target_38754|Target_38754
chr1	661138	665184	+	Target_38754
chr1	665277	665335	+	Target_38754
chr1	665562	665731	+	Target_38754
chr1	700244	700627	+	Target_38754
chr1	701708	701767	+	Target_38754
chr1	703927	703993	+	Target_38754
chr1	704876	705092	+	Target_38754
chr1	708355	708487	+	Target_38754
chr1	709550	709660	+	Target_38754
chr1	713663	714068	+	Target_38754
chr1	761585	762902	+	Target_38754
chr1	763063	763155	+	Target_38754
chr1	764382	764484	+	Target_38754
chr1	783033	783186	+	Target_38754
chr1	787306	787490	+	Target_38754
chr1	788050	788146	+	Target_38754
chr1	788770	788902	+	Target_38754
chr1	788956	789740	+	Target_38754
chr1	803450	804055	+	Target_38754
chr1	809491	810535	+	Target_38754
chr1	812125	812182	+	Target_38754
chr1	852952	853100	+	Target_38754
chr1	853401	853555	+	Target_38754
chr1	854204	854295	+	Target_38754
chr1	854714	854817	+	Target_38754
chr1	861120	861180	+	Target_38754
chr1	861301	861393	+	Target_38754
chr1	865534	865716	+	Target_38754
chr1	866418	866469	+	Target_38754
chr1	871151	871276	+	Target_38754
chr1	874419	874509	+	Target_38754
chr1	874654	874840	+	Target_38754
chr1	876523	876686	+	Target_38754
chr1	877515	877631	+	Target_38754
chr1	877789	877868	+	Target_38754
chr1	877938	878438	+	Target_38754
chr1	878632	878757	+	Target_38754
chr1	879077	879188	+	Target_38754
chr1	879287	880180	+	Target_38754|Target_38754
chr1	880436	880526	+	Target_38754
chr1	880897	881033	+	Target_38754
chr1	881552	881666	+	Target_38754
chr1	881781	881925	+	Target_38754
chr1	883510	883612	+	Target_38754
chr1	883869	883983	+	Target_38754
chr1	886506	886618	+	Target_38754
chr1	887379	887519	+	Target_38754
chr1	887791	887980	+	Target_38754
chr1	888554	888668	+	Target_38754
chr1	889161	889272	+	Target_38754
chr1	889383	889462	+	Target_38754
chr1	891302	891393	+	Target_38754
chr1	891474	891595	+	Target_38754
chr1	892273	892405	+	Target_38754
chr1	892478	892653	+	Target_38754
chr1	894308	894461	+	Target_38754
chr1	894594	894679	+	Target_38754
chr1	895966	896180	+	Target_38754
chr1	896672	896932	+	Target_38754
chr1	897008	897130	+	Target_38754
chr1	897205	897427	+	Target_38754
chr1	897734	897851	+	Target_38754
chr1	898083	898297	+	Target_38754
chr1	898488	898633	+	Target_38754
chr1	898716	898884	+	Target_38754
chr1	899299	899388	+	Target_38754
chr1	899486	899560	+	Target_38754
chr1	899728	899910	+	Target_38754
chr1	900342	901099	+	Target_38754
chr1	901876	901994	+	Target_38754|Target_38754
chr1	902083	902183	+	Target_38754|Target_38754
chr1	905656	905803	+	Target_38754|Target_38754
chr1	905900	905981	+	Target_38754|Target_38754
chr1	906065	906138	+	Target_38754|Target_38754
chr1	906258	906386	+	Target_38754|Target_38754
chr1	906456	906588	+	Target_38754|Target_38754
chr1	906703	906784	+	Target_38754|Target_38754
chr1	907454	907530	+	Target_38754|Target_38754
chr1	907667	907804	+	Target_38754|Target_38754
chr1	908240	908390	+	Target_38754|Target_38754
chr1	908565	908706	+	Target_38754
chr1	908879	909020	+	Target_38754|Target_38754
chr1	909212	909431	+	Target_38754|Target_38754
chr1	909695	909744	+	Target_38754|Target_38754
chr1	909821	910484	+	Target_38754|Target_38754
chr1	910578	911649	+	Target_38754
chr1	911878	912004	+	Target_38754
chr1	914260	916037	+	Target_38754
chr1	916516	916553	+	Target_38754
chr1	917444	917473	+	Target_38754
chr1	934341	934812	+	Target_38754|Target_38754
chr1	934905	934993	+	Target_38754|Target_38754
chr1	935071	935552	+	Target_38754|Target_38754|Target_38754
chr1	948846	948956	+	Target_38754
chr1	949363	949919	+	Target_38754
chr1	955502	955753	+	Target_38754
chr1	957580	957842	+	Target_38754
chr1	970656	970704	+	Target_38754
chr1	976044	976260	+	Target_38754
chr1	976552	976777	+	Target_38754
chr1	976857	977082	+	Target_38754
chr1	977335	977542	+	Target_38754
chr1	978618	978837	+	Target_38754
chr1	978917	979112	+	Target_38754
chr1	979202	979403	+	Target_38754
chr1	979488	979637	+	Target_38754
chr1	979713	979819	+	Target_38754
chr1	980540	980657	+	Target_38754
chr1	980738	980903	+	Target_38754
chr1	981112	981256	+	Target_38754
chr1	981343	981468	+	Target_38754
chr1	981539	981645	+	Target_38754
chr1	981776	982115	+	Target_38754
chr1	982199	982337	+	Target_38754
chr1	982706	982834	+	Target_38754
chr1	982952	983067	+	Target_38754
chr1	983155	983275	+	Target_38754
chr1	983391	983745	+	Target_38754
chr1	984246	984439	+	Target_38754
chr1	984615	984831	+	Target_38754
chr1	984945	985175	+	Target_38754
chr1	985282	985417	+	Target_38754
chr1	985612	985709	+	Target_38754
chr1	985806	985971	+	Target_38754
chr1	986105	986217	+	Target_38754
chr1	986632	986749	+	Target_38754
chr1	986832	987025	+	Target_38754
chr1	987107	987195	+	Target_38754
chr1	989132	989357	+	Target_38754
chr1	989827	989931	+	Target_38754
chr1	990203	991499	+	Target_38754
chr1	1007125	1007955	+	Target_38754
chr1	1009395	1009687	+	Target_38754
chr1	1017197	1018367	+	Target_38754
chr1	1019732	1019763	+	Target_38754
chr1	1019860	1019886	+	Target_38754
chr1	1021257	1021392	+	Target_38754
chr1	1022518	1022584	+	Target_38754
chr1	1022881	1022977	+	Target_38754
chr1	1025732	1025808	+	Target_38754
chr1	1026851	1026945	+	Target_38754
chr1	1027370	1027483	+	Target_38754
chr1	1051439	1051736	+	Target_38754
chr1	1072396	1072490	+	Target_38754
chr1	1076204	1076412	+	Target_38754
chr1	1078118	1079434	+	Target_38754
chr1	1102483	1102578	+	Target_38754
chr1	1103242	1103332	+	Target_38754
chr1	1104384	1104467	+	Target_38754
chr1	1109285	1109306	+	Target_38754
chr1	1109664	1109701	+	Target_38754
chr1	1109803	1109869	+	Target_38754
chr1	1114568	1114713	+	Target_38754
chr1	1115036	1115233	+	Target_38754|Target_38754
chr1	1115413	1115720	+	Target_38754|Target_38754
chr1	1115862	1115981	+	Target_38754|Target_38754
chr1	1116110	1116240	+	Target_38754|Target_38754
chr1	1117120	1117195	+	Target_38754|Target_38754
chr1	1117740	1117826	+	Target_38754|Target_38754
chr1	1118255	1118427	+	Target_38754|Target_38754
chr1	1119299	1119471	+	Target_38754|Target_38754
chr1	1120348	1121243	+	Target_38754|Target_38754
chr1	1131979	1132096	+	Target_38754
chr1	1132472	1132566	+	Target_38754
chr1	1132817	1133313	+	Target_38754
chr1	1138887	1139348	+	Target_38754|Target_38754|Target_38754
chr1	1139413	1139616	+	Target_38754|Target_38754
chr1	1139778	1139866	+	Target_38754|Target_38754|Target_38754
chr1	1140749	1140872	+	Target_38754|Target_38754|Target_38754
chr1	1141764	1142089	+	Target_38754|Target_38754|Target_38754
chr1	1146705	1147005	+	Target_38754
chr1	1147083	1147212	+	Target_38754
chr1	1147321	1147518	+	Target_38754
chr1	1148017	1148084	+	Target_38754
chr1	1148371	1148473	+	Target_38754
chr1	1149042	1149165	+	Target_38754
chr1	1149362	1149548	+	Target_38754
chr1	1152287	1153184	+	Target_38754|Target_38754
chr1	1153837	1154013	+	Target_38754|Target_38754
chr1	1154148	1154307	+	Target_38754|Target_38754
chr1	1158623	1158737	+	Target_38754|Target_38754
chr1	1159211	1159348	+	Target_38754|Target_38754
chr1	1163847	1164326	+	Target_38754|Target_38754
chr1	1167271	1167447	+	Target_38754|Target_38754
chr1	1167628	1170420	+	Target_38754
chr1	1177825	1178026	+	Target_38754
chr1	1178214	1178293	+	Target_38754
chr1	1178441	1178532	+	Target_38754
chr1	1178823	1178932	+	Target_38754
chr1	1179333	1179485	+	Target_38754
chr1	1179570	1179655	+	Target_38754
chr1	1179760	1179877	+	Target_38754
chr1	1181893	1182102	+	Target_38754
chr1	1189291	1190867	+	Target_38754|Target_38754|Target_38754|Target_38754
chr1	1191424	1191505	+	Target_38754|Target_38754|Target_38754|Target_38754
chr1	1192371	1192510	+	Target_38754|Target_38754|Target_38754|Target_38754
chr1	1192587	1192690	+	Target_38754|Target_38754|Target_38754|Target_38754
chr1	1198725	1198766	+	Target_38754|Target_38754|Target_38754|Target_38754
chr1	1200162	1200210	+	Target_38754
chr1	1203112	1203372	+	Target_38754|Target_38754|Target_38754
chr1	1209045	1209234	+	Target_38754|Target_38754|Target_38754|Target_38754
chr1	1215815	1216046	+	Target_38754|Target_38754
chr1	1216605	1216677	+	Target_38754|Target_38754
chr1	1216790	1216990	+	Target_38754|Target_38754
chr1	1217621	1217695	+	Target_38754|Target_38754
chr1	1219357	1219470	+	Target_38754|Target_38754
chr1	1220950	1221044	+	Target_38754
chr1	1221305	1221658	+	Target_38754|Target_38754
chr1	1222147	1222355	+	Target_38754|Target_38754
chr1	1222488	1222679	+	Target_38754|Target_38754
chr1	1222887	1222976	+	Target_38754|Target_38754
chr1	1223052	1223216	+	Target_38754|Target_38754
chr1	1223318	1223417	+	Target_38754|Target_38754
chr1	1225650	1225768	+	Target_38754|Target_38754
chr1	1225856	1225935	+	Target_38754|Target_38754
chr1	1226016	1226074	+	Target_38754|Target_38754
chr1	1226274	1226333	+	Target_38754|Target_38754
chr1	1226444	1226520	+	Target_38754|Target_38754
chr1	1226633	1227409	+	Target_38754|Target_38754
chr1	1227763	1229088	+	Target_38754
chr1	1229202	1229313	+	Target_38754
chr1	1229469	1229579	+	Target_38754
chr1	1229781	1230008	+	Target_38754
chr1	1230097	1230196	+	Target_38754
chr1	1230826	1230934	+	Target_38754
chr1	1231115	1231318	+	Target_38754
chr1	1231394	1231489	+	Target_38754
chr1	1231590	1231660	+	Target_38754
chr1	1231804	1232013	+	Target_38754
chr1	1233201	1233313	+	Target_38754
chr1	1233392	1233493	+	Target_38754
chr1	1233749	1233801	+	Target_38754
chr1	1233946	1234059	+	Target_38754
chr1	1234724	1234736	+	Target_38754
chr1	1235210	1235285	+	Target_38754
chr1	1235352	1235448	+	Target_38754
chr1	1235537	1235582	+	Target_38754
chr1	1235888	1236072	+	Target_38754
chr1	1237367	1237426	+	Target_38754
chr1	1238301	1238355	+	Target_38754
chr1	1238541	1238661	+	Target_38754
chr1	1239465	1239523	+	Target_38754
chr1	1243148	1243269	+	Target_38754
chr1	1243993	1244100	+	Target_38754
chr1	1244294	1244352	+	Target_38754
chr1	1244465	1244653	+	Target_38754
chr1	1244833	1244983	+	Target_38754
chr1	1245060	1245231	+	Target_38754
chr1	1246013	1246068	+	Target_38754
chr1	1246288	1246451	+	Target_38754
chr1	1246709	1247304	+	Target_38754|Target_38754|Target_38754|Target_38754|Target_38754|Target_38754
chr1	1247397	1247527	+	Target_38754|Target_38754|Target_38754|Target_38754|Target_38754
chr1	1247605	1247748	+	Target_38754|Target_38754|Target_38754|Target_38754|Target_38754
chr1	1247819	1247881	+	Target_38754|Target_38754|Target_38754|Target_38754|Target_38754
chr1	1247972	1248080	+	Target_38754|Target_38754|Target_38754|Target_38754|Target_38754
chr1	1248166	1248329	+	Target_38754|Target_38754|Target_38754|Target_38754|Target_38754
chr1	1248414	1248504	+	Target_38754|Target_38754|Target_38754|Target_38754|Target_38754
chr1	1248888	1248972	+	Target_38754|Target_38754|Target_38754|Target_38754|Target_38754
chr1	1249111	1249301	+	Target_38754|Target_38754|Target_38754|Target_38754|Target_38754
chr1	1249680	1249745	+	Target_38754|Target_38754|Target_38754|Target_38754|Target_38754
chr1	1250203	1250342	+	Target_38754|Target_38754|Target_38754|Target_38754|Target_38754
chr1	1250783	1250818	+	Target_38754|Target_38754|Target_38754|Target_38754|Target_38754
chr1	1250899	1250998	+	Target_38754|Target_38754|Target_38754|Target_38754|Target_38754
chr1	1254675	1254904	+	Target_38754|Target_38754|Target_38754
chr1	1255835	1255909	+	Target_38754|Target_38754|Target_38754
chr1	1256375	1256473	+	Target_38754|Target_38754|Target_38754|Target_38754
chr1	1257287	1257364	+	Target_38754
chr1	1258271	1258667	+	Target_38754|Target_38754|Target_38754
chr1	1259960	1260067	+	Target_38754|Target_38754|Target_38754|Target_38754|Target_38754
chr1	1260142	1260482	+	Target_38754
chr1	1262215	1262412	+	Target_38754
chr1	1262620	1264276	+	Target_38754
chr1	1266725	1266916	+	Target_38754
chr1	1267017	1267318	+	Target_38754
chr1	1267403	1268186	+	Target_38754
chr1	1268300	1268504	+	Target_38754
chr1	1268638	1268759	+	Target_38754
chr1	1268885	1269844	+	Target_38754
chr1	1270657	1271895	+	Target_38754
chr1	1273356	1273563	+	Target_38754
chr1	1273648	1273816	+	Target_38754
chr1	1273901	1274033	+	Target_38754
chr1	1274741	1274819	+	Target_38754
chr1	1274961	1275029	+	Target_38754
chr1	1275115	1275192	+	Target_38754
chr1	1275417	1275557	+	Target_38754
chr1	1275626	1275696	+	Target_38754
chr1	1275789	1275883	+	Target_38754
chr1	1277046	1277185	+	Target_38754
chr1	1277432	1277536	+	Target_38754
chr1	1277742	1277864	+	Target_38754
chr1	1278068	1278138	+	Target_38754
chr1	1284275	1284492	+	Target_38754
chr1	1288070	1289009	+	Target_38754
chr1	1289227	1289308	+	Target_38754
chr1	1289409	1289486	+	Target_38754
chr1	1289572	1289612	+	Target_38754
chr1	1289733	1289889	+	Target_38754
chr1	1290061	1290532	+	Target_38754
chr1	1290623	1290725	+	Target_38754
chr1	1290829	1291132	+	Target_38754
chr1	1292060	1292084	+	Target_38754
chr1	1293835	1293915	+	Target_38754
chr1	1309109	1309282	+	Target_38754|Target_38754|Target_38754
chr1	1309379	1309825	+	Target_38754|Target_38754|Target_38754
chr1	1310084	1310170	+	Target_38754|Target_38754|Target_38754
chr1	1310376	1310818	+	Target_38754|Target_38754|Target_38754
chr1	1321090	1322962	+	Target_38754
chr1	1323156	1323249	+	Target_38754
chr1	1323333	1323445	+	Target_38754
chr1	1325609	1325751	+	Target_38754
chr1	1325838	1325943	+	Target_38754
chr1	1326145	1326245	+	Target_38754
chr1	1327667	1328183	+	Target_38754
chr1	1328775	1328840	+	Target_38754|Target_38754
chr1	1330773	1330894	+	Target_38754|Target_38754
chr1	1333612	1333722	+	Target_38754|Target_38754
chr1	1333976	1334051	+	Target_38754|Target_38754
chr1	1334398	1334718	+	Target_38754|Target_38754
chr1	1334909	1335069	+	Target_38754
chr1	1335537	1335683	+	Target_38754
chr1	1335984	1337636	+	Target_38754|Target_38754
chr1	1341188	1341266	+	Target_38754
chr1	1342288	1342399	+	Target_38754
chr1	1342510	1342693	+	Target_38754
chr1	1353799	1354929	+	Target_38754|Target_38754|Target_38754
chr1	1355431	1355972	+	Target_38754
chr1	1356176	1356385	+	Target_38754|Target_38754|Target_38754
chr1	1356512	1356824	+	Target_38754|Target_38754|Target_38754
chr1	1361507	1361765	+	Target_38754
chr1	1362933	1363167	+	Target_38754
chr1	1370902	1371201	+	Target_38754|Target_38754
chr1	1372306	1372864	+	Target_38754|Target_38754
chr1	1374460	1378262	+	Target_38754|Target_38754
chr1	1385068	1386138	+	Target_38754
chr1	1387425	1387502	+	Target_38754
chr1	1387744	1387814	+	Target_38754
chr1	1389724	1389880	+	Target_38754
chr1	1390839	1390899	+	Target_38754
chr1	1391170	1391296	+	Target_38754
chr1	1391604	1391729	+	Target_38754
chr1	1392508	1392560	+	Target_38754
chr1	1394540	1394611	+	Target_38754
chr1	1396129	1396297	+	Target_38754
chr1	1397979	1398088	+	Target_38754
chr1	1403763	1405538	+	Target_38754
chr1	1407163	1407469	+	Target_38754
chr1	1412653	1412730	+	Target_38754
chr1	1414023	1414125	+	Target_38754
chr1	1414428	1414488	+	Target_38754
chr1	1416246	1416316	+	Target_38754
chr1	1417517	1417683	+	Target_38754
chr1	1417924	1417994	+	Target_38754
chr1	1420395	1420551	+	Target_38754
chr1	1421161	1421218	+	Target_38754
chr1	1421489	1421615	+	Target_38754
chr1	1421923	1422048	+	Target_38754
chr1	1423242	1423294	+	Target_38754
chr1	1424583	1424654	+	Target_38754
chr1	1425636	1425804	+	Target_38754
chr1	1425942	1426051	+	Target_38754
chr1	1430864	1431582	+	Target_38754
chr1	1447522	1447853	+	Target_38754|Target_38754
chr1	1447909	1448070	+	Target_38754
chr1	1451391	1451468	+	Target_38754|Target_38754|Target_38754
chr1	1452546	1452792	+	Target_38754|Target_38754|Target_38754
chr1	1453095	1453155	+	Target_38754|Target_38754|Target_38754
chr1	1454300	1454370	+	Target_38754|Target_38754|Target_38754
chr1	1455520	1455686	+	Target_38754|Target_38754|Target_38754
chr1	1455927	1455997	+	Target_38754|Target_38754|Target_38754
chr1	1458123	1458279	+	Target_38754|Target_38754|Target_38754
chr1	1458890	1458947	+	Target_38754|Target_38754|Target_38754
chr1	1459218	1459344	+	Target_38754|Target_38754|Target_38754
chr1	1459652	1459777	+	Target_38754|Target_38754|Target_38754
chr1	1460619	1460671	+	Target_38754|Target_38754|Target_38754
chr1	1461840	1461911	+	Target_38754|Target_38754|Target_38754
chr1	1463074	1463242	+	Target_38754|Target_38754|Target_38754
chr1	1464602	1464711	+	Target_38754|Target_38754|Target_38754
chr1	1469305	1470067	+	Target_38754|Target_38754|Target_38754
chr1	1470157	1470887	+	Target_38754
chr1	1470968	1471177	+	Target_38754
chr1	1475063	1475170	+	Target_38754
chr1	1475669	1475740	+	Target_38754
chr1	1477052	1477547	+	Target_38754
chr1	1479248	1479367	+	Target_38754
chr1	1480242	1480382	+	Target_38754
chr1	1500152	1500296	+	Target_38754
chr1	1509857	1510262	+	Target_38754
chr1	1533387	1535476	+	Target_38754
chr1	1550794	1551013	+	Target_38754|Target_38754|Target_38754|Target_38754|Target_38754
chr1	1551244	1551480	+	Target_38754
chr1	1551887	1551994	+	Target_38754|Target_38754|Target_38754|Target_38754|Target_38754|Target_38754
chr1	1558768	1559079	+	Target_38754|Target_38754|Target_38754|Target_38754|Target_38754|Target_38754
chr1	1559153	1559325	+	Target_38754|Target_38754|Target_38754|Target_38754|Target_38754|Target_38754
chr1	1560174	1560281	+	Target_38754|Target_38754|Target_38754|Target_38754|Target_38754|Target_38754
chr1	1560370	1560565	+	Target_38754|Target_38754|Target_38754|Target_38754
chr1	1560665	1560808	+	Target_38754|Target_38754|Target_38754|Target_38754|Target_38754|Target_38754
chr1	1560925	1561033	+	Target_38754|Target_38754|Target_38754|Target_38754|Target_38754|Target_38754
chr1	1562029	1562134	+	Target_38754|Target_38754|Target_38754|Target_38754|Target_38754|Target_38754
chr1	1562216	1562379	+	Target_38754|Target_38754|Target_38754|Target_38754|Target_38754|Target_38754
chr1	1562453	1562587	+	Target_38754|Target_38754|Target_38754|Target_38754|Target_38754|Target_38754
chr1	1562675	1562824	+	Target_38754|Target_38754|Target_38754|Target_38754|Target_38754|Target_38754
chr1	1563052	1563209	+	Target_38754|Target_38754|Target_38754|Target_38754|Target_38754|Target_38754
chr1	1563398	1563559	+	Target_38754|Target_38754|Target_38754|Target_38754|Target_38754|Target_38754
chr1	1563652	1563779	+	Target_38754|Target_38754|Target_38754|Target_38754|Target_38754|Target_38754
chr1	1563868	1564102	+	Target_38754|Target_38754|Target_38754|Target_38754|Target_38754|Target_38754
chr1	1564512	1564691	+	Target_38754|Target_38754|Target_38754|Target_38754|Target_38754|Target_38754
chr1	1564764	1564946	+	Target_38754|Target_38754|Target_38754|Target_38754|Target_38754
chr1	1565018	1565084	+	Target_38754|Target_38754|Target_38754|Target_38754|Target_38754|Target_38754
chr1	1565671	1565990	+	Target_38754|Target_38754|Target_38754|Target_38754|Target_38754|Target_38754
chr1	1567559	1567753	+	Target_38754
chr1	1568158	1568292	+	Target_38754|Target_38754
chr1	1568359	1568499	+	Target_38754
chr1	1568566	1568734	+	Target_38754|Target_38754
chr1	1569126	1569291	+	Target_38754|Target_38754
chr1	1569367	1569478	+	Target_38754|Target_38754
chr1	1569580	1569707	+	Target_38754|Target_38754
chr1	1569826	1570030	+	Target_38754|Target_38754
chr1	1571099	1571218	+	Target_38754|Target_38754|Target_38754|Target_38754|Target_38754|Target_38754
chr1	1571298	1571488	+	Target_38754|Target_38754|Target_38754|Target_38754|Target_38754|Target_38754
chr1	1571694	1571843	+	Target_38754|Target_38754|Target_38754|Target_38754|Target_38754|Target_38754
chr1	1572043	1572160	+	Target_38754|Target_38754|Target_38754|Target_38754|Target_38754|Target_38754
chr1	1572258	1572366	+	Target_38754|Target_38754|Target_38754|Target_38754|Target_38754|Target_38754
chr1	1572442	1572564	+	Target_38754|Target_38754|Target_38754|Target_38754|Target_38754|Target_38754
chr1	1572769	1572875	+	Target_38754|Target_38754|Target_38754|Target_38754|Target_38754|Target_38754
chr1	1573123	1573245	+	Target_38754|Target_38754|Target_38754|Target_38754|Target_38754|Target_38754
chr1	1573861	1573952	+	Target_38754|Target_38754|Target_38754|Target_38754|Target_38754|Target_38754
chr1	1575637	1575813	+	Target_38754|Target_38754|Target_38754|Target_38754|Target_38754|Target_38754
chr1	1576408	1576474	+	Target_38754|Target_38754|Target_38754|Target_38754|Target_38754|Target_38754
chr1	1577022	1577181	+	Target_38754|Target_38754|Target_38754|Target_38754|Target_38754|Target_38754
chr1	1577266	1577362	+	Target_38754|Target_38754|Target_38754|Target_38754|Target_38754|Target_38754
chr1	1577746	1577869	+	Target_38754|Target_38754|Target_38754|Target_38754|Target_38754
chr1	1592938	1597458	+	Target_38754
chr1	1599765	1599911	+	Target_38754
chr1	1601102	1601175	+	Target_38754
chr1	1601536	1601590	+	Target_38754
chr1	1602947	1603068	+	Target_38754
chr1	1606901	1607029	+	Target_38754
chr1	1607502	1607638	+	Target_38754
chr1	1607816	1608285	+	Target_38754
chr1	1623887	1624243	+	Target_38754
chr1	1631377	1631511	+	Target_38754
chr1	1631785	1631953	+	Target_38754
chr1	1632345	1632510	+	Target_38754
chr1	1632586	1632697	+	Target_38754
chr1	1632799	1632926	+	Target_38754
chr1	1633046	1633247	+	Target_38754
chr1	1634169	1634438	+	Target_38754|Target_38754
chr1	1634518	1634708	+	Target_38754|Target_38754
chr1	1634914	1635063	+	Target_38754|Target_38754
chr1	1635262	1635379	+	Target_38754|Target_38754
chr1	1635477	1635585	+	Target_38754|Target_38754
chr1	1635661	1635783	+	Target_38754|Target_38754
chr1	1635988	1636094	+	Target_38754|Target_38754
chr1	1636342	1636464	+	Target_38754|Target_38754
chr1	1637080	1637171	+	Target_38754|Target_38754
chr1	1638847	1639023	+	Target_38754|Target_38754
chr1	1639618	1639684	+	Target_38754|Target_38754
chr1	1640232	1640391	+	Target_38754|Target_38754
chr1	1640476	1640572	+	Target_38754|Target_38754
chr1	1640956	1641079	+	Target_38754|Target_38754
chr1	1643702	1643866	+	Target_38754|Target_38754|Target_38754|Target_38754|Target_38754|Target_38754|Target_38754
chr1	1647784	1647917	+	Target_38754|Target_38754|Target_38754|Target_38754|Target_38754|Target_38754|Target_38754|Target_38754
chr1	1650766	1650894	+	Target_38754|Target_38754|Target_38754|Target_38754|Target_38754|Target_38754|Target_38754|Target_38754
chr1	1653034	1653150	+	Target_38754|Target_38754|Target_38754|Target_38754|Target_38754|Target_38754|Target_38754|Target_38754
chr1	1654026	1654073	+	Target_38754|Target_38754
chr1	1654146	1654271	+	Target_38754|Target_38754|Target_38754|Target_38754|Target_38754|Target_38754|Target_38754|Target_38754
chr1	1655696	1655791	+	Target_38754|Target_38754|Target_38754|Target_38754|Target_38754|Target_38754|Target_38754|Target_38754
chr1	1656276	1656861	+	Target_38754
chr1	1658823	1663962	+	Target_38754
chr1	1666128	1666274	+	Target_38754|Target_38754
chr1	1669759	1669887	+	Target_38754|Target_38754
chr1	1670360	1670496	+	Target_38754|Target_38754
chr1	1670674	1671143	+	Target_38754|Target_38754
chr1	1675689	1676107	+	Target_38754
chr1	1677162	1677438	+	Target_38754|Target_38754
chr1	1682670	1684499	+	Target_38754|Target_38754|Target_38754|Target_38754
chr1	1685005	1685088	+	Target_38754|Target_38754|Target_38754|Target_38754
chr1	1685489	1685647	+	Target_38754|Target_38754|Target_38754|Target_38754
chr1	1685722	1685822	+	Target_38754|Target_38754|Target_38754|Target_38754
chr1	1685982	1686137	+	Target_38754|Target_38754|Target_38754|Target_38754
chr1	1686812	1686915	+	Target_38754|Target_38754|Target_38754|Target_38754
chr1	1687696	1687782	+	Target_38754|Target_38754|Target_38754|Target_38754
chr1	1687941	1688096	+	Target_38754|Target_38754|Target_38754|Target_38754
chr1	1688545	1688749	+	Target_38754|Target_38754|Target_38754|Target_38754
chr1	1689803	1690081	+	Target_38754
chr1	1690539	1690682	+	Target_38754
chr1	1691172	1691341	+	Target_38754
chr1	1693390	1693474	+	Target_38754|Target_38754|Target_38754
chr1	1696666	1696885	+	Target_38754|Target_38754|Target_38754
chr1	1709727	1709909	+	Target_38754
chr1	1710184	1710297	+	Target_38754
chr1	1711343	1711508	+	Target_38754
chr1	1716724	1718492	+	Target_38754
chr1	1718760	1718876	+	Target_38754
chr1	1720491	1720708	+	Target_38754
chr1	1721833	1722035	+	Target_38754
chr1	1724683	1724750	+	Target_38754
chr1	1735857	1736020	+	Target_38754
chr1	1737913	1737977	+	Target_38754
chr1	1747194	1747301	+	Target_38754
chr1	1749275	1749314	+	Target_38754
chr1	1756835	1756938	+	Target_38754
chr1	1770628	1770677	+	Target_38754
chr1	1822258	1822526	+	Target_38754
chr1	1846265	1846746	+	Target_38754
chr1	1847123	1847174	+	Target_38754
chr1	1847879	1848054	+	Target_38754
chr1	1848190	1848335	+	Target_38754
chr1	1848412	1848513	+	Target_38754
chr1	1848585	1848733	+	Target_38754
chr1	1849028	1849601	+	Target_38754
chr1	1849691	1849870	+	Target_38754
chr1	1850331	1850373	+	Target_38754
chr1	1850483	1850527	+	Target_38754
chr1	1850620	1850740	+	Target_38754
chr1	1884751	1887289	+	Target_38754
chr1	1888058	1888223	+	Target_38754
chr1	1890558	1890648	+	Target_38754
chr1	1891402	1891469	+	Target_38754
chr1	1895187	1895306	+	Target_38754
chr1	1896326	1896500	+	Target_38754
chr1	1897809	1897965	+	Target_38754
chr1	1900073	1900272	+	Target_38754
chr1	1902097	1902255	+	Target_38754
chr1	1903418	1903521	+	Target_38754
chr1	1904375	1904486	+	Target_38754
chr1	1905463	1905637	+	Target_38754
chr1	1916824	1916929	+	Target_38754
chr1	1918375	1918474	+	Target_38754
chr1	1919950	1920094	+	Target_38754
chr1	1920327	1920412	+	Target_38754
chr1	1922328	1922414	+	Target_38754
chr1	1935139	1935276	+	Target_38754
chr1	1950767	1950930	+	Target_38754
chr1	1956380	1956493	+	Target_38754
chr1	1956772	1956840	+	Target_38754
chr1	1956956	1957177	+	Target_38754
chr1	1959015	1959098	+	Target_38754
chr1	1959593	1959731	+	Target_38754
chr1	1960549	1960705	+	Target_38754
chr1	1960989	1961201	+	Target_38754
chr1	1961421	1962192	+	Target_38754
chr1	1981908	1982140	+	Target_38754
chr1	1986879	1987001	+	Target_38754
chr1	1987922	1988012	+	Target_38754
chr1	1990979	1991030	+	Target_38754
chr1	2005085	2005368	+	Target_38754
chr1	2005424	2005714	+	Target_38754
chr1	2036154	2036334	+	Target_38754
chr1	2066700	2066786	+	Target_38754|Target_38754|Target_38754|Target_38754
chr1	2075648	2075780	+	Target_38754|Target_38754|Target_38754|Target_38754
chr1	2077465	2077547	+	Target_38754|Target_38754|Target_38754|Target_38754
chr1	2080310	2080363	+	Target_38754|Target_38754|Target_38754|Target_38754
chr1	2082228	2082417	+	Target_38754|Target_38754|Target_38754|Target_38754
chr1	2087433	2087531	+	Target_38754|Target_38754|Target_38754|Target_38754
chr1	2100956	2101043	+	Target_38754|Target_38754|Target_38754|Target_38754
chr1	2103493	2103629	+	Target_38754|Target_38754|Target_38754|Target_38754
chr1	2103739	2103827	+	Target_38754|Target_38754|Target_38754|Target_38754
chr1	2105335	2105455	+	Target_38754|Target_38754|Target_38754|Target_38754
chr1	2106192	2106272	+	Target_38754|Target_38754|Target_38754|Target_38754
chr1	2106662	2106752	+	Target_38754|Target_38754|Target_38754|Target_38754
chr1	2115898	2116952	+	Target_38754|Target_38754|Target_38754|Target_38754|Target_38754|Target_38754|Target_38754|Target_38754|Target_38754|Target_38754|Target_38754|Target_38754
chr1	2117442	2117688	+	Target_38754|Target_38754
chr1	2118276	2118645	+	Target_38754|Target_38754
chr1	2120987	2121220	+	Target_38754|Target_38754|Target_38754|Target_38754|Target_38754|Target_38754
chr1	2123333	2124414	+	Target_38754|Target_38754|Target_38754
chr1	2125077	2125349	+	Target_38754|Target_38754|Target_38754|Target_38754|Target_38754|Target_38754|Target_38754|Target_38754|Target_38754
chr1	2125436	2125572	+	Target_38754|Target_38754|Target_38754|Target_38754|Target_38754
chr1	2126126	2126214	+	Target_38754|Target_38754|Target_38754|Target_38754|Target_38754|Target_38754|Target_38754
chr1	2129445	2129581	+	Target_38754|Target_38754
chr1	2130192	2132664	+	Target_38754|Target_38754
chr1	2134874	2135069	+	Target_38754|Target_38754
chr1	2137743	2137863	+	Target_38754
chr1	2137953	2138106	+	Target_38754
chr1	2138994	2139172	+	Target_38754
chr1	2143810	2143897	+	Target_38754
chr1	2143987	2144159	+	Target_38754
chr1	2160133	2161174	+	Target_38754
chr1	2234416	2234542	+	Target_38754
chr1	2234723	2234839	+	Target_38754
chr1	2235278	2235541	+	Target_38754
chr1	2235731	2236024	+	Target_38754
chr1	2237458	2237689	+	Target_38754
chr1	2238015	2241652	+	Target_38754
chr1	2252695	2253018	+	Target_38754
chr1	2255535	2255582	+	Target_38754
chr1	2267907	2267987	+	Target_38754
chr1	2268155	2268289	+	Target_38754
chr1	2281852	2284100	+	Target_38754
chr1	2288870	2289037	+	Target_38754
chr1	2290030	2290154	+	Target_38754
chr1	2303919	2304030	+	Target_38754
chr1	2305899	2305996	+	Target_38754
chr1	2316416	2316504	+	Target_38754
chr1	2317245	2317336	+	Target_38754
chr1	2318857	2318968	+	Target_38754
chr1	2319677	2319776	+	Target_38754
chr1	2321363	2321435	+	Target_38754
chr1	2322896	2322993	+	Target_38754
chr1	2323213	2323397	+	Target_38754
chr1	2327222	2327310	+	Target_38754
chr1	2328554	2328659	+	Target_38754
chr1	2330853	2330953	+	Target_38754
chr1	2332295	2332374	+	Target_38754
chr1	2333645	2333781	+	Target_38754
chr1	2334473	2337273	+	Target_38754|Target_38754|Target_38754
chr1	2337922	2338058	+	Target_38754|Target_38754
chr1	2338158	2338394	+	Target_38754|Target_38754
chr1	2339890	2340297	+	Target_38754|Target_38754
chr1	2341809	2341890	+	Target_38754|Target_38754
chr1	2343829	2344010	+	Target_38754|Target_38754
chr1	2407753	2408151	+	Target_38754
chr1	2409914	2410061	+	Target_38754
chr1	2411172	2411416	+	Target_38754
chr1	2411621	2411751	+	Target_38754
chr1	2415886	2416057	+	Target_38754
chr1	2418345	2418439	+	Target_38754
chr1	2418611	2418815	+	Target_38754
chr1	2419036	2419157	+	Target_38754
chr1	2420645	2420817	+	Target_38754
chr1	2421198	2421306	+	Target_38754
chr1	2422630	2422774	+	Target_38754
chr1	2426294	2426387	+	Target_38754
chr1	2426926	2427009	+	Target_38754
chr1	2428045	2428143	+	Target_38754
chr1	2428266	2428449	+	Target_38754
chr1	2428940	2429048	+	Target_38754
chr1	2429961	2430086	+	Target_38754
chr1	2430182	2430267	+	Target_38754
chr1	2430522	2430669	+	Target_38754
chr1	2431079	2431159	+	Target_38754
chr1	2433550	2433848	+	Target_38754
chr1	2435360	2436964	+	Target_38754
chr1	2439974	2440499	+	Target_38754
chr1	2441300	2441369	+	Target_38754
chr1	2441495	2441596	+	Target_38754
chr1	2442116	2442221	+	Target_38754
chr1	2442776	2442826	+	Target_38754
chr1	2443066	2443122	+	Target_38754
chr1	2444326	2444478	+	Target_38754
chr1	2445440	2445528	+	Target_38754
chr1	2445792	2445905	+	Target_38754
chr1	2447000	2447156	+	Target_38754
chr1	2449602	2449703	+	Target_38754
chr1	2449954	2450036	+	Target_38754
chr1	2450581	2450763	+	Target_38754
chr1	2451239	2451393	+	Target_38754
chr1	2451760	2451853	+	Target_38754
chr1	2452161	2452345	+	Target_38754
chr1	2452539	2452754	+	Target_38754
chr1	2453156	2453239	+	Target_38754
chr1	2457902	2458035	+	Target_38754
chr1	2460183	2461188	+	Target_38754
chr1	2461284	2461450	+	Target_38754
chr1	2461549	2461684	+	Target_38754
chr1	2481358	2481713	+	Target_38754
chr1	2482430	2484284	+	Target_38754
chr1	2487207	2488172	+	Target_38754|Target_38754
chr1	2488415	2488450	+	Target_38754
chr1	2489164	2489273	+	Target_38754
chr1	2489781	2489907	+	Target_38754
chr1	2491261	2491417	+	Target_38754
chr1	2492062	2492153	+	Target_38754
chr1	2493111	2493254	+	Target_38754
chr1	2494303	2494335	+	Target_38754
chr1	2494586	2495267	+	Target_38754
chr1	2517898	2518030	+	Target_38754|Target_38754
chr1	2518188	2518387	+	Target_38754|Target_38754|Target_38754|Target_38754|Target_38754|Target_38754
chr1	2518529	2518734	+	Target_38754|Target_38754|Target_38754|Target_38754|Target_38754|Target_38754|Target_38754|Target_38754
chr1	2519179	2519231	+	Target_38754|Target_38754|Target_38754|Target_38754|Target_38754|Target_38754|Target_38754|Target_38754
chr1	2519774	2519892	+	Target_38754|Target_38754|Target_38754|Target_38754|Target_38754|Target_38754|Target_38754|Target_38754
chr1	2519968	2520064	+	Target_38754|Target_38754|Target_38754|Target_38754|Target_38754|Target_38754
chr1	2520360	2520479	+	Target_38754|Target_38754|Target_38754|Target_38754|Target_38754|Target_38754|Target_38754|Target_38754
chr1	2520848	2522908	+	Target_38754|Target_38754|Target_38754|Target_38754|Target_38754|Target_38754|Target_38754|Target_38754|Target_38754
chr1	2522995	2523072	+	Target_38754
chr1	2523370	2523466	+	Target_38754
chr1	2524093	2524159	+	Target_38754
chr1	2524271	2524405	+	Target_38754
chr1	2525252	2525372	+	Target_38754
chr1	2525823	2525882	+	Target_38754
chr1	2526228	2526332	+	Target_38754
chr1	2526714	2526798	+	Target_38754
chr1	2527447	2527546	+	Target_38754
chr1	2527999	2528128	+	Target_38754
chr1	2529645	2529739	+	Target_38754
chr1	2530092	2530229	+	Target_38754
chr1	2535322	2535412	+	Target_38754
chr1	2535585	2535720	+	Target_38754
chr1	2536996	2537062	+	Target_38754
chr1	2537686	2537805	+	Target_38754
chr1	2538412	2538508	+	Target_38754
chr1	2540777	2540858	+	Target_38754
chr1	2541108	2541270	+	Target_38754
chr1	2542719	2542779	+	Target_38754
chr1	2543565	2543643	+	Target_38754
chr1	2560769	2560960	+	Target_38754
chr1	2564304	2564481	+	Target_38754
chr1	2572806	2573334	+	Target_38754
chr1	2575702	2575917	+	Target_38754
chr1	2576731	2577002	+	Target_38754
chr1	2700153	2700320	+	Target_38754
chr1	2702383	2702588	+	Target_38754
chr1	2704045	2704271	+	Target_38754
chr1	2706067	2706230	+	Target_38754
chr1	2938045	2939467	+	Target_38754
chr1	2976180	2976301	+	Target_38754
chr1	2976793	2976847	+	Target_38754
chr1	2977064	2977168	+	Target_38754
chr1	2977670	2980619	+	Target_38754
chr1	2980635	2980866	+	Target_38754|Target_38754
chr1	2983900	2984289	+	Target_38754|Target_38754
chr1	2985741	2985860	+	Target_38754|Target_38754
chr1	3044538	3044599	+	Target_38754
chr1	3102688	3103038	+	Target_38754|Target_38754
chr1	3160650	3160701	+	Target_38754|Target_38754
chr1	3301715	3301850	+	Target_38754|Target_38754
chr1	3313054	3313157	+	Target_38754|Target_38754
chr1	3319354	3319562	+	Target_38754|Target_38754
chr1	3321302	3321450	+	Target_38754|Target_38754
chr1	3322058	3322212	+	Target_38754|Target_38754
chr1	3327947	3329364	+	Target_38754|Target_38754
chr1	3331123	3331211	+	Target_38754|Target_38754
chr1	3334391	3334561	+	Target_38754|Target_38754
chr1	3335230	3335308	+	Target_38754|Target_38754
chr1	3342144	3342314	+	Target_38754|Target_38754
chr1	3342614	3342789	+	Target_38754|Target_38754
chr1	3347435	3347672	+	Target_38754|Target_38754
chr1	3348529	3348704	+	Target_38754|Target_38754
chr1	3350240	3355185	+	Target_38754|Target_38754
chr1	3371146	3371375	+	Target_38754
chr1	3379629	3380236	+	Target_38754
chr1	3382711	3382757	+	Target_38754
chr1	3383731	3383901	+	Target_38754
chr1	3385443	3385500	+	Target_38754
chr1	3385996	3386157	+	Target_38754
chr1	3389641	3389794	+	Target_38754
chr1	3389956	3390086	+	Target_38754
chr1	3391271	3391346	+	Target_38754
chr1	3392533	3392626	+	Target_38754
chr1	3394438	3394590	+	Target_38754
chr1	3394987	3395176	+	Target_38754
chr1	3396080	3396154	+	Target_38754
chr1	3396375	3396477	+	Target_38754
chr1	3397011	3397677	+	Target_38754
chr1	3404505	3407153	+	Target_38754
chr1	3407475	3407523	+	Target_38754
chr1	3409202	3409331	+	Target_38754
chr1	3410334	3410463	+	Target_38754
chr1	3410559	3410688	+	Target_38754
chr1	3410934	3411063	+	Target_38754
chr1	3411176	3411305	+	Target_38754
chr1	3412453	3412582	+	Target_38754
chr1	3413218	3413347	+	Target_38754
chr1	3413551	3413683	+	Target_38754
chr1	3413796	3413925	+	Target_38754
chr1	3414934	3415063	+	Target_38754
chr1	3415261	3415390	+	Target_38754
chr1	3415701	3415830	+	Target_38754
chr1	3416151	3416280	+	Target_38754
chr1	3416359	3416488	+	Target_38754
chr1	3417196	3417328	+	Target_38754
chr1	3417529	3417658	+	Target_38754
chr1	3417740	3417872	+	Target_38754
chr1	3418359	3418485	+	Target_38754
chr1	3421771	3421906	+	Target_38754
chr1	3421985	3422120	+	Target_38754
chr1	3422671	3422800	+	Target_38754
chr1	3424358	3424487	+	Target_38754
chr1	3425121	3425253	+	Target_38754
chr1	3425638	3425809	+	Target_38754
chr1	3426433	3426556	+	Target_38754
chr1	3427346	3427466	+	Target_38754
chr1	3428113	3428251	+	Target_38754
chr1	3428569	3428692	+	Target_38754
chr1	3431113	3431236	+	Target_38754
chr1	3431965	3432091	+	Target_38754
chr1	3440687	3440810	+	Target_38754
chr1	3477259	3477354	+	Target_38754
chr1	3496388	3496493	+	Target_38754
chr1	3511901	3512011	+	Target_38754
chr1	3519029	3519164	+	Target_38754
chr1	3527701	3528059	+	Target_38754
chr1	3541555	3541837	+	Target_38754
chr1	3541987	3542079	+	Target_38754
chr1	3542276	3542453	+	Target_38754
chr1	3544063	3544217	+	Target_38754
chr1	3544972	3546694	+	Target_38754
chr1	3547330	3547681	+	Target_38754
chr1	3548029	3548221	+	Target_38754
chr1	3548776	3548902	+	Target_38754
chr1	3549961	3550067	+	Target_38754
chr1	3551560	3551638	+	Target_38754
chr1	3551723	3551858	+	Target_38754
chr1	3552507	3552594	+	Target_38754
chr1	3553558	3553662	+	Target_38754
chr1	3555313	3555386	+	Target_38754
chr1	3563229	3563346	+	Target_38754
chr1	3563971	3564124	+	Target_38754
chr1	3566494	3566671	+	Target_38754
chr1	3569128	3569205	+	Target_38754|Target_38754|Target_38754|Target_38754|Target_38754|Target_38754
chr1	3598896	3598994	+	Target_38754|Target_38754|Target_38754|Target_38754|Target_38754|Target_38754
chr1	3599623	3599744	+	Target_38754|Target_38754|Target_38754|Target_38754|Target_38754|Target_38754
chr1	3607235	3607508	+	Target_38754|Target_38754|Target_38754|Target_38754|Target_38754|Target_38754
chr1	3614609	3614715	+	Target_38754
chr1	3624112	3624355	+	Target_38754|Target_38754|Target_38754|Target_38754|Target_38754|Target_38754|Target_38754|Target_38754|Target_38754|Target_38754|Target_38754|Target_38754|Target_38754
chr1	3638584	3638771	+	Target_38754|Target_38754|Target_38754|Target_38754|Target_38754|Target_38754|Target_38754|Target_38754|Target_38754|Target_38754|Target_38754|Target_38754|Target_38754
chr1	3639917	3640033	+	Target_38754|Target_38754|Target_38754|Target_38754|Target_38754|Target_38754|Target_38754|Target_38754|Target_38754|Target_38754|Target_38754|Target_38754|Target_38754
chr1	3643678	3643788	+	Target_38754|Target_38754|Target_38754|Target_38754|Target_38754|Target_38754|Target_38754|Target_38754|Target_38754|Target_38754|Target_38754|Target_38754|Target_38754
chr1	3644191	3644334	+	Target_38754|Target_38754|Target_38754|Target_38754|Target_38754|Target_38754|Target_38754|Target_38754|Target_38754|Target_38754|Target_38754|Target_38754|Target_38754
chr1	3644692	3644781	+	Target_38754|Target_38754|Target_38754|Target_38754|Target_38754|Target_38754|Target_38754|Target_38754|Target_38754|Target_38754|Target_38754|Target_38754|Target_38754
chr1	3645890	3646012	+	Target_38754|Target_38754|Target_38754|Target_38754|Target_38754|Target_38754|Target_38754|Target_38754|Target_38754|Target_38754|Target_38754|Target_38754|Target_38754
chr1	3646563	3646712	+	Target_38754|Target_38754|Target_38754|Target_38754|Target_38754
chr1	3647490	3647629	+	Target_38754|Target_38754|Target_38754|Target_38754|Target_38754|Target_38754|Target_38754|Target_38754|Target_38754
chr1	3648026	3648120	+	Target_38754|Target_38754|Target_38754|Target_38754|Target_38754|Target_38754|Target_38754
chr1	3649310	3656951	+	Target_38754|Target_38754|Target_38754|Target_38754|Target_38754|Target_38754|Target_38754|Target_38754|Target_38754|Target_38754|Target_38754|Target_38754|Target_38754|Target_38754|Target_38754|Target_38754|Target_38754|Target_38754|Target_38754|Target_38754|Target_38754|Target_38754|Target_38754
chr1	3659367	3659521	+	Target_38754|Target_38754|Target_38754|Target_38754|Target_38754
chr1	3659624	3659754	+	Target_38754|Target_38754|Target_38754|Target_38754|Target_38754
chr1	3662170	3663937	+	Target_38754|Target_38754|Target_38754|Target_38754|Target_38754|Target_38754
chr1	3668964	3669363	+	Target_38754
chr1	3670681	3670805	+	Target_38754
chr1	3672020	3672131	+	Target_38754
chr1	3673296	3673454	+	Target_38754
chr1	3677844	3677994	+	Target_38754
chr1	3679183	3679276	+	Target_38754
chr1	3679671	3680038	+	Target_38754
chr1	3680269	3680400	+	Target_38754
chr1	3683098	3683176	+	Target_38754
chr1	3683796	3684009	+	Target_38754
chr1	3686346	3686451	+	Target_38754
chr1	3687964	3688209	+	Target_38754
chr1	3689351	3689405	+	Target_38754
chr1	3689626	3689745	+	Target_38754
chr1	3691862	3692047	+	Target_38754
chr1	3692358	3692546	+	Target_38754
chr1	3696783	3697900	+	Target_38754
chr1	3698075	3698165	+	Target_38754
chr1	3699224	3699327	+	Target_38754
chr1	3700559	3700675	+	Target_38754
chr1	3701650	3701767	+	Target_38754
chr1	3703412	3703874	+	Target_38754
chr1	3712425	3713068	+	Target_38754
chr1	3728644	3732081	+	Target_38754
chr1	3732843	3732934	+	Target_38754
chr1	3739737	3739805	+	Target_38754
chr1	3739987	3740126	+	Target_38754
chr1	3742321	3742430	+	Target_38754
chr1	3742933	3743000	+	Target_38754
chr1	3743271	3743308	+	Target_38754
chr1	3745829	3745937	+	Target_38754
chr1	3746354	3746561	+	Target_38754
chr1	3747609	3747786	+	Target_38754
chr1	3750425	3750599	+	Target_38754
chr1	3751488	3751656	+	Target_38754
chr1	3753058	3753256	+	Target_38754
chr1	3753855	3754083	+	Target_38754
chr1	3755527	3755683	+	Target_38754
chr1	3756171	3756340	+	Target_38754
chr1	3761470	3761547	+	Target_38754
chr1	3761852	3761915	+	Target_38754
chr1	3764038	3764177	+	Target_38754
chr1	3765171	3765345	+	Target_38754
chr1	3768858	3768985	+	Target_38754
chr1	3773452	3773797	+	Target_38754
chr1	3773844	3774281	+	Target_38754
chr1	3775281	3775408	+	Target_38754
chr1	3782375	3782564	+	Target_38754
chr1	3784537	3784617	+	Target_38754
chr1	3786168	3786339	+	Target_38754
chr1	3789035	3789136	+	Target_38754
chr1	3800070	3801993	+	Target_38754
chr1	3805696	3806637	+	Target_38754
chr1	3807132	3807621	+	Target_38754
chr1	3809446	3809560	+	Target_38754
chr1	3816735	3816857	+	Target_38754
chr1	3816967	3817195	+	Target_38754
chr1	3820528	3820600	+	Target_38754
chr1	3830255	3830854	+	Target_38754
chr1	3830958	3832011	+	Target_38754
chr1	4000671	4000758	+	Target_38754
chr1	4001053	4001203	+	Target_38754
chr1	4012312	4012643	+	Target_38754
chr1	4472110	4472692	+	Target_38754
chr1	4475612	4475647	+	Target_38754
chr1	4476371	4476608	+	Target_38754
chr1	4482819	4483247	+	Target_38754
chr1	4483407	4483508	+	Target_38754
chr1	4484053	4484744	+	Target_38754
chr1	4715104	4715514	+	Target_38754|Target_38754
chr1	4771959	4772759	+	Target_38754|Target_38754
chr1	4829912	4830000	+	Target_38754|Target_38754
chr1	4832339	4832585	+	Target_38754|Target_38754
chr1	4834486	4834618	+	Target_38754|Target_38754
chr1	4837460	4837854	+	Target_38754
chr1	4842604	4843851	+	Target_38754
chr1	5624130	5624203	+	Target_38754
chr1	5922731	5922801	+	Target_38754
chr1	5922869	5923465	+	Target_38754
chr1	5923949	5924093	+	Target_38754
chr1	5924397	5924577	+	Target_38754
chr1	5925161	5925333	+	Target_38754
chr1	5926432	5926518	+	Target_38754
chr1	5927089	5927175	+	Target_38754
chr1	5927799	5927956	+	Target_38754
chr1	5933311	5933395	+	Target_38754
chr1	5934530	5934717	+	Target_38754
chr1	5934933	5935160	+	Target_38754
chr1	5937152	5937358	+	Target_38754
chr1	5940173	5940299	+	Target_38754
chr1	5947345	5947526	+	Target_38754
chr1	5950927	5951088	+	Target_38754
chr1	5964676	5964864	+	Target_38754
chr1	5965351	5965543	+	Target_38754
chr1	5965691	5965843	+	Target_38754
chr1	5967174	5967282	+	Target_38754
chr1	5969211	5969273	+	Target_38754
chr1	5987708	5987847	+	Target_38754
chr1	5993206	5993389	+	Target_38754
chr1	6007163	6007290	+	Target_38754
chr1	6008129	6008311	+	Target_38754
chr1	6012759	6012896	+	Target_38754
chr1	6021853	6022009	+	Target_38754
chr1	6027358	6027423	+	Target_38754
chr1	6029146	6029319	+	Target_38754
chr1	6038329	6038473	+	Target_38754
chr1	6046214	6046387	+	Target_38754
chr1	6052303	6052848	+	Target_38754|Target_38754
chr1	6086072	6086505	+	Target_38754|Target_38754
chr1	6094347	6094854	+	Target_38754
chr1	6100576	6100705	+	Target_38754|Target_38754|Target_38754|Target_38754
chr1	6101890	6101932	+	Target_38754|Target_38754|Target_38754
chr1	6105980	6106243	+	Target_38754|Target_38754
chr1	6111570	6111814	+	Target_38754
chr1	6132814	6132858	+	Target_38754|Target_38754|Target_38754|Target_38754|Target_38754|Target_38754
chr1	6133792	6133830	+	Target_38754|Target_38754|Target_38754|Target_38754|Target_38754|Target_38754
chr1	6142254	6142334	+	Target_38754|Target_38754|Target_38754|Target_38754|Target_38754|Target_38754
chr1	6145263	6145308	+	Target_38754|Target_38754|Target_38754|Target_38754|Target_38754|Target_38754
chr1	6147526	6147571	+	Target_38754|Target_38754|Target_38754|Target_38754|Target_38754|Target_38754
chr1	6149067	6149111	+	Target_38754|Target_38754|Target_38754|Target_38754|Target_38754|Target_38754
chr1	6150448	6150535	+	Target_38754|Target_38754|Target_38754|Target_38754|Target_38754|Target_38754
chr1	6151322	6151367	+	Target_38754
chr1	6154459	6154545	+	Target_38754|Target_38754|Target_38754|Target_38754|Target_38754|Target_38754
chr1	6155382	6155503	+	Target_38754|Target_38754|Target_38754|Target_38754|Target_38754|Target_38754
chr1	6155589	6155684	+	Target_38754|Target_38754|Target_38754|Target_38754|Target_38754|Target_38754
chr1	6156695	6156816	+	Target_38754|Target_38754|Target_38754|Target_38754|Target_38754|Target_38754
chr1	6157328	6157417	+	Target_38754|Target_38754|Target_38754|Target_38754|Target_38754|Target_38754
chr1	6158544	6161253	+	Target_38754|Target_38754|Target_38754|Target_38754|Target_38754|Target_38754
chr1	6161846	6165487	+	Target_38754
chr1	6166293	6166347	+	Target_38754
chr1	6166454	6166569	+	Target_38754
chr1	6166675	6166839	+	Target_38754
chr1	6169854	6170050	+	Target_38754
chr1	6170453	6170586	+	Target_38754
chr1	6171834	6171943	+	Target_38754
chr1	6172199	6172337	+	Target_38754
chr1	6172968	6173058	+	Target_38754
chr1	6181164	6181297	+	Target_38754
chr1	6181553	6181633	+	Target_38754
chr1	6184007	6184167	+	Target_38754
chr1	6184576	6184721	+	Target_38754
chr1	6185159	6185293	+	Target_38754
chr1	6185583	6185672	+	Target_38754
chr1	6185825	6185918	+	Target_38754
chr1	6186631	6186806	+	Target_38754
chr1	6188105	6188278	+	Target_38754
chr1	6188558	6188669	+	Target_38754
chr1	6188897	6189129	+	Target_38754
chr1	6190263	6190388	+	Target_38754
chr1	6191690	6191808	+	Target_38754
chr1	6194187	6194319	+	Target_38754
chr1	6194777	6194919	+	Target_38754
chr1	6195289	6195463	+	Target_38754
chr1	6196576	6196698	+	Target_38754
chr1	6196787	6196925	+	Target_38754
chr1	6202187	6202388	+	Target_38754
chr1	6202473	6202665	+	Target_38754
chr1	6203882	6203991	+	Target_38754
chr1	6204083	6204215	+	Target_38754
chr1	6206271	6206483	+	Target_38754
chr1	6206724	6206931	+	Target_38754
chr1	6208913	6209135	+	Target_38754
chr1	6209305	6209472	+	Target_38754
chr1	6211091	6211215	+	Target_38754
chr1	6212471	6212596	+	Target_38754
chr1	6214719	6214958	+	Target_38754
chr1	6215658	6215777	+	Target_38754
chr1	6219395	6219575	+	Target_38754
chr1	6228209	6228337	+	Target_38754
chr1	6240004	6240194	+	Target_38754
chr1	6245079	6246876	+	Target_38754
chr1	6252989	6253114	+	Target_38754
chr1	6257711	6257816	+	Target_38754
chr1	6259621	6259679	+	Target_38754
chr1	6266188	6266362	+	Target_38754
chr1	6266595	6266786	+	Target_38754
chr1	6267438	6267571	+	Target_38754
chr1	6268940	6269085	+	Target_38754
chr1	6269174	6269256	+	Target_38754
chr1	6269327	6269403	+	Target_38754
chr1	6269473	6269599	+	Target_38754
chr1	6269983	6270030	+	Target_38754
chr1	6270282	6270355	+	Target_38754
chr1	6270429	6270498	+	Target_38754
chr1	6270929	6270998	+	Target_38754
chr1	6271080	6271178	+	Target_38754
chr1	6271926	6272113	+	Target_38754
chr1	6272290	6272476	+	Target_38754
chr1	6272741	6272793	+	Target_38754
chr1	6273125	6273243	+	Target_38754
chr1	6278348	6278429	+	Target_38754
chr1	6279295	6285322	+	Target_38754|Target_38754
chr1	6291961	6292179	+	Target_38754
chr1	6293533	6293703	+	Target_38754
chr1	6294945	6295034	+	Target_38754
chr1	6295776	6296044	+	Target_38754
chr1	6304251	6304301	+	Target_38754
chr1	6304410	6304506	+	Target_38754
chr1	6304607	6304689	+	Target_38754
chr1	6305169	6305638	+	Target_38754
chr1	6307405	6310063	+	Target_38754
chr1	6310499	6310684	+	Target_38754
chr1	6311397	6311590	+	Target_38754
chr1	6313777	6314207	+	Target_38754
chr1	6314609	6315074	+	Target_38754
chr1	6320884	6321035	+	Target_38754
chr1	6324331	6324755	+	Target_38754|Target_38754|Target_38754|Target_38754
chr1	6341161	6341346	+	Target_38754|Target_38754|Target_38754|Target_38754
chr1	6354923	6355040	+	Target_38754|Target_38754|Target_38754|Target_38754
chr1	6378551	6378638	+	Target_38754|Target_38754|Target_38754|Target_38754
chr1	6387358	6387473	+	Target_38754|Target_38754|Target_38754|Target_38754
chr1	6393536	6393628	+	Target_38754|Target_38754|Target_38754|Target_38754
chr1	6399492	6399649	+	Target_38754|Target_38754|Target_38754|Target_38754
chr1	6409808	6409926	+	Target_38754|Target_38754|Target_38754|Target_38754
chr1	6418885	6419004	+	Target_38754
chr1	6420629	6420764	+	Target_38754
chr1	6445553	6445883	+	Target_38754
chr1	6453316	6453826	+	Target_38754
chr1	6475293	6479213	+	Target_38754
chr1	6479300	6479400	+	Target_38754
chr1	6479666	6479762	+	Target_38754
chr1	6479835	6479979	+	Target_38754
chr1	6484847	6485309	+	Target_38754
chr1	6488285	6488479	+	Target_38754
chr1	6489893	6489956	+	Target_38754
chr1	6500313	6500500	+	Target_38754
chr1	6500685	6500868	+	Target_38754
chr1	6500993	6501125	+	Target_38754
chr1	6504540	6504742	+	Target_38754
chr1	6505723	6505995	+	Target_38754
chr1	6508700	6509151	+	Target_38754
chr1	6511662	6511808	+	Target_38754
chr1	6511892	6512156	+	Target_38754
chr1	6517243	6517323	+	Target_38754
chr1	6517420	6517432	+	Target_38754
chr1	6520058	6521004	+	Target_38754
chr1	6521213	6521822	+	Target_38754|Target_38754|Target_38754|Target_38754|Target_38754
chr1	6522053	6522234	+	Target_38754|Target_38754|Target_38754|Target_38754|Target_38754
chr1	6522688	6522726	+	Target_38754|Target_38754|Target_38754|Target_38754|Target_38754
chr1	6522922	6523030	+	Target_38754|Target_38754|Target_38754
chr1	6523124	6523207	+	Target_38754|Target_38754|Target_38754|Target_38754
chr1	6524170	6524513	+	Target_38754|Target_38754|Target_38754|Target_38754|Target_38754
chr1	6524611	6524779	+	Target_38754|Target_38754|Target_38754|Target_38754|Target_38754
chr1	6525147	6525282	+	Target_38754|Target_38754|Target_38754|Target_38754
chr1	6525499	6525620	+	Target_38754|Target_38754|Target_38754|Target_38754|Target_38754|Target_38754
chr1	6526128	6527632	+	Target_38754|Target_38754|Target_38754|Target_38754|Target_38754|Target_38754|Target_38754|Target_38754|Target_38754|Target_38754|Target_38754
chr1	6527884	6528646	+	Target_38754|Target_38754|Target_38754|Target_38754|Target_38754
chr1	6529101	6529301	+	Target_38754|Target_38754|Target_38754|Target_38754|Target_38754
chr1	6529394	6529510	+	Target_38754|Target_38754|Target_38754|Target_38754|Target_38754
chr1	6529603	6529736	+	Target_38754|Target_38754|Target_38754|Target_38754|Target_38754
chr1	6530295	6530415	+	Target_38754|Target_38754|Target_38754|Target_38754|Target_38754
chr1	6530565	6530703	+	Target_38754|Target_38754|Target_38754|Target_38754|Target_38754
chr1	6530794	6530944	+	Target_38754|Target_38754|Target_38754|Target_38754|Target_38754
chr1	6531049	6531160	+	Target_38754|Target_38754|Target_38754|Target_38754|Target_38754
chr1	6531547	6531697	+	Target_38754|Target_38754|Target_38754|Target_38754|Target_38754
chr1	6531817	6531868	+	Target_38754|Target_38754|Target_38754|Target_38754|Target_38754
chr1	6532586	6532682	+	Target_38754|Target_38754|Target_38754|Target_38754|Target_38754
chr1	6533045	6533234	+	Target_38754|Target_38754|Target_38754|Target_38754|Target_38754
chr1	6533310	6533514	+	Target_38754|Target_38754|Target_38754|Target_38754|Target_38754
chr1	6534072	6534224	+	Target_38754|Target_38754|Target_38754|Target_38754|Target_38754
chr1	6534510	6534647	+	Target_38754|Target_38754|Target_38754|Target_38754|Target_38754
chr1	6535106	6535198	+	Target_38754|Target_38754|Target_38754|Target_38754|Target_38754
chr1	6535521	6535582	+	Target_38754|Target_38754|Target_38754|Target_38754|Target_38754
chr1	6535990	6536096	+	Target_38754|Target_38754|Target_38754|Target_38754|Target_38754
chr1	6537588	6537718	+	Target_38754|Target_38754|Target_38754|Target_38754|Target_38754
chr1	6545895	6546014	+	Target_38754
chr1	6550504	6550640	+	Target_38754
chr1	6551696	6551760	+	Target_38754
chr1	6556552	6556629	+	Target_38754|Target_38754
chr1	6557379	6557484	+	Target_38754
chr1	6579504	6580069	+	Target_38754
chr1	6581406	6586063	+	Target_38754
chr1	6586755	6586889	+	Target_38754
chr1	6589053	6589231	+	Target_38754
chr1	6592027	6592139	+	Target_38754
chr1	6592522	6592820	+	Target_38754
chr1	6593339	6593501	+	Target_38754
chr1	6601889	6601987	+	Target_38754
chr1	6604885	6604982	+	Target_38754
chr1	6605104	6605240	+	Target_38754
chr1	6609630	6609758	+	Target_38754
chr1	6610455	6610675	+	Target_38754
chr1	6614166	6614658	+	Target_38754
chr1	6615337	6615624	+	Target_38754|Target_38754
chr1	6630968	6631275	+	Target_38754|Target_38754
chr1	6634690	6635452	+	Target_38754
chr1	6636474	6636687	+	Target_38754|Target_38754
chr1	6637009	6637130	+	Target_38754|Target_38754
chr1	6638712	6639817	+	Target_38754|Target_38754
chr1	6640062	6640196	+	Target_38754
chr1	6640600	6641359	+	Target_38754
chr1	6642117	6642359	+	Target_38754
chr1	6645978	6646090	+	Target_38754
chr1	6646754	6646847	+	Target_38754
chr1	6647264	6647351	+	Target_38754
chr1	6647537	6647692	+	Target_38754
chr1	6648119	6648256	+	Target_38754
chr1	6648337	6648502	+	Target_38754
chr1	6648815	6648904	+	Target_38754
chr1	6648975	6649340	+	Target_38754
chr1	6650783	6653718	+	Target_38754
chr1	6655544	6655617	+	Target_38754
chr1	6659106	6659512	+	Target_38754
chr1	6661856	6662929	+	Target_38754
chr1	6673755	6674165	+	Target_38754
chr1	6676816	6676918	+	Target_38754
chr1	6679862	6680397	+	Target_38754
chr1	6681470	6684093	+	Target_38754
chr1	6684924	6685014	+	Target_38754
chr1	6685209	6685352	+	Target_38754|Target_38754|Target_38754
chr1	6688558	6688751	+	Target_38754|Target_38754|Target_38754
chr1	6690347	6690413	+	Target_38754|Target_38754|Target_38754
chr1	6692429	6692555	+	Target_38754|Target_38754|Target_38754
chr1	6692855	6693642	+	Target_38754|Target_38754
chr1	6694079	6695760	+	Target_38754|Target_38754
chr1	6696176	6696306	+	Target_38754
chr1	6697257	6697400	+	Target_38754
chr1	6697506	6697564	+	Target_38754
chr1	6698354	6698424	+	Target_38754
chr1	6699961	6700117	+	Target_38754
chr1	6704617	6704734	+	Target_38754
chr1	6705100	6705186	+	Target_38754
chr1	6705848	6706038	+	Target_38754
chr1	6711588	6711662	+	Target_38754
chr1	6712888	6713011	+	Target_38754
chr1	6713970	6714099	+	Target_38754
chr1	6727768	6727870	+	Target_38754
chr1	6738453	6738527	+	Target_38754
chr1	6740967	6741097	+	Target_38754
chr1	6761788	6761966	+	Target_38754
chr1	6845383	6845635	+	Target_38754|Target_38754|Target_38754|Target_38754
chr1	6880240	6880310	+	Target_38754|Target_38754|Target_38754
chr1	6885151	6885270	+	Target_38754|Target_38754|Target_38754|Target_38754
chr1	6931816	6932107	+	Target_38754|Target_38754
chr1	6947713	6948261	+	Target_38754|Target_38754
chr1	7151363	7151431	+	Target_38754
chr1	7309550	7309686	+	Target_38754
chr1	7527889	7527961	+	Target_38754
chr1	7700459	7700613	+	Target_38754
chr1	7721785	7721926	+	Target_38754
chr1	7723412	7725259	+	Target_38754
chr1	7730970	7731097	+	Target_38754
chr1	7737658	7737793	+	Target_38754
chr1	7792507	7792659	+	Target_38754
chr1	7796403	7796600	+	Target_38754
chr1	7796990	7797069	+	Target_38754
chr1	7797314	7797630	+	Target_38754
chr1	7798018	7798542	+	Target_38754
chr1	7804894	7805082	+	Target_38754
chr1	7805904	7806151	+	Target_38754
chr1	7807769	7807841	+	Target_38754
chr1	7811258	7811452	+	Target_38754
chr1	7812518	7812593	+	Target_38754
chr1	7815697	7815728	+	Target_38754
chr1	7826518	7829766	+	Target_38754
chr1	7831328	7831445	+	Target_38754
chr1	7833501	7833571	+	Target_38754
chr1	7837219	7837378	+	Target_38754
chr1	7838177	7838229	+	Target_38754
chr1	7839685	7841492	+	Target_38754
chr1	7844762	7845065	+	Target_38754
chr1	7845500	7845646	+	Target_38754
chr1	7846780	7846896	+	Target_38754
chr1	7848104	7848306	+	Target_38754
chr1	7854019	7854068	+	Target_38754
chr1	7858584	7858733	+	Target_38754
chr1	7861172	7861251	+	Target_38754
chr1	7863106	7863213	+	Target_38754
chr1	7863751	7863908	+	Target_38754
chr1	7868952	7869058	+	Target_38754
chr1	7869952	7870081	+	Target_38754
chr1	7870497	7870627	+	Target_38754
chr1	7879344	7879480	+	Target_38754
chr1	7880174	7880299	+	Target_38754
chr1	7880526	7880700	+	Target_38754
chr1	7886539	7886770	+	Target_38754
chr1	7887177	7887875	+	Target_38754
chr1	7889896	7890221	+	Target_38754
chr1	7895821	7896005	+	Target_38754
chr1	7897058	7897209	+	Target_38754
chr1	7902731	7905237	+	Target_38754
chr1	7907671	7907942	+	Target_38754|Target_38754
chr1	7909699	7909743	+	Target_38754|Target_38754
chr1	7910871	7910982	+	Target_38754|Target_38754
chr1	7912960	7913104	+	Target_38754|Target_38754
chr1	7913366	7913551	+	Target_38754
chr1	7975930	7980983	+	Target_38754
chr1	7993221	7993356	+	Target_38754
chr1	7995072	7995203	+	Target_38754
chr1	7997749	7997816	+	Target_38754
chr1	7998252	7998390	+	Target_38754
chr1	7998780	7998888	+	Target_38754
chr1	7999954	8000138	+	Target_38754
chr1	8000843	8000993	+	Target_38754
chr1	8003198	8003225	+	Target_38754
chr1	8021713	8021853	+	Target_38754|Target_38754
chr1	8022822	8022935	+	Target_38754|Target_38754
chr1	8025383	8025485	+	Target_38754|Target_38754
chr1	8029404	8029464	+	Target_38754|Target_38754
chr1	8030953	8031023	+	Target_38754|Target_38754
chr1	8037711	8037798	+	Target_38754|Target_38754
chr1	8044953	8045342	+	Target_38754|Target_38754
chr1	8071778	8074456	+	Target_38754
chr1	8075367	8075444	+	Target_38754
chr1	8075554	8075752	+	Target_38754
chr1	8086217	8086393	+	Target_38754
chr1	8384389	8384786	+	Target_38754
chr1	8385357	8385450	+	Target_38754
chr1	8385877	8386102	+	Target_38754
chr1	8390268	8390996	+	Target_38754
chr1	8395496	8395650	+	Target_38754
chr1	8397875	8398052	+	Target_38754
chr1	8399552	8399758	+	Target_38754
chr1	8403806	8404227	+	Target_38754
chr1	8412463	8415180	+	Target_38754|Target_38754|Target_38754
chr1	8415478	8415659	+	Target_38754|Target_38754|Target_38754
chr1	8416159	8416306	+	Target_38754|Target_38754|Target_38754
chr1	8418255	8418976	+	Target_38754|Target_38754|Target_38754
chr1	8419823	8420046	+	Target_38754|Target_38754|Target_38754
chr1	8420171	8421550	+	Target_38754|Target_38754|Target_38754
chr1	8421822	8421936	+	Target_38754|Target_38754|Target_38754
chr1	8422742	8422904	+	Target_38754|Target_38754|Target_38754
chr1	8424115	8424315	+	Target_38754|Target_38754|Target_38754
chr1	8424805	8424898	+	Target_38754|Target_38754|Target_38754
chr1	8425871	8426034	+	Target_38754|Target_38754|Target_38754
chr1	8482786	8482867	+	Target_38754|Target_38754|Target_38754
chr1	8483620	8483747	+	Target_38754
chr1	8525984	8526083	+	Target_38754|Target_38754
chr1	8555122	8555222	+	Target_38754|Target_38754
chr1	8557464	8557589	+	Target_38754|Target_38754
chr1	8568685	8568734	+	Target_38754|Target_38754
chr1	8601272	8601377	+	Target_38754|Target_38754
chr1	8616533	8616630	+	Target_38754|Target_38754
chr1	8617476	8617582	+	Target_38754|Target_38754
chr1	8674619	8674745	+	Target_38754|Target_38754
chr1	8684368	8684439	+	Target_38754|Target_38754
chr1	8716031	8716500	+	Target_38754|Target_38754
chr1	8852462	8852647	+	Target_38754
chr1	8877218	8877699	+	Target_38754|Target_38754
chr1	8921058	8921488	+	Target_38754|Target_38754
chr1	8922945	8923004	+	Target_38754|Target_38754
chr1	8923293	8923402	+	Target_38754|Target_38754
chr1	8923949	8924151	+	Target_38754|Target_38754
chr1	8925343	8925541	+	Target_38754|Target_38754
chr1	8926337	8926560	+	Target_38754|Target_38754
chr1	8927175	8927309	+	Target_38754|Target_38754
chr1	8928046	8928116	+	Target_38754|Target_38754
chr1	8930510	8931635	+	Target_38754|Target_38754
chr1	8931949	8932045	+	Target_38754
chr1	8934882	8934976	+	Target_38754
chr1	8938638	8939151	+	Target_38754|Target_38754
chr1	8939623	8939943	+	Target_38754
chr1	9005921	9006024	+	Target_38754
chr1	9009321	9009501	+	Target_38754
chr1	9017195	9017344	+	Target_38754
chr1	9018968	9019061	+	Target_38754
chr1	9022645	9022715	+	Target_38754
chr1	9027717	9027875	+	Target_38754
chr1	9030925	9031040	+	Target_38754
chr1	9034680	9035148	+	Target_38754
chr1	9063358	9063577	+	Target_38754
chr1	9064810	9064938	+	Target_38754
chr1	9067368	9067444	+	Target_38754
chr1	9070201	9070303	+	Target_38754
chr1	9073583	9073694	+	Target_38754
chr1	9074739	9074927	+	Target_38754
chr1	9075175	9075301	+	Target_38754
chr1	9078281	9078434	+	Target_38754
chr1	9079267	9079392	+	Target_38754
chr1	9082976	9083137	+	Target_38754
chr1	9085034	9085133	+	Target_38754
chr1	9086353	9086404	+	Target_38754
chr1	9097004	9097848	+	Target_38754
chr1	9097955	9098083	+	Target_38754
chr1	9098489	9098565	+	Target_38754
chr1	9098886	9098988	+	Target_38754
chr1	9099610	9099721	+	Target_38754
chr1	9099858	9100046	+	Target_38754
chr1	9100122	9100248	+	Target_38754
chr1	9101426	9101996	+	Target_38754|Target_38754
chr1	9107668	9107793	+	Target_38754|Target_38754
chr1	9117506	9117667	+	Target_38754|Target_38754
chr1	9118210	9118309	+	Target_38754|Target_38754
chr1	9129562	9129887	+	Target_38754|Target_38754
chr1	9164475	9164693	+	Target_38754
chr1	9165544	9165739	+	Target_38754
chr1	9171334	9171548	+	Target_38754
chr1	9188703	9189229	+	Target_38754
chr1	9211726	9211836	+	Target_38754
chr1	9294862	9295125	+	Target_38754
chr1	9304983	9305620	+	Target_38754
chr1	9307024	9307142	+	Target_38754
chr1	9322117	9322387	+	Target_38754
chr1	9323567	9331394	+	Target_38754
chr1	9352940	9353130	+	Target_38754
chr1	9415801	9416644	+	Target_38754
chr1	9427506	9429590	+	Target_38754
chr1	9599527	9599806	+	Target_38754
chr1	9613683	9613863	+	Target_38754
chr1	9627341	9627419	+	Target_38754
chr1	9630315	9630416	+	Target_38754
chr1	9633403	9633470	+	Target_38754
chr1	9640011	9640292	+	Target_38754
chr1	9642356	9642831	+	Target_38754
chr1	9648931	9649101	+	Target_38754|Target_38754
chr1	9655947	9656068	+	Target_38754|Target_38754
chr1	9656916	9657111	+	Target_38754|Target_38754
chr1	9658506	9658683	+	Target_38754|Target_38754
chr1	9661162	9661512	+	Target_38754|Target_38754
chr1	9662126	9665020	+	Target_38754|Target_38754
chr1	9667614	9667847	+	Target_38754
chr1	9669897	9669969	+	Target_38754
chr1	9670563	9670863	+	Target_38754
chr1	9671810	9671948	+	Target_38754
chr1	9673043	9674935	+	Target_38754
chr1	9711789	9711860	+	Target_38754
chr1	9712667	9714101	+	Target_38754
chr1	9714255	9714644	+	Target_38754
chr1	9751524	9751629	+	Target_38754
chr1	9770481	9770654	+	Target_38754
chr1	9775598	9775827	+	Target_38754
chr1	9775906	9776136	+	Target_38754
chr1	9776497	9776677	+	Target_38754
chr1	9777016	9777166	+	Target_38754
chr1	9777594	9777684	+	Target_38754
chr1	9778751	9778973	+	Target_38754
chr1	9779978	9780075	+	Target_38754
chr1	9780169	9780300	+	Target_38754
chr1	9780668	9780719	+	Target_38754
chr1	9780799	9780967	+	Target_38754
chr1	9781184	9781306	+	Target_38754
chr1	9781501	9781645	+	Target_38754
chr1	9781818	9781918	+	Target_38754
chr1	9782032	9782211	+	Target_38754
chr1	9782301	9782414	+	Target_38754
chr1	9782585	9782664	+	Target_38754
chr1	9783182	9783350	+	Target_38754
chr1	9784026	9784150	+	Target_38754
chr1	9784333	9784479	+	Target_38754
chr1	9784861	9784994	+	Target_38754
chr1	9786966	9790763	+	Target_38754|Target_38754|Target_38754
chr1	9791263	9791448	+	Target_38754|Target_38754
chr1	9791818	9791954	+	Target_38754|Target_38754
chr1	9793458	9793604	+	Target_38754|Target_38754
chr1	9794029	9794200	+	Target_38754|Target_38754
chr1	9795005	9795232	+	Target_38754|Target_38754
chr1	9795524	9795673	+	Target_38754|Target_38754
chr1	9795942	9796100	+	Target_38754|Target_38754
chr1	9797555	9797612	+	Target_38754|Target_38754
chr1	9801151	9801314	+	Target_38754|Target_38754
chr1	9803941	9804063	+	Target_38754|Target_38754
chr1	9804452	9804701	+	Target_38754|Target_38754
chr1	9809518	9809704	+	Target_38754|Target_38754
chr1	9809821	9809971	+	Target_38754|Target_38754
chr1	9811530	9811739	+	Target_38754|Target_38754
chr1	9815171	9815367	+	Target_38754|Target_38754
chr1	9816538	9816568	+	Target_38754
chr1	9833329	9833452	+	Target_38754|Target_38754
chr1	9883700	9884550	+	Target_38754|Target_38754
chr1	9908333	9910834	+	Target_38754|Target_38754
chr1	9931244	9931335	+	Target_38754|Target_38754
chr1	9932026	9932146	+	Target_38754|Target_38754
chr1	9937962	9938047	+	Target_38754|Target_38754
chr1	9943762	9943796	+	Target_38754
chr1	9970152	9970316	+	Target_38754|Target_38754
chr1	9989775	9990515	+	Target_38754
chr1	9991948	9992030	+	Target_38754
chr1	9992860	9992956	+	Target_38754
chr1	9994819	9994918	+	Target_38754
chr1	9995549	9995685	+	Target_38754
chr1	9996576	9996685	+	Target_38754
chr1	10002681	10002826	+	Target_38754
chr1	10003485	10003573	+	Target_38754
chr1	10032075	10032246	+	Target_38754
chr1	10035649	10035833	+	Target_38754
chr1	10041088	10041228	+	Target_38754
chr1	10042358	10045556	+	Target_38754
chr1	10057254	10057389	+	Target_38754
chr1	10067627	10067806	+	Target_38754
chr1	10068230	10068332	+	Target_38754
chr1	10075839	10076078	+	Target_38754
chr1	10093040	10093752	+	Target_38754|Target_38754
chr1	10132085	10132272	+	Target_38754|Target_38754
chr1	10155518	10155654	+	Target_38754|Target_38754
chr1	10161165	10161253	+	Target_38754|Target_38754
chr1	10163005	10163150	+	Target_38754|Target_38754
chr1	10165573	10165802	+	Target_38754|Target_38754
chr1	10166254	10166641	+	Target_38754
chr1	10177516	10177658	+	Target_38754|Target_38754
chr1	10179570	10179671	+	Target_38754|Target_38754
chr1	10182019	10182134	+	Target_38754|Target_38754
chr1	10186851	10186935	+	Target_38754|Target_38754
chr1	10189449	10189506	+	Target_38754|Target_38754
chr1	10190557	10190674	+	Target_38754|Target_38754
chr1	10190772	10190871	+	Target_38754|Target_38754
chr1	10192426	10192540	+	Target_38754|Target_38754
chr1	10195045	10195244	+	Target_38754|Target_38754
chr1	10197124	10197263	+	Target_38754|Target_38754
chr1	10204997	10205097	+	Target_38754|Target_38754
chr1	10207020	10207148	+	Target_38754|Target_38754
chr1	10209241	10209340	+	Target_38754|Target_38754
chr1	10211383	10211619	+	Target_38754|Target_38754
chr1	10218413	10218540	+	Target_38754|Target_38754
chr1	10221199	10221344	+	Target_38754|Target_38754
chr1	10228193	10228328	+	Target_38754|Target_38754
chr1	10231195	10231387	+	Target_38754|Target_38754
chr1	10238701	10238876	+	Target_38754|Target_38754
chr1	10239473	10239620	+	Target_38754|Target_38754
chr1	10239952	10241296	+	Target_38754|Target_38754
chr1	10270763	10270936	+	Target_38754|Target_38754
chr1	10292307	10292492	+	Target_38754|Target_38754
chr1	10316304	10316381	+	Target_38754|Target_38754
chr1	10318550	10318730	+	Target_38754|Target_38754
chr1	10321962	10322028	+	Target_38754|Target_38754
chr1	10327437	10327616	+	Target_38754|Target_38754
chr1	10328209	10328321	+	Target_38754|Target_38754
chr1	10331559	10331637	+	Target_38754|Target_38754
chr1	10332298	10332364	+	Target_38754|Target_38754
chr1	10335485	10335561	+	Target_38754|Target_38754
chr1	10336378	10336457	+	Target_38754|Target_38754
chr1	10338043	10338186	+	Target_38754|Target_38754
chr1	10342457	10342591	+	Target_38754|Target_38754
chr1	10351139	10351219	+	Target_38754|Target_38754
chr1	10352104	10352180	+	Target_38754|Target_38754
chr1	10355143	10355223	+	Target_38754|Target_38754
chr1	10355717	10355824	+	Target_38754|Target_38754
chr1	10356639	10356723	+	Target_38754|Target_38754
chr1	10356954	10357135	+	Target_38754|Target_38754
chr1	10357231	10357304	+	Target_38754|Target_38754
chr1	10363220	10368655	+	Target_38754
chr1	10380100	10380194	+	Target_38754
chr1	10381766	10381915	+	Target_38754
chr1	10383941	10384120	+	Target_38754
chr1	10384815	10384953	+	Target_38754
chr1	10386168	10386417	+	Target_38754
chr1	10394577	10394696	+	Target_38754
chr1	10396714	10396800	+	Target_38754
chr1	10397131	10397261	+	Target_38754
chr1	10397428	10397591	+	Target_38754
chr1	10399826	10399917	+	Target_38754
chr1	10402107	10402226	+	Target_38754
chr1	10403289	10403345	+	Target_38754
chr1	10405902	10406011	+	Target_38754
chr1	10407818	10407885	+	Target_38754
chr1	10408706	10408791	+	Target_38754
chr1	10412688	10412794	+	Target_38754
chr1	10420986	10421101	+	Target_38754
chr1	10421749	10421883	+	Target_38754
chr1	10423340	10423402	+	Target_38754
chr1	10425157	10425303	+	Target_38754
chr1	10425466	10425706	+	Target_38754
chr1	10428524	10428596	+	Target_38754
chr1	10431198	10431320	+	Target_38754
chr1	10434373	10434523	+	Target_38754
chr1	10434911	10435104	+	Target_38754
chr1	10435312	10435431	+	Target_38754
chr1	10436602	10441661	+	Target_38754
chr1	10459084	10459182	+	Target_38754
chr1	10459685	10459761	+	Target_38754
chr1	10460449	10460629	+	Target_38754
chr1	10463127	10463193	+	Target_38754
chr1	10464217	10464336	+	Target_38754
chr1	10468127	10468197	+	Target_38754
chr1	10471474	10471609	+	Target_38754
chr1	10473118	10473308	+	Target_38754
chr1	10477043	10477174	+	Target_38754
chr1	10477432	10477566	+	Target_38754
chr1	10478882	10478982	+	Target_38754
chr1	10479473	10479596	+	Target_38754
chr1	10479686	10480201	+	Target_38754
chr1	10490158	10490625	+	Target_38754|Target_38754|Target_38754
chr1	10490803	10491458	+	Target_38754|Target_38754|Target_38754
chr1	10493898	10494022	+	Target_38754|Target_38754|Target_38754|Target_38754
chr1	10494713	10494747	+	Target_38754|Target_38754|Target_38754|Target_38754|Target_38754
chr1	10500403	10500470	+	Target_38754|Target_38754|Target_38754|Target_38754|Target_38754
chr1	10502321	10502872	+	Target_38754|Target_38754
chr1	10509775	10510379	+	Target_38754
chr1	10511433	10512060	+	Target_38754|Target_38754|Target_38754|Target_38754|Target_38754
chr1	10520602	10523266	+	Target_38754|Target_38754|Target_38754
chr1	10523487	10523677	+	Target_38754|Target_38754
chr1	10527246	10527389	+	Target_38754|Target_38754
chr1	10529233	10529395	+	Target_38754|Target_38754
chr1	10532379	10532613	+	Target_38754|Target_38754
chr1	10535002	10535059	+	Target_38754
chr1	10555330	10555378	+	Target_38754
chr1	10596269	10596354	+	Target_38754
chr1	10659294	10659423	+	Target_38754
chr1	10678388	10678474	+	Target_38754
chr1	10683075	10683178	+	Target_38754
chr1	10684396	10684494	+	Target_38754
chr1	10687328	10687420	+	Target_38754
chr1	10689587	10690815	+	Target_38754
chr1	10696665	10700116	+	Target_38754
chr1	10702915	10703057	+	Target_38754
chr1	10703216	10703368	+	Target_38754
chr1	10704973	10705145	+	Target_38754
chr1	10706184	10706383	+	Target_38754
chr1	10707269	10708196	+	Target_38754|Target_38754
chr1	10709126	10709249	+	Target_38754|Target_38754
chr1	10709339	10709494	+	Target_38754|Target_38754
chr1	10710748	10710812	+	Target_38754|Target_38754
chr1	10710997	10711133	+	Target_38754|Target_38754
chr1	10713433	10714275	+	Target_38754|Target_38754
chr1	10714475	10714648	+	Target_38754|Target_38754
chr1	10715705	10715870	+	Target_38754|Target_38754
chr1	10716702	10716793	+	Target_38754|Target_38754
chr1	10718564	10718633	+	Target_38754|Target_38754
chr1	10719758	10720593	+	Target_38754|Target_38754
chr1	10725139	10725628	+	Target_38754|Target_38754
chr1	10753930	10753969	+	Target_38754|Target_38754
chr1	10765548	10765601	+	Target_38754|Target_38754
chr1	10820757	10820914	+	Target_38754|Target_38754
chr1	10856620	10856707	+	Target_38754|Target_38754
chr1	11006529	11006798	+	Target_38754
chr1	11007699	11008901	+	Target_38754
chr1	11009680	11009871	+	Target_38754
chr1	11014075	11014199	+	Target_38754
chr1	11015046	11015243	+	Target_38754
chr1	11017079	11017164	+	Target_38754
chr1	11017672	11017810	+	Target_38754
chr1	11018770	11018809	+	Target_38754
chr1	11024184	11024328	+	Target_38754
chr1	11026414	11026539	+	Target_38754
chr1	11030026	11030146	+	Target_38754
chr1	11036212	11036313	+	Target_38754
chr1	11042068	11042094	+	Target_38754
chr1	11072678	11072800	+	Target_38754
chr1	11073772	11074022	+	Target_38754
chr1	11076900	11077064	+	Target_38754
chr1	11078789	11078930	+	Target_38754
chr1	11080485	11080656	+	Target_38754
chr1	11082180	11085549	+	Target_38754
chr1	11086579	11087705	+	Target_38754
chr1	11090232	11090307	+	Target_38754
chr1	11090804	11090939	+	Target_38754
chr1	11094884	11094963	+	Target_38754
chr1	11097749	11097868	+	Target_38754
chr1	11102931	11103079	+	Target_38754
chr1	11103395	11103592	+	Target_38754
chr1	11104854	11105010	+	Target_38754
chr1	11105464	11105596	+	Target_38754|Target_38754
chr1	11106612	11106790	+	Target_38754|Target_38754
chr1	11106947	11107176	+	Target_38754|Target_38754
chr1	11107259	11107296	+	Target_38754|Target_38754
chr1	11114648	11114942	+	Target_38754
chr1	11115018	11115141	+	Target_38754
chr1	11115837	11115983	+	Target_38754
chr1	11116067	11116151	+	Target_38754
chr1	11116660	11116814	+	Target_38754
chr1	11118856	11118949	+	Target_38754
chr1	11119281	11119402	+	Target_38754
chr1	11119833	11120091	+	Target_38754
chr1	11126675	11126805	+	Target_38754|Target_38754
chr1	11128064	11128141	+	Target_38754|Target_38754
chr1	11128701	11128763	+	Target_38754|Target_38754
chr1	11129615	11129787	+	Target_38754|Target_38754
chr1	11130956	11131030	+	Target_38754|Target_38754
chr1	11132143	11132228	+	Target_38754|Target_38754
chr1	11133990	11134065	+	Target_38754
chr1	11134287	11134383	+	Target_38754|Target_38754
chr1	11136898	11137005	+	Target_38754|Target_38754
chr1	11137421	11137500	+	Target_38754|Target_38754
chr1	11137657	11137708	+	Target_38754|Target_38754
chr1	11139767	11139879	+	Target_38754|Target_38754
chr1	11140555	11140606	+	Target_38754|Target_38754
chr1	11140820	11140969	+	Target_38754|Target_38754
chr1	11141138	11141295	+	Target_38754|Target_38754
chr1	11142744	11142935	+	Target_38754|Target_38754
chr1	11147504	11147648	+	Target_38754|Target_38754
chr1	11147856	11147967	+	Target_38754|Target_38754
chr1	11148179	11148255	+	Target_38754|Target_38754
chr1	11150610	11150725	+	Target_38754|Target_38754
chr1	11151070	11151236	+	Target_38754|Target_38754
chr1	11151549	11151654	+	Target_38754|Target_38754
chr1	11155814	11155938	+	Target_38754|Target_38754
chr1	11158076	11158213	+	Target_38754|Target_38754
chr1	11159777	11159938	+	Target_38754|Target_38754
chr1	11166587	11167557	+	Target_38754
chr1	11168237	11168343	+	Target_38754
chr1	11169346	11169427	+	Target_38754
chr1	11169705	11169786	+	Target_38754
chr1	11172908	11172974	+	Target_38754
chr1	11174374	11174510	+	Target_38754
chr1	11174869	11174944	+	Target_38754
chr1	11175452	11175525	+	Target_38754
chr1	11177060	11177143	+	Target_38754
chr1	11181302	11181425	+	Target_38754
chr1	11182035	11182183	+	Target_38754
chr1	11184554	11184690	+	Target_38754
chr1	11186678	11186853	+	Target_38754
chr1	11187066	11187201	+	Target_38754
chr1	11187680	11187863	+	Target_38754
chr1	11188060	11188183	+	Target_38754
chr1	11188510	11188609	+	Target_38754
chr1	11188911	11189008	+	Target_38754
chr1	11189794	11189895	+	Target_38754
chr1	11190585	11190834	+	Target_38754
chr1	11193136	11193254	+	Target_38754
chr1	11194407	11194523	+	Target_38754
chr1	11199360	11199492	+	Target_38754
chr1	11199589	11199715	+	Target_38754
chr1	11204704	11204812	+	Target_38754
chr1	11205024	11205102	+	Target_38754
chr1	11206732	11206848	+	Target_38754
chr1	11210182	11210283	+	Target_38754
chr1	11217208	11217348	+	Target_38754
chr1	11227498	11227574	+	Target_38754
chr1	11249397	11250012	+	Target_38754
chr1	11252326	11252427	+	Target_38754
chr1	11253636	11253831	+	Target_38754
chr1	11254517	11254716	+	Target_38754
chr1	11254910	11256038	+	Target_38754
chr1	11259314	11259460	+	Target_38754
chr1	11259597	11259760	+	Target_38754
chr1	11264617	11264760	+	Target_38754
chr1	11269368	11269515	+	Target_38754
chr1	11270870	11270963	+	Target_38754
chr1	11272368	11272531	+	Target_38754
chr1	11272852	11272965	+	Target_38754
chr1	11273455	11273623	+	Target_38754
chr1	11276204	11276291	+	Target_38754
chr1	11288724	11288975	+	Target_38754
chr1	11290981	11291111	+	Target_38754
chr1	11291356	11291491	+	Target_38754
chr1	11292492	11292585	+	Target_38754
chr1	11293454	11293544	+	Target_38754
chr1	11294199	11294322	+	Target_38754
chr1	11297899	11298105	+	Target_38754
chr1	11298458	11298674	+	Target_38754
chr1	11300359	11300604	+	Target_38754
chr1	11301609	11301738	+	Target_38754
chr1	11303170	11303357	+	Target_38754
chr1	11307681	11307790	+	Target_38754
chr1	11307875	11308151	+	Target_38754
chr1	11313895	11314030	+	Target_38754
chr1	11316048	11316249	+	Target_38754
chr1	11316989	11317222	+	Target_38754
chr1	11318541	11318650	+	Target_38754
chr1	11319304	11319480	+	Target_38754
chr1	11322501	11322608	+	Target_38754
chr1	11333254	11334117	+	Target_38754
chr1	11345700	11348491	+	Target_38754
chr1	11539294	11539429	+	Target_38754
chr1	11561046	11562145	+	Target_38754
chr1	11562734	11562954	+	Target_38754
chr1	11574446	11574583	+	Target_38754
chr1	11575425	11575560	+	Target_38754
chr1	11576057	11576218	+	Target_38754
chr1	11577519	11577659	+	Target_38754
chr1	11579411	11579560	+	Target_38754
chr1	11579775	11579937	+	Target_38754
chr1	11580743	11580905	+	Target_38754
chr1	11583998	11584112	+	Target_38754
chr1	11585232	11585369	+	Target_38754
chr1	11586707	11586892	+	Target_38754
chr1	11589612	11589743	+	Target_38754
chr1	11589843	11590016	+	Target_38754
chr1	11590963	11591090	+	Target_38754
chr1	11591621	11591767	+	Target_38754
chr1	11594437	11594597	+	Target_38754
chr1	11595067	11595181	+	Target_38754
chr1	11595534	11595701	+	Target_38754
chr1	11596380	11597640	+	Target_38754
chr1	11708417	11708885	+	Target_38754
chr1	11709143	11709282	+	Target_38754
chr1	11709835	11709931	+	Target_38754
chr1	11710001	11710131	+	Target_38754
chr1	11710522	11710891	+	Target_38754
chr1	11714375	11714888	+	Target_38754|Target_38754
chr1	11714913	11715009	+	Target_38754|Target_38754|Target_38754
chr1	11715384	11715756	+	Target_38754
chr1	11715862	11716157	+	Target_38754|Target_38754|Target_38754|Target_38754
chr1	11718323	11718450	+	Target_38754|Target_38754|Target_38754|Target_38754
chr1	11718589	11718685	+	Target_38754|Target_38754
chr1	11718792	11718928	+	Target_38754|Target_38754|Target_38754|Target_38754
chr1	11721186	11723384	+	Target_38754|Target_38754|Target_38754|Target_38754
chr1	11724149	11724312	+	Target_38754
chr1	11728712	11729001	+	Target_38754
chr1	11731322	11731449	+	Target_38754
chr1	11731984	11732080	+	Target_38754
chr1	11733333	11733469	+	Target_38754
chr1	11733671	11734409	+	Target_38754
chr1	11734536	11734873	+	Target_38754|Target_38754
chr1	11735138	11735231	+	Target_38754|Target_38754
chr1	11735714	11735788	+	Target_38754|Target_38754
chr1	11736102	11736197	+	Target_38754|Target_38754
chr1	11736904	11737005	+	Target_38754|Target_38754
chr1	11737599	11737671	+	Target_38754|Target_38754
chr1	11740409	11740528	+	Target_38754|Target_38754
chr1	11740618	11740670	+	Target_38754|Target_38754
chr1	11741095	11741271	+	Target_38754
chr1	11751469	11751678	+	Target_38754
chr1	11751780	11751910	+	Target_38754
chr1	11766305	11766766	+	Target_38754
chr1	11769331	11769522	+	Target_38754
chr1	11771907	11772022	+	Target_38754
chr1	11772396	11772486	+	Target_38754
chr1	11775175	11775265	+	Target_38754
chr1	11779640	11780336	+	Target_38754
chr1	11796141	11796292	+	Target_38754|Target_38754|Target_38754|Target_38754|Target_38754
chr1	11805859	11805894	+	Target_38754|Target_38754|Target_38754|Target_38754
chr1	11806183	11806280	+	Target_38754|Target_38754
chr1	11807496	11807602	+	Target_38754|Target_38754|Target_38754|Target_38754|Target_38754
chr1	11808471	11808667	+	Target_38754|Target_38754|Target_38754|Target_38754|Target_38754
chr1	11810133	11810828	+	Target_38754|Target_38754|Target_38754|Target_38754|Target_38754
chr1	11845786	11850955	+	Target_38754
chr1	11851263	11851383	+	Target_38754
chr1	11852334	11852436	+	Target_38754
chr1	11853963	11854146	+	Target_38754
chr1	11854414	11854595	+	Target_38754
chr1	11854785	11854920	+	Target_38754
chr1	11855154	11855405	+	Target_38754
chr1	11856262	11856456	+	Target_38754
chr1	11860268	11860379	+	Target_38754
chr1	11861217	11861456	+	Target_38754
chr1	11862937	11863186	+	Target_38754
chr1	11865944	11866406	+	Target_38754|Target_38754|Target_38754|Target_38754|Target_38754|Target_38754|Target_38754
chr1	11867187	11867247	+	Target_38754|Target_38754|Target_38754|Target_38754|Target_38754|Target_38754
chr1	11875902	11875968	+	Target_38754|Target_38754|Target_38754|Target_38754|Target_38754
chr1	11876671	11876737	+	Target_38754|Target_38754|Target_38754|Target_38754|Target_38754|Target_38754
chr1	11879544	11879611	+	Target_38754|Target_38754|Target_38754|Target_38754|Target_38754|Target_38754
chr1	11882751	11882858	+	Target_38754|Target_38754|Target_38754|Target_38754|Target_38754|Target_38754
chr1	11883763	11883890	+	Target_38754|Target_38754|Target_38754|Target_38754|Target_38754|Target_38754
chr1	11884542	11884610	+	Target_38754|Target_38754|Target_38754|Target_38754|Target_38754|Target_38754
chr1	11886212	11886281	+	Target_38754|Target_38754|Target_38754|Target_38754|Target_38754|Target_38754
chr1	11887145	11887278	+	Target_38754|Target_38754|Target_38754|Target_38754|Target_38754|Target_38754
chr1	11888162	11888276	+	Target_38754|Target_38754|Target_38754|Target_38754|Target_38754|Target_38754
chr1	11888514	11888681	+	Target_38754|Target_38754|Target_38754
chr1	11889252	11889379	+	Target_38754|Target_38754|Target_38754|Target_38754
chr1	11893571	11893695	+	Target_38754|Target_38754|Target_38754
chr1	11893933	11894087	+	Target_38754|Target_38754|Target_38754
chr1	11894292	11894452	+	Target_38754|Target_38754|Target_38754
chr1	11894540	11894647	+	Target_38754|Target_38754|Target_38754
chr1	11896023	11896210	+	Target_38754|Target_38754|Target_38754
chr1	11897055	11897213	+	Target_38754|Target_38754|Target_38754
chr1	11897399	11897556	+	Target_38754|Target_38754|Target_38754
chr1	11898391	11898499	+	Target_38754|Target_38754|Target_38754
chr1	11898591	11898717	+	Target_38754|Target_38754|Target_38754
chr1	11900199	11903201	+	Target_38754|Target_38754|Target_38754|Target_38754
chr1	11903760	11904130	+	Target_38754
chr1	11905603	11906071	+	Target_38754|Target_38754
chr1	11907169	11907840	+	Target_38754|Target_38754|Target_38754
chr1	11917520	11917728	+	Target_38754
chr1	11918270	11918526	+	Target_38754
chr1	11918758	11918992	+	Target_38754
chr1	11979644	11980389	+	Target_38754
chr1	11982692	11983546	+	Target_38754
chr1	11985261	11986485	+	Target_38754
chr1	11994723	11994912	+	Target_38754
chr1	12008032	12008124	+	Target_38754
chr1	12009829	12009963	+	Target_38754
chr1	12010413	12010577	+	Target_38754
chr1	12012679	12012792	+	Target_38754
chr1	12014886	12014950	+	Target_38754
chr1	12016973	12017071	+	Target_38754
chr1	12017898	12018000	+	Target_38754
chr1	12018572	12018704	+	Target_38754
chr1	12020702	12020824	+	Target_38754
chr1	12023588	12023693	+	Target_38754
chr1	12024231	12024357	+	Target_38754
chr1	12024700	12024842	+	Target_38754
chr1	12025536	12025650	+	Target_38754
chr1	12026307	12026373	+	Target_38754
chr1	12027043	12027148	+	Target_38754
chr1	12030726	12030873	+	Target_38754
chr1	12032928	12033054	+	Target_38754
chr1	12034709	12035599	+	Target_38754
chr1	12040237	12040541	+	Target_38754|Target_38754
chr1	12042026	12042171	+	Target_38754
chr1	12049221	12049400	+	Target_38754|Target_38754
chr1	12052611	12052747	+	Target_38754|Target_38754
chr1	12056212	12056375	+	Target_38754|Target_38754
chr1	12057353	12057478	+	Target_38754|Target_38754
chr1	12058826	12058935	+	Target_38754|Target_38754
chr1	12059044	12059152	+	Target_38754|Target_38754
chr1	12061457	12061611	+	Target_38754|Target_38754
chr1	12061825	12061893	+	Target_38754|Target_38754
chr1	12062038	12062160	+	Target_38754|Target_38754
chr1	12064048	12064175	+	Target_38754|Target_38754
chr1	12064565	12064670	+	Target_38754|Target_38754
chr1	12064881	12064984	+	Target_38754|Target_38754
chr1	12065767	12065988	+	Target_38754|Target_38754
chr1	12066594	12066750	+	Target_38754|Target_38754
chr1	12067109	12067306	+	Target_38754|Target_38754
chr1	12069648	12069783	+	Target_38754|Target_38754
chr1	12071552	12073572	+	Target_38754|Target_38754
chr1	12079298	12079609	+	Target_38754
chr1	12081701	12081897	+	Target_38754
chr1	12082151	12082499	+	Target_38754
chr1	12082889	12082974	+	Target_38754
chr1	12089089	12089198	+	Target_38754
chr1	12089279	12089338	+	Target_38754
chr1	12089821	12089951	+	Target_38754
chr1	12090084	12090181	+	Target_38754
chr1	12091322	12091460	+	Target_38754
chr1	12091778	12092106	+	Target_38754
chr1	12123433	12123718	+	Target_38754
chr1	12144520	12144608	+	Target_38754
chr1	12157157	12157274	+	Target_38754
chr1	12164435	12164588	+	Target_38754
chr1	12169622	12169713	+	Target_38754
chr1	12170097	12170261	+	Target_38754
chr1	12171954	12172071	+	Target_38754
chr1	12175633	12175786	+	Target_38754
chr1	12183340	12183434	+	Target_38754
chr1	12183771	12183884	+	Target_38754
chr1	12185957	12186109	+	Target_38754|Target_38754
chr1	12186239	12186293	+	Target_38754|Target_38754
chr1	12195644	12195670	+	Target_38754|Target_38754
chr1	12198285	12198493	+	Target_38754|Target_38754
chr1	12202343	12204264	+	Target_38754|Target_38754
chr1	12227059	12227226	+	Target_38754
chr1	12248852	12248952	+	Target_38754
chr1	12251013	12251142	+	Target_38754
chr1	12251761	12251980	+	Target_38754|Target_38754
chr1	12252487	12252581	+	Target_38754
chr1	12252919	12253155	+	Target_38754
chr1	12254011	12254089	+	Target_38754
chr1	12254640	12254675	+	Target_38754
chr1	12262023	12262228	+	Target_38754
chr1	12266796	12269277	+	Target_38754
chr1	12290112	12290177	+	Target_38754|Target_38754
chr1	12294247	12294420	+	Target_38754|Target_38754
chr1	12302569	12302647	+	Target_38754|Target_38754
chr1	12304302	12304493	+	Target_38754|Target_38754
chr1	12304593	12304674	+	Target_38754|Target_38754
chr1	12309279	12309396	+	Target_38754|Target_38754
chr1	12313778	12313883	+	Target_38754|Target_38754
chr1	12316389	12316560	+	Target_38754|Target_38754
chr1	12317043	12317144	+	Target_38754|Target_38754
chr1	12317991	12318160	+	Target_38754|Target_38754
chr1	12320749	12320851	+	Target_38754|Target_38754
chr1	12321004	12321206	+	Target_38754|Target_38754
chr1	12321957	12322137	+	Target_38754|Target_38754
chr1	12326937	12327068	+	Target_38754|Target_38754
chr1	12327901	12327977	+	Target_38754|Target_38754
chr1	12328762	12328933	+	Target_38754|Target_38754
chr1	12331050	12331181	+	Target_38754|Target_38754
chr1	12333059	12333192	+	Target_38754|Target_38754
chr1	12335881	12338095	+	Target_38754|Target_38754
chr1	12339555	12339707	+	Target_38754|Target_38754
chr1	12342761	12343793	+	Target_38754|Target_38754
chr1	12348279	12348370	+	Target_38754|Target_38754
chr1	12351054	12351181	+	Target_38754|Target_38754
chr1	12353580	12353761	+	Target_38754|Target_38754
chr1	12359258	12359441	+	Target_38754|Target_38754
chr1	12364562	12364785	+	Target_38754|Target_38754
chr1	12368487	12368698	+	Target_38754|Target_38754
chr1	12371510	12371682	+	Target_38754|Target_38754
chr1	12371869	12371982	+	Target_38754|Target_38754
chr1	12374171	12374384	+	Target_38754|Target_38754
chr1	12378128	12378394	+	Target_38754|Target_38754
chr1	12379553	12379687	+	Target_38754|Target_38754
chr1	12381865	12382021	+	Target_38754|Target_38754
chr1	12382592	12382803	+	Target_38754|Target_38754
chr1	12383762	12383837	+	Target_38754|Target_38754
chr1	12387704	12387911	+	Target_38754|Target_38754
chr1	12389885	12389975	+	Target_38754|Target_38754
chr1	12393282	12393423	+	Target_38754|Target_38754
chr1	12395761	12395884	+	Target_38754|Target_38754
chr1	12398287	12398362	+	Target_38754
chr1	12401836	12401942	+	Target_38754|Target_38754
chr1	12402955	12403108	+	Target_38754|Target_38754
chr1	12405430	12405566	+	Target_38754|Target_38754
chr1	12406661	12406709	+	Target_38754|Target_38754
chr1	12408879	12409030	+	Target_38754|Target_38754
chr1	12409220	12409431	+	Target_38754|Target_38754
chr1	12414030	12414278	+	Target_38754|Target_38754
chr1	12415955	12416147	+	Target_38754|Target_38754
[truncated: 19,947 more rows]
