# Supplementary material for: Affected Kindred Analysis of Human X Chromosome Exomes to Identify Novel X-Linked Intellectual Disability Genes
Source: PLoS One. 2015 Feb 13;10(2):e0116454. doi: 10.1371/journal.pone.0116454 (PMC4332666; doi:10.1371/journal.pone.0116454)
Supplement: S2 File — is a compressed file providing a collection of bash-based and R-based scripts that were written and run to process and analyze our XLID study cohort. The scripts provided assume that short-read alignment has already been performed, including quality correction steps. These scripts will run data processing and analysis for a test cohort, as well as comparison analyses with other public databases. (ZIP) [file pone.0116454.s006.zip › Sib-PairCross-CohortFilter_scripts/interval_lists/chr20_Targets.interval_list]

@HD	VN:1.0	SO:coordinate
@SQ	SN:chr1	LN:249250621
@SQ	SN:chr2	LN:243199373
@SQ	SN:chr3	LN:198022430
@SQ	SN:chr4	LN:191154276
@SQ	SN:chr5	LN:180915260
@SQ	SN:chr6	LN:171115067
@SQ	SN:chr7	LN:159138663
@SQ	SN:chr8	LN:146364022
@SQ	SN:chr9	LN:141213431
@SQ	SN:chr10	LN:135534747
@SQ	SN:chr11	LN:135006516
@SQ	SN:chr12	LN:133851895
@SQ	SN:chr13	LN:115169878
@SQ	SN:chr14	LN:107349540
@SQ	SN:chr15	LN:102531392
@SQ	SN:chr16	LN:90354753
@SQ	SN:chr17	LN:81195210
@SQ	SN:chr18	LN:78077248
@SQ	SN:chr19	LN:59128983
@SQ	SN:chr20	LN:63025520
@SQ	SN:chr21	LN:48129895
@SQ	SN:chr22	LN:51304566
@SQ	SN:chrX	LN:155270560
@SQ	SN:chrY	LN:59373566
@SQ	SN:chrM	LN:16571
@SQ	SN:chr1_gl000191_random	LN:106433
@SQ	SN:chr1_gl000192_random	LN:547496
@SQ	SN:chr4_gl000193_random	LN:189789
@SQ	SN:chr4_gl000194_random	LN:191469
@SQ	SN:chr7_gl000195_random	LN:182896
@SQ	SN:chr8_gl000196_random	LN:38914
@SQ	SN:chr8_gl000197_random	LN:37175
@SQ	SN:chr9_gl000198_random	LN:90085
@SQ	SN:chr9_gl000199_random	LN:169874
@SQ	SN:chr9_gl000200_random	LN:187035
@SQ	SN:chr9_gl000201_random	LN:36148
@SQ	SN:chr11_gl000202_random	LN:40103
@SQ	SN:chr17_gl000203_random	LN:37498
@SQ	SN:chr17_gl000204_random	LN:81310
@SQ	SN:chr17_gl000205_random	LN:174588
@SQ	SN:chr17_gl000206_random	LN:41001
@SQ	SN:chr18_gl000207_random	LN:4262
@SQ	SN:chr19_gl000208_random	LN:92689
@SQ	SN:chr19_gl000209_random	LN:159169
@SQ	SN:chr21_gl000210_random	LN:27682
@SQ	SN:chrUn_gl000211	LN:166566
@SQ	SN:chrUn_gl000212	LN:186858
@SQ	SN:chrUn_gl000213	LN:164239
@SQ	SN:chrUn_gl000214	LN:137718
@SQ	SN:chrUn_gl000215	LN:172545
@SQ	SN:chrUn_gl000216	LN:172294
@SQ	SN:chrUn_gl000217	LN:172149
@SQ	SN:chrUn_gl000218	LN:161147
@SQ	SN:chrUn_gl000219	LN:179198
@SQ	SN:chrUn_gl000220	LN:161802
@SQ	SN:chrUn_gl000221	LN:155397
@SQ	SN:chrUn_gl000222	LN:186861
@SQ	SN:chrUn_gl000223	LN:180455
@SQ	SN:chrUn_gl000224	LN:179693
@SQ	SN:chrUn_gl000225	LN:211173
@SQ	SN:chrUn_gl000226	LN:15008
@SQ	SN:chrUn_gl000227	LN:128374
@SQ	SN:chrUn_gl000228	LN:129120
@SQ	SN:chrUn_gl000229	LN:19913
@SQ	SN:chrUn_gl000230	LN:43691
@SQ	SN:chrUn_gl000231	LN:27386
@SQ	SN:chrUn_gl000232	LN:40652
@SQ	SN:chrUn_gl000233	LN:45941
@SQ	SN:chrUn_gl000234	LN:40531
@SQ	SN:chrUn_gl000235	LN:34474
@SQ	SN:chrUn_gl000236	LN:41934
@SQ	SN:chrUn_gl000237	LN:45867
@SQ	SN:chrUn_gl000238	LN:39939
@SQ	SN:chrUn_gl000239	LN:33824
@SQ	SN:chrUn_gl000240	LN:41933
@SQ	SN:chrUn_gl000241	LN:42152
@SQ	SN:chrUn_gl000242	LN:43523
@SQ	SN:chrUn_gl000243	LN:43341
@SQ	SN:chrUn_gl000244	LN:39929
@SQ	SN:chrUn_gl000245	LN:36651
@SQ	SN:chrUn_gl000246	LN:38154
@SQ	SN:chrUn_gl000247	LN:36422
@SQ	SN:chrUn_gl000248	LN:39786
@SQ	SN:chrUn_gl000249	LN:38502
@PG	ID:bowtie2	PN:bowtie2	VN:2.0.0-beta7
@PG	ID:1	PN:IntervalListTools	CL:net.sf.picard.util.IntervalListTools INPUT=[chr20_Targets.interval_list] OUTPUT=chr20_Targets.interval_list UNIQUE=true SORT=true PADDING=0 VERBOSITY=INFO QUIET=false VALIDATION_STRINGENCY=STRICT COMPRESSION_LEVEL=5 MAX_RECORDS_IN_RAM=500000 CREATE_INDEX=false CREATE_MD5_FILE=false
chr20	68350	68408	+	Target_9591
chr20	76645	77296	+	Target_9591
chr20	123251	123327	+	Target_9591
chr20	126055	126392	+	Target_9591
chr20	138185	138234	+	Target_9591
chr20	139414	139804	+	Target_9591
chr20	168526	168759	+	Target_9591
chr20	170215	170264	+	Target_9591
chr20	207898	207987	+	Target_9591
chr20	209918	210527	+	Target_9591
chr20	238376	238477	+	Target_9591
chr20	239717	241736	+	Target_9591
chr20	251503	251908	+	Target_9591|Target_9591
chr20	256608	256727	+	Target_9591|Target_9591
chr20	257433	257520	+	Target_9591|Target_9591
chr20	257684	257786	+	Target_9591|Target_9591
chr20	257866	258024	+	Target_9591|Target_9591
chr20	258970	259070	+	Target_9591|Target_9591
chr20	259812	259971	+	Target_9591|Target_9591
chr20	264603	264722	+	Target_9591|Target_9591
chr20	270199	270317	+	Target_9591|Target_9591
chr20	270899	270948	+	Target_9591|Target_9591
chr20	271227	271419	+	Target_9591|Target_9591
chr20	278203	280963	+	Target_9591
chr20	306238	310867	+	Target_9591
chr20	327369	327786	+	Target_9591
chr20	329892	330007	+	Target_9591
chr20	330281	330476	+	Target_9591
chr20	333853	335512	+	Target_9591
chr20	361307	361813	+	Target_9591
chr20	368654	368945	+	Target_9591
chr20	371930	372223	+	Target_9591
chr20	376841	378203	+	Target_9591
chr20	388708	389423	+	Target_9591|Target_9591
chr20	390524	390669	+	Target_9591
chr20	398169	398263	+	Target_9591|Target_9591
chr20	398375	398574	+	Target_9591|Target_9591
chr20	399990	400112	+	Target_9591|Target_9591
chr20	400201	400375	+	Target_9591|Target_9591
chr20	401514	401675	+	Target_9591|Target_9591
chr20	402770	402882	+	Target_9591|Target_9591
chr20	407956	408136	+	Target_9591|Target_9591
chr20	409134	409233	+	Target_9591|Target_9591
chr20	409594	409738	+	Target_9591|Target_9591
chr20	410993	411610	+	Target_9591|Target_9591
chr20	416123	419485	+	Target_9591
chr20	419751	419939	+	Target_9591
chr20	420891	421033	+	Target_9591
chr20	422231	422333	+	Target_9591
chr20	422500	422687	+	Target_9591
chr20	425693	425774	+	Target_9591
chr20	428532	428718	+	Target_9591
chr20	442979	443187	+	Target_9591
chr20	463337	464720	+	Target_9591|Target_9591|Target_9591
chr20	467019	467106	+	Target_9591|Target_9591|Target_9591
chr20	468070	468219	+	Target_9591|Target_9591|Target_9591
chr20	469321	469422	+	Target_9591|Target_9591|Target_9591
chr20	470423	470525	+	Target_9591|Target_9591|Target_9591
chr20	472897	473008	+	Target_9591|Target_9591|Target_9591
chr20	476362	476446	+	Target_9591|Target_9591|Target_9591
chr20	478364	478424	+	Target_9591|Target_9591|Target_9591
chr20	479898	479949	+	Target_9591|Target_9591|Target_9591
chr20	480476	480578	+	Target_9591|Target_9591|Target_9591
chr20	485761	485873	+	Target_9591|Target_9591|Target_9591
chr20	489094	489304	+	Target_9591|Target_9591
chr20	508576	508693	+	Target_9591
chr20	524315	524482	+	Target_9591|Target_9591|Target_9591
chr20	584636	585309	+	Target_9591
chr20	590356	590910	+	Target_9591
chr20	627267	629561	+	Target_9591
chr20	633619	633890	+	Target_9591
chr20	642239	645105	+	Target_9591
chr20	656112	656823	+	Target_9591
chr20	740723	741882	+	Target_9591
chr20	742344	742468	+	Target_9591
chr20	744141	744647	+	Target_9591
chr20	745851	746469	+	Target_9591
chr20	748940	749228	+	Target_9591
chr20	814355	814594	+	Target_9591
chr20	816710	816757	+	Target_9591
chr20	825284	826922	+	Target_9591|Target_9591|Target_9591
chr20	853296	853763	+	Target_9591
chr20	854926	855057	+	Target_9591
chr20	858803	858970	+	Target_9591
chr20	860389	860491	+	Target_9591
chr20	861813	861929	+	Target_9591
chr20	865720	865968	+	Target_9591
chr20	868960	869082	+	Target_9591
chr20	870855	871011	+	Target_9591
chr20	896548	896960	+	Target_9591
chr20	939095	941109	+	Target_9591|Target_9591
chr20	944577	944763	+	Target_9591
chr20	947816	947957	+	Target_9591|Target_9591
chr20	948592	948781	+	Target_9591|Target_9591
chr20	982728	982907	+	Target_9591|Target_9591
chr20	1093905	1094052	+	Target_9591
chr20	1099239	1099545	+	Target_9591|Target_9591
chr20	1106140	1106293	+	Target_9591|Target_9591
chr20	1108068	1108151	+	Target_9591|Target_9591
chr20	1115763	1115949	+	Target_9591|Target_9591
chr20	1143773	1143827	+	Target_9591|Target_9591
chr20	1144961	1145120	+	Target_9591|Target_9591
chr20	1145672	1148426	+	Target_9591|Target_9591
chr20	1161214	1162231	+	Target_9591
chr20	1164414	1165117	+	Target_9591
chr20	1184097	1184295	+	Target_9591
chr20	1187512	1188918	+	Target_9591
chr20	1206763	1206824	+	Target_9591
chr20	1209065	1209241	+	Target_9591
chr20	1210523	1210653	+	Target_9591
chr20	1212169	1212263	+	Target_9591
chr20	1214728	1214835	+	Target_9591
chr20	1218687	1218858	+	Target_9591
chr20	1219955	1220051	+	Target_9591
chr20	1220964	1221078	+	Target_9591
chr20	1223262	1223489	+	Target_9591
chr20	1223740	1223840	+	Target_9591
chr20	1224689	1224814	+	Target_9591
chr20	1226853	1226949	+	Target_9591
chr20	1229269	1229347	+	Target_9591
chr20	1234912	1235145	+	Target_9591
chr20	1246959	1247041	+	Target_9591
chr20	1247297	1247404	+	Target_9591
chr20	1276968	1277065	+	Target_9591
chr20	1277788	1277896	+	Target_9591
chr20	1281205	1281355	+	Target_9591
chr20	1285521	1289971	+	Target_9591
chr20	1290554	1291139	+	Target_9591|Target_9591|Target_9591|Target_9591
chr20	1291443	1291535	+	Target_9591|Target_9591|Target_9591|Target_9591
chr20	1292980	1293152	+	Target_9591|Target_9591|Target_9591|Target_9591
chr20	1293230	1293406	+	Target_9591|Target_9591|Target_9591|Target_9591
chr20	1293983	1294317	+	Target_9591|Target_9591|Target_9591|Target_9591
chr20	1298961	1299062	+	Target_9591|Target_9591|Target_9591
chr20	1300233	1300303	+	Target_9591|Target_9591|Target_9591
chr20	1301006	1301079	+	Target_9591|Target_9591|Target_9591
chr20	1305986	1306426	+	Target_9591|Target_9591|Target_9591
chr20	1306473	1306513	+	Target_9591
chr20	1309728	1309879	+	Target_9591
chr20	1349620	1350716	+	Target_9591|Target_9591
chr20	1352355	1352884	+	Target_9591|Target_9591|Target_9591
chr20	1353721	1353822	+	Target_9591|Target_9591|Target_9591
chr20	1355127	1355342	+	Target_9591
chr20	1356134	1356247	+	Target_9591|Target_9591
chr20	1357441	1359379	+	Target_9591|Target_9591|Target_9591
chr20	1373477	1373525	+	Target_9591|Target_9591|Target_9591|Target_9591
chr20	1373605	1373816	+	Target_9591|Target_9591|Target_9591|Target_9591
chr20	1422806	1424556	+	Target_9591|Target_9591|Target_9591|Target_9591
chr20	1426310	1426475	+	Target_9591|Target_9591|Target_9591|Target_9591
chr20	1433137	1433275	+	Target_9591|Target_9591|Target_9591|Target_9591
chr20	1433675	1433785	+	Target_9591|Target_9591|Target_9591|Target_9591
chr20	1434857	1434950	+	Target_9591|Target_9591|Target_9591
chr20	1435611	1435779	+	Target_9591|Target_9591|Target_9591|Target_9591
chr20	1438840	1438919	+	Target_9591|Target_9591|Target_9591|Target_9591
chr20	1444973	1445071	+	Target_9591|Target_9591|Target_9591
chr20	1447364	1448337	+	Target_9591|Target_9591|Target_9591|Target_9591
chr20	1455235	1456981	+	Target_9591|Target_9591
chr20	1457982	1458048	+	Target_9591|Target_9591
chr20	1458910	1459252	+	Target_9591|Target_9591
chr20	1460344	1460710	+	Target_9591|Target_9591
chr20	1471920	1472233	+	Target_9591|Target_9591
chr20	1514896	1515087	+	Target_9591
chr20	1517800	1517956	+	Target_9591
chr20	1532336	1532684	+	Target_9591
chr20	1538226	1538343	+	Target_9591
chr20	1545028	1546143	+	Target_9591|Target_9591
chr20	1546798	1546913	+	Target_9591|Target_9591
chr20	1551450	1551783	+	Target_9591
chr20	1552365	1552683	+	Target_9591
chr20	1558983	1559340	+	Target_9591|Target_9591
chr20	1577985	1578928	+	Target_9591
chr20	1579467	1579582	+	Target_9591
chr20	1584455	1584788	+	Target_9591
chr20	1585387	1585705	+	Target_9591
chr20	1592002	1592359	+	Target_9591
chr20	1600514	1600689	+	Target_9591|Target_9591|Target_9591
chr20	1609797	1610282	+	Target_9591|Target_9591|Target_9591
chr20	1610867	1610952	+	Target_9591|Target_9591|Target_9591
chr20	1615912	1616245	+	Target_9591
chr20	1616833	1617151	+	Target_9591|Target_9591
chr20	1629697	1630054	+	Target_9591|Target_9591|Target_9591
chr20	1638287	1638425	+	Target_9591|Target_9591|Target_9591
chr20	1754010	1754188	+	Target_9591
chr20	1755156	1755311	+	Target_9591
chr20	1759165	1759494	+	Target_9591
chr20	1760307	1760392	+	Target_9591
chr20	1874812	1875163	+	Target_9591
chr20	1875424	1875442	+	Target_9591
chr20	1875825	1876172	+	Target_9591|Target_9591|Target_9591
chr20	1895744	1896101	+	Target_9591|Target_9591|Target_9591
chr20	1902040	1902358	+	Target_9591|Target_9591|Target_9591
chr20	1902958	1903291	+	Target_9591|Target_9591|Target_9591
chr20	1905409	1905523	+	Target_9591|Target_9591|Target_9591
chr20	1908520	1908545	+	Target_9591|Target_9591|Target_9591
chr20	1915360	1915400	+	Target_9591|Target_9591|Target_9591
chr20	1917965	1920540	+	Target_9591|Target_9591|Target_9591
chr20	1959401	1961604	+	Target_9591|Target_9591|Target_9591|Target_9591|Target_9591
chr20	1963601	1963749	+	Target_9591|Target_9591|Target_9591|Target_9591|Target_9591
chr20	1973229	1973452	+	Target_9591|Target_9591|Target_9591|Target_9591
chr20	1974332	1974394	+	Target_9591
chr20	1974556	1974931	+	Target_9591|Target_9591|Target_9591
chr20	2082527	2082821	+	Target_9591
chr20	2083413	2084011	+	Target_9591
chr20	2097311	2098061	+	Target_9591
chr20	2124429	2129198	+	Target_9591
chr20	2276612	2276716	+	Target_9591
chr20	2290302	2290476	+	Target_9591
chr20	2290823	2291063	+	Target_9591
chr20	2291656	2291775	+	Target_9591
chr20	2293543	2293672	+	Target_9591
chr20	2297713	2297891	+	Target_9591
chr20	2297995	2298131	+	Target_9591
chr20	2306494	2306598	+	Target_9591
chr20	2308765	2309011	+	Target_9591
chr20	2312647	2312956	+	Target_9591
chr20	2315761	2315919	+	Target_9591
chr20	2320499	2320633	+	Target_9591
chr20	2321079	2321725	+	Target_9591
chr20	2361553	2361621	+	Target_9591|Target_9591
chr20	2375097	2375271	+	Target_9591|Target_9591
chr20	2375839	2376082	+	Target_9591|Target_9591
chr20	2377151	2377270	+	Target_9591|Target_9591
chr20	2378563	2378692	+	Target_9591|Target_9591
chr20	2380206	2380384	+	Target_9591|Target_9591
chr20	2380951	2381090	+	Target_9591|Target_9591
chr20	2384042	2384146	+	Target_9591|Target_9591
chr20	2384226	2384469	+	Target_9591|Target_9591
chr20	2397877	2398219	+	Target_9591|Target_9591
chr20	2411091	2411246	+	Target_9591|Target_9591
chr20	2411539	2411673	+	Target_9591
chr20	2413135	2413399	+	Target_9591|Target_9591
chr20	2442280	2442585	+	Target_9591|Target_9591
chr20	2443281	2443407	+	Target_9591|Target_9591
chr20	2443597	2443693	+	Target_9591
chr20	2443734	2443873	+	Target_9591|Target_9591
chr20	2444392	2444545	+	Target_9591|Target_9591
chr20	2446353	2446465	+	Target_9591|Target_9591
chr20	2448252	2448404	+	Target_9591|Target_9591
chr20	2451333	2451499	+	Target_9591|Target_9591
chr20	2462466	2465302	+	Target_9591
chr20	2473344	2473471	+	Target_9591
chr20	2474164	2474223	+	Target_9591
chr20	2474423	2474690	+	Target_9591
chr20	2481301	2481388	+	Target_9591
chr20	2489526	2489778	+	Target_9591
chr20	2517252	2517301	+	Target_9591
chr20	2517914	2517962	+	Target_9591
chr20	2539101	2539420	+	Target_9591
chr20	2542503	2542656	+	Target_9591
chr20	2552824	2552915	+	Target_9591
chr20	2559791	2559873	+	Target_9591
chr20	2560595	2560702	+	Target_9591
chr20	2572955	2573054	+	Target_9591
chr20	2575470	2575613	+	Target_9591
chr20	2577796	2577944	+	Target_9591
chr20	2582758	2582947	+	Target_9591
chr20	2591064	2591244	+	Target_9591
chr20	2592836	2592986	+	Target_9591
chr20	2593839	2593968	+	Target_9591
chr20	2596782	2596850	+	Target_9591
chr20	2597717	2597957	+	Target_9591
chr20	2604916	2605042	+	Target_9591
chr20	2616571	2616650	+	Target_9591
chr20	2618119	2618237	+	Target_9591
chr20	2621779	2622430	+	Target_9591
chr20	2633177	2633309	+	Target_9591|Target_9591
chr20	2633422	2633577	+	Target_9591|Target_9591|Target_9591
chr20	2633924	2634039	+	Target_9591|Target_9591
chr20	2634857	2634932	+	Target_9591
chr20	2635059	2635221	+	Target_9591|Target_9591
chr20	2635394	2635593	+	Target_9591|Target_9591
chr20	2635712	2635844	+	Target_9591
chr20	2635970	2636158	+	Target_9591|Target_9591
chr20	2636240	2636392	+	Target_9591|Target_9591
chr20	2636579	2636860	+	Target_9591|Target_9591|Target_9591
chr20	2637046	2637195	+	Target_9591|Target_9591
chr20	2637269	2637340	+	Target_9591
chr20	2637419	2637541	+	Target_9591|Target_9591
chr20	2637584	2637656	+	Target_9591
chr20	2637726	2637864	+	Target_9591|Target_9591
chr20	2638574	2639483	+	Target_9591|Target_9591|Target_9591|Target_9591|Target_9591
chr20	2640170	2640231	+	Target_9591|Target_9591|Target_9591
chr20	2640344	2640439	+	Target_9591|Target_9591|Target_9591
chr20	2640675	2640822	+	Target_9591|Target_9591|Target_9591
chr20	2640908	2641011	+	Target_9591|Target_9591|Target_9591
chr20	2641102	2641475	+	Target_9591|Target_9591|Target_9591|Target_9591|Target_9591
chr20	2641554	2641615	+	Target_9591|Target_9591|Target_9591
chr20	2644091	2644212	+	Target_9591|Target_9591|Target_9591
chr20	2644305	2644404	+	Target_9591|Target_9591|Target_9591
chr20	2644570	2644651	+	Target_9591|Target_9591|Target_9591
chr20	2644798	2644843	+	Target_9591|Target_9591|Target_9591
chr20	2673523	2673794	+	Target_9591
chr20	2674306	2674428	+	Target_9591
chr20	2686222	2686379	+	Target_9591
chr20	2686619	2686683	+	Target_9591
chr20	2686854	2686910	+	Target_9591
chr20	2688592	2688666	+	Target_9591
chr20	2690219	2690288	+	Target_9591
chr20	2729194	2729276	+	Target_9591
chr20	2730046	2730164	+	Target_9591
chr20	2730265	2730399	+	Target_9591
chr20	2730492	2730619	+	Target_9591
chr20	2732345	2732434	+	Target_9591
chr20	2732567	2732633	+	Target_9591
chr20	2732731	2732909	+	Target_9591
chr20	2733002	2733191	+	Target_9591
chr20	2736272	2736470	+	Target_9591
chr20	2739554	2739630	+	Target_9591
chr20	2739913	2740754	+	Target_9591
chr20	2774714	2775077	+	Target_9591|Target_9591
chr20	2775182	2775285	+	Target_9591|Target_9591
chr20	2775922	2776062	+	Target_9591|Target_9591
chr20	2776244	2776542	+	Target_9591|Target_9591
chr20	2776627	2776807	+	Target_9591|Target_9591
chr20	2776892	2777089	+	Target_9591|Target_9591
chr20	2777172	2777296	+	Target_9591|Target_9591
chr20	2777651	2777740	+	Target_9591|Target_9591
chr20	2777837	2777988	+	Target_9591|Target_9591
chr20	2778613	2778704	+	Target_9591|Target_9591
chr20	2778797	2778937	+	Target_9591|Target_9591
chr20	2779073	2779183	+	Target_9591|Target_9591
chr20	2779371	2779539	+	Target_9591|Target_9591
chr20	2781046	2781292	+	Target_9591|Target_9591
chr20	2795632	2796090	+	Target_9591|Target_9591|Target_9591
chr20	2796183	2796476	+	Target_9591|Target_9591
chr20	2796975	2797061	+	Target_9591
chr20	2797189	2797804	+	Target_9591
chr20	2815970	2816355	+	Target_9591
chr20	2816684	2816960	+	Target_9591
chr20	2818877	2819124	+	Target_9591
chr20	2819241	2819392	+	Target_9591
chr20	2819489	2819728	+	Target_9591
chr20	2819837	2819917	+	Target_9591
chr20	2820434	2820579	+	Target_9591
chr20	2820856	2821332	+	Target_9591
chr20	2821372	2821473	+	Target_9591|Target_9591
chr20	2840364	2840453	+	Target_9591|Target_9591
chr20	2840699	2840797	+	Target_9591|Target_9591
chr20	2840884	2841013	+	Target_9591|Target_9591
chr20	2841094	2841239	+	Target_9591|Target_9591
chr20	2841393	2841509	+	Target_9591|Target_9591
chr20	2841615	2841738	+	Target_9591|Target_9591
chr20	2841870	2841926	+	Target_9591|Target_9591
chr20	2842260	2842350	+	Target_9591|Target_9591
chr20	2842450	2842545	+	Target_9591
chr20	2842699	2842776	+	Target_9591
chr20	2843224	2843356	+	Target_9591
chr20	2843452	2843580	+	Target_9591
chr20	2843710	2843746	+	Target_9591|Target_9591
chr20	2843935	2844044	+	Target_9591|Target_9591
chr20	2844594	2844729	+	Target_9591|Target_9591
chr20	2844824	2844933	+	Target_9591|Target_9591|Target_9591
chr20	2845010	2845108	+	Target_9591|Target_9591|Target_9591
chr20	2845192	2845300	+	Target_9591|Target_9591|Target_9591
chr20	2845623	2845701	+	Target_9591|Target_9591|Target_9591
chr20	2845793	2845963	+	Target_9591|Target_9591|Target_9591
chr20	2846044	2846141	+	Target_9591|Target_9591
chr20	2846857	2846961	+	Target_9591|Target_9591
chr20	2847075	2847378	+	Target_9591|Target_9591
chr20	2854141	2854406	+	Target_9591
chr20	2903852	2903931	+	Target_9591|Target_9591|Target_9591
chr20	2928627	2928670	+	Target_9591|Target_9591|Target_9591
chr20	2936254	2936344	+	Target_9591
chr20	2944917	2944996	+	Target_9591|Target_9591|Target_9591
chr20	2945506	2945848	+	Target_9591|Target_9591|Target_9591
chr20	2955860	2955887	+	Target_9591
chr20	2967410	2967495	+	Target_9591|Target_9591|Target_9591
chr20	2968677	2968751	+	Target_9591|Target_9591|Target_9591
chr20	2968983	2969120	+	Target_9591|Target_9591|Target_9591
chr20	2985701	2985792	+	Target_9591|Target_9591|Target_9591
chr20	2987989	2988066	+	Target_9591|Target_9591|Target_9591
chr20	2996494	2996531	+	Target_9591|Target_9591|Target_9591
chr20	2998461	2998559	+	Target_9591|Target_9591|Target_9591
chr20	3001954	3002074	+	Target_9591|Target_9591|Target_9591
chr20	3002699	3002866	+	Target_9591|Target_9591|Target_9591
chr20	3003334	3003470	+	Target_9591|Target_9591|Target_9591
chr20	3005117	3005267	+	Target_9591|Target_9591|Target_9591
chr20	3007332	3007426	+	Target_9591|Target_9591|Target_9591
chr20	3007766	3007843	+	Target_9591|Target_9591|Target_9591
chr20	3008352	3008487	+	Target_9591|Target_9591|Target_9591
chr20	3016230	3016356	+	Target_9591|Target_9591|Target_9591
chr20	3016435	3016587	+	Target_9591|Target_9591|Target_9591
chr20	3017799	3017935	+	Target_9591|Target_9591|Target_9591
chr20	3018704	3019315	+	Target_9591|Target_9591|Target_9591
chr20	3024267	3024311	+	Target_9591|Target_9591|Target_9591
chr20	3025053	3025214	+	Target_9591|Target_9591|Target_9591
chr20	3025324	3025482	+	Target_9591|Target_9591|Target_9591
chr20	3026331	3026391	+	Target_9591|Target_9591|Target_9591
chr20	3026674	3026926	+	Target_9591
chr20	3027018	3027165	+	Target_9591
chr20	3027259	3027383	+	Target_9591
chr20	3028380	3028896	+	Target_9591
chr20	3052265	3052421	+	Target_9591
chr20	3052722	3052924	+	Target_9591
chr20	3053008	3053162	+	Target_9591
chr20	3063201	3063448	+	Target_9591
chr20	3063622	3063824	+	Target_9591
chr20	3065200	3065370	+	Target_9591
chr20	3087556	3091099	+	Target_9591|Target_9591|Target_9591|Target_9591|Target_9591
chr20	3091277	3091363	+	Target_9591
chr20	3092289	3092398	+	Target_9591
chr20	3095950	3096112	+	Target_9591
chr20	3102029	3103230	+	Target_9591|Target_9591
chr20	3103957	3104052	+	Target_9591|Target_9591
chr20	3116648	3116804	+	Target_9591
chr20	3127164	3129906	+	Target_9591
chr20	3131183	3131513	+	Target_9591
chr20	3140411	3140540	+	Target_9591|Target_9591|Target_9591
chr20	3143272	3145798	+	Target_9591
chr20	3146142	3147006	+	Target_9591
chr20	3147350	3149207	+	Target_9591
chr20	3171011	3171465	+	Target_9591
chr20	3171835	3171884	+	Target_9591
chr20	3172410	3172467	+	Target_9591
chr20	3175475	3175514	+	Target_9591
chr20	3175876	3175999	+	Target_9591
chr20	3180646	3180748	+	Target_9591
chr20	3180987	3181100	+	Target_9591
chr20	3183858	3184062	+	Target_9591
chr20	3185182	3185295	+	Target_9591
chr20	3190055	3190263	+	Target_9591|Target_9591
chr20	3193814	3193872	+	Target_9591|Target_9591
chr20	3193964	3194029	+	Target_9591|Target_9591
chr20	3194630	3194704	+	Target_9591|Target_9591
chr20	3195926	3195958	+	Target_9591|Target_9591
chr20	3199162	3199278	+	Target_9591|Target_9591
chr20	3202486	3202563	+	Target_9591|Target_9591
chr20	3204011	3204506	+	Target_9591|Target_9591
chr20	3208062	3208502	+	Target_9591|Target_9591|Target_9591
chr20	3208904	3209074	+	Target_9591|Target_9591|Target_9591
chr20	3209157	3209353	+	Target_9591|Target_9591|Target_9591
chr20	3209483	3209657	+	Target_9591|Target_9591|Target_9591
chr20	3209740	3209909	+	Target_9591|Target_9591|Target_9591
chr20	3209991	3210098	+	Target_9591|Target_9591|Target_9591
chr20	3210169	3210422	+	Target_9591|Target_9591|Target_9591
chr20	3210832	3210906	+	Target_9591|Target_9591|Target_9591
chr20	3211160	3211293	+	Target_9591|Target_9591|Target_9591
chr20	3211377	3211491	+	Target_9591|Target_9591|Target_9591
chr20	3211578	3211704	+	Target_9591|Target_9591|Target_9591
chr20	3211794	3211888	+	Target_9591|Target_9591|Target_9591
chr20	3211975	3212194	+	Target_9591|Target_9591|Target_9591
chr20	3214159	3214283	+	Target_9591|Target_9591|Target_9591
chr20	3214566	3214648	+	Target_9591|Target_9591|Target_9591
chr20	3214728	3214960	+	Target_9591|Target_9591|Target_9591
chr20	3215213	3215263	+	Target_9591|Target_9591|Target_9591
chr20	3215387	3215540	+	Target_9591|Target_9591|Target_9591
chr20	3218189	3218373	+	Target_9591|Target_9591|Target_9591
chr20	3218538	3218835	+	Target_9591
chr20	3219740	3219887	+	Target_9591
chr20	3229947	3233330	+	Target_9591
chr20	3234371	3234465	+	Target_9591
chr20	3235864	3235930	+	Target_9591
chr20	3236651	3236857	+	Target_9591
chr20	3240125	3240200	+	Target_9591
chr20	3240567	3240674	+	Target_9591
chr20	3245083	3245170	+	Target_9591
chr20	3251072	3251208	+	Target_9591
chr20	3259557	3259595	+	Target_9591
chr20	3262286	3262412	+	Target_9591
chr20	3268277	3268436	+	Target_9591
chr20	3270774	3270863	+	Target_9591
chr20	3274784	3274902	+	Target_9591
chr20	3275173	3275275	+	Target_9591
chr20	3277507	3277596	+	Target_9591
chr20	3278675	3278822	+	Target_9591
chr20	3285086	3285190	+	Target_9591
chr20	3295679	3295767	+	Target_9591
chr20	3296381	3296432	+	Target_9591
chr20	3297369	3297440	+	Target_9591
chr20	3298935	3299047	+	Target_9591
chr20	3302863	3302909	+	Target_9591
chr20	3303298	3303343	+	Target_9591
chr20	3305538	3305615	+	Target_9591
chr20	3306843	3306931	+	Target_9591
chr20	3311292	3311329	+	Target_9591
chr20	3312926	3313008	+	Target_9591
chr20	3321150	3321286	+	Target_9591
chr20	3324322	3324378	+	Target_9591
chr20	3329171	3329270	+	Target_9591
chr20	3340162	3340240	+	Target_9591
chr20	3354694	3354801	+	Target_9591
chr20	3355676	3355773	+	Target_9591
chr20	3356824	3356949	+	Target_9591
chr20	3362025	3362145	+	Target_9591
chr20	3363073	3363153	+	Target_9591
chr20	3388121	3388309	+	Target_9591
chr20	3451664	3452164	+	Target_9591|Target_9591|Target_9591
chr20	3515899	3515983	+	Target_9591|Target_9591|Target_9591
chr20	3520868	3520982	+	Target_9591|Target_9591|Target_9591
chr20	3526408	3526537	+	Target_9591|Target_9591|Target_9591
chr20	3527930	3528136	+	Target_9591|Target_9591|Target_9591
chr20	3529816	3529985	+	Target_9591|Target_9591|Target_9591
chr20	3540039	3540130	+	Target_9591|Target_9591|Target_9591
chr20	3541308	3541552	+	Target_9591|Target_9591|Target_9591
chr20	3542922	3543106	+	Target_9591|Target_9591|Target_9591
chr20	3543855	3544010	+	Target_9591|Target_9591|Target_9591
chr20	3545994	3546079	+	Target_9591|Target_9591|Target_9591
chr20	3553377	3553598	+	Target_9591|Target_9591|Target_9591
chr20	3556473	3556595	+	Target_9591|Target_9591|Target_9591
chr20	3557505	3557644	+	Target_9591|Target_9591|Target_9591
chr20	3559228	3559419	+	Target_9591|Target_9591|Target_9591
chr20	3562781	3563001	+	Target_9591|Target_9591|Target_9591
chr20	3564544	3564730	+	Target_9591|Target_9591|Target_9591
chr20	3565293	3565527	+	Target_9591|Target_9591|Target_9591
chr20	3571815	3571953	+	Target_9591|Target_9591|Target_9591
chr20	3575125	3575219	+	Target_9591|Target_9591|Target_9591
chr20	3577023	3577076	+	Target_9591|Target_9591|Target_9591
chr20	3578552	3578647	+	Target_9591|Target_9591|Target_9591
chr20	3581592	3581671	+	Target_9591|Target_9591|Target_9591
chr20	3584751	3584909	+	Target_9591|Target_9591|Target_9591
chr20	3596474	3596550	+	Target_9591|Target_9591
chr20	3605157	3605219	+	Target_9591
chr20	3614957	3615036	+	Target_9591
chr20	3619474	3619582	+	Target_9591
chr20	3624800	3624915	+	Target_9591
chr20	3627369	3631769	+	Target_9591
chr20	3639938	3640636	+	Target_9591|Target_9591
chr20	3640804	3640896	+	Target_9591|Target_9591
chr20	3641172	3641318	+	Target_9591|Target_9591
chr20	3641401	3641936	+	Target_9591|Target_9591|Target_9591
chr20	3644000	3644046	+	Target_9591|Target_9591
chr20	3648619	3649647	+	Target_9591|Target_9591
chr20	3649945	3650017	+	Target_9591|Target_9591
chr20	3650192	3650284	+	Target_9591|Target_9591
chr20	3651652	3651800	+	Target_9591|Target_9591
chr20	3651883	3651992	+	Target_9591|Target_9591
chr20	3652065	3652143	+	Target_9591
chr20	3652227	3652426	+	Target_9591|Target_9591
chr20	3652523	3652632	+	Target_9591|Target_9591
chr20	3652780	3652976	+	Target_9591|Target_9591
chr20	3653183	3653273	+	Target_9591|Target_9591
chr20	3653367	3653545	+	Target_9591|Target_9591
chr20	3654000	3654143	+	Target_9591|Target_9591
chr20	3654220	3654305	+	Target_9591|Target_9591
chr20	3654391	3654558	+	Target_9591|Target_9591
chr20	3654710	3654782	+	Target_9591|Target_9591
chr20	3654865	3654931	+	Target_9591|Target_9591
chr20	3655150	3655340	+	Target_9591|Target_9591
chr20	3655419	3655496	+	Target_9591|Target_9591
chr20	3655673	3655752	+	Target_9591|Target_9591
chr20	3657713	3657790	+	Target_9591|Target_9591
chr20	3660138	3660218	+	Target_9591|Target_9591
chr20	3662554	3662738	+	Target_9591|Target_9591
chr20	3667616	3669266	+	Target_9591
chr20	3669801	3669874	+	Target_9591
chr20	3670246	3670349	+	Target_9591
chr20	3670608	3670911	+	Target_9591
chr20	3671986	3672247	+	Target_9591
chr20	3672549	3672849	+	Target_9591
chr20	3673167	3673419	+	Target_9591
chr20	3673508	3673778	+	Target_9591
chr20	3674093	3674345	+	Target_9591
chr20	3674867	3675179	+	Target_9591
chr20	3675309	3675570	+	Target_9591
chr20	3677232	3677535	+	Target_9591
chr20	3677731	3677989	+	Target_9591
chr20	3678444	3678780	+	Target_9591
chr20	3679848	3680106	+	Target_9591
chr20	3681988	3682288	+	Target_9591
chr20	3683843	3684098	+	Target_9591
chr20	3684471	3684738	+	Target_9591
chr20	3686390	3686687	+	Target_9591
chr20	3686993	3687353	+	Target_9591
chr20	3687726	3687775	+	Target_9591
chr20	3713316	3713441	+	Target_9591|Target_9591
chr20	3719304	3719364	+	Target_9591|Target_9591
chr20	3721461	3721559	+	Target_9591|Target_9591
chr20	3722930	3723055	+	Target_9591|Target_9591
chr20	3725548	3725735	+	Target_9591|Target_9591
chr20	3726139	3726244	+	Target_9591|Target_9591
chr20	3726561	3726678	+	Target_9591|Target_9591
chr20	3728863	3729038	+	Target_9591|Target_9591
chr20	3729878	3729965	+	Target_9591|Target_9591
chr20	3730396	3730501	+	Target_9591|Target_9591
chr20	3730615	3730874	+	Target_9591|Target_9591
chr20	3731450	3731554	+	Target_9591|Target_9591
chr20	3732157	3733758	+	Target_9591|Target_9591
chr20	3734157	3734805	+	Target_9591
chr20	3735043	3735166	+	Target_9591
chr20	3736115	3736254	+	Target_9591
chr20	3739182	3739325	+	Target_9591
chr20	3740653	3740833	+	Target_9591
chr20	3748309	3748452	+	Target_9591
chr20	3758150	3758966	+	Target_9591
chr20	3759067	3759191	+	Target_9591
chr20	3759392	3759453	+	Target_9591
chr20	3759597	3759637	+	Target_9591
chr20	3759842	3759999	+	Target_9591
chr20	3760310	3760422	+	Target_9591
chr20	3761825	3762102	+	Target_9591
chr20	3764497	3767337	+	Target_9591
chr20	3776400	3777378	+	Target_9591|Target_9591|Target_9591
chr20	3778268	3778396	+	Target_9591|Target_9591|Target_9591
chr20	3779058	3779110	+	Target_9591|Target_9591|Target_9591
chr20	3780934	3780976	+	Target_9591|Target_9591|Target_9591
chr20	3781108	3781145	+	Target_9591|Target_9591|Target_9591
chr20	3781389	3781512	+	Target_9591|Target_9591
chr20	3781617	3781740	+	Target_9591|Target_9591|Target_9591
chr20	3781900	3782035	+	Target_9591|Target_9591|Target_9591
chr20	3782368	3782449	+	Target_9591|Target_9591|Target_9591
chr20	3782570	3782747	+	Target_9591|Target_9591|Target_9591
chr20	3782927	3783023	+	Target_9591|Target_9591|Target_9591
chr20	3783556	3783619	+	Target_9591|Target_9591|Target_9591
chr20	3783754	3783853	+	Target_9591|Target_9591|Target_9591
chr20	3784050	3784184	+	Target_9591|Target_9591|Target_9591
chr20	3785215	3785327	+	Target_9591|Target_9591|Target_9591
chr20	3785467	3786761	+	Target_9591|Target_9591|Target_9591
chr20	3801170	3801501	+	Target_9591|Target_9591|Target_9591
chr20	3802748	3802940	+	Target_9591|Target_9591|Target_9591
chr20	3804517	3805954	+	Target_9591|Target_9591|Target_9591
chr20	3827445	3827550	+	Target_9591|Target_9591|Target_9591
chr20	3835204	3835388	+	Target_9591|Target_9591|Target_9591
chr20	3838281	3838456	+	Target_9591|Target_9591
chr20	3841978	3842151	+	Target_9591|Target_9591
chr20	3842900	3843060	+	Target_9591|Target_9591|Target_9591
chr20	3844902	3845435	+	Target_9591|Target_9591|Target_9591
chr20	3846329	3856770	+	Target_9591|Target_9591|Target_9591
chr20	3869485	3869551	+	Target_9591
chr20	3869741	3870375	+	Target_9591
chr20	3870462	3870579	+	Target_9591
chr20	3888572	3888925	+	Target_9591|Target_9591|Target_9591
chr20	3891223	3891477	+	Target_9591|Target_9591|Target_9591
chr20	3893104	3893281	+	Target_9591|Target_9591|Target_9591
chr20	3897573	3897697	+	Target_9591|Target_9591|Target_9591
chr20	3898140	3898218	+	Target_9591|Target_9591
chr20	3899317	3899443	+	Target_9591|Target_9591|Target_9591
chr20	3903890	3904502	+	Target_9591|Target_9591|Target_9591
chr20	3912068	3914848	+	Target_9591|Target_9591|Target_9591
chr20	3915640	3915720	+	Target_9591|Target_9591|Target_9591
chr20	3925823	3925865	+	Target_9591|Target_9591|Target_9591
chr20	3928883	3928926	+	Target_9591|Target_9591|Target_9591
chr20	3944521	3944671	+	Target_9591|Target_9591|Target_9591
chr20	3954978	3955047	+	Target_9591
chr20	3995791	3996054	+	Target_9591
chr20	3996083	3996216	+	Target_9591|Target_9591
chr20	4129449	4129624	+	Target_9591|Target_9591|Target_9591|Target_9591
chr20	4155676	4155910	+	Target_9591|Target_9591|Target_9591|Target_9591
chr20	4157997	4158224	+	Target_9591|Target_9591|Target_9591|Target_9591
chr20	4162449	4162623	+	Target_9591|Target_9591|Target_9591
chr20	4162735	4163495	+	Target_9591|Target_9591|Target_9591|Target_9591|Target_9591
chr20	4164140	4164301	+	Target_9591|Target_9591|Target_9591
chr20	4167389	4167479	+	Target_9591
chr20	4167916	4168369	+	Target_9591|Target_9591|Target_9591|Target_9591
chr20	4173736	4173893	+	Target_9591
chr20	4175928	4176025	+	Target_9591
chr20	4176172	4176600	+	Target_9591
chr20	4201277	4202777	+	Target_9591
chr20	4228493	4229659	+	Target_9591
chr20	4666796	4667382	+	Target_9591|Target_9591|Target_9591|Target_9591|Target_9591
chr20	4679856	4682234	+	Target_9591|Target_9591|Target_9591|Target_9591|Target_9591
chr20	4702555	4702615	+	Target_9591
chr20	4705186	4709106	+	Target_9591
chr20	4711927	4713731	+	Target_9591|Target_9591|Target_9591
chr20	4720785	4721314	+	Target_9591|Target_9591|Target_9591
chr20	4760668	4764988	+	Target_9591|Target_9591
chr20	4766876	4766974	+	Target_9591|Target_9591
chr20	4768278	4768400	+	Target_9591|Target_9591
chr20	4768862	4768914	+	Target_9591|Target_9591
chr20	4770241	4770343	+	Target_9591|Target_9591
chr20	4771096	4771257	+	Target_9591|Target_9591
chr20	4773184	4773273	+	Target_9591|Target_9591
chr20	4776460	4776612	+	Target_9591|Target_9591
chr20	4778655	4778731	+	Target_9591|Target_9591
chr20	4781617	4781708	+	Target_9591|Target_9591
chr20	4795747	4795769	+	Target_9591
chr20	4802974	4803049	+	Target_9591
chr20	4804202	4804291	+	Target_9591
chr20	4833001	4837850	+	Target_9591|Target_9591
chr20	4839934	4840030	+	Target_9591|Target_9591
chr20	4842593	4842731	+	Target_9591|Target_9591
chr20	4843423	4843553	+	Target_9591|Target_9591
chr20	4848415	4848521	+	Target_9591|Target_9591
chr20	4850551	4850699	+	Target_9591|Target_9591
chr20	4854581	4854738	+	Target_9591|Target_9591
chr20	4855221	4855342	+	Target_9591|Target_9591
chr20	4864287	4864469	+	Target_9591|Target_9591
chr20	4865398	4865469	+	Target_9591|Target_9591
chr20	4866466	4866555	+	Target_9591|Target_9591
chr20	4880200	4880358	+	Target_9591|Target_9591
chr20	4883087	4883204	+	Target_9591|Target_9591
chr20	4893525	4893624	+	Target_9591|Target_9591
chr20	4913100	4913362	+	Target_9591|Target_9591
chr20	4951438	4951565	+	Target_9591|Target_9591
chr20	4982051	4982145	+	Target_9591
chr20	4990827	4990939	+	Target_9591
chr20	5080483	5081577	+	Target_9591|Target_9591|Target_9591|Target_9591
chr20	5086833	5086956	+	Target_9591|Target_9591|Target_9591|Target_9591
chr20	5089977	5090091	+	Target_9591|Target_9591|Target_9591|Target_9591
chr20	5092145	5092251	+	Target_9591|Target_9591
chr20	5093375	5093733	+	Target_9591|Target_9591|Target_9591|Target_9591
chr20	5095598	5096008	+	Target_9591|Target_9591
chr20	5096094	5096218	+	Target_9591|Target_9591
chr20	5098115	5098310	+	Target_9591|Target_9591
chr20	5099255	5099323	+	Target_9591|Target_9591
chr20	5099414	5099512	+	Target_9591|Target_9591
chr20	5100223	5100647	+	Target_9591|Target_9591|Target_9591
chr20	5107145	5107268	+	Target_9591
chr20	5107406	5107795	+	Target_9591
chr20	5154168	5154305	+	Target_9591
chr20	5155828	5155925	+	Target_9591
chr20	5157293	5157391	+	Target_9591
chr20	5159462	5159602	+	Target_9591
chr20	5163032	5163091	+	Target_9591
chr20	5163706	5163789	+	Target_9591
chr20	5165503	5165591	+	Target_9591
chr20	5166403	5166472	+	Target_9591
chr20	5167332	5167485	+	Target_9591
chr20	5169712	5169832	+	Target_9591
chr20	5170380	5170484	+	Target_9591
chr20	5170747	5178533	+	Target_9591
chr20	5282685	5283382	+	Target_9591
chr20	5294557	5295015	+	Target_9591
chr20	5412602	5413284	+	Target_9591|Target_9591
chr20	5414434	5414738	+	Target_9591|Target_9591
chr20	5414817	5415051	+	Target_9591|Target_9591
chr20	5417745	5417919	+	Target_9591|Target_9591
chr20	5426149	5426394	+	Target_9591|Target_9591
chr20	5451841	5452139	+	Target_9591
chr20	5454279	5457780	+	Target_9591
chr20	5479217	5482509	+	Target_9591
chr20	5484943	5485242	+	Target_9591
chr20	5525079	5528496	+	Target_9591
chr20	5538590	5538751	+	Target_9591
chr20	5539329	5539465	+	Target_9591
chr20	5540585	5540722	+	Target_9591
chr20	5542110	5542176	+	Target_9591
chr20	5545662	5545724	+	Target_9591
chr20	5547378	5547418	+	Target_9591
chr20	5548128	5548206	+	Target_9591
chr20	5550792	5550885	+	Target_9591
chr20	5554560	5554615	+	Target_9591
chr20	5556058	5556191	+	Target_9591
chr20	5556461	5556624	+	Target_9591
chr20	5559025	5559257	+	Target_9591
chr20	5560653	5560777	+	Target_9591
chr20	5564926	5564968	+	Target_9591
chr20	5566839	5566915	+	Target_9591
chr20	5573972	5574057	+	Target_9591
chr20	5579370	5579467	+	Target_9591
chr20	5585009	5585086	+	Target_9591
chr20	5591487	5591672	+	Target_9591
chr20	5731042	5731125	+	Target_9591
chr20	5753507	5753689	+	Target_9591
chr20	5843669	5844559	+	Target_9591
chr20	5891973	5892328	+	Target_9591
chr20	5896971	5897018	+	Target_9591
chr20	5897471	5897565	+	Target_9591
chr20	5902980	5904746	+	Target_9591
chr20	5905617	5906005	+	Target_9591
chr20	5918485	5919372	+	Target_9591
chr20	5921698	5921785	+	Target_9591
chr20	5921888	5921991	+	Target_9591
chr20	5922596	5922682	+	Target_9591
chr20	5923073	5923432	+	Target_9591
chr20	5924204	5924329	+	Target_9591
chr20	5924593	5924677	+	Target_9591
chr20	5924807	5924899	+	Target_9591
chr20	5925450	5925560	+	Target_9591
chr20	5927051	5927179	+	Target_9591
chr20	5930923	5931173	+	Target_9591
chr20	5931297	5931723	+	Target_9591|Target_9591
chr20	5932656	5932809	+	Target_9591|Target_9591
chr20	5933069	5933174	+	Target_9591|Target_9591
chr20	5935253	5935336	+	Target_9591|Target_9591
chr20	5935747	5935897	+	Target_9591|Target_9591
chr20	5937771	5937875	+	Target_9591|Target_9591
chr20	5939173	5939372	+	Target_9591|Target_9591
chr20	5943919	5944005	+	Target_9591|Target_9591
chr20	5948081	5948233	+	Target_9591|Target_9591
chr20	5948475	5948671	+	Target_9591|Target_9591
chr20	5952652	5952683	+	Target_9591|Target_9591
chr20	5953701	5953842	+	Target_9591|Target_9591
chr20	5958521	5958663	+	Target_9591|Target_9591
chr20	5963615	5963811	+	Target_9591|Target_9591
chr20	5965426	5965646	+	Target_9591|Target_9591
chr20	5966567	5966777	+	Target_9591|Target_9591
chr20	5967927	5968004	+	Target_9591|Target_9591
chr20	5974151	5974341	+	Target_9591|Target_9591
chr20	5974944	5975831	+	Target_9591|Target_9591
chr20	5986738	5987198	+	Target_9591
chr20	5987897	5988056	+	Target_9591
chr20	5990420	5990558	+	Target_9591|Target_9591
chr20	5996006	5996136	+	Target_9591|Target_9591
chr20	6011930	6012016	+	Target_9591|Target_9591
chr20	6012657	6012726	+	Target_9591|Target_9591
chr20	6015109	6015201	+	Target_9591|Target_9591
chr20	6017719	6020697	+	Target_9591|Target_9591
chr20	6021424	6022892	+	Target_9591
chr20	6025188	6025326	+	Target_9591
chr20	6031424	6031629	+	Target_9591
chr20	6032790	6033450	+	Target_9591
chr20	6034475	6034694	+	Target_9591
chr20	6055491	6057993	+	Target_9591
chr20	6060082	6060224	+	Target_9591
chr20	6064686	6064811	+	Target_9591
chr20	6065712	6065934	+	Target_9591
chr20	6068423	6068530	+	Target_9591
chr20	6069611	6069736	+	Target_9591
chr20	6075585	6075635	+	Target_9591
chr20	6077548	6077680	+	Target_9591
chr20	6078170	6078278	+	Target_9591
chr20	6088178	6088281	+	Target_9591
chr20	6090944	6091158	+	Target_9591
chr20	6093123	6093270	+	Target_9591
chr20	6096457	6096691	+	Target_9591
chr20	6100050	6100219	+	Target_9591
chr20	6103420	6104191	+	Target_9591
chr20	6748744	6749522	+	Target_9591
chr20	6750766	6751119	+	Target_9591
chr20	6758891	6760910	+	Target_9591
chr20	7863630	7864310	+	Target_9591
chr20	7866167	7866237	+	Target_9591
chr20	7866352	7866511	+	Target_9591
chr20	7875779	7875871	+	Target_9591
chr20	7886800	7886976	+	Target_9591
chr20	7894810	7895066	+	Target_9591
chr20	7915130	7915282	+	Target_9591
chr20	7920932	7921093	+	Target_9591
chr20	7961715	7963268	+	Target_9591
chr20	7964440	7964504	+	Target_9591
chr20	7967934	7968036	+	Target_9591
chr20	7976672	7976718	+	Target_9591
chr20	7980378	7980507	+	Target_9591
chr20	7982142	7982188	+	Target_9591
chr20	7990846	7990962	+	Target_9591
chr20	8000084	8000393	+	Target_9591
chr20	8113295	8113397	+	Target_9591|Target_9591
chr20	8130940	8131018	+	Target_9591|Target_9591
chr20	8352028	8352097	+	Target_9591|Target_9591
chr20	8608940	8609078	+	Target_9591|Target_9591
chr20	8626748	8626828	+	Target_9591|Target_9591
chr20	8628546	8628600	+	Target_9591|Target_9591
chr20	8630020	8630096	+	Target_9591|Target_9591
chr20	8637830	8637931	+	Target_9591|Target_9591
chr20	8639184	8639351	+	Target_9591|Target_9591
chr20	8665578	8665725	+	Target_9591|Target_9591
chr20	8678272	8678430	+	Target_9591|Target_9591
chr20	8689316	8689399	+	Target_9591|Target_9591
chr20	8696910	8696995	+	Target_9591|Target_9591
chr20	8698317	8698495	+	Target_9591|Target_9591
chr20	8703000	8703068	+	Target_9591|Target_9591
chr20	8705302	8705399	+	Target_9591|Target_9591
chr20	8707955	8708040	+	Target_9591|Target_9591
chr20	8709696	8709821	+	Target_9591|Target_9591
chr20	8713884	8714039	+	Target_9591|Target_9591
chr20	8717674	8717839	+	Target_9591|Target_9591
chr20	8719907	8720007	+	Target_9591|Target_9591
chr20	8720990	8721095	+	Target_9591|Target_9591
chr20	8722110	8722220	+	Target_9591|Target_9591
chr20	8737692	8737825	+	Target_9591|Target_9591
chr20	8741053	8741107	+	Target_9591|Target_9591
chr20	8745785	8746005	+	Target_9591|Target_9591
chr20	8755185	8755366	+	Target_9591|Target_9591
chr20	8769095	8769172	+	Target_9591|Target_9591
chr20	8769279	8769369	+	Target_9591|Target_9591
chr20	8770164	8770222	+	Target_9591|Target_9591
chr20	8770821	8770908	+	Target_9591|Target_9591
chr20	8782702	8782820	+	Target_9591
chr20	8862268	8865547	+	Target_9591|Target_9591
chr20	9049700	9049853	+	Target_9591
chr20	9198036	9198099	+	Target_9591|Target_9591
chr20	9288446	9288545	+	Target_9591|Target_9591|Target_9591
chr20	9317772	9317853	+	Target_9591|Target_9591|Target_9591
chr20	9318654	9318714	+	Target_9591|Target_9591|Target_9591
chr20	9319540	9319684	+	Target_9591|Target_9591|Target_9591
chr20	9343542	9343622	+	Target_9591|Target_9591|Target_9591
chr20	9346107	9346161	+	Target_9591|Target_9591|Target_9591
chr20	9351860	9351942	+	Target_9591|Target_9591|Target_9591
chr20	9352949	9353050	+	Target_9591|Target_9591|Target_9591
chr20	9353693	9353751	+	Target_9591|Target_9591|Target_9591
chr20	9360700	9360809	+	Target_9591|Target_9591|Target_9591
chr20	9364847	9365058	+	Target_9591|Target_9591|Target_9591
chr20	9368109	9368203	+	Target_9591|Target_9591|Target_9591
chr20	9370525	9370605	+	Target_9591|Target_9591|Target_9591
chr20	9371177	9371262	+	Target_9591|Target_9591|Target_9591
chr20	9374234	9374325	+	Target_9591|Target_9591|Target_9591
chr20	9376169	9376265	+	Target_9591|Target_9591|Target_9591
chr20	9382136	9382237	+	Target_9591|Target_9591|Target_9591
chr20	9385959	9385995	+	Target_9591
chr20	9388563	9388705	+	Target_9591|Target_9591|Target_9591
chr20	9389279	9389364	+	Target_9591|Target_9591|Target_9591
chr20	9389703	9389828	+	Target_9591|Target_9591|Target_9591
chr20	9391683	9391735	+	Target_9591|Target_9591|Target_9591
chr20	9400453	9400556	+	Target_9591|Target_9591|Target_9591
chr20	9401943	9402108	+	Target_9591|Target_9591|Target_9591
chr20	9404394	9404599	+	Target_9591|Target_9591|Target_9591
chr20	9416206	9416295	+	Target_9591|Target_9591|Target_9591
chr20	9417648	9417799	+	Target_9591|Target_9591|Target_9591
chr20	9424627	9424677	+	Target_9591|Target_9591|Target_9591
chr20	9424824	9424890	+	Target_9591|Target_9591|Target_9591
chr20	9433993	9434109	+	Target_9591|Target_9591|Target_9591
chr20	9438060	9438136	+	Target_9591|Target_9591|Target_9591
chr20	9440281	9440457	+	Target_9591|Target_9591|Target_9591
chr20	9449217	9449319	+	Target_9591|Target_9591|Target_9591
chr20	9453436	9453494	+	Target_9591|Target_9591|Target_9591
chr20	9453925	9454012	+	Target_9591|Target_9591|Target_9591
chr20	9457363	9457400	+	Target_9591
chr20	9459567	9461462	+	Target_9591|Target_9591|Target_9591
chr20	9495004	9495563	+	Target_9591|Target_9591
chr20	9496099	9496272	+	Target_9591|Target_9591
chr20	9496646	9496778	+	Target_9591
chr20	9496902	9497008	+	Target_9591|Target_9591
chr20	9498686	9498875	+	Target_9591|Target_9591
chr20	9510288	9511171	+	Target_9591|Target_9591
chr20	9518036	9520264	+	Target_9591|Target_9591
chr20	9523232	9523367	+	Target_9591|Target_9591
chr20	9525015	9525141	+	Target_9591|Target_9591
chr20	9538254	9538381	+	Target_9591|Target_9591
chr20	9543537	9543671	+	Target_9591|Target_9591
chr20	9546539	9547031	+	Target_9591|Target_9591
chr20	9560791	9561577	+	Target_9591|Target_9591
chr20	9624772	9624987	+	Target_9591|Target_9591
chr20	9691933	9692083	+	Target_9591|Target_9591
chr20	9799327	9799433	+	Target_9591
chr20	9819409	9819687	+	Target_9591|Target_9591
chr20	10004459	10006814	+	Target_9591
chr20	10007191	10007296	+	Target_9591
chr20	10015696	10015981	+	Target_9591|Target_9591
chr20	10016226	10016290	+	Target_9591
chr20	10018905	10019295	+	Target_9591|Target_9591
chr20	10023769	10023969	+	Target_9591|Target_9591
chr20	10025041	10025191	+	Target_9591|Target_9591
chr20	10026221	10026345	+	Target_9591|Target_9591
chr20	10030037	10030860	+	Target_9591|Target_9591
chr20	10032310	10032537	+	Target_9591|Target_9591
chr20	10033759	10033923	+	Target_9591|Target_9591
chr20	10035109	10035247	+	Target_9591|Target_9591
chr20	10036149	10037407	+	Target_9591|Target_9591
chr20	10084933	10085042	+	Target_9591
chr20	10177465	10177585	+	Target_9591
chr20	10199476	10199625	+	Target_9591|Target_9591
chr20	10199884	10200154	+	Target_9591
chr20	10256076	10256211	+	Target_9591|Target_9591
chr20	10258332	10258374	+	Target_9591|Target_9591
chr20	10265371	10265420	+	Target_9591|Target_9591
chr20	10273529	10273647	+	Target_9591
chr20	10273808	10273926	+	Target_9591
chr20	10277572	10277698	+	Target_9591|Target_9591
chr20	10279915	10280060	+	Target_9591|Target_9591
chr20	10286776	10288066	+	Target_9591|Target_9591
chr20	10385832	10386335	+	Target_9591|Target_9591
chr20	10388263	10388374	+	Target_9591|Target_9591
chr20	10389275	10389451	+	Target_9591|Target_9591
chr20	10393177	10394579	+	Target_9591|Target_9591
chr20	10401175	10401406	+	Target_9591|Target_9591
chr20	10412331	10412570	+	Target_9591
chr20	10414755	10414866	+	Target_9591
chr20	10415950	10416101	+	Target_9591
chr20	10438823	10438879	+	Target_9591
chr20	10536878	10536968	+	Target_9591
chr20	10541347	10541468	+	Target_9591
chr20	10579322	10579400	+	Target_9591
chr20	10582378	10582467	+	Target_9591
chr20	10601961	10602062	+	Target_9591
chr20	10603306	10604027	+	Target_9591
chr20	10618331	10620603	+	Target_9591
chr20	10621430	10621581	+	Target_9591
chr20	10621760	10621892	+	Target_9591
chr20	10622107	10622341	+	Target_9591
chr20	10622430	10622540	+	Target_9591
chr20	10623135	10623249	+	Target_9591
chr20	10624425	10624511	+	Target_9591
chr20	10625004	10625032	+	Target_9591
chr20	10625510	10625627	+	Target_9591
chr20	10625790	10625904	+	Target_9591
chr20	10626003	10626117	+	Target_9591
chr20	10626618	10626732	+	Target_9591
chr20	10627586	10627751	+	Target_9591
chr20	10628607	10628758	+	Target_9591
chr20	10629196	10629370	+	Target_9591
chr20	10629708	10629755	+	Target_9591
chr20	10630169	10630283	+	Target_9591
chr20	10630894	10631008	+	Target_9591
chr20	10632228	10632342	+	Target_9591
chr20	10632778	10632898	+	Target_9591
chr20	10633115	10633246	+	Target_9591
chr20	10637045	10637106	+	Target_9591
chr20	10639115	10639370	+	Target_9591
chr20	10644610	10644662	+	Target_9591
chr20	10653348	10653654	+	Target_9591
chr20	10654097	10654694	+	Target_9591
chr20	11247306	11249530	+	Target_9591
chr20	11253981	11254031	+	Target_9591
chr20	11871476	11871602	+	Target_9591
chr20	11898564	11899249	+	Target_9591|Target_9591
chr20	11899733	11899824	+	Target_9591|Target_9591
chr20	11900365	11900484	+	Target_9591|Target_9591
chr20	11903281	11907243	+	Target_9591|Target_9591
chr20	12989626	12990032	+	Target_9591
chr20	13029592	13029778	+	Target_9591
chr20	13052903	13053058	+	Target_9591
chr20	13054996	13055145	+	Target_9591
chr20	13071730	13071855	+	Target_9591
chr20	13074130	13074224	+	Target_9591
chr20	13090758	13090864	+	Target_9591
chr20	13098152	13098372	+	Target_9591
chr20	13107237	13107364	+	Target_9591
chr20	13134649	13134785	+	Target_9591
chr20	13140649	13140779	+	Target_9591
chr20	13145400	13147411	+	Target_9591
chr20	13202417	13202561	+	Target_9591
chr20	13218066	13218756	+	Target_9591
chr20	13219630	13219751	+	Target_9591
chr20	13220099	13220334	+	Target_9591
chr20	13251150	13251390	+	Target_9591
chr20	13260280	13260545	+	Target_9591
chr20	13269186	13269330	+	Target_9591
chr20	13273020	13273110	+	Target_9591
chr20	13279588	13281297	+	Target_9591
chr20	13370035	13371099	+	Target_9591
chr20	13398094	13398168	+	Target_9591
chr20	13415690	13415801	+	Target_9591
chr20	13463873	13463984	+	Target_9591
chr20	13509079	13509158	+	Target_9591
chr20	13514668	13514788	+	Target_9591
chr20	13539654	13539761	+	Target_9591
chr20	13550153	13550233	+	Target_9591
chr20	13561543	13561628	+	Target_9591
chr20	13567896	13568017	+	Target_9591
chr20	13604092	13604161	+	Target_9591
chr20	13605831	13605899	+	Target_9591
chr20	13610580	13610799	+	Target_9591
chr20	13619540	13619583	+	Target_9591
chr20	13694968	13695814	+	Target_9591
chr20	13698014	13698161	+	Target_9591
chr20	13699554	13699631	+	Target_9591
chr20	13709024	13709112	+	Target_9591
chr20	13714367	13714489	+	Target_9591
chr20	13740338	13740500	+	Target_9591
chr20	13747423	13747571	+	Target_9591
chr20	13750552	13750667	+	Target_9591
chr20	13751976	13752129	+	Target_9591
chr20	13753160	13753261	+	Target_9591
chr20	13755802	13755916	+	Target_9591
chr20	13756518	13756916	+	Target_9591
chr20	13763149	13763829	+	Target_9591
chr20	13765467	13765532	+	Target_9591
chr20	13765671	13765936	+	Target_9591|Target_9591|Target_9591
chr20	13767957	13767998	+	Target_9591|Target_9591|Target_9591
chr20	13769234	13769298	+	Target_9591|Target_9591|Target_9591
chr20	13773805	13773873	+	Target_9591|Target_9591|Target_9591
chr20	13775483	13775587	+	Target_9591|Target_9591
chr20	13779106	13779146	+	Target_9591|Target_9591|Target_9591
chr20	13782131	13782329	+	Target_9591|Target_9591|Target_9591
chr20	13789487	13789548	+	Target_9591|Target_9591|Target_9591
chr20	13795063	13795161	+	Target_9591
chr20	13797108	13797192	+	Target_9591|Target_9591|Target_9591
chr20	13797520	13797603	+	Target_9591|Target_9591|Target_9591
chr20	13797763	13799067	+	Target_9591|Target_9591|Target_9591
chr20	13830049	13830250	+	Target_9591
chr20	13830836	13830965	+	Target_9591
chr20	13839907	13840080	+	Target_9591
chr20	13845812	13845887	+	Target_9591
chr20	13845994	13846160	+	Target_9591
chr20	13847347	13847496	+	Target_9591
chr20	13850148	13850236	+	Target_9591
chr20	13850786	13850849	+	Target_9591
chr20	13856683	13856761	+	Target_9591
chr20	13858165	13858234	+	Target_9591
chr20	13865992	13866049	+	Target_9591
chr20	13866933	13867088	+	Target_9591
chr20	13868414	13868496	+	Target_9591
chr20	13868587	13868647	+	Target_9591
chr20	13869104	13869158	+	Target_9591
chr20	13894427	13894590	+	Target_9591
chr20	13899666	13899769	+	Target_9591
chr20	13912248	13912417	+	Target_9591
chr20	13936721	13936777	+	Target_9591
chr20	13971122	13971262	+	Target_9591
chr20	13976145	13976455	+	Target_9591
chr20	13982933	13983050	+	Target_9591
chr20	14066266	14066374	+	Target_9591
chr20	14304638	14308204	+	Target_9591|Target_9591
chr20	14309779	14309973	+	Target_9591
chr20	14318049	14318313	+	Target_9591|Target_9591
chr20	14474124	14474154	+	Target_9591
chr20	14665488	14665605	+	Target_9591
chr20	14864898	14865240	+	Target_9591
chr20	14868741	14868950	+	Target_9591
chr20	14910020	14910142	+	Target_9591
chr20	15177503	15177678	+	Target_9591
chr20	15210585	15210707	+	Target_9591|Target_9591
chr20	15412049	15412080	+	Target_9591|Target_9591
chr20	15480418	15480492	+	Target_9591|Target_9591
chr20	15843389	15843471	+	Target_9591|Target_9591
chr20	15866408	15866456	+	Target_9591|Target_9591
chr20	15913920	15913983	+	Target_9591|Target_9591
chr20	15918120	15918189	+	Target_9591|Target_9591
chr20	15948197	15948275	+	Target_9591|Target_9591
chr20	15967371	15967446	+	Target_9591|Target_9591
chr20	15967710	15967803	+	Target_9591|Target_9591
chr20	16021845	16021923	+	Target_9591|Target_9591
chr20	16025215	16025284	+	Target_9591
chr20	16030474	16033841	+	Target_9591|Target_9591
chr20	16252748	16254056	+	Target_9591|Target_9591
chr20	16292979	16293063	+	Target_9591|Target_9591
chr20	16316570	16316660	+	Target_9591|Target_9591
chr20	16336974	16337097	+	Target_9591|Target_9591
chr20	16347487	16348471	+	Target_9591
chr20	16351230	16351281	+	Target_9591|Target_9591|Target_9591
chr20	16352309	16352406	+	Target_9591|Target_9591|Target_9591
chr20	16354901	16355054	+	Target_9591|Target_9591
chr20	16359449	16360808	+	Target_9591|Target_9591|Target_9591
chr20	16362338	16362392	+	Target_9591|Target_9591|Target_9591
chr20	16385457	16385546	+	Target_9591|Target_9591|Target_9591
chr20	16387018	16387101	+	Target_9591|Target_9591|Target_9591
chr20	16407748	16407886	+	Target_9591|Target_9591|Target_9591
chr20	16409597	16409649	+	Target_9591|Target_9591|Target_9591
chr20	16410507	16410627	+	Target_9591|Target_9591|Target_9591
chr20	16474935	16474995	+	Target_9591|Target_9591|Target_9591
chr20	16478257	16478323	+	Target_9591|Target_9591|Target_9591
chr20	16485016	16485192	+	Target_9591|Target_9591|Target_9591
chr20	16486366	16486498	+	Target_9591|Target_9591|Target_9591
chr20	16486666	16486835	+	Target_9591|Target_9591|Target_9591
chr20	16488602	16488745	+	Target_9591|Target_9591|Target_9591
chr20	16492062	16492172	+	Target_9591|Target_9591|Target_9591
chr20	16493470	16493568	+	Target_9591|Target_9591|Target_9591
chr20	16496192	16496309	+	Target_9591|Target_9591|Target_9591
chr20	16506736	16506850	+	Target_9591|Target_9591|Target_9591
chr20	16509015	16509085	+	Target_9591|Target_9591|Target_9591
chr20	16553873	16554079	+	Target_9591|Target_9591|Target_9591
chr20	16710608	16710809	+	Target_9591|Target_9591
chr20	16712312	16712411	+	Target_9591|Target_9591
chr20	16712808	16712981	+	Target_9591|Target_9591
chr20	16717905	16718046	+	Target_9591|Target_9591
chr20	16719496	16719547	+	Target_9591|Target_9591
chr20	16720969	16721058	+	Target_9591|Target_9591
chr20	16721490	16722417	+	Target_9591|Target_9591
chr20	16729002	16729161	+	Target_9591
chr20	16729511	16729651	+	Target_9591
chr20	16730547	16730655	+	Target_9591
chr20	16731739	16732809	+	Target_9591
chr20	17206751	17207024	+	Target_9591
chr20	17207596	17208127	+	Target_9591|Target_9591|Target_9591
chr20	17240884	17240989	+	Target_9591|Target_9591
chr20	17338971	17339085	+	Target_9591|Target_9591|Target_9591
chr20	17341176	17341285	+	Target_9591|Target_9591|Target_9591
chr20	17349884	17349922	+	Target_9591|Target_9591|Target_9591
chr20	17389907	17389984	+	Target_9591|Target_9591|Target_9591
chr20	17410079	17410168	+	Target_9591|Target_9591|Target_9591
chr20	17417352	17417528	+	Target_9591|Target_9591|Target_9591
chr20	17434386	17434602	+	Target_9591|Target_9591|Target_9591
chr20	17436992	17437093	+	Target_9591|Target_9591|Target_9591
chr20	17445970	17446198	+	Target_9591|Target_9591|Target_9591
chr20	17462228	17465222	+	Target_9591|Target_9591|Target_9591
chr20	17474549	17475674	+	Target_9591|Target_9591
chr20	17477582	17477668	+	Target_9591|Target_9591
chr20	17479464	17479685	+	Target_9591|Target_9591
chr20	17489533	17489641	+	Target_9591|Target_9591
chr20	17492620	17492713	+	Target_9591|Target_9591
chr20	17495365	17495461	+	Target_9591|Target_9591
chr20	17505492	17505553	+	Target_9591|Target_9591
chr20	17511597	17512013	+	Target_9591
chr20	17539332	17539605	+	Target_9591
chr20	17550598	17550856	+	Target_9591|Target_9591
chr20	17572576	17572708	+	Target_9591
chr20	17581382	17581690	+	Target_9591|Target_9591
chr20	17585199	17585276	+	Target_9591|Target_9591
chr20	17587681	17588652	+	Target_9591|Target_9591
chr20	17594322	17594865	+	Target_9591|Target_9591
chr20	17595381	17595525	+	Target_9591|Target_9591
chr20	17596075	17596174	+	Target_9591|Target_9591
chr20	17596570	17596654	+	Target_9591|Target_9591
chr20	17597376	17597484	+	Target_9591|Target_9591
chr20	17599240	17599324	+	Target_9591|Target_9591
chr20	17600277	17600373	+	Target_9591|Target_9591
chr20	17600943	17601015	+	Target_9591|Target_9591
chr20	17601359	17601452	+	Target_9591|Target_9591
chr20	17602102	17602192	+	Target_9591|Target_9591
chr20	17602334	17602418	+	Target_9591|Target_9591
chr20	17602499	17602592	+	Target_9591|Target_9591
chr20	17605220	17605313	+	Target_9591|Target_9591
chr20	17606156	17606247	+	Target_9591|Target_9591
chr20	17607992	17608027	+	Target_9591|Target_9591
chr20	17608148	17608327	+	Target_9591|Target_9591
chr20	17610467	17610606	+	Target_9591|Target_9591
chr20	17614104	17614258	+	Target_9591|Target_9591
chr20	17616190	17616309	+	Target_9591|Target_9591
chr20	17617221	17617374	+	Target_9591|Target_9591
chr20	17622441	17622564	+	Target_9591|Target_9591
chr20	17623623	17623772	+	Target_9591|Target_9591
chr20	17639249	17639334	+	Target_9591|Target_9591
chr20	17640624	17641173	+	Target_9591|Target_9591
chr20	17660643	17660720	+	Target_9591
chr20	17662672	17662928	+	Target_9591|Target_9591
chr20	17674319	17674351	+	Target_9591
chr20	17680592	17680700	+	Target_9591|Target_9591
chr20	17703360	17703523	+	Target_9591
chr20	17705667	17705796	+	Target_9591|Target_9591|Target_9591
chr20	17716309	17716517	+	Target_9591|Target_9591|Target_9591
chr20	17922243	17923051	+	Target_9591|Target_9591
chr20	17923753	17923839	+	Target_9591|Target_9591
chr20	17928129	17928289	+	Target_9591|Target_9591
chr20	17929533	17929620	+	Target_9591|Target_9591
chr20	17929707	17929747	+	Target_9591|Target_9591
chr20	17930775	17930851	+	Target_9591|Target_9591
chr20	17930934	17931040	+	Target_9591|Target_9591
chr20	17932143	17932239	+	Target_9591|Target_9591
chr20	17933230	17933354	+	Target_9591|Target_9591
chr20	17934639	17934761	+	Target_9591|Target_9591
chr20	17936008	17936119	+	Target_9591|Target_9591
chr20	17937576	17937681	+	Target_9591|Target_9591
chr20	17943352	17943589	+	Target_9591
chr20	17949017	17949154	+	Target_9591|Target_9591
chr20	17949342	17949490	+	Target_9591
chr20	17949761	17949784	+	Target_9591
chr20	17950443	17951013	+	Target_9591
chr20	17956326	17956546	+	Target_9591
chr20	17968808	17968941	+	Target_9591
chr20	17970581	17971762	+	Target_9591
chr20	18004795	18005596	+	Target_9591
chr20	18022177	18022367	+	Target_9591
chr20	18037300	18037521	+	Target_9591
chr20	18038178	18038521	+	Target_9591
chr20	18118498	18118695	+	Target_9591
chr20	18122851	18123812	+	Target_9591|Target_9591
chr20	18125742	18125995	+	Target_9591|Target_9591
chr20	18131464	18131586	+	Target_9591|Target_9591
chr20	18139727	18139909	+	Target_9591|Target_9591
chr20	18142463	18142883	+	Target_9591|Target_9591
chr20	18143020	18143589	+	Target_9591|Target_9591
chr20	18162353	18162490	+	Target_9591|Target_9591
chr20	18163766	18163942	+	Target_9591|Target_9591
chr20	18165245	18165436	+	Target_9591|Target_9591
chr20	18167929	18169031	+	Target_9591|Target_9591
chr20	18269120	18269248	+	Target_9591|Target_9591
chr20	18278628	18278706	+	Target_9591
chr20	18278932	18279108	+	Target_9591
chr20	18285651	18285822	+	Target_9591
chr20	18286311	18286451	+	Target_9591|Target_9591
chr20	18286941	18287037	+	Target_9591|Target_9591
chr20	18295715	18297640	+	Target_9591|Target_9591
chr20	18359692	18359713	+	Target_9591
chr20	18361422	18362127	+	Target_9591
chr20	18364010	18365208	+	Target_9591
chr20	18365659	18365734	+	Target_9591
chr20	18370344	18370472	+	Target_9591
chr20	18371022	18371103	+	Target_9591
chr20	18374354	18374455	+	Target_9591
chr20	18374897	18374994	+	Target_9591
chr20	18377115	18377190	+	Target_9591
chr20	18379166	18379270	+	Target_9591
chr20	18393289	18393479	+	Target_9591
chr20	18394991	18395156	+	Target_9591
chr20	18395970	18396093	+	Target_9591
chr20	18407710	18407803	+	Target_9591
chr20	18414295	18414409	+	Target_9591
chr20	18423990	18424108	+	Target_9591
chr20	18429627	18429713	+	Target_9591
chr20	18433258	18433326	+	Target_9591
chr20	18434374	18434471	+	Target_9591
chr20	18435890	18436005	+	Target_9591
chr20	18440796	18440950	+	Target_9591
chr20	18445893	18446021	+	Target_9591
chr20	18447639	18447829	+	Target_9591
chr20	18448032	18448212	+	Target_9591
chr20	18449587	18449705	+	Target_9591
chr20	18451258	18451335	+	Target_9591
chr20	18453485	18453553	+	Target_9591
chr20	18454034	18454102	+	Target_9591
chr20	18455718	18455831	+	Target_9591
chr20	18460681	18460825	+	Target_9591
chr20	18461045	18461153	+	Target_9591
chr20	18462262	18462454	+	Target_9591
chr20	18464124	18465286	+	Target_9591
chr20	18467187	18470634	+	Target_9591
chr20	18471038	18471124	+	Target_9591
chr20	18474601	18474707	+	Target_9591
chr20	18476481	18476524	+	Target_9591
chr20	18477712	18477887	+	Target_9591
chr20	18488187	18488941	+	Target_9591|Target_9591|Target_9591|Target_9591|Target_9591
chr20	18491465	18491700	+	Target_9591|Target_9591|Target_9591|Target_9591|Target_9591
chr20	18492868	18492926	+	Target_9591|Target_9591|Target_9591|Target_9591|Target_9591
chr20	18496293	18496380	+	Target_9591|Target_9591|Target_9591|Target_9591|Target_9591
chr20	18505076	18505313	+	Target_9591|Target_9591|Target_9591|Target_9591|Target_9591
chr20	18505578	18505664	+	Target_9591|Target_9591|Target_9591|Target_9591|Target_9591
chr20	18506431	18506576	+	Target_9591|Target_9591|Target_9591|Target_9591|Target_9591
chr20	18507016	18507175	+	Target_9591|Target_9591|Target_9591|Target_9591|Target_9591
chr20	18508139	18508255	+	Target_9591|Target_9591|Target_9591|Target_9591|Target_9591
chr20	18511323	18511447	+	Target_9591|Target_9591|Target_9591|Target_9591|Target_9591
chr20	18513307	18513388	+	Target_9591|Target_9591|Target_9591|Target_9591|Target_9591
chr20	18516296	18516386	+	Target_9591|Target_9591|Target_9591|Target_9591|Target_9591
chr20	18522939	18523046	+	Target_9591|Target_9591|Target_9591|Target_9591|Target_9591
chr20	18523662	18523816	+	Target_9591|Target_9591|Target_9591|Target_9591|Target_9591
chr20	18526599	18526677	+	Target_9591|Target_9591|Target_9591|Target_9591|Target_9591
chr20	18529252	18529414	+	Target_9591|Target_9591|Target_9591|Target_9591|Target_9591
chr20	18531732	18531819	+	Target_9591|Target_9591|Target_9591|Target_9591|Target_9591
chr20	18534878	18535034	+	Target_9591|Target_9591|Target_9591|Target_9591|Target_9591
chr20	18535751	18535817	+	Target_9591|Target_9591|Target_9591|Target_9591|Target_9591
chr20	18541294	18542059	+	Target_9591|Target_9591|Target_9591|Target_9591|Target_9591
chr20	18548072	18548240	+	Target_9591
chr20	18549879	18550203	+	Target_9591
chr20	18568555	18568759	+	Target_9591
chr20	18574374	18574465	+	Target_9591
chr20	18576649	18576885	+	Target_9591
chr20	18608770	18608877	+	Target_9591
chr20	18724743	18724915	+	Target_9591
chr20	18744003	18744560	+	Target_9591
chr20	18768614	18769542	+	Target_9591|Target_9591
chr20	18770217	18770353	+	Target_9591|Target_9591
chr20	18774308	18774626	+	Target_9591|Target_9591
chr20	18774692	18776709	+	Target_9591|Target_9591
chr20	18790371	18790759	+	Target_9591
chr20	18794369	18795035	+	Target_9591
chr20	18805909	18805992	+	Target_9591
chr20	18810662	18810839	+	Target_9591
chr20	19193289	19193628	+	Target_9591
chr20	19222945	19223218	+	Target_9591
chr20	19224520	19224932	+	Target_9591
chr20	19238272	19238339	+	Target_9591
chr20	19242352	19242517	+	Target_9591
chr20	19244721	19244797	+	Target_9591
chr20	19246376	19246643	+	Target_9591
chr20	19261602	19261731	+	Target_9591
chr20	19263782	19263859	+	Target_9591
chr20	19264788	19265240	+	Target_9591
chr20	19496131	19496208	+	Target_9591
chr20	19560643	19560718	+	Target_9591
chr20	19565614	19565699	+	Target_9591
chr20	19566084	19566188	+	Target_9591
chr20	19634705	19634780	+	Target_9591
chr20	19646507	19646533	+	Target_9591
chr20	19654244	19654298	+	Target_9591
chr20	19662501	19662635	+	Target_9591
chr20	19664819	19664980	+	Target_9591
chr20	19665743	19666005	+	Target_9591
chr20	19673902	19674069	+	Target_9591
chr20	19677440	19677555	+	Target_9591
chr20	19679211	19679324	+	Target_9591
chr20	19698171	19698237	+	Target_9591
chr20	19701634	19703541	+	Target_9591
chr20	19867164	19867424	+	Target_9591
chr20	19870209	19870302	+	Target_9591|Target_9591
chr20	19915742	19915843	+	Target_9591|Target_9591
chr20	19937258	19937451	+	Target_9591|Target_9591
chr20	19941343	19941455	+	Target_9591|Target_9591
chr20	19945595	19945668	+	Target_9591|Target_9591
chr20	19951481	19951573	+	Target_9591|Target_9591
chr20	19955297	19956431	+	Target_9591|Target_9591
chr20	19970649	19970955	+	Target_9591|Target_9591
chr20	19972811	19972943	+	Target_9591|Target_9591
chr20	19977322	19977486	+	Target_9591|Target_9591
chr20	19981256	19983103	+	Target_9591|Target_9591
chr20	19997933	19998093	+	Target_9591|Target_9591
chr20	19998438	19998685	+	Target_9591
chr20	20003099	20003124	+	Target_9591|Target_9591|Target_9591
chr20	20006320	20006411	+	Target_9591|Target_9591|Target_9591
chr20	20007427	20007563	+	Target_9591|Target_9591|Target_9591
chr20	20013151	20013297	+	Target_9591|Target_9591
chr20	20013745	20014273	+	Target_9591|Target_9591|Target_9591
chr20	20015011	20017006	+	Target_9591
chr20	20017966	20018215	+	Target_9591
chr20	20018992	20019094	+	Target_9591
chr20	20020252	20020492	+	Target_9591
chr20	20021329	20021410	+	Target_9591
chr20	20022209	20022269	+	Target_9591
chr20	20022968	20023160	+	Target_9591
chr20	20024135	20024306	+	Target_9591
chr20	20025951	20026130	+	Target_9591
chr20	20028408	20028575	+	Target_9591
chr20	20028986	20029145	+	Target_9591
chr20	20029983	20030075	+	Target_9591
chr20	20031113	20031266	+	Target_9591
chr20	20032935	20033402	+	Target_9591|Target_9591
chr20	20036591	20036690	+	Target_9591
chr20	20037261	20037440	+	Target_9591|Target_9591
chr20	20051497	20051648	+	Target_9591|Target_9591
chr20	20054945	20055022	+	Target_9591|Target_9591
chr20	20055832	20055900	+	Target_9591|Target_9591
chr20	20056132	20056259	+	Target_9591|Target_9591
chr20	20071487	20071620	+	Target_9591|Target_9591
chr20	20079298	20079458	+	Target_9591|Target_9591
chr20	20123500	20123592	+	Target_9591|Target_9591
chr20	20140013	20140088	+	Target_9591|Target_9591
chr20	20144693	20144872	+	Target_9591|Target_9591
chr20	20147040	20147080	+	Target_9591|Target_9591
chr20	20149964	20150104	+	Target_9591|Target_9591
chr20	20152424	20152977	+	Target_9591
chr20	20168573	20168700	+	Target_9591
chr20	20171985	20172063	+	Target_9591
chr20	20177213	20177420	+	Target_9591
chr20	20180411	20180546	+	Target_9591
chr20	20208892	20209020	+	Target_9591
chr20	20226760	20226859	+	Target_9591
chr20	20232238	20232407	+	Target_9591
chr20	20243599	20243774	+	Target_9591
chr20	20257809	20258102	+	Target_9591
chr20	20269252	20269580	+	Target_9591
chr20	20270943	20271035	+	Target_9591
chr20	20278824	20279030	+	Target_9591
chr20	20322474	20322565	+	Target_9591
chr20	20340853	20341346	+	Target_9591
chr20	20348764	20351592	+	Target_9591
chr20	20370271	20373897	+	Target_9591
chr20	20377338	20377378	+	Target_9591
chr20	20392670	20392792	+	Target_9591
chr20	20453472	20453600	+	Target_9591
chr20	20475760	20475919	+	Target_9591
chr20	20483994	20484150	+	Target_9591
chr20	20486054	20486178	+	Target_9591
chr20	20491897	20491969	+	Target_9591
chr20	20493156	20493928	+	Target_9591
chr20	20501560	20501744	+	Target_9591
chr20	20505049	20505187	+	Target_9591
chr20	20505473	20505542	+	Target_9591
chr20	20506895	20507006	+	Target_9591
chr20	20512330	20512439	+	Target_9591
chr20	20516388	20516447	+	Target_9591
chr20	20517299	20517428	+	Target_9591
chr20	20527347	20527476	+	Target_9591
chr20	20552101	20552257	+	Target_9591
chr20	20552491	20552590	+	Target_9591
chr20	20553518	20553712	+	Target_9591
chr20	20563693	20563870	+	Target_9591
chr20	20565508	20565599	+	Target_9591
chr20	20569911	20570009	+	Target_9591
chr20	20571820	20571958	+	Target_9591
chr20	20582325	20582490	+	Target_9591
chr20	20585818	20586056	+	Target_9591
chr20	20591958	20592070	+	Target_9591
chr20	20596686	20596835	+	Target_9591
chr20	20599920	20600058	+	Target_9591
chr20	20601106	20601274	+	Target_9591
chr20	20610006	20610234	+	Target_9591
chr20	20616061	20616261	+	Target_9591
chr20	20618006	20618145	+	Target_9591
chr20	20620428	20620544	+	Target_9591
chr20	20621344	20621522	+	Target_9591
chr20	20624149	20624193	+	Target_9591
chr20	20634173	20634231	+	Target_9591
chr20	20656879	20656932	+	Target_9591
chr20	20661334	20661445	+	Target_9591
chr20	20693017	20693266	+	Target_9591
chr20	21106623	21106845	+	Target_9591|Target_9591|Target_9591
chr20	21112737	21112800	+	Target_9591|Target_9591|Target_9591
chr20	21117030	21117193	+	Target_9591
chr20	21126205	21126295	+	Target_9591|Target_9591
chr20	21142511	21143148	+	Target_9591|Target_9591|Target_9591
chr20	21143490	21143800	+	Target_9591|Target_9591|Target_9591
chr20	21186129	21186222	+	Target_9591|Target_9591|Target_9591
chr20	21195172	21195338	+	Target_9591|Target_9591|Target_9591
chr20	21196220	21196286	+	Target_9591|Target_9591|Target_9591
chr20	21209648	21209753	+	Target_9591|Target_9591|Target_9591
chr20	21213371	21213468	+	Target_9591|Target_9591|Target_9591
chr20	21224882	21224926	+	Target_9591|Target_9591|Target_9591
chr20	21227116	21227258	+	Target_9591|Target_9591|Target_9591
chr20	21283941	21284111	+	Target_9591
chr20	21306916	21307044	+	Target_9591
chr20	21307127	21307239	+	Target_9591
chr20	21309196	21309308	+	Target_9591
chr20	21311118	21311177	+	Target_9591
chr20	21311253	21311343	+	Target_9591
chr20	21312198	21312271	+	Target_9591
chr20	21312405	21312456	+	Target_9591
chr20	21312920	21313078	+	Target_9591
chr20	21314181	21314256	+	Target_9591
chr20	21314341	21314475	+	Target_9591
chr20	21314574	21314632	+	Target_9591
chr20	21314715	21314823	+	Target_9591
chr20	21319681	21319726	+	Target_9591
chr20	21321358	21321490	+	Target_9591
chr20	21324727	21324846	+	Target_9591
chr20	21327052	21327188	+	Target_9591
chr20	21328783	21328891	+	Target_9591
chr20	21328978	21329068	+	Target_9591
chr20	21330026	21330099	+	Target_9591
chr20	21335426	21335510	+	Target_9591
chr20	21336717	21336815	+	Target_9591
chr20	21337223	21337303	+	Target_9591
chr20	21338373	21338430	+	Target_9591
chr20	21346058	21346127	+	Target_9591
chr20	21346210	21346342	+	Target_9591
chr20	21349100	21349228	+	Target_9591
chr20	21362631	21362695	+	Target_9591
chr20	21367505	21367644	+	Target_9591
chr20	21369910	21370463	+	Target_9591
chr20	21376004	21377171	+	Target_9591
chr20	21377595	21378047	+	Target_9591
chr20	21491659	21493123	+	Target_9591
chr20	21494048	21494664	+	Target_9591
chr20	21686296	21686636	+	Target_9591|Target_9591
chr20	21687075	21687705	+	Target_9591|Target_9591
chr20	21689195	21689338	+	Target_9591|Target_9591
chr20	21689859	21690082	+	Target_9591|Target_9591
chr20	21695108	21699124	+	Target_9591|Target_9591
chr20	22034727	22034922	+	Target_9591
chr20	22049076	22049326	+	Target_9591
chr20	22054025	22054104	+	Target_9591
chr20	22055139	22055292	+	Target_9591
chr20	22380970	22381749	+	Target_9591|Target_9591
chr20	22381963	22382100	+	Target_9591|Target_9591
chr20	22387266	22387350	+	Target_9591
chr20	22400597	22401281	+	Target_9591|Target_9591
chr20	22541191	22545754	+	Target_9591
chr20	22547320	22547443	+	Target_9591
chr20	22548431	22548523	+	Target_9591
chr20	22559147	22559280	+	Target_9591
chr20	22561641	22563792	+	Target_9591|Target_9591
chr20	22564829	22565101	+	Target_9591|Target_9591
chr20	22565912	22566101	+	Target_9591
chr20	23016056	23017314	+	Target_9591
chr20	23026269	23030301	+	Target_9591
chr20	23059992	23064611	+	Target_9591
chr20	23064895	23066977	+	Target_9591
chr20	23105704	23107175	+	Target_9591
chr20	23109265	23109366	+	Target_9591
chr20	23109601	23109802	+	Target_9591
chr20	23113135	23113273	+	Target_9591
chr20	23331372	23331698	+	Target_9591
chr20	23334617	23335408	+	Target_9591
chr20	23345020	23346384	+	Target_9591
chr20	23347639	23347734	+	Target_9591
chr20	23349398	23349566	+	Target_9591
chr20	23350220	23350378	+	Target_9591
chr20	23350727	23353683	+	Target_9591
chr20	23355155	23358123	+	Target_9591
chr20	23360081	23360132	+	Target_9591
chr20	23360503	23360572	+	Target_9591
chr20	23361849	23361954	+	Target_9591
chr20	23370582	23370667	+	Target_9591
chr20	23370845	23370901	+	Target_9591
chr20	23375558	23375636	+	Target_9591
chr20	23375775	23375822	+	Target_9591
chr20	23377708	23377825	+	Target_9591
chr20	23383629	23383709	+	Target_9591
chr20	23401941	23402156	+	Target_9591
chr20	23420321	23420443	+	Target_9591
chr20	23420780	23421123	+	Target_9591
chr20	23424570	23424681	+	Target_9591
chr20	23425407	23425567	+	Target_9591
chr20	23431040	23431226	+	Target_9591|Target_9591
chr20	23432452	23432557	+	Target_9591
chr20	23433220	23433482	+	Target_9591|Target_9591
chr20	23471765	23471979	+	Target_9591
chr20	23472161	23472535	+	Target_9591
chr20	23473594	23473708	+	Target_9591
chr20	23476467	23476655	+	Target_9591
chr20	23499782	23500121	+	Target_9591
chr20	23501383	23501745	+	Target_9591
chr20	23514834	23514945	+	Target_9591
chr20	23522310	23522655	+	Target_9591
chr20	23545369	23545674	+	Target_9591
chr20	23546610	23546724	+	Target_9591
chr20	23548847	23549386	+	Target_9591
chr20	23583046	23584371	+	Target_9591
chr20	23586246	23586610	+	Target_9591
chr20	23614293	23614636	+	Target_9591
chr20	23615890	23616004	+	Target_9591
chr20	23618256	23618574	+	Target_9591
chr20	23666276	23666614	+	Target_9591
chr20	23667724	23667838	+	Target_9591
chr20	23669378	23669662	+	Target_9591
chr20	23728189	23728536	+	Target_9591
chr20	23729652	23729766	+	Target_9591
chr20	23731275	23731574	+	Target_9591
chr20	23804403	23804740	+	Target_9591
chr20	23805846	23805960	+	Target_9591
chr20	23807069	23807312	+	Target_9591
chr20	23856571	23856908	+	Target_9591
chr20	23858141	23858255	+	Target_9591
chr20	23860082	23860380	+	Target_9591
chr20	23965689	23965999	+	Target_9591|Target_9591
chr20	23966303	23966417	+	Target_9591|Target_9591
chr20	23966498	23966611	+	Target_9591|Target_9591
chr20	23966712	23966840	+	Target_9591|Target_9591
chr20	23967072	23967282	+	Target_9591|Target_9591
chr20	23967413	23967512	+	Target_9591
chr20	23969245	23969416	+	Target_9591
chr20	24180402	24180470	+	Target_9591
chr20	24191984	24193327	+	Target_9591
chr20	24200258	24200338	+	Target_9591
chr20	24204339	24205224	+	Target_9591
chr20	24449834	24450389	+	Target_9591
chr20	24523655	24524213	+	Target_9591
chr20	24565491	24565629	+	Target_9591
chr20	24645981	24647167	+	Target_9591
chr20	24929865	24930211	+	Target_9591
chr20	24937922	24938095	+	Target_9591
chr20	24939563	24939680	+	Target_9591
chr20	24940270	24940564	+	Target_9591
chr20	24943579	24944658	+	Target_9591
chr20	24949527	24949720	+	Target_9591
chr20	24950161	24950296	+	Target_9591
chr20	24950832	24951007	+	Target_9591
chr20	24952095	24952212	+	Target_9591
chr20	24954280	24954373	+	Target_9591
chr20	24959402	24959518	+	Target_9591
chr20	24964538	24964655	+	Target_9591
chr20	24973229	24973425	+	Target_9591
chr20	24986865	24988577	+	Target_9591|Target_9591|Target_9591|Target_9591
chr20	24989905	24990024	+	Target_9591|Target_9591|Target_9591
chr20	24993236	24993300	+	Target_9591|Target_9591|Target_9591
chr20	24993447	24993575	+	Target_9591|Target_9591|Target_9591|Target_9591
chr20	24994171	24994298	+	Target_9591|Target_9591|Target_9591|Target_9591
chr20	24994596	24994709	+	Target_9591|Target_9591|Target_9591|Target_9591
chr20	24995773	24995866	+	Target_9591|Target_9591|Target_9591|Target_9591
chr20	25000645	25000783	+	Target_9591|Target_9591|Target_9591|Target_9591
chr20	25002024	25002172	+	Target_9591|Target_9591|Target_9591|Target_9591
chr20	25003575	25003728	+	Target_9591|Target_9591|Target_9591|Target_9591
chr20	25004101	25004277	+	Target_9591|Target_9591|Target_9591|Target_9591
chr20	25011394	25011594	+	Target_9591|Target_9591|Target_9591|Target_9591
chr20	25013004	25013342	+	Target_9591
chr20	25028720	25028817	+	Target_9591|Target_9591|Target_9591
chr20	25038404	25038818	+	Target_9591|Target_9591|Target_9591
chr20	25051520	25052654	+	Target_9591|Target_9591|Target_9591|Target_9591
chr20	25053171	25053279	+	Target_9591|Target_9591
chr20	25056071	25057186	+	Target_9591
chr20	25058320	25058501	+	Target_9591|Target_9591|Target_9591
chr20	25059178	25059588	+	Target_9591|Target_9591|Target_9591|Target_9591|Target_9591|Target_9591
chr20	25060071	25060150	+	Target_9591|Target_9591|Target_9591|Target_9591|Target_9591|Target_9591
chr20	25062308	25063015	+	Target_9591|Target_9591|Target_9591|Target_9591|Target_9591|Target_9591
chr20	25121433	25123467	+	Target_9591|Target_9591|Target_9591
chr20	25124003	25124149	+	Target_9591|Target_9591|Target_9591
chr20	25124914	25125059	+	Target_9591|Target_9591|Target_9591
chr20	25128395	25129426	+	Target_9591|Target_9591|Target_9591
chr20	25176338	25176503	+	Target_9591|Target_9591
chr20	25187157	25187226	+	Target_9591
chr20	25187711	25188033	+	Target_9591|Target_9591
chr20	25190484	25190561	+	Target_9591|Target_9591
chr20	25193898	25194042	+	Target_9591|Target_9591
chr20	25195502	25195578	+	Target_9591|Target_9591
chr20	25196311	25196347	+	Target_9591|Target_9591
chr20	25197283	25197372	+	Target_9591|Target_9591
chr20	25198137	25198217	+	Target_9591|Target_9591
chr20	25199185	25199250	+	Target_9591|Target_9591
chr20	25201867	25201969	+	Target_9591|Target_9591
chr20	25203473	25203614	+	Target_9591|Target_9591
chr20	25204736	25204793	+	Target_9591|Target_9591
chr20	25205840	25205953	+	Target_9591|Target_9591
chr20	25206134	25207360	+	Target_9591|Target_9591
chr20	25228705	25229057	+	Target_9591
chr20	25239872	25239974	+	Target_9591
chr20	25249764	25249843	+	Target_9591
chr20	25252018	25252122	+	Target_9591
chr20	25255227	25255359	+	Target_9591
chr20	25257281	25257393	+	Target_9591
chr20	25257879	25257962	+	Target_9591
chr20	25258954	25259098	+	Target_9591
chr20	25259692	25259785	+	Target_9591
chr20	25260901	25261048	+	Target_9591
chr20	25261584	25261748	+	Target_9591
chr20	25262668	25262783	+	Target_9591
chr20	25263811	25263913	+	Target_9591
chr20	25264739	25264887	+	Target_9591
chr20	25269060	25269119	+	Target_9591
chr20	25271116	25271258	+	Target_9591
chr20	25273041	25273249	+	Target_9591
chr20	25274793	25274928	+	Target_9591
chr20	25275378	25275666	+	Target_9591
chr20	25276239	25276306	+	Target_9591
chr20	25277005	25278648	+	Target_9591
chr20	25280833	25281520	+	Target_9591
chr20	25282854	25282982	+	Target_9591|Target_9591
chr20	25284185	25284264	+	Target_9591|Target_9591
chr20	25287468	25287551	+	Target_9591|Target_9591
chr20	25288601	25288681	+	Target_9591|Target_9591
chr20	25289092	25289130	+	Target_9591|Target_9591
chr20	25290081	25290211	+	Target_9591|Target_9591
chr20	25295560	25295606	+	Target_9591|Target_9591
chr20	25297683	25297714	+	Target_9591|Target_9591
chr20	25300834	25300954	+	Target_9591|Target_9591
chr20	25303960	25304066	+	Target_9591|Target_9591
chr20	25319862	25319987	+	Target_9591|Target_9591
chr20	25371148	25371618	+	Target_9591|Target_9591
chr20	25388322	25388531	+	Target_9591
chr20	25394425	25394490	+	Target_9591
chr20	25397739	25397838	+	Target_9591
chr20	25398740	25398831	+	Target_9591
chr20	25405846	25405963	+	Target_9591
chr20	25422337	25422412	+	Target_9591
chr20	25426558	25429191	+	Target_9591
chr20	25433337	25434278	+	Target_9591
chr20	25436308	25436422	+	Target_9591
chr20	25439018	25439165	+	Target_9591
chr20	25442157	25442271	+	Target_9591
chr20	25443018	25443177	+	Target_9591
chr20	25448024	25448094	+	Target_9591
chr20	25450626	25450731	+	Target_9591
chr20	25456678	25457725	+	Target_9591
chr20	25459558	25459842	+	Target_9591
chr20	25460796	25460903	+	Target_9591
chr20	25462603	25462736	+	Target_9591
chr20	25469879	25469960	+	Target_9591
chr20	25470510	25470621	+	Target_9591
chr20	25471986	25472161	+	Target_9591
chr20	25477298	25477439	+	Target_9591
chr20	25478845	25478982	+	Target_9591
chr20	25481475	25481646	+	Target_9591
chr20	25484587	25484740	+	Target_9591
chr20	25485523	25485714	+	Target_9591
chr20	25491309	25491376	+	Target_9591
chr20	25493469	25493642	+	Target_9591
chr20	25498388	25498485	+	Target_9591
chr20	25507043	25507234	+	Target_9591
chr20	25566090	25566153	+	Target_9591
chr20	25593572	25597217	+	Target_9591
chr20	25604494	25604648	+	Target_9591
chr20	25654850	25657673	+	Target_9591
chr20	25666202	25666298	+	Target_9591
chr20	25666631	25666758	+	Target_9591
chr20	25667026	25667102	+	Target_9591
chr20	25677394	25677469	+	Target_9591
chr20	25744101	25744340	+	Target_9591
chr20	25745529	25745637	+	Target_9591
chr20	25750233	25754795	+	Target_9591
chr20	25755745	25755948	+	Target_9591|Target_9591
chr20	25767380	25767624	+	Target_9591|Target_9591
chr20	25776680	25776878	+	Target_9591
chr20	25781455	25781927	+	Target_9591
chr20	25990434	25990525	+	Target_9591
chr20	25999467	25999548	+	Target_9591
chr20	25999711	25999838	+	Target_9591
chr20	26000464	26000560	+	Target_9591
chr20	26001271	26002430	+	Target_9591
chr20	26035249	26035721	+	Target_9591
chr20	26049552	26049840	+	Target_9591
chr20	26054405	26054505	+	Target_9591
chr20	26061799	26062026	+	Target_9591
chr20	26063529	26067553	+	Target_9591
chr20	26084051	26084307	+	Target_9591
chr20	26094514	26094677	+	Target_9591
chr20	26167654	26168473	+	Target_9591
chr20	26172428	26172536	+	Target_9591
chr20	26172768	26172868	+	Target_9591
chr20	26180084	26180159	+	Target_9591
chr20	26188821	26188914	+	Target_9591
chr20	26189758	26189869	+	Target_9591
chr20	29611878	29612101	+	Target_9591
chr20	29614260	29614327	+	Target_9591
chr20	29623128	29623254	+	Target_9591
chr20	29625872	29625984	+	Target_9591
chr20	29628226	29628331	+	Target_9591
chr20	29631537	29631629	+	Target_9591
chr20	29632610	29632721	+	Target_9591
chr20	29633897	29634007	+	Target_9591
chr20	29637583	29638138	+	Target_9591
chr20	29845466	29845560	+	Target_9591
chr20	29847262	29847435	+	Target_9591
chr20	29891014	29891256	+	Target_9591
chr20	29896321	29896388	+	Target_9591
chr20	29956420	29956511	+	Target_9591
chr20	29960659	29961705	+	Target_9591
chr20	29964966	29965242	+	Target_9591|Target_9591
chr20	29966154	29966194	+	Target_9591
chr20	29976770	29977033	+	Target_9591
chr20	29978225	29978406	+	Target_9591|Target_9591|Target_9591
chr20	29992647	29992888	+	Target_9591|Target_9591
chr20	29993897	29994069	+	Target_9591
chr20	30000424	30000641	+	Target_9591
chr20	30009241	30009481	+	Target_9591
chr20	30016345	30016438	+	Target_9591
chr20	30016820	30016983	+	Target_9591
chr20	30028410	30028559	+	Target_9591
chr20	30037831	30038060	+	Target_9591
chr20	30053308	30053466	+	Target_9591
chr20	30060758	30060816	+	Target_9591
chr20	30063104	30063169	+	Target_9591
chr20	30064029	30064588	+	Target_9591
chr20	30065630	30065713	+	Target_9591
chr20	30070089	30070291	+	Target_9591
chr20	30071961	30072708	+	Target_9591
chr20	30073580	30073826	+	Target_9591
chr20	30074834	30074998	+	Target_9591
chr20	30075084	30075162	+	Target_9591
chr20	30075278	30075377	+	Target_9591
chr20	30102240	30102537	+	Target_9591|Target_9591|Target_9591|Target_9591
chr20	30115286	30115385	+	Target_9591|Target_9591|Target_9591|Target_9591
chr20	30125981	30127596	+	Target_9591|Target_9591|Target_9591|Target_9591
chr20	30132749	30132838	+	Target_9591|Target_9591|Target_9591
chr20	30135184	30136019	+	Target_9591
chr20	30136831	30136917	+	Target_9591|Target_9591|Target_9591
chr20	30137009	30137135	+	Target_9591|Target_9591|Target_9591
chr20	30137866	30137924	+	Target_9591|Target_9591|Target_9591
chr20	30142548	30142632	+	Target_9591|Target_9591|Target_9591
chr20	30147413	30147450	+	Target_9591|Target_9591|Target_9591
chr20	30149436	30149539	+	Target_9591|Target_9591|Target_9591
chr20	30154012	30154098	+	Target_9591|Target_9591|Target_9591
chr20	30155880	30156083	+	Target_9591|Target_9591
chr20	30156922	30157370	+	Target_9591|Target_9591|Target_9591
chr20	30193085	30194317	+	Target_9591|Target_9591|Target_9591
chr20	30194988	30195043	+	Target_9591
chr20	30225690	30225765	+	Target_9591
chr20	30226820	30226902	+	Target_9591
chr20	30227735	30227900	+	Target_9591
chr20	30231206	30231338	+	Target_9591
chr20	30232570	30232800	+	Target_9591
chr20	30252260	30253889	+	Target_9591|Target_9591
chr20	30309457	30310151	+	Target_9591|Target_9591
chr20	30310420	30310656	+	Target_9591|Target_9591
chr20	30326903	30327424	+	Target_9591
chr20	30330343	30330450	+	Target_9591
chr20	30345209	30345385	+	Target_9591
chr20	30347859	30347982	+	Target_9591
chr20	30354358	30354485	+	Target_9591
chr20	30358145	30358274	+	Target_9591
chr20	30359362	30359485	+	Target_9591
chr20	30363669	30363791	+	Target_9591
chr20	30365289	30365441	+	Target_9591
chr20	30366615	30366787	+	Target_9591
chr20	30370051	30370193	+	Target_9591
chr20	30371507	30371724	+	Target_9591
chr20	30380537	30380633	+	Target_9591
chr20	30381650	30381827	+	Target_9591
chr20	30382204	30382351	+	Target_9591
chr20	30385206	30385318	+	Target_9591
chr20	30386167	30386355	+	Target_9591
chr20	30388772	30389603	+	Target_9591
chr20	30407177	30407231	+	Target_9591
chr20	30407335	30407435	+	Target_9591
chr20	30407928	30408349	+	Target_9591
chr20	30409241	30409540	+	Target_9591
chr20	30411279	30411385	+	Target_9591
chr20	30412061	30412155	+	Target_9591
chr20	30414407	30414517	+	Target_9591
chr20	30414599	30414741	+	Target_9591
chr20	30418621	30418692	+	Target_9591
chr20	30418815	30418944	+	Target_9591
chr20	30419505	30419658	+	Target_9591
chr20	30419806	30419939	+	Target_9591
chr20	30421519	30422500	+	Target_9591
chr20	30432102	30433420	+	Target_9591
chr20	30448869	30449478	+	Target_9591|Target_9591|Target_9591
chr20	30450373	30450545	+	Target_9591|Target_9591|Target_9591
chr20	30451709	30451784	+	Target_9591|Target_9591|Target_9591
chr20	30452755	30452805	+	Target_9591|Target_9591|Target_9591
chr20	30454873	30454956	+	Target_9591|Target_9591|Target_9591
chr20	30457366	30457400	+	Target_9591|Target_9591|Target_9591
chr20	30457612	30457801	+	Target_9591
chr20	30457850	30458011	+	Target_9591
chr20	30458119	30458479	+	Target_9591
chr20	30458504	30458752	+	Target_9591
chr20	30458924	30458998	+	Target_9591
chr20	30474998	30475042	+	Target_9591
chr20	30486275	30486368	+	Target_9591
chr20	30496393	30496505	+	Target_9591
chr20	30497539	30497725	+	Target_9591
chr20	30507666	30507735	+	Target_9591
chr20	30510765	30510856	+	Target_9591
chr20	30512811	30512852	+	Target_9591
chr20	30513851	30513894	+	Target_9591
chr20	30521602	30521661	+	Target_9591
chr20	30522494	30522691	+	Target_9591
chr20	30525198	30525312	+	Target_9591
chr20	30526944	30527069	+	Target_9591
chr20	30530747	30530858	+	Target_9591
chr20	30532757	30533692	+	Target_9591
chr20	30534298	30534379	+	Target_9591
chr20	30536610	30536685	+	Target_9591
chr20	30538114	30538190	+	Target_9591
chr20	30539677	30539883	+	Target_9591
chr20	30555804	30556562	+	Target_9591
chr20	30582870	30583073	+	Target_9591
chr20	30584307	30586256	+	Target_9591
chr20	30598244	30598287	+	Target_9591
chr20	30602706	30602874	+	Target_9591
chr20	30605602	30605686	+	Target_9591
chr20	30605781	30605965	+	Target_9591
chr20	30606745	30607212	+	Target_9591
chr20	30610462	30610598	+	Target_9591
chr20	30616797	30616927	+	Target_9591
chr20	30617502	30617641	+	Target_9591
chr20	30618803	30619984	+	Target_9591
chr20	30639990	30640289	+	Target_9591|Target_9591|Target_9591|Target_9591|Target_9591|Target_9591
chr20	30642018	30642084	+	Target_9591
chr20	30657490	30657554	+	Target_9591
chr20	30659464	30659585	+	Target_9591|Target_9591|Target_9591|Target_9591|Target_9591|Target_9591
chr20	30661121	30661164	+	Target_9591|Target_9591|Target_9591|Target_9591|Target_9591|Target_9591
chr20	30661518	30661621	+	Target_9591|Target_9591|Target_9591|Target_9591|Target_9591|Target_9591
chr20	30662425	30662524	+	Target_9591|Target_9591|Target_9591|Target_9591|Target_9591|Target_9591
chr20	30667576	30667680	+	Target_9591|Target_9591|Target_9591|Target_9591|Target_9591|Target_9591
chr20	30671696	30671846	+	Target_9591|Target_9591|Target_9591|Target_9591|Target_9591|Target_9591
chr20	30672193	30672346	+	Target_9591|Target_9591|Target_9591|Target_9591|Target_9591|Target_9591
chr20	30674430	30674610	+	Target_9591|Target_9591|Target_9591|Target_9591|Target_9591|Target_9591
chr20	30676370	30676447	+	Target_9591|Target_9591|Target_9591|Target_9591|Target_9591|Target_9591
chr20	30681665	30681819	+	Target_9591|Target_9591|Target_9591|Target_9591|Target_9591|Target_9591
chr20	30686806	30686938	+	Target_9591|Target_9591|Target_9591|Target_9591|Target_9591|Target_9591
chr20	30689119	30689657	+	Target_9591|Target_9591|Target_9591|Target_9591|Target_9591|Target_9591
chr20	30697308	30697558	+	Target_9591
chr20	30720815	30720929	+	Target_9591
chr20	30723876	30723976	+	Target_9591
chr20	30729299	30729468	+	Target_9591
chr20	30729568	30729698	+	Target_9591
chr20	30730784	30730908	+	Target_9591
chr20	30732893	30733012	+	Target_9591
chr20	30733114	30733226	+	Target_9591
chr20	30734587	30734658	+	Target_9591
chr20	30737436	30737569	+	Target_9591
chr20	30738424	30738506	+	Target_9591
chr20	30738602	30738678	+	Target_9591
chr20	30742905	30742989	+	Target_9591
chr20	30745596	30745772	+	Target_9591
chr20	30746253	30746317	+	Target_9591
chr20	30747794	30747914	+	Target_9591
chr20	30749078	30749168	+	Target_9591
chr20	30753097	30755061	+	Target_9591
chr20	30776948	30778163	+	Target_9591
chr20	30780306	30785485	+	Target_9591
chr20	30789721	30790095	+	Target_9591
chr20	30795443	30795546	+	Target_9591
chr20	30795695	30795868	+	Target_9591|Target_9591
chr20	30797873	30797995	+	Target_9591|Target_9591
chr20	30803071	30803254	+	Target_9591|Target_9591
chr20	30804411	30804524	+	Target_9591|Target_9591
chr20	30804810	30805726	+	Target_9591
chr20	30816065	30816258	+	Target_9591
chr20	30818621	30818864	+	Target_9591
chr20	30822275	30826467	+	Target_9591
chr20	30865453	30865568	+	Target_9591
chr20	30897515	30898984	+	Target_9591
chr20	30904020	30904122	+	Target_9591
chr20	30904329	30904452	+	Target_9591
chr20	30904558	30904677	+	Target_9591
chr20	30914573	30914687	+	Target_9591
chr20	30915358	30915464	+	Target_9591
[truncated: 3,502 more rows]
