# Supplementary material for: Affected Kindred Analysis of Human X Chromosome Exomes to Identify Novel X-Linked Intellectual Disability Genes
Source: PLoS One. 2015 Feb 13;10(2):e0116454. doi: 10.1371/journal.pone.0116454 (PMC4332666; doi:10.1371/journal.pone.0116454)
Supplement: S2 File — is a compressed file providing a collection of bash-based and R-based scripts that were written and run to process and analyze our XLID study cohort. The scripts provided assume that short-read alignment has already been performed, including quality correction steps. These scripts will run data processing and analysis for a test cohort, as well as comparison analyses with other public databases. (ZIP) [file pone.0116454.s006.zip › Sib-PairCross-CohortFilter_scripts/interval_lists/chr21_Targets.interval_list]

@HD	VN:1.0	SO:coordinate
@SQ	SN:chr1	LN:249250621
@SQ	SN:chr2	LN:243199373
@SQ	SN:chr3	LN:198022430
@SQ	SN:chr4	LN:191154276
@SQ	SN:chr5	LN:180915260
@SQ	SN:chr6	LN:171115067
@SQ	SN:chr7	LN:159138663
@SQ	SN:chr8	LN:146364022
@SQ	SN:chr9	LN:141213431
@SQ	SN:chr10	LN:135534747
@SQ	SN:chr11	LN:135006516
@SQ	SN:chr12	LN:133851895
@SQ	SN:chr13	LN:115169878
@SQ	SN:chr14	LN:107349540
@SQ	SN:chr15	LN:102531392
@SQ	SN:chr16	LN:90354753
@SQ	SN:chr17	LN:81195210
@SQ	SN:chr18	LN:78077248
@SQ	SN:chr19	LN:59128983
@SQ	SN:chr20	LN:63025520
@SQ	SN:chr21	LN:48129895
@SQ	SN:chr22	LN:51304566
@SQ	SN:chrX	LN:155270560
@SQ	SN:chrY	LN:59373566
@SQ	SN:chrM	LN:16571
@SQ	SN:chr1_gl000191_random	LN:106433
@SQ	SN:chr1_gl000192_random	LN:547496
@SQ	SN:chr4_gl000193_random	LN:189789
@SQ	SN:chr4_gl000194_random	LN:191469
@SQ	SN:chr7_gl000195_random	LN:182896
@SQ	SN:chr8_gl000196_random	LN:38914
@SQ	SN:chr8_gl000197_random	LN:37175
@SQ	SN:chr9_gl000198_random	LN:90085
@SQ	SN:chr9_gl000199_random	LN:169874
@SQ	SN:chr9_gl000200_random	LN:187035
@SQ	SN:chr9_gl000201_random	LN:36148
@SQ	SN:chr11_gl000202_random	LN:40103
@SQ	SN:chr17_gl000203_random	LN:37498
@SQ	SN:chr17_gl000204_random	LN:81310
@SQ	SN:chr17_gl000205_random	LN:174588
@SQ	SN:chr17_gl000206_random	LN:41001
@SQ	SN:chr18_gl000207_random	LN:4262
@SQ	SN:chr19_gl000208_random	LN:92689
@SQ	SN:chr19_gl000209_random	LN:159169
@SQ	SN:chr21_gl000210_random	LN:27682
@SQ	SN:chrUn_gl000211	LN:166566
@SQ	SN:chrUn_gl000212	LN:186858
@SQ	SN:chrUn_gl000213	LN:164239
@SQ	SN:chrUn_gl000214	LN:137718
@SQ	SN:chrUn_gl000215	LN:172545
@SQ	SN:chrUn_gl000216	LN:172294
@SQ	SN:chrUn_gl000217	LN:172149
@SQ	SN:chrUn_gl000218	LN:161147
@SQ	SN:chrUn_gl000219	LN:179198
@SQ	SN:chrUn_gl000220	LN:161802
@SQ	SN:chrUn_gl000221	LN:155397
@SQ	SN:chrUn_gl000222	LN:186861
@SQ	SN:chrUn_gl000223	LN:180455
@SQ	SN:chrUn_gl000224	LN:179693
@SQ	SN:chrUn_gl000225	LN:211173
@SQ	SN:chrUn_gl000226	LN:15008
@SQ	SN:chrUn_gl000227	LN:128374
@SQ	SN:chrUn_gl000228	LN:129120
@SQ	SN:chrUn_gl000229	LN:19913
@SQ	SN:chrUn_gl000230	LN:43691
@SQ	SN:chrUn_gl000231	LN:27386
@SQ	SN:chrUn_gl000232	LN:40652
@SQ	SN:chrUn_gl000233	LN:45941
@SQ	SN:chrUn_gl000234	LN:40531
@SQ	SN:chrUn_gl000235	LN:34474
@SQ	SN:chrUn_gl000236	LN:41934
@SQ	SN:chrUn_gl000237	LN:45867
@SQ	SN:chrUn_gl000238	LN:39939
@SQ	SN:chrUn_gl000239	LN:33824
@SQ	SN:chrUn_gl000240	LN:41933
@SQ	SN:chrUn_gl000241	LN:42152
@SQ	SN:chrUn_gl000242	LN:43523
@SQ	SN:chrUn_gl000243	LN:43341
@SQ	SN:chrUn_gl000244	LN:39929
@SQ	SN:chrUn_gl000245	LN:36651
@SQ	SN:chrUn_gl000246	LN:38154
@SQ	SN:chrUn_gl000247	LN:36422
@SQ	SN:chrUn_gl000248	LN:39786
@SQ	SN:chrUn_gl000249	LN:38502
@PG	ID:bowtie2	PN:bowtie2	VN:2.0.0-beta7
@PG	ID:1	PN:IntervalListTools	CL:net.sf.picard.util.IntervalListTools INPUT=[chr21_Targets.interval_list] OUTPUT=chr21_Targets.interval_list UNIQUE=true SORT=true PADDING=0 VERBOSITY=INFO QUIET=false VALIDATION_STRINGENCY=STRICT COMPRESSION_LEVEL=5 MAX_RECORDS_IN_RAM=500000 CREATE_INDEX=false CREATE_MD5_FILE=false
chr21	9825831	9826011	+	Target_4773
chr21	9826202	9826263	+	Target_4773
chr21	9907188	9908432	+	Target_4773|Target_4773
chr21	9909046	9909277	+	Target_4773|Target_4773
chr21	9915249	9916547	+	Target_4773
chr21	9966321	9966380	+	Target_4773|Target_4773|Target_4773
chr21	9968515	9968593	+	Target_4773|Target_4773|Target_4773
chr21	10906742	10907040	+	Target_4773|Target_4773|Target_4773
chr21	10908824	10908895	+	Target_4773|Target_4773|Target_4773
chr21	10910306	10910399	+	Target_4773|Target_4773|Target_4773
chr21	10914362	10914442	+	Target_4773|Target_4773|Target_4773
chr21	10916369	10916475	+	Target_4773|Target_4773|Target_4773
chr21	10920083	10920164	+	Target_4773|Target_4773|Target_4773
chr21	10921933	10921995	+	Target_4773|Target_4773|Target_4773
chr21	10933851	10933940	+	Target_4773|Target_4773|Target_4773
chr21	10934038	10934120	+	Target_4773|Target_4773|Target_4773
chr21	10934936	10934997	+	Target_4773|Target_4773|Target_4773
chr21	10941907	10941972	+	Target_4773|Target_4773|Target_4773
chr21	10942710	10942774	+	Target_4773|Target_4773|Target_4773
chr21	10942920	10943020	+	Target_4773|Target_4773|Target_4773
chr21	10944667	10944787	+	Target_4773|Target_4773|Target_4773
chr21	10951265	10951427	+	Target_4773|Target_4773|Target_4773
chr21	10952912	10952963	+	Target_4773|Target_4773|Target_4773
chr21	10959740	10959800	+	Target_4773|Target_4773
chr21	10969074	10969128	+	Target_4773
chr21	10970008	10970062	+	Target_4773|Target_4773|Target_4773
chr21	10971291	10971345	+	Target_4773|Target_4773|Target_4773
chr21	10973722	10973776	+	Target_4773|Target_4773|Target_4773
chr21	10985044	10985102	+	Target_4773|Target_4773|Target_4773
chr21	10987768	10987877	+	Target_4773|Target_4773|Target_4773
chr21	10990762	10990920	+	Target_4773|Target_4773|Target_4773
chr21	11020841	11020917	+	Target_4773|Target_4773|Target_4773|Target_4773
chr21	11021109	11021211	+	Target_4773|Target_4773|Target_4773|Target_4773
chr21	11026722	11026839	+	Target_4773|Target_4773|Target_4773|Target_4773
chr21	11029597	11029717	+	Target_4773|Target_4773
chr21	11038727	11039429	+	Target_4773|Target_4773|Target_4773|Target_4773
chr21	11047480	11047595	+	Target_4773|Target_4773|Target_4773|Target_4773
chr21	11049449	11049621	+	Target_4773|Target_4773|Target_4773|Target_4773
chr21	11057795	11058324	+	Target_4773|Target_4773|Target_4773|Target_4773|Target_4773
chr21	11059725	11059817	+	Target_4773
chr21	11089741	11089753	+	Target_4773
chr21	11097541	11097647	+	Target_4773|Target_4773|Target_4773|Target_4773|Target_4773
chr21	11098702	11098937	+	Target_4773|Target_4773|Target_4773|Target_4773|Target_4773
chr21	14410486	14410745	+	Target_4773
chr21	14414822	14414937	+	Target_4773
chr21	14415099	14415273	+	Target_4773
chr21	14417483	14417591	+	Target_4773
chr21	14421285	14421350	+	Target_4773
chr21	14424116	14425023	+	Target_4773
chr21	14432786	14433204	+	Target_4773
chr21	14435160	14435279	+	Target_4773
chr21	14437495	14438020	+	Target_4773
chr21	14439172	14439369	+	Target_4773
chr21	14441495	14441613	+	Target_4773
chr21	14490158	14490571	+	Target_4773
chr21	14778704	14778781	+	Target_4773
chr21	14982497	14983070	+	Target_4773
chr21	14987443	14987558	+	Target_4773
chr21	14987717	14987891	+	Target_4773
chr21	14990669	14990776	+	Target_4773
chr21	14992478	14992616	+	Target_4773
chr21	14995125	14995196	+	Target_4773
chr21	15000702	15000773	+	Target_4773
chr21	15002176	15002221	+	Target_4773
chr21	15003261	15003428	+	Target_4773
chr21	15011835	15011959	+	Target_4773
chr21	15013665	15013906	+	Target_4773
chr21	15215453	15215753	+	Target_4773
chr21	15216342	15216456	+	Target_4773
chr21	15217325	15217595	+	Target_4773
chr21	15218333	15218462	+	Target_4773
chr21	15219079	15219270	+	Target_4773
chr21	15220410	15220685	+	Target_4773
chr21	15316095	15316183	+	Target_4773
chr21	15317359	15317430	+	Target_4773
chr21	15323387	15323460	+	Target_4773
chr21	15323552	15323581	+	Target_4773
chr21	15326386	15326471	+	Target_4773
chr21	15352022	15352765	+	Target_4773
chr21	15481134	15481401	+	Target_4773
chr21	15516943	15517120	+	Target_4773
chr21	15524893	15525005	+	Target_4773
chr21	15535739	15535844	+	Target_4773
chr21	15537543	15537711	+	Target_4773
chr21	15538682	15538772	+	Target_4773
chr21	15554078	15554180	+	Target_4773
chr21	15558281	15558390	+	Target_4773
chr21	15561354	15561740	+	Target_4773
chr21	15579135	15579254	+	Target_4773
chr21	15588465	15588603	+	Target_4773
chr21	15591883	15592046	+	Target_4773
chr21	15593417	15593490	+	Target_4773
chr21	15596758	15596858	+	Target_4773
chr21	15599200	15600693	+	Target_4773
chr21	15646119	15646478	+	Target_4773|Target_4773
chr21	15651916	15651978	+	Target_4773|Target_4773
chr21	15659870	15660018	+	Target_4773|Target_4773
chr21	15660724	15660867	+	Target_4773|Target_4773
chr21	15663606	15663706	+	Target_4773
chr21	15663890	15664068	+	Target_4773
chr21	15671758	15673692	+	Target_4773
chr21	15743436	15746605	+	Target_4773
chr21	15747972	15748140	+	Target_4773
chr21	15750519	15750733	+	Target_4773
chr21	15753523	15753864	+	Target_4773
chr21	15755415	15755509	+	Target_4773
chr21	15857548	15858435	+	Target_4773|Target_4773
chr21	15870762	15870913	+	Target_4773|Target_4773
chr21	15872849	15873056	+	Target_4773|Target_4773
chr21	15882630	15882782	+	Target_4773|Target_4773
chr21	15884764	15884894	+	Target_4773|Target_4773
chr21	15889212	15889362	+	Target_4773|Target_4773
chr21	15893470	15893542	+	Target_4773|Target_4773
chr21	15918525	15918681	+	Target_4773
chr21	15954456	15954809	+	Target_4773
chr21	15955640	15955723	+	Target_4773
chr21	15964483	15964960	+	Target_4773
chr21	15966333	15966399	+	Target_4773
chr21	15974343	15974420	+	Target_4773
chr21	15981802	15981889	+	Target_4773
chr21	15985196	15985234	+	Target_4773
chr21	15988296	15988337	+	Target_4773
chr21	16015322	16015428	+	Target_4773
chr21	16333555	16340847	+	Target_4773
chr21	16386664	16386787	+	Target_4773
chr21	16415815	16415895	+	Target_4773
chr21	16437065	16437126	+	Target_4773
chr21	17102495	17102757	+	Target_4773
chr21	17135209	17135287	+	Target_4773
chr21	17138315	17138460	+	Target_4773
chr21	17150222	17150346	+	Target_4773
chr21	17163820	17163983	+	Target_4773
chr21	17172075	17172162	+	Target_4773
chr21	17177439	17177577	+	Target_4773
chr21	17181127	17181204	+	Target_4773
chr21	17183455	17183529	+	Target_4773
chr21	17191016	17191165	+	Target_4773
chr21	17196357	17196485	+	Target_4773
chr21	17197284	17197380	+	Target_4773
chr21	17198522	17198684	+	Target_4773
chr21	17199295	17199522	+	Target_4773
chr21	17202849	17202920	+	Target_4773
chr21	17203719	17203948	+	Target_4773
chr21	17205666	17205867	+	Target_4773
chr21	17214716	17214859	+	Target_4773
chr21	17236586	17236765	+	Target_4773
chr21	17238584	17238663	+	Target_4773
chr21	17242386	17242466	+	Target_4773
chr21	17246721	17246845	+	Target_4773
chr21	17250114	17250310	+	Target_4773
chr21	17250621	17252377	+	Target_4773
chr21	17442841	17442868	+	Target_4773
chr21	17443433	17443718	+	Target_4773
chr21	17553910	17554007	+	Target_4773
chr21	17566698	17566953	+	Target_4773
chr21	17603375	17603435	+	Target_4773|Target_4773
chr21	17763933	17764005	+	Target_4773
chr21	17859809	17859858	+	Target_4773|Target_4773
chr21	17909698	17909759	+	Target_4773|Target_4773
chr21	17911408	17911489	+	Target_4773
chr21	17912147	17912231	+	Target_4773
chr21	17962556	17962645	+	Target_4773
chr21	17966659	17966774	+	Target_4773
chr21	17979313	17982094	+	Target_4773|Target_4773
chr21	18811207	18811315	+	Target_4773|Target_4773
chr21	18813991	18814161	+	Target_4773|Target_4773
chr21	18816400	18816518	+	Target_4773|Target_4773
chr21	18821182	18821503	+	Target_4773|Target_4773
chr21	18885223	18885490	+	Target_4773|Target_4773|Target_4773|Target_4773|Target_4773
chr21	18919344	18919511	+	Target_4773|Target_4773|Target_4773|Target_4773|Target_4773
chr21	18924066	18924271	+	Target_4773|Target_4773|Target_4773|Target_4773
chr21	18931293	18931449	+	Target_4773|Target_4773|Target_4773
chr21	18933019	18933142	+	Target_4773|Target_4773
chr21	18933655	18933794	+	Target_4773|Target_4773
chr21	18937745	18942429	+	Target_4773|Target_4773|Target_4773|Target_4773|Target_4773
chr21	18965469	18965897	+	Target_4773
chr21	18965967	18966650	+	Target_4773|Target_4773
chr21	18970934	18971142	+	Target_4773|Target_4773
chr21	18976462	18976594	+	Target_4773
chr21	18977177	18977315	+	Target_4773|Target_4773
chr21	18981289	18981470	+	Target_4773|Target_4773
chr21	18985016	18985268	+	Target_4773|Target_4773
chr21	19149720	19149936	+	Target_4773|Target_4773
chr21	19157864	19157929	+	Target_4773
chr21	19159344	19159527	+	Target_4773|Target_4773
chr21	19161283	19165898	+	Target_4773|Target_4773|Target_4773|Target_4773|Target_4773
chr21	19167524	19167587	+	Target_4773|Target_4773
chr21	19168898	19169435	+	Target_4773|Target_4773|Target_4773
chr21	19190508	19190642	+	Target_4773|Target_4773|Target_4773
chr21	19191619	19191703	+	Target_4773|Target_4773|Target_4773
chr21	19207988	19208143	+	Target_4773
chr21	19212811	19212970	+	Target_4773
chr21	19257778	19257925	+	Target_4773
chr21	19289656	19289717	+	Target_4773|Target_4773|Target_4773|Target_4773
chr21	19400189	19400289	+	Target_4773|Target_4773
chr21	19617149	19617619	+	Target_4773
chr21	19618191	19618286	+	Target_4773
chr21	19628825	19629135	+	Target_4773|Target_4773|Target_4773|Target_4773|Target_4773|Target_4773
chr21	19629286	19629444	+	Target_4773|Target_4773|Target_4773|Target_4773|Target_4773|Target_4773
chr21	19632516	19632603	+	Target_4773|Target_4773|Target_4773|Target_4773|Target_4773|Target_4773
chr21	19635107	19635210	+	Target_4773|Target_4773|Target_4773|Target_4773
chr21	19638270	19639687	+	Target_4773|Target_4773|Target_4773|Target_4773|Target_4773|Target_4773
chr21	19641432	19642441	+	Target_4773
chr21	19647513	19647653	+	Target_4773
chr21	19651280	19651376	+	Target_4773
chr21	19653356	19653538	+	Target_4773
chr21	19666586	19666761	+	Target_4773
chr21	19666919	19666969	+	Target_4773
chr21	19670050	19670146	+	Target_4773
chr21	19685261	19685394	+	Target_4773
chr21	19687462	19687573	+	Target_4773
chr21	19698748	19698889	+	Target_4773
chr21	19701485	19701611	+	Target_4773
chr21	19704400	19704490	+	Target_4773
chr21	19713729	19713865	+	Target_4773
chr21	19715822	19715973	+	Target_4773
chr21	19716271	19716377	+	Target_4773
chr21	19725219	19725369	+	Target_4773
chr21	19726039	19726180	+	Target_4773
chr21	19732073	19732180	+	Target_4773
chr21	19737456	19737565	+	Target_4773
chr21	19744509	19744641	+	Target_4773
chr21	19751599	19751635	+	Target_4773
chr21	19755943	19756095	+	Target_4773
chr21	19770195	19770263	+	Target_4773
chr21	19770515	19770646	+	Target_4773
chr21	19775794	19775970	+	Target_4773
chr21	22114912	22116151	+	Target_4773
chr21	22150735	22150865	+	Target_4773
chr21	22150960	22151080	+	Target_4773
chr21	22153666	22153792	+	Target_4773
chr21	22153887	22153979	+	Target_4773
chr21	22154624	22154764	+	Target_4773
chr21	22158353	22158406	+	Target_4773
chr21	22175312	22175426	+	Target_4773
chr21	22370632	22370936	+	Target_4773
chr21	22652897	22652972	+	Target_4773
chr21	22656513	22656720	+	Target_4773
chr21	22658588	22658732	+	Target_4773
chr21	22664423	22664561	+	Target_4773
chr21	22696702	22696820	+	Target_4773
chr21	22707824	22707985	+	Target_4773
chr21	22710708	22710854	+	Target_4773
chr21	22746182	22746333	+	Target_4773
chr21	22782593	22782781	+	Target_4773
chr21	22790792	22790889	+	Target_4773
chr21	22804427	22804601	+	Target_4773
chr21	22838926	22839046	+	Target_4773
chr21	22840982	22841104	+	Target_4773
chr21	22849611	22849792	+	Target_4773
chr21	22881171	22881376	+	Target_4773
chr21	22906857	22906977	+	Target_4773
chr21	22910166	22912517	+	Target_4773
chr21	23095612	23096094	+	Target_4773
chr21	23099351	23099413	+	Target_4773
chr21	23109571	23109639	+	Target_4773
chr21	23470935	23471031	+	Target_4773
chr21	23481764	23481872	+	Target_4773
chr21	23484089	23484145	+	Target_4773
chr21	23487078	23487217	+	Target_4773
chr21	23487296	23487431	+	Target_4773
chr21	23488654	23488847	+	Target_4773
chr21	24733425	24734561	+	Target_4773
chr21	24736359	24736515	+	Target_4773
chr21	24744648	24744770	+	Target_4773
chr21	24745269	24745406	+	Target_4773
chr21	24757008	24757156	+	Target_4773
chr21	26212863	26213042	+	Target_4773
chr21	26217092	26217243	+	Target_4773
chr21	26402096	26402172	+	Target_4773
chr21	26427746	26430056	+	Target_4773
chr21	26758132	26758651	+	Target_4773
chr21	26793019	26793112	+	Target_4773
chr21	26796865	26796961	+	Target_4773
chr21	26802077	26802321	+	Target_4773
chr21	26803489	26804013	+	Target_4773
chr21	26934456	26934569	+	Target_4773
chr21	26942148	26942233	+	Target_4773
chr21	26946204	26947480	+	Target_4773|Target_4773
chr21	26955086	26955536	+	Target_4773
chr21	26957967	26958066	+	Target_4773|Target_4773
chr21	26960012	26960101	+	Target_4773
chr21	26961146	26961194	+	Target_4773|Target_4773
chr21	26965123	26965277	+	Target_4773|Target_4773
chr21	26966204	26966270	+	Target_4773|Target_4773
chr21	26969613	26969726	+	Target_4773|Target_4773
chr21	26972110	26972178	+	Target_4773|Target_4773
chr21	26973679	26973779	+	Target_4773|Target_4773
chr21	26976107	26976247	+	Target_4773|Target_4773
chr21	26978760	26978967	+	Target_4773|Target_4773
chr21	26979714	26979801	+	Target_4773|Target_4773
chr21	27011588	27012200	+	Target_4773
chr21	27056194	27056260	+	Target_4773
chr21	27062177	27062285	+	Target_4773
chr21	27066067	27066220	+	Target_4773
chr21	27070988	27071191	+	Target_4773
chr21	27074481	27074581	+	Target_4773
chr21	27078290	27078398	+	Target_4773
chr21	27081745	27081761	+	Target_4773
chr21	27084651	27084694	+	Target_4773
chr21	27086951	27087235	+	Target_4773
chr21	27096790	27096988	+	Target_4773|Target_4773|Target_4773|Target_4773|Target_4773
chr21	27097536	27097661	+	Target_4773|Target_4773|Target_4773|Target_4773|Target_4773
chr21	27101941	27102112	+	Target_4773|Target_4773|Target_4773|Target_4773|Target_4773
chr21	27107163	27107965	+	Target_4773|Target_4773|Target_4773|Target_4773|Target_4773|Target_4773|Target_4773
chr21	27113883	27113986	+	Target_4773|Target_4773
chr21	27117520	27117665	+	Target_4773|Target_4773
chr21	27121346	27121431	+	Target_4773|Target_4773
chr21	27124299	27124545	+	Target_4773|Target_4773
chr21	27130320	27130515	+	Target_4773|Target_4773
chr21	27134622	27134676	+	Target_4773|Target_4773
chr21	27136520	27136661	+	Target_4773|Target_4773
chr21	27136905	27137098	+	Target_4773|Target_4773
chr21	27141314	27144771	+	Target_4773|Target_4773
chr21	27252860	27254082	+	Target_4773|Target_4773|Target_4773|Target_4773|Target_4773|Target_4773|Target_4773|Target_4773|Target_4773|Target_4773
chr21	27264033	27264180	+	Target_4773|Target_4773|Target_4773|Target_4773|Target_4773|Target_4773|Target_4773|Target_4773|Target_4773|Target_4773
chr21	27269884	27269985	+	Target_4773|Target_4773|Target_4773|Target_4773|Target_4773|Target_4773|Target_4773|Target_4773|Target_4773|Target_4773
chr21	27277335	27277389	+	Target_4773|Target_4773|Target_4773|Target_4773|Target_4773|Target_4773|Target_4773
chr21	27284052	27284274	+	Target_4773|Target_4773|Target_4773|Target_4773|Target_4773|Target_4773|Target_4773|Target_4773|Target_4773|Target_4773
chr21	27326903	27327003	+	Target_4773|Target_4773|Target_4773|Target_4773|Target_4773|Target_4773|Target_4773|Target_4773|Target_4773|Target_4773
chr21	27327940	27328069	+	Target_4773|Target_4773|Target_4773|Target_4773|Target_4773|Target_4773|Target_4773|Target_4773|Target_4773|Target_4773
chr21	27347382	27347541	+	Target_4773|Target_4773|Target_4773|Target_4773|Target_4773|Target_4773|Target_4773|Target_4773|Target_4773|Target_4773
chr21	27348266	27348341	+	Target_4773|Target_4773|Target_4773|Target_4773|Target_4773|Target_4773|Target_4773|Target_4773|Target_4773|Target_4773
chr21	27354656	27354790	+	Target_4773|Target_4773|Target_4773|Target_4773|Target_4773|Target_4773|Target_4773|Target_4773|Target_4773|Target_4773
chr21	27369674	27369731	+	Target_4773|Target_4773|Target_4773
chr21	27372329	27372497	+	Target_4773|Target_4773|Target_4773|Target_4773|Target_4773|Target_4773
chr21	27394155	27394358	+	Target_4773|Target_4773|Target_4773|Target_4773|Target_4773|Target_4773|Target_4773|Target_4773|Target_4773|Target_4773
chr21	27423315	27423509	+	Target_4773|Target_4773|Target_4773|Target_4773|Target_4773|Target_4773|Target_4773|Target_4773|Target_4773|Target_4773
chr21	27425551	27425664	+	Target_4773|Target_4773|Target_4773|Target_4773|Target_4773|Target_4773|Target_4773|Target_4773|Target_4773|Target_4773
chr21	27462258	27462388	+	Target_4773|Target_4773|Target_4773|Target_4773|Target_4773|Target_4773|Target_4773|Target_4773|Target_4773|Target_4773
chr21	27484295	27484463	+	Target_4773|Target_4773|Target_4773|Target_4773|Target_4773|Target_4773|Target_4773|Target_4773
chr21	27512470	27512708	+	Target_4773
chr21	27542881	27543138	+	Target_4773|Target_4773|Target_4773|Target_4773|Target_4773|Target_4773|Target_4773|Target_4773
chr21	27543302	27543446	+	Target_4773
chr21	27838527	27840950	+	Target_4773
chr21	27852590	27852748	+	Target_4773
chr21	27938584	27938687	+	Target_4773
chr21	27945186	27945581	+	Target_4773
chr21	28208605	28210597	+	Target_4773
chr21	28210757	28210933	+	Target_4773
chr21	28211905	28212081	+	Target_4773
chr21	28212193	28212380	+	Target_4773
chr21	28212594	28212881	+	Target_4773
chr21	28213316	28213484	+	Target_4773
chr21	28214176	28214309	+	Target_4773
chr21	28214657	28215004	+	Target_4773
chr21	28216543	28217728	+	Target_4773
chr21	28290230	28296939	+	Target_4773
chr21	28302204	28302380	+	Target_4773
chr21	28304322	28304498	+	Target_4773
chr21	28305179	28305363	+	Target_4773
chr21	28306784	28307068	+	Target_4773
chr21	28315698	28315866	+	Target_4773
chr21	28326279	28326362	+	Target_4773
chr21	28327057	28327190	+	Target_4773
chr21	28337606	28339439	+	Target_4773
chr21	29094697	29094732	+	Target_4773
chr21	29115711	29115823	+	Target_4773
chr21	29118136	29118351	+	Target_4773
chr21	29123390	29123552	+	Target_4773
chr21	29385681	29385751	+	Target_4773
chr21	29395015	29395528	+	Target_4773
chr21	29911639	29912206	+	Target_4773|Target_4773
chr21	29912374	29912677	+	Target_4773|Target_4773
chr21	30244512	30245061	+	Target_4773
chr21	30248385	30248813	+	Target_4773|Target_4773|Target_4773
chr21	30250513	30250655	+	Target_4773|Target_4773|Target_4773
chr21	30252191	30252275	+	Target_4773|Target_4773
chr21	30254481	30254572	+	Target_4773|Target_4773|Target_4773
chr21	30255306	30255393	+	Target_4773|Target_4773|Target_4773
chr21	30257533	30257695	+	Target_4773|Target_4773|Target_4773
chr21	30300465	30302832	+	Target_4773
chr21	30303476	30303644	+	Target_4773
chr21	30304791	30304986	+	Target_4773
chr21	30307430	30307651	+	Target_4773
chr21	30308847	30309019	+	Target_4773
chr21	30313541	30313728	+	Target_4773
chr21	30315583	30315658	+	Target_4773
chr21	30315988	30316226	+	Target_4773
chr21	30316704	30316918	+	Target_4773
chr21	30318128	30318273	+	Target_4773
chr21	30318473	30318609	+	Target_4773
chr21	30319785	30319928	+	Target_4773
chr21	30324481	30324586	+	Target_4773
chr21	30325538	30325698	+	Target_4773
chr21	30329083	30329270	+	Target_4773
chr21	30329653	30329798	+	Target_4773
chr21	30330707	30330861	+	Target_4773
chr21	30331779	30332019	+	Target_4773
chr21	30332838	30333028	+	Target_4773
chr21	30338186	30338228	+	Target_4773
chr21	30338691	30339501	+	Target_4773
chr21	30341787	30341923	+	Target_4773
chr21	30342873	30343064	+	Target_4773
chr21	30343592	30343766	+	Target_4773
chr21	30353440	30353621	+	Target_4773
chr21	30354637	30354690	+	Target_4773
chr21	30357012	30357243	+	Target_4773
chr21	30358459	30358558	+	Target_4773
chr21	30359051	30359255	+	Target_4773
chr21	30365084	30365277	+	Target_4773
chr21	30378079	30378972	+	Target_4773
chr21	30380081	30380444	+	Target_4773
chr21	30380560	30380628	+	Target_4773
chr21	30380715	30380942	+	Target_4773
chr21	30391531	30391685	+	Target_4773
chr21	30396937	30397098	+	Target_4773|Target_4773|Target_4773
chr21	30398029	30398092	+	Target_4773
chr21	30400193	30400295	+	Target_4773|Target_4773|Target_4773
chr21	30402915	30403094	+	Target_4773|Target_4773|Target_4773
chr21	30407157	30407261	+	Target_4773|Target_4773|Target_4773
chr21	30408591	30408695	+	Target_4773|Target_4773|Target_4773
chr21	30409596	30409784	+	Target_4773|Target_4773|Target_4773
chr21	30410655	30410751	+	Target_4773|Target_4773|Target_4773
chr21	30411346	30411477	+	Target_4773|Target_4773|Target_4773
chr21	30411801	30411889	+	Target_4773|Target_4773|Target_4773
chr21	30412929	30413008	+	Target_4773|Target_4773|Target_4773
chr21	30414333	30414425	+	Target_4773|Target_4773|Target_4773
chr21	30414792	30414849	+	Target_4773|Target_4773|Target_4773
chr21	30415743	30415920	+	Target_4773|Target_4773|Target_4773
chr21	30418987	30419642	+	Target_4773|Target_4773|Target_4773
chr21	30421081	30421176	+	Target_4773|Target_4773|Target_4773
chr21	30422412	30422499	+	Target_4773|Target_4773|Target_4773
chr21	30426122	30426279	+	Target_4773|Target_4773|Target_4773
chr21	30426386	30426807	+	Target_4773|Target_4773|Target_4773
chr21	30428647	30428873	+	Target_4773
chr21	30432861	30432981	+	Target_4773
chr21	30433573	30433738	+	Target_4773
chr21	30433816	30433888	+	Target_4773
chr21	30434448	30434564	+	Target_4773
chr21	30434648	30434736	+	Target_4773
chr21	30434810	30434877	+	Target_4773
chr21	30435672	30435851	+	Target_4773
chr21	30437288	30437426	+	Target_4773
chr21	30439036	30439098	+	Target_4773
chr21	30439211	30439392	+	Target_4773
chr21	30439876	30440026	+	Target_4773
chr21	30441743	30441823	+	Target_4773
chr21	30442567	30442658	+	Target_4773
chr21	30445851	30446010	+	Target_4773
chr21	30452872	30453029	+	Target_4773
chr21	30457392	30457464	+	Target_4773
chr21	30458133	30458238	+	Target_4773
chr21	30463821	30463897	+	Target_4773
chr21	30463988	30464082	+	Target_4773
chr21	30464759	30464902	+	Target_4773
chr21	30521509	30521571	+	Target_4773
chr21	30532261	30532377	+	Target_4773
chr21	30547032	30548202	+	Target_4773
chr21	30565800	30566031	+	Target_4773
chr21	30566436	30566581	+	Target_4773
chr21	30601281	30601347	+	Target_4773
chr21	30660304	30660526	+	Target_4773
chr21	30671219	30671274	+	Target_4773
chr21	30671736	30671919	+	Target_4773
chr21	30677559	30677643	+	Target_4773
chr21	30693541	30693835	+	Target_4773|Target_4773|Target_4773
chr21	30698379	30699714	+	Target_4773|Target_4773|Target_4773
chr21	30701807	30702014	+	Target_4773|Target_4773|Target_4773
chr21	30714719	30718469	+	Target_4773|Target_4773
chr21	30723954	30724134	+	Target_4773
chr21	30724899	30724984	+	Target_4773
chr21	30733351	30733564	+	Target_4773
chr21	30733872	30734217	+	Target_4773
chr21	30909253	30909706	+	Target_4773
chr21	30925865	30926025	+	Target_4773
chr21	30927372	30927623	+	Target_4773|Target_4773
chr21	30933944	30934170	+	Target_4773|Target_4773
chr21	30949283	30949501	+	Target_4773|Target_4773
chr21	30953744	30953863	+	Target_4773|Target_4773
chr21	30959685	30959909	+	Target_4773|Target_4773
chr21	30961158	30961362	+	Target_4773|Target_4773
chr21	30963431	30963545	+	Target_4773|Target_4773
chr21	30968359	30969098	+	Target_4773|Target_4773
chr21	30969889	30970014	+	Target_4773
chr21	30971149	30971257	+	Target_4773|Target_4773
chr21	31002858	31003067	+	Target_4773
chr21	31015145	31015289	+	Target_4773|Target_4773
chr21	31023437	31023611	+	Target_4773|Target_4773
chr21	31027129	31027183	+	Target_4773|Target_4773
chr21	31045302	31045484	+	Target_4773|Target_4773
chr21	31062047	31062305	+	Target_4773|Target_4773
chr21	31066214	31066382	+	Target_4773|Target_4773
chr21	31120493	31120619	+	Target_4773
chr21	31121152	31121464	+	Target_4773
chr21	31131149	31131329	+	Target_4773
chr21	31132338	31132384	+	Target_4773
chr21	31135896	31136325	+	Target_4773
chr21	31311700	31312282	+	Target_4773|Target_4773
chr21	31538240	31538971	+	Target_4773
chr21	31581468	31581654	+	Target_4773
chr21	31582055	31582243	+	Target_4773
chr21	31584051	31584101	+	Target_4773
chr21	31586323	31588469	+	Target_4773
chr21	31653626	31655276	+	Target_4773
chr21	31661462	31661832	+	Target_4773
chr21	31691449	31692607	+	Target_4773
chr21	31709330	31710012	+	Target_4773
chr21	31720716	31720924	+	Target_4773
chr21	31743708	31744557	+	Target_4773
chr21	31747611	31747696	+	Target_4773
chr21	31768391	31769138	+	Target_4773
chr21	31797710	31798230	+	Target_4773
chr21	31802593	31803076	+	Target_4773
chr21	31812645	31813098	+	Target_4773
chr21	31852363	31852636	+	Target_4773
chr21	31859508	31859667	+	Target_4773
chr21	31863781	31864275	+	Target_4773
chr21	31869173	31869428	+	Target_4773
chr21	31874189	31874408	+	Target_4773
chr21	31913853	31914181	+	Target_4773
chr21	31933416	31933608	+	Target_4773
chr21	31962423	31962716	+	Target_4773
chr21	31964758	31965374	+	Target_4773
chr21	31971004	31971193	+	Target_4773
chr21	31973439	31973586	+	Target_4773
chr21	31986004	31986223	+	Target_4773
chr21	31988773	31988944	+	Target_4773
chr21	31992945	31993169	+	Target_4773
chr21	32007582	32007780	+	Target_4773
chr21	32015182	32015455	+	Target_4773
chr21	32090842	32091095	+	Target_4773
chr21	32119268	32119520	+	Target_4773
chr21	32127456	32127696	+	Target_4773
chr21	32185014	32185570	+	Target_4773
chr21	32201357	32202051	+	Target_4773|Target_4773
chr21	32252963	32253874	+	Target_4773
chr21	32410477	32410795	+	Target_4773
chr21	32490735	32493155	+	Target_4773
chr21	32496839	32497012	+	Target_4773
chr21	32499382	32499470	+	Target_4773
chr21	32502530	32502633	+	Target_4773
chr21	32503207	32503266	+	Target_4773
chr21	32508250	32508359	+	Target_4773
chr21	32513435	32513554	+	Target_4773
chr21	32513642	32513822	+	Target_4773
chr21	32519212	32519321	+	Target_4773
chr21	32524953	32525079	+	Target_4773
chr21	32525383	32525452	+	Target_4773
chr21	32526564	32526744	+	Target_4773
chr21	32537278	32537382	+	Target_4773
chr21	32554737	32554962	+	Target_4773
chr21	32559316	32559403	+	Target_4773
chr21	32567539	32567621	+	Target_4773
chr21	32575223	32575328	+	Target_4773
chr21	32582360	32582531	+	Target_4773
chr21	32585713	32585788	+	Target_4773
chr21	32589868	32590015	+	Target_4773
chr21	32595721	32595907	+	Target_4773
chr21	32598041	32598266	+	Target_4773
chr21	32617803	32617976	+	Target_4773
chr21	32624057	32624505	+	Target_4773
chr21	32638325	32639299	+	Target_4773
chr21	32649047	32649224	+	Target_4773
chr21	32711557	32711737	+	Target_4773
chr21	32836295	32836348	+	Target_4773
chr21	32931239	32931290	+	Target_4773
chr21	33031934	33032154	+	Target_4773
chr21	33036102	33036199	+	Target_4773
chr21	33038761	33038831	+	Target_4773
chr21	33039570	33039688	+	Target_4773
chr21	33040783	33041243	+	Target_4773
chr21	33043312	33044667	+	Target_4773|Target_4773|Target_4773
chr21	33057361	33057553	+	Target_4773|Target_4773|Target_4773
chr21	33057710	33057797	+	Target_4773|Target_4773|Target_4773
chr21	33057880	33058046	+	Target_4773|Target_4773|Target_4773
chr21	33060619	33060777	+	Target_4773|Target_4773|Target_4773
chr21	33063109	33063266	+	Target_4773|Target_4773|Target_4773
chr21	33064129	33064243	+	Target_4773|Target_4773|Target_4773
chr21	33064661	33064762	+	Target_4773|Target_4773|Target_4773
chr21	33065606	33065797	+	Target_4773|Target_4773|Target_4773
chr21	33066516	33066602	+	Target_4773|Target_4773|Target_4773
chr21	33067125	33067293	+	Target_4773|Target_4773|Target_4773
chr21	33068425	33068534	+	Target_4773|Target_4773|Target_4773
chr21	33068881	33069063	+	Target_4773|Target_4773|Target_4773
chr21	33073307	33073484	+	Target_4773|Target_4773|Target_4773
chr21	33074088	33074231	+	Target_4773|Target_4773|Target_4773
chr21	33074556	33074692	+	Target_4773|Target_4773|Target_4773
chr21	33076077	33076239	+	Target_4773|Target_4773|Target_4773
chr21	33077735	33077780	+	Target_4773|Target_4773
chr21	33078586	33078670	+	Target_4773|Target_4773|Target_4773
chr21	33103975	33104431	+	Target_4773|Target_4773|Target_4773
chr21	33245627	33246248	+	Target_4773
chr21	33296779	33297072	+	Target_4773
chr21	33312476	33312532	+	Target_4773
chr21	33318347	33318483	+	Target_4773
chr21	33331154	33331282	+	Target_4773
chr21	33340561	33340697	+	Target_4773
chr21	33346866	33347029	+	Target_4773
chr21	33355838	33355922	+	Target_4773
chr21	33362441	33362489	+	Target_4773
chr21	33368080	33368261	+	Target_4773
chr21	33370838	33376377	+	Target_4773
chr21	33452793	33452830	+	Target_4773
chr21	33458516	33458608	+	Target_4773
chr21	33640529	33641428	+	Target_4773
chr21	33642017	33642114	+	Target_4773
chr21	33642717	33642840	+	Target_4773
chr21	33647140	33647207	+	Target_4773
chr21	33650991	33651376	+	Target_4773
chr21	33664123	33664160	+	Target_4773|Target_4773
chr21	33665303	33665443	+	Target_4773|Target_4773
chr21	33671272	33671388	+	Target_4773|Target_4773
chr21	33678950	33679050	+	Target_4773|Target_4773
chr21	33683329	33687410	+	Target_4773|Target_4773|Target_4773
chr21	33688776	33689376	+	Target_4773
chr21	33689986	33690228	+	Target_4773
chr21	33691526	33691724	+	Target_4773
chr21	33692840	33692950	+	Target_4773
chr21	33694110	33694254	+	Target_4773
chr21	33694787	33694894	+	Target_4773
chr21	33696800	33696912	+	Target_4773
chr21	33697538	33697699	+	Target_4773
chr21	33705625	33705728	+	Target_4773
chr21	33706471	33706643	+	Target_4773
chr21	33709402	33709466	+	Target_4773
chr21	33709712	33709823	+	Target_4773
chr21	33711015	33711209	+	Target_4773
chr21	33713774	33713833	+	Target_4773
chr21	33716878	33717065	+	Target_4773
chr21	33717682	33717884	+	Target_4773
chr21	33719264	33720120	+	Target_4773
chr21	33721612	33721792	+	Target_4773
chr21	33723012	33723231	+	Target_4773
chr21	33725018	33725215	+	Target_4773
chr21	33726241	33726412	+	Target_4773
chr21	33727167	33727306	+	Target_4773
chr21	33727757	33727874	+	Target_4773
chr21	33729845	33729965	+	Target_4773
chr21	33732104	33732217	+	Target_4773
chr21	33733315	33733432	+	Target_4773
chr21	33734200	33734330	+	Target_4773
chr21	33735464	33735638	+	Target_4773
chr21	33738926	33739064	+	Target_4773
chr21	33740711	33740907	+	Target_4773
chr21	33744815	33744940	+	Target_4773
chr21	33745955	33746081	+	Target_4773
chr21	33747706	33747792	+	Target_4773
chr21	33749495	33749631	+	Target_4773
chr21	33750753	33750850	+	Target_4773
chr21	33755730	33755863	+	Target_4773
chr21	33756621	33756773	+	Target_4773
chr21	33757853	33757993	+	Target_4773
chr21	33765077	33765312	+	Target_4773
chr21	33765441	33766266	+	Target_4773
chr21	33784751	33785321	+	Target_4773
chr21	33825619	33825816	+	Target_4773
chr21	33829904	33830028	+	Target_4773
chr21	33840003	33840156	+	Target_4773
chr21	33867336	33867480	+	Target_4773
chr21	33873724	33873805	+	Target_4773
chr21	33876235	33876325	+	Target_4773
chr21	33887123	33887697	+	Target_4773
chr21	33947150	33949233	+	Target_4773
chr21	33951003	33951141	+	Target_4773
chr21	33954509	33954725	+	Target_4773
chr21	33956470	33956615	+	Target_4773
chr21	33957730	33957845	+	Target_4773
chr21	33973983	33974283	+	Target_4773|Target_4773
chr21	33974581	33974677	+	Target_4773|Target_4773
chr21	33975470	33975602	+	Target_4773|Target_4773
chr21	33976434	33976593	+	Target_4773|Target_4773
chr21	33979958	33980026	+	Target_4773
chr21	33982147	33982315	+	Target_4773|Target_4773
chr21	33984414	33984918	+	Target_4773|Target_4773
chr21	34001068	34004111	+	Target_4773|Target_4773|Target_4773|Target_4773
chr21	34007170	34007194	+	Target_4773|Target_4773
chr21	34011217	34011435	+	Target_4773|Target_4773|Target_4773|Target_4773
chr21	34011980	34012089	+	Target_4773|Target_4773|Target_4773|Target_4773
chr21	34014205	34014276	+	Target_4773|Target_4773|Target_4773|Target_4773
chr21	34014404	34014443	+	Target_4773|Target_4773|Target_4773
chr21	34015719	34015767	+	Target_4773|Target_4773
chr21	34017277	34017316	+	Target_4773|Target_4773|Target_4773
chr21	34017955	34018099	+	Target_4773|Target_4773|Target_4773|Target_4773
chr21	34018702	34018912	+	Target_4773|Target_4773|Target_4773|Target_4773
chr21	34022493	34022656	+	Target_4773|Target_4773|Target_4773|Target_4773
chr21	34025597	34025676	+	Target_4773|Target_4773|Target_4773|Target_4773
chr21	34028996	34029212	+	Target_4773|Target_4773|Target_4773|Target_4773
chr21	34029312	34029430	+	Target_4773|Target_4773|Target_4773|Target_4773
chr21	34030025	34030182	+	Target_4773|Target_4773|Target_4773|Target_4773
chr21	34037222	34037381	+	Target_4773|Target_4773|Target_4773|Target_4773
chr21	34038252	34038445	+	Target_4773|Target_4773|Target_4773|Target_4773
chr21	34038742	34038883	+	Target_4773|Target_4773|Target_4773|Target_4773
chr21	34042597	34042682	+	Target_4773|Target_4773|Target_4773|Target_4773
chr21	34045649	34045841	+	Target_4773|Target_4773|Target_4773|Target_4773
chr21	34048641	34048665	+	Target_4773|Target_4773|Target_4773
chr21	34050954	34051120	+	Target_4773|Target_4773|Target_4773|Target_4773
chr21	34053805	34053958	+	Target_4773|Target_4773|Target_4773|Target_4773
chr21	34056347	34056429	+	Target_4773|Target_4773|Target_4773|Target_4773
chr21	34058057	34058227	+	Target_4773|Target_4773|Target_4773|Target_4773
chr21	34059287	34059384	+	Target_4773|Target_4773|Target_4773|Target_4773
chr21	34060615	34060677	+	Target_4773|Target_4773|Target_4773|Target_4773
chr21	34066537	34066621	+	Target_4773|Target_4773|Target_4773|Target_4773
chr21	34067366	34067592	+	Target_4773|Target_4773|Target_4773|Target_4773
chr21	34072147	34072415	+	Target_4773|Target_4773|Target_4773|Target_4773
chr21	34074270	34074357	+	Target_4773|Target_4773|Target_4773|Target_4773
chr21	34099082	34099228	+	Target_4773|Target_4773|Target_4773|Target_4773
chr21	34100147	34100250	+	Target_4773|Target_4773
chr21	34100256	34100351	+	Target_4773|Target_4773
chr21	34100424	34102972	+	Target_4773|Target_4773
chr21	34104829	34105224	+	Target_4773
chr21	34105899	34105968	+	Target_4773
chr21	34106209	34107378	+	Target_4773|Target_4773
chr21	34109564	34109719	+	Target_4773|Target_4773
chr21	34110483	34110652	+	Target_4773|Target_4773|Target_4773
chr21	34113649	34113933	+	Target_4773
chr21	34114572	34115433	+	Target_4773
chr21	34115558	34115625	+	Target_4773|Target_4773|Target_4773
chr21	34115988	34116065	+	Target_4773|Target_4773|Target_4773
chr21	34117102	34117224	+	Target_4773|Target_4773|Target_4773
chr21	34117884	34118029	+	Target_4773|Target_4773|Target_4773
chr21	34120809	34121009	+	Target_4773|Target_4773|Target_4773
chr21	34123227	34123343	+	Target_4773|Target_4773|Target_4773
chr21	34123429	34123529	+	Target_4773|Target_4773|Target_4773
chr21	34127523	34127664	+	Target_4773|Target_4773|Target_4773
chr21	34131390	34131580	+	Target_4773|Target_4773|Target_4773
chr21	34132087	34132305	+	Target_4773|Target_4773|Target_4773
chr21	34133369	34133473	+	Target_4773|Target_4773|Target_4773
chr21	34134406	34134628	+	Target_4773|Target_4773|Target_4773
chr21	34136658	34136835	+	Target_4773|Target_4773|Target_4773
chr21	34142124	34142253	+	Target_4773|Target_4773|Target_4773
chr21	34143636	34144169	+	Target_4773|Target_4773|Target_4773
chr21	34144410	34144631	+	Target_4773|Target_4773
chr21	34157107	34157230	+	Target_4773|Target_4773
chr21	34160922	34161012	+	Target_4773|Target_4773
chr21	34162983	34166796	+	Target_4773|Target_4773|Target_4773
chr21	34169248	34170016	+	Target_4773|Target_4773
chr21	34179951	34180026	+	Target_4773
chr21	34182883	34182964	+	Target_4773|Target_4773
chr21	34185901	34186053	+	Target_4773|Target_4773|Target_4773
chr21	34398215	34398334	+	Target_4773
chr21	34399108	34401503	+	Target_4773
chr21	34442449	34444728	+	Target_4773
chr21	34537775	34537997	+	Target_4773
chr21	34540747	34540886	+	Target_4773
chr21	34542000	34542138	+	Target_4773
chr21	34542445	34542541	+	Target_4773
chr21	34602230	34602521	+	Target_4773|Target_4773|Target_4773
chr21	34614144	34614282	+	Target_4773|Target_4773|Target_4773
chr21	34615977	34616019	+	Target_4773|Target_4773|Target_4773
chr21	34617255	34617379	+	Target_4773|Target_4773|Target_4773
chr21	34619022	34619195	+	Target_4773|Target_4773|Target_4773
chr21	34621013	34621159	+	Target_4773|Target_4773|Target_4773
chr21	34624966	34625135	+	Target_4773|Target_4773|Target_4773
chr21	34632901	34633032	+	Target_4773|Target_4773|Target_4773
chr21	34634865	34635062	+	Target_4773|Target_4773
chr21	34635097	34636820	+	Target_4773
chr21	34637936	34638207	+	Target_4773
chr21	34638367	34638565	+	Target_4773
chr21	34638671	34638819	+	Target_4773
chr21	34640698	34640822	+	Target_4773
chr21	34648900	34649058	+	Target_4773
chr21	34652056	34652223	+	Target_4773
chr21	34655398	34655546	+	Target_4773
chr21	34660408	34660566	+	Target_4773
chr21	34668488	34669520	+	Target_4773
chr21	34697213	34697436	+	Target_4773
chr21	34707829	34707953	+	Target_4773
chr21	34713304	34713480	+	Target_4773
chr21	34715573	34715728	+	Target_4773
chr21	34715840	34715982	+	Target_4773
chr21	34717551	34717666	+	Target_4773
chr21	34721396	34721596	+	Target_4773
chr21	34721694	34721849	+	Target_4773
chr21	34725063	34725214	+	Target_4773
chr21	34725943	34726089	+	Target_4773
chr21	34727621	34732128	+	Target_4773
chr21	34775201	34775922	+	Target_4773
chr21	34787194	34787327	+	Target_4773
chr21	34793786	34793992	+	Target_4773
chr21	34799190	34799339	+	Target_4773
chr21	34804483	34804643	+	Target_4773
chr21	34804792	34805178	+	Target_4773|Target_4773
chr21	34809134	34809828	+	Target_4773
chr21	34811520	34811604	+	Target_4773
chr21	34821088	34823170	+	Target_4773|Target_4773
chr21	34828033	34828091	+	Target_4773|Target_4773
chr21	34832719	34832812	+	Target_4773|Target_4773
chr21	34837648	34837716	+	Target_4773|Target_4773
chr21	34839316	34839429	+	Target_4773|Target_4773
chr21	34841093	34841233	+	Target_4773|Target_4773
chr21	34852144	34852316	+	Target_4773|Target_4773
chr21	34860237	34861731	+	Target_4773|Target_4773
chr21	34863372	34863790	+	Target_4773
chr21	34863908	34864023	+	Target_4773
chr21	34876237	34876622	+	Target_4773|Target_4773|Target_4773
chr21	34876718	34876834	+	Target_4773|Target_4773|Target_4773
chr21	34877867	34878009	+	Target_4773|Target_4773|Target_4773
chr21	34878280	34878411	+	Target_4773|Target_4773|Target_4773
chr21	34882089	34882227	+	Target_4773|Target_4773|Target_4773
chr21	34883558	34883765	+	Target_4773|Target_4773|Target_4773
chr21	34889295	34889448	+	Target_4773|Target_4773|Target_4773
chr21	34889663	34889915	+	Target_4773|Target_4773|Target_4773
chr21	34892670	34892869	+	Target_4773|Target_4773|Target_4773
chr21	34893212	34893322	+	Target_4773|Target_4773|Target_4773
chr21	34894494	34894589	+	Target_4773|Target_4773|Target_4773
chr21	34896315	34897307	+	Target_4773|Target_4773|Target_4773|Target_4773
chr21	34900472	34900641	+	Target_4773|Target_4773|Target_4773|Target_4773
chr21	34900824	34900910	+	Target_4773|Target_4773|Target_4773|Target_4773
chr21	34901155	34901243	+	Target_4773|Target_4773|Target_4773|Target_4773
chr21	34903064	34903190	+	Target_4773|Target_4773|Target_4773|Target_4773
chr21	34903794	34903863	+	Target_4773|Target_4773|Target_4773|Target_4773
chr21	34904650	34904762	+	Target_4773|Target_4773|Target_4773|Target_4773
chr21	34906884	34907059	+	Target_4773|Target_4773|Target_4773|Target_4773
chr21	34907530	34907626	+	Target_4773|Target_4773|Target_4773|Target_4773
chr21	34911476	34911662	+	Target_4773|Target_4773|Target_4773|Target_4773
chr21	34914370	34914464	+	Target_4773|Target_4773
chr21	34914892	34915198	+	Target_4773|Target_4773
chr21	34915349	34915475	+	Target_4773|Target_4773
chr21	34918518	34918685	+	Target_4773|Target_4773
chr21	34921781	34927697	+	Target_4773|Target_4773
chr21	34929461	34929622	+	Target_4773|Target_4773
chr21	34931535	34931682	+	Target_4773|Target_4773
chr21	34931892	34932081	+	Target_4773|Target_4773
chr21	34932182	34932973	+	Target_4773
chr21	34939462	34939573	+	Target_4773
chr21	34941276	34941393	+	Target_4773
chr21	34945613	34945761	+	Target_4773
chr21	34947901	34947973	+	Target_4773
chr21	34948083	34948199	+	Target_4773
chr21	34948670	34949812	+	Target_4773
chr21	34950210	34950750	+	Target_4773
chr21	34951655	34951868	+	Target_4773
chr21	34953607	34953806	+	Target_4773
chr21	34954256	34954361	+	Target_4773
chr21	34954470	34954552	+	Target_4773
chr21	34955793	34955972	+	Target_4773
chr21	34956895	34957074	+	Target_4773
chr21	34958283	34958487	+	Target_4773
chr21	34959827	34959908	+	Target_4773
chr21	34960626	34961014	+	Target_4773
chr21	34961647	34962227	+	Target_4773
chr21	34963467	34963513	+	Target_4773
chr21	34968036	34968142	+	Target_4773
chr21	34969585	34969707	+	Target_4773
chr21	34971455	34971554	+	Target_4773
chr21	34974539	34974651	+	Target_4773
chr21	34975709	34975843	+	Target_4773
chr21	34985843	34985912	+	Target_4773
chr21	34989011	34989056	+	Target_4773
chr21	34994301	34994374	+	Target_4773
chr21	34996988	34997066	+	Target_4773
chr21	35003791	35003863	+	Target_4773
chr21	35013986	35014160	+	Target_4773
chr21	35014783	35015019	+	Target_4773|Target_4773
chr21	35091101	35091161	+	Target_4773|Target_4773
chr21	35093482	35093575	+	Target_4773|Target_4773
chr21	35094892	35094956	+	Target_4773|Target_4773
chr21	35107348	35107509	+	Target_4773|Target_4773
chr21	35122447	35122627	+	Target_4773|Target_4773
chr21	35124114	35124211	+	Target_4773|Target_4773
chr21	35127601	35127702	+	Target_4773|Target_4773
chr21	35134226	35134290	+	Target_4773|Target_4773
chr21	35138178	35138316	+	Target_4773|Target_4773
chr21	35140016	35140132	+	Target_4773|Target_4773
chr21	35144364	35144627	+	Target_4773|Target_4773
chr21	35147032	35147182	+	Target_4773|Target_4773
chr21	35147271	35147412	+	Target_4773|Target_4773
chr21	35153764	35153852	+	Target_4773|Target_4773
chr21	35154297	35154437	+	Target_4773|Target_4773
chr21	35166644	35166772	+	Target_4773|Target_4773
chr21	35169682	35169912	+	Target_4773|Target_4773
chr21	35172111	35172233	+	Target_4773|Target_4773
chr21	35174733	35174748	+	Target_4773|Target_4773
chr21	35183278	35183526	+	Target_4773|Target_4773
chr21	35186216	35186376	+	Target_4773|Target_4773
chr21	35190570	35190776	+	Target_4773|Target_4773
chr21	35191544	35191627	+	Target_4773|Target_4773
chr21	35195790	35195957	+	Target_4773|Target_4773
chr21	35199121	35199167	+	Target_4773|Target_4773
chr21	35201927	35202049	+	Target_4773|Target_4773
chr21	35206610	35206728	+	Target_4773|Target_4773
chr21	35208744	35208936	+	Target_4773|Target_4773
chr21	35209290	35210802	+	Target_4773
chr21	35229039	35229161	+	Target_4773
chr21	35230989	35231096	+	Target_4773
chr21	35237454	35237638	+	Target_4773
chr21	35239536	35239635	+	Target_4773
chr21	35247657	35247825	+	Target_4773
chr21	35254546	35254759	+	Target_4773
chr21	35255853	35255975	+	Target_4773
chr21	35257344	35257427	+	Target_4773
chr21	35257742	35257826	+	Target_4773
chr21	35258590	35258764	+	Target_4773
chr21	35260455	35261609	+	Target_4773
chr21	35275756	35275943	+	Target_4773
chr21	35276238	35276325	+	Target_4773
chr21	35279644	35279757	+	Target_4773
chr21	35281385	35281515	+	Target_4773
chr21	35284592	35284703	+	Target_4773
chr21	35286753	35286804	+	Target_4773
chr21	35288031	35288158	+	Target_4773
chr21	35303515	35304046	+	Target_4773
chr21	35318113	35318199	+	Target_4773
chr21	35341537	35343487	+	Target_4773
chr21	35445822	35446045	+	Target_4773|Target_4773
chr21	35467161	35478561	+	Target_4773
chr21	35497640	35497780	+	Target_4773
chr21	35514707	35515334	+	Target_4773
chr21	35552977	35553094	+	Target_4773|Target_4773
chr21	35555008	35555546	+	Target_4773
chr21	35561068	35562220	+	Target_4773
chr21	35736322	35736450	+	Target_4773
chr21	35742765	35743440	+	Target_4773
chr21	35747748	35747866	+	Target_4773
chr21	35751726	35751815	+	Target_4773
chr21	35757775	35757942	+	Target_4773
chr21	35760926	35761452	+	Target_4773
chr21	35818987	35821982	+	Target_4773|Target_4773|Target_4773|Target_4773
chr21	35827683	35828063	+	Target_4773
chr21	35830951	35831062	+	Target_4773|Target_4773|Target_4773
chr21	35831826	35831902	+	Target_4773|Target_4773
chr21	35883398	35883613	+	Target_4773
chr21	35888783	35890554	+	Target_4773|Target_4773|Target_4773
chr21	35893796	35893956	+	Target_4773|Target_4773|Target_4773
chr21	35895834	35896008	+	Target_4773|Target_4773|Target_4773
chr21	35898960	35899261	+	Target_4773
chr21	35986576	35986745	+	Target_4773
chr21	35987058	35987382	+	Target_4773
chr21	36041687	36043061	+	Target_4773
chr21	36079577	36079687	+	Target_4773
chr21	36080241	36080367	+	Target_4773
chr21	36080997	36081104	+	Target_4773
chr21	36081654	36081836	+	Target_4773
chr21	36088618	36090519	+	Target_4773
chr21	36096104	36096251	+	Target_4773
chr21	36096343	36096494	+	Target_4773
chr21	36105206	36105377	+	Target_4773
chr21	36106257	36106338	+	Target_4773
chr21	36106982	36107053	+	Target_4773
chr21	36109406	36109479	+	Target_4773
chr21	36118121	36118313	+	Target_4773|Target_4773
chr21	36120077	36120664	+	Target_4773
chr21	36154421	36154487	+	Target_4773
chr21	36154877	36157168	+	Target_4773
chr21	36160097	36164907	+	Target_4773|Target_4773
chr21	36171597	36171759	+	Target_4773|Target_4773
chr21	36193573	36193993	+	Target_4773
chr21	36206706	36206898	+	Target_4773|Target_4773|Target_4773
chr21	36231770	36231875	+	Target_4773|Target_4773|Target_4773
chr21	36252853	36253010	+	Target_4773|Target_4773|Target_4773
chr21	36259139	36260987	+	Target_4773|Target_4773|Target_4773
chr21	36265221	36265260	+	Target_4773
chr21	36410232	36411723	+	Target_4773
chr21	36421138	36421255	+	Target_4773
chr21	36421464	36421595	+	Target_4773
chr21	37093012	37093106	+	Target_4773
chr21	37406838	37408549	+	Target_4773|Target_4773|Target_4773|Target_4773|Target_4773
chr21	37410447	37410571	+	Target_4773|Target_4773|Target_4773
chr21	37412872	37412953	+	Target_4773|Target_4773|Target_4773
chr21	37414104	37414186	+	Target_4773|Target_4773|Target_4773
chr21	37415981	37416254	+	Target_4773|Target_4773|Target_4773|Target_4773|Target_4773
chr21	37417879	37418309	+	Target_4773|Target_4773|Target_4773|Target_4773|Target_4773
chr21	37420605	37420694	+	Target_4773|Target_4773|Target_4773|Target_4773
chr21	37425880	37425918	+	Target_4773|Target_4773|Target_4773|Target_4773|Target_4773
chr21	37429406	37429502	+	Target_4773|Target_4773|Target_4773|Target_4773|Target_4773
chr21	37429681	37429775	+	Target_4773|Target_4773
chr21	37431113	37431271	+	Target_4773|Target_4773|Target_4773|Target_4773|Target_4773
chr21	37432579	37432611	+	Target_4773|Target_4773
chr21	37432644	37432819	+	Target_4773|Target_4773|Target_4773
chr21	37441939	37442783	+	Target_4773|Target_4773
chr21	37443247	37443355	+	Target_4773
chr21	37444743	37445462	+	Target_4773
chr21	37447178	37447265	+	Target_4773
chr21	37470421	37470557	+	Target_4773
chr21	37498784	37498938	+	Target_4773
chr21	37504064	37505372	+	Target_4773|Target_4773
chr21	37505984	37506059	+	Target_4773
chr21	37507262	37507779	+	Target_4773
chr21	37510122	37510230	+	Target_4773
chr21	37513693	37514244	+	Target_4773
chr21	37518373	37518860	+	Target_4773|Target_4773|Target_4773|Target_4773
chr21	37528514	37528606	+	Target_4773|Target_4773|Target_4773
chr21	37536838	37536891	+	Target_4773
chr21	37537005	37537169	+	Target_4773
chr21	37571367	37571549	+	Target_4773
chr21	37572628	37572799	+	Target_4773
chr21	37581012	37581202	+	Target_4773
chr21	37583850	37583949	+	Target_4773
chr21	37584271	37584395	+	Target_4773
chr21	37586378	37586488	+	Target_4773
chr21	37586739	37586854	+	Target_4773
chr21	37591669	37591790	+	Target_4773
chr21	37595528	37595648	+	Target_4773
chr21	37597862	37597965	+	Target_4773
chr21	37599983	37600175	+	Target_4773
chr21	37602747	37603432	+	Target_4773
chr21	37605101	37605373	+	Target_4773
chr21	37609559	37609712	+	Target_4773
chr21	37610898	37610999	+	Target_4773
chr21	37612062	37612253	+	Target_4773
chr21	37617345	37618975	+	Target_4773
chr21	37619814	37619926	+	Target_4773
chr21	37620677	37620866	+	Target_4773
chr21	37623459	37623582	+	Target_4773
chr21	37626069	37626207	+	Target_4773
chr21	37632974	37633030	+	Target_4773
chr21	37635843	37635948	+	Target_4773
chr21	37636045	37636112	+	Target_4773
chr21	37642310	37642455	+	Target_4773
chr21	37649318	37649398	+	Target_4773
chr21	37650272	37650382	+	Target_4773
chr21	37650506	37650653	+	Target_4773
chr21	37652582	37652644	+	Target_4773
chr21	37653780	37653909	+	Target_4773
chr21	37660311	37660448	+	Target_4773
chr21	37661053	37661109	+	Target_4773
chr21	37661342	37661504	+	Target_4773
chr21	37664401	37664531	+	Target_4773
chr21	37665617	37666572	+	Target_4773
chr21	37692486	37692601	+	Target_4773
chr21	37705943	37706016	+	Target_4773
chr21	37709171	37709304	+	Target_4773
chr21	37710029	37710244	+	Target_4773
chr21	37711071	37711219	+	Target_4773
chr21	37713696	37713844	+	Target_4773
chr21	37716876	37717005	+	Target_4773
chr21	37717209	37717329	+	Target_4773
chr21	37721608	37721706	+	Target_4773
chr21	37728917	37729022	+	Target_4773
chr21	37732252	37732375	+	Target_4773
chr21	37732481	37732556	+	Target_4773
chr21	37734480	37734526	+	Target_4773
chr21	37736390	37736557	+	Target_4773
chr21	37741285	37742174	+	Target_4773
chr21	37744671	37744829	+	Target_4773
chr21	37747440	37748944	+	Target_4773
chr21	37757688	37757749	+	Target_4773
chr21	37758357	37758560	+	Target_4773
chr21	37759895	37760028	+	Target_4773
chr21	37763848	37763966	+	Target_4773
chr21	37766844	37766948	+	Target_4773
chr21	37769712	37769809	+	Target_4773
chr21	37771818	37771903	+	Target_4773
chr21	37775055	37775149	+	Target_4773
chr21	37781058	37781128	+	Target_4773
chr21	37781671	37781763	+	Target_4773
chr21	37783760	37783902	+	Target_4773
chr21	37785181	37785613	+	Target_4773
chr21	37787592	37787687	+	Target_4773
chr21	37788572	37789125	+	Target_4773
chr21	37832919	37834074	+	Target_4773|Target_4773|Target_4773|Target_4773|Target_4773
chr21	37838664	37838725	+	Target_4773
chr21	37849671	37849861	+	Target_4773
chr21	37851792	37852388	+	Target_4773|Target_4773
chr21	37882660	37882798	+	Target_4773|Target_4773
chr21	37914862	37914898	+	Target_4773
chr21	37948708	37948867	+	Target_4773
chr21	38071990	38072221	+	Target_4773|Target_4773
chr21	38081467	38081550	+	Target_4773|Target_4773
chr21	38084832	38084922	+	Target_4773|Target_4773
chr21	38092121	38092230	+	Target_4773|Target_4773
chr21	38095345	38095431	+	Target_4773|Target_4773
chr21	38098419	38098619	+	Target_4773|Target_4773
chr21	38103345	38103452	+	Target_4773|Target_4773
chr21	38114017	38114165	+	Target_4773|Target_4773
chr21	38115687	38115856	+	Target_4773|Target_4773
chr21	38117028	38118219	+	Target_4773|Target_4773
chr21	38119965	38122510	+	Target_4773
chr21	38123188	38126718	+	Target_4773|Target_4773|Target_4773
chr21	38128842	38129056	+	Target_4773|Target_4773|Target_4773
chr21	38132027	38132142	+	Target_4773|Target_4773|Target_4773
chr21	38137312	38137473	+	Target_4773|Target_4773|Target_4773
chr21	38139518	38139586	+	Target_4773|Target_4773|Target_4773
chr21	38269159	38269431	+	Target_4773|Target_4773|Target_4773
chr21	38302550	38302733	+	Target_4773|Target_4773|Target_4773
chr21	38308748	38309692	+	Target_4773|Target_4773|Target_4773
chr21	38311131	38311294	+	Target_4773|Target_4773|Target_4773
chr21	38318308	38318454	+	Target_4773|Target_4773
chr21	38319632	38320587	+	Target_4773
chr21	38334335	38334470	+	Target_4773|Target_4773|Target_4773
chr21	38338743	38338956	+	Target_4773
chr21	38353083	38353264	+	Target_4773
chr21	38362457	38362545	+	Target_4773
chr21	38378862	38379176	+	Target_4773
chr21	38380456	38380523	+	Target_4773
chr21	38385850	38385918	+	Target_4773
chr21	38390173	38391958	+	Target_4773
chr21	38437663	38438012	+	Target_4773|Target_4773|Target_4773
chr21	38439561	38439680	+	Target_4773|Target_4773|Target_4773
chr21	38441851	38441924	+	Target_4773|Target_4773|Target_4773
chr21	38444444	38444610	+	Target_4773
chr21	38444733	38445103	+	Target_4773|Target_4773|Target_4773
chr21	38445299	38445458	+	Target_4773|Target_4773
chr21	38445570	38445664	+	Target_4773
chr21	38455246	38456631	+	Target_4773
chr21	38459546	38459701	+	Target_4773|Target_4773
chr21	38460132	38460175	+	Target_4773|Target_4773
chr21	38460495	38460646	+	Target_4773|Target_4773
chr21	38461098	38461186	+	Target_4773|Target_4773
chr21	38462532	38462586	+	Target_4773|Target_4773
chr21	38463592	38463713	+	Target_4773|Target_4773
chr21	38466304	38466390	+	Target_4773|Target_4773
chr21	38467649	38467744	+	Target_4773|Target_4773
chr21	38468880	38468943	+	Target_4773|Target_4773
chr21	38480691	38480746	+	Target_4773|Target_4773
chr21	38494116	38494279	+	Target_4773|Target_4773
chr21	38495282	38495328	+	Target_4773|Target_4773
chr21	38496918	38497042	+	Target_4773|Target_4773
chr21	38498379	38498443	+	Target_4773|Target_4773
chr21	38501302	38501363	+	Target_4773|Target_4773
chr21	38504981	38505066	+	Target_4773|Target_4773
chr21	38507679	38507814	+	Target_4773|Target_4773
chr21	38510933	38511014	+	Target_4773|Target_4773
chr21	38512860	38512973	+	Target_4773|Target_4773
chr21	38516824	38516945	+	Target_4773|Target_4773
chr21	38519780	38519903	+	Target_4773|Target_4773
chr21	38520845	38520947	+	Target_4773|Target_4773
chr21	38522377	38522470	+	Target_4773|Target_4773
chr21	38523119	38523184	+	Target_4773|Target_4773
chr21	38524192	38524329	+	Target_4773|Target_4773
chr21	38525250	38525577	+	Target_4773|Target_4773
chr21	38528956	38529208	+	Target_4773|Target_4773
chr21	38532000	38532047	+	Target_4773|Target_4773
chr21	38533103	38533160	+	Target_4773|Target_4773
chr21	38534291	38534365	+	Target_4773|Target_4773
chr21	38536352	38536517	+	Target_4773|Target_4773
chr21	38537851	38538917	+	Target_4773|Target_4773
chr21	38539856	38539922	+	Target_4773|Target_4773
chr21	38544896	38545046	+	Target_4773|Target_4773
chr21	38555075	38555215	+	Target_4773|Target_4773
chr21	38558006	38558075	+	Target_4773|Target_4773
chr21	38559349	38559446	+	Target_4773|Target_4773
chr21	38560795	38560896	+	Target_4773|Target_4773
chr21	38563634	38563725	+	Target_4773|Target_4773
chr21	38564412	38564514	+	Target_4773|Target_4773
chr21	38567975	38568337	+	Target_4773|Target_4773
chr21	38569870	38569997	+	Target_4773|Target_4773
chr21	38570182	38570326	+	Target_4773|Target_4773
chr21	38572532	38572625	+	Target_4773|Target_4773
chr21	38573740	38575408	+	Target_4773|Target_4773
chr21	38580803	38580845	+	Target_4773
chr21	38580954	38581057	+	Target_4773
chr21	38592538	38594037	+	Target_4773
chr21	38595725	38597927	+	Target_4773
chr21	38599954	38600107	+	Target_4773
chr21	38600523	38600674	+	Target_4773
chr21	38604677	38604752	+	Target_4773
chr21	38605662	38605743	+	Target_4773
chr21	38610760	38610910	+	Target_4773
chr21	38612796	38612940	+	Target_4773
chr21	38639538	38639833	+	Target_4773
chr21	38739858	38739930	+	Target_4773
chr21	38782871	38782972	+	Target_4773
chr21	38791206	38792686	+	Target_4773|Target_4773|Target_4773|Target_4773
chr21	38844985	38845182	+	Target_4773|Target_4773|Target_4773|Target_4773
chr21	38850482	38850602	+	Target_4773|Target_4773|Target_4773|Target_4773
chr21	38852939	38853128	+	Target_4773|Target_4773|Target_4773|Target_4773
chr21	38858768	38858916	+	Target_4773|Target_4773|Target_4773|Target_4773
chr21	38862476	38862763	+	Target_4773|Target_4773|Target_4773|Target_4773
chr21	38865318	38865465	+	Target_4773|Target_4773|Target_4773|Target_4773
chr21	38868419	38868560	+	Target_4773|Target_4773|Target_4773|Target_4773
chr21	38877585	38877892	+	Target_4773|Target_4773|Target_4773|Target_4773
chr21	38878401	38878657	+	Target_4773|Target_4773|Target_4773
chr21	38884213	38887679	+	Target_4773|Target_4773|Target_4773|Target_4773
chr21	38996785	38997786	+	Target_4773
chr21	39086513	39087434	+	Target_4773
chr21	39212959	39213011	+	Target_4773
chr21	39288186	39288696	+	Target_4773
chr21	39426312	39427075	+	Target_4773
chr21	39492400	39492502	+	Target_4773
chr21	39493221	39493454	+	Target_4773
chr21	39493544	39493695	+	Target_4773|Target_4773|Target_4773|Target_4773|Target_4773
chr21	39494405	39494762	+	Target_4773|Target_4773|Target_4773|Target_4773|Target_4773
chr21	39526508	39526623	+	Target_4773|Target_4773|Target_4773
chr21	39528397	39528605	+	Target_4773|Target_4773|Target_4773|Target_4773|Target_4773
chr21	39578249	39578454	+	Target_4773
chr21	39578565	39578710	+	Target_4773
chr21	39580228	39580738	+	Target_4773
chr21	39628663	39628709	+	Target_4773
chr21	39628869	39629107	+	Target_4773|Target_4773
chr21	39644428	39644479	+	Target_4773
chr21	39668847	39668945	+	Target_4773|Target_4773|Target_4773
chr21	39671165	39673746	+	Target_4773|Target_4773|Target_4773
chr21	39739182	39739570	+	Target_4773
chr21	39751949	39755845	+	Target_4773|Target_4773|Target_4773|Target_4773|Target_4773|Target_4773
chr21	39762916	39762964	+	Target_4773|Target_4773|Target_4773|Target_4773|Target_4773|Target_4773|Target_4773
chr21	39763580	39763637	+	Target_4773|Target_4773|Target_4773|Target_4773|Target_4773|Target_4773|Target_4773
chr21	39764297	39764366	+	Target_4773|Target_4773|Target_4773|Target_4773|Target_4773|Target_4773|Target_4773
chr21	39772495	39772567	+	Target_4773|Target_4773|Target_4773|Target_4773|Target_4773
chr21	39774478	39774559	+	Target_4773|Target_4773|Target_4773|Target_4773|Target_4773|Target_4773|Target_4773
chr21	39775427	39775631	+	Target_4773|Target_4773|Target_4773|Target_4773|Target_4773|Target_4773|Target_4773
chr21	39795331	39795483	+	Target_4773|Target_4773|Target_4773|Target_4773|Target_4773|Target_4773|Target_4773
chr21	39817326	39817544	+	Target_4773|Target_4773|Target_4773|Target_4773|Target_4773
chr21	39870286	39870428	+	Target_4773|Target_4773
chr21	39947585	39947671	+	Target_4773|Target_4773|Target_4773|Target_4773|Target_4773
chr21	39956767	39956869	+	Target_4773|Target_4773|Target_4773|Target_4773|Target_4773
chr21	40032445	40032591	+	Target_4773
chr21	40033581	40033704	+	Target_4773|Target_4773|Target_4773
chr21	40110878	40111253	+	Target_4773|Target_4773|Target_4773
chr21	40112239	40112338	+	Target_4773|Target_4773|Target_4773
chr21	40112807	40112992	+	Target_4773|Target_4773
chr21	40113244	40113296	+	Target_4773|Target_4773
chr21	40118222	40118342	+	Target_4773|Target_4773|Target_4773
chr21	40119320	40119384	+	Target_4773
chr21	40124130	40124181	+	Target_4773
chr21	40140770	40140898	+	Target_4773
chr21	40145372	40145401	+	Target_4773
chr21	40177230	40177540	+	Target_4773
chr21	40177754	40178044	+	Target_4773|Target_4773
chr21	40181958	40182030	+	Target_4773|Target_4773
chr21	40184926	40185038	+	Target_4773|Target_4773
chr21	40186196	40186316	+	Target_4773|Target_4773
chr21	40186704	40186905	+	Target_4773|Target_4773
chr21	40188931	40189015	+	Target_4773|Target_4773
chr21	40190348	40190570	+	Target_4773|Target_4773
chr21	40191426	40191690	+	Target_4773|Target_4773
chr21	40193509	40193628	+	Target_4773|Target_4773
chr21	40194597	40196878	+	Target_4773|Target_4773
chr21	40547383	40547590	+	Target_4773|Target_4773
chr21	40549360	40549497	+	Target_4773|Target_4773
chr21	40550374	40550573	+	Target_4773|Target_4773
chr21	40551849	40551912	+	Target_4773
chr21	40552210	40552362	+	Target_4773|Target_4773
chr21	40553697	40553804	+	Target_4773|Target_4773
chr21	40555177	40555440	+	Target_4773|Target_4773
chr21	40557403	40569341	+	Target_4773|Target_4773|Target_4773
chr21	40570688	40571588	+	Target_4773|Target_4773
chr21	40572144	40572312	+	Target_4773|Target_4773
chr21	40574250	40574471	+	Target_4773|Target_4773
chr21	40578033	40578200	+	Target_4773|Target_4773
chr21	40581920	40582073	+	Target_4773|Target_4773
chr21	40582711	40582855	+	Target_4773|Target_4773
chr21	40584591	40584633	+	Target_4773|Target_4773
chr21	40585406	40585479	+	Target_4773|Target_4773
chr21	40587162	40587288	+	Target_4773|Target_4773
chr21	40590077	40590198	+	Target_4773|Target_4773
chr21	40590430	40590586	+	Target_4773|Target_4773
chr21	40596333	40596395	+	Target_4773|Target_4773
chr21	40597011	40597123	+	Target_4773|Target_4773
chr21	40600425	40600508	+	Target_4773|Target_4773
chr21	40601237	40601362	+	Target_4773|Target_4773
chr21	40604102	40604210	+	Target_4773|Target_4773
chr21	40604298	40604424	+	Target_4773|Target_4773
chr21	40608520	40608710	+	Target_4773|Target_4773
chr21	40610404	40610499	+	Target_4773|Target_4773
chr21	40619626	40619758	+	Target_4773|Target_4773
chr21	40622721	40622815	+	Target_4773|Target_4773
chr21	40627570	40627754	+	Target_4773|Target_4773
chr21	40630412	40630598	+	Target_4773|Target_4773
chr21	40636385	40636611	+	Target_4773|Target_4773
chr21	40636816	40636945	+	Target_4773|Target_4773
chr21	40641824	40641959	+	Target_4773|Target_4773
chr21	40642208	40642359	+	Target_4773|Target_4773
chr21	40646299	40646398	+	Target_4773|Target_4773
chr21	40648098	40648139	+	Target_4773|Target_4773
chr21	40649176	40649277	+	Target_4773|Target_4773
chr21	40650668	40650739	+	Target_4773|Target_4773
chr21	40652073	40652174	+	Target_4773|Target_4773
chr21	40665736	40665958	+	Target_4773|Target_4773
chr21	40667668	40667829	+	Target_4773|Target_4773
chr21	40668190	40668289	+	Target_4773|Target_4773
chr21	40668362	40670508	+	Target_4773|Target_4773|Target_4773
chr21	40684766	40684826	+	Target_4773|Target_4773|Target_4773
chr21	40684997	40685027	+	Target_4773|Target_4773|Target_4773
chr21	40685166	40685225	+	Target_4773|Target_4773|Target_4773
chr21	40685368	40685712	+	Target_4773|Target_4773|Target_4773
chr21	40685860	40686888	+	Target_4773
chr21	40714240	40715085	+	Target_4773
chr21	40717071	40717200	+	Target_4773
chr21	40720217	40720265	+	Target_4773
chr21	40720347	40720377	+	Target_4773
chr21	40720470	40720503	+	Target_4773
chr21	40720828	40721047	+	Target_4773
chr21	40752212	40752412	+	Target_4773
chr21	40759691	40759781	+	Target_4773
chr21	40762623	40762789	+	Target_4773|Target_4773
chr21	40763694	40763762	+	Target_4773|Target_4773
chr21	40765091	40765206	+	Target_4773|Target_4773
chr21	40768791	40769815	+	Target_4773|Target_4773
chr21	40777769	40778538	+	Target_4773
chr21	40781904	40782022	+	Target_4773
chr21	40782189	40782293	+	Target_4773
chr21	40783643	40783728	+	Target_4773
chr21	40792631	40792769	+	Target_4773
chr21	40794901	40795416	+	Target_4773
chr21	40800097	40800429	+	Target_4773
chr21	40801056	40801137	+	Target_4773
chr21	40807345	40807499	+	Target_4773
chr21	40816060	40816128	+	Target_4773
chr21	40817796	40817855	+	Target_4773
chr21	40823779	40824067	+	Target_4773
chr21	40834300	40834486	+	Target_4773|Target_4773
chr21	40847060	40847141	+	Target_4773|Target_4773
chr21	40871748	40871841	+	Target_4773|Target_4773
chr21	40880924	40880954	+	Target_4773|Target_4773
chr21	40883606	40883736	+	Target_4773|Target_4773
chr21	40887014	40887433	+	Target_4773|Target_4773
chr21	40969074	40969916	+	Target_4773
chr21	40977533	40978274	+	Target_4773
chr21	40981509	40981592	+	Target_4773|Target_4773
chr21	40984223	40984749	+	Target_4773|Target_4773
chr21	41029253	41029526	+	Target_4773|Target_4773|Target_4773|Target_4773|Target_4773
chr21	41029711	41029820	+	Target_4773|Target_4773
chr21	41031679	41034815	+	Target_4773|Target_4773|Target_4773|Target_4773|Target_4773|Target_4773|Target_4773|Target_4773
chr21	41117333	41117453	+	Target_4773
chr21	41118142	41118225	+	Target_4773
chr21	41137461	41137779	+	Target_4773
chr21	41142842	41143142	+	Target_4773
chr21	41151016	41151232	+	Target_4773
chr21	41160093	41160115	+	Target_4773
chr21	41163934	41164026	+	Target_4773
chr21	41165460	41165540	+	Target_4773
chr21	41173188	41174023	+	Target_4773
chr21	41239346	41239436	+	Target_4773
chr21	41270400	41270452	+	Target_4773
chr21	41300908	41301322	+	Target_4773
chr21	41384342	41385313	+	Target_4773
chr21	41414297	41414600	+	Target_4773
chr21	41416004	41416202	+	Target_4773
chr21	41423884	41424034	+	Target_4773
chr21	41427651	41427767	+	Target_4773
chr21	41434795	41434826	+	Target_4773
chr21	41446963	41447140	+	Target_4773
chr21	41450613	41450904	+	Target_4773
chr21	41452078	41452267	+	Target_4773
chr21	41455834	41455933	+	Target_4773
chr21	41457528	41457692	+	Target_4773
chr21	41459096	41459214	+	Target_4773
chr21	41465647	41465801	+	Target_4773
chr21	41496121	41496255	+	Target_4773
chr21	41505780	41505936	+	Target_4773
chr21	41514484	41514631	+	Target_4773
chr21	41516417	41516658	+	Target_4773
chr21	41539144	41539215	+	Target_4773
chr21	41550853	41551021	+	Target_4773
chr21	41559057	41559186	+	Target_4773
chr21	41559817	41559914	+	Target_4773
chr21	41560968	41561165	+	Target_4773
chr21	41584278	41584358	+	Target_4773
chr21	41648023	41648197	+	Target_4773
chr21	41667981	41668101	+	Target_4773
chr21	41684007	41684286	+	Target_4773
chr21	41710027	41710303	+	Target_4773
chr21	41711045	41711342	+	Target_4773
chr21	41719596	41719872	+	Target_4773
chr21	41725391	41725670	+	Target_4773
chr21	41741025	41741172	+	Target_4773
chr21	41755009	41755511	+	Target_4773|Target_4773|Target_4773|Target_4773|Target_4773
chr21	41755578	41756065	+	Target_4773
chr21	41756505	41757285	+	Target_4773|Target_4773|Target_4773|Target_4773
chr21	42064735	42064882	+	Target_4773
chr21	42080379	42080697	+	Target_4773
chr21	42218544	42219039	+	Target_4773
chr21	42513426	42515342	+	Target_4773
chr21	42519888	42519991	+	Target_4773
chr21	42539483	42539556	+	Target_4773
chr21	42539727	42540502	+	Target_4773|Target_4773|Target_4773
chr21	42547157	42557166	+	Target_4773
chr21	42598192	42598281	+	Target_4773|Target_4773|Target_4773
chr21	42609439	42609656	+	Target_4773|Target_4773|Target_4773
chr21	42613745	42613874	+	Target_4773|Target_4773|Target_4773
chr21	42615302	42615437	+	Target_4773|Target_4773|Target_4773
chr21	42617888	42617990	+	Target_4773|Target_4773|Target_4773
chr21	42622678	42622828	+	Target_4773|Target_4773
chr21	42629084	42629253	+	Target_4773|Target_4773
chr21	42647297	42648524	+	Target_4773|Target_4773|Target_4773
chr21	42688660	42688825	+	Target_4773|Target_4773
chr21	42694849	42694993	+	Target_4773
chr21	42710304	42710428	+	Target_4773|Target_4773
chr21	42716402	42716461	+	Target_4773|Target_4773
chr21	42717612	42717663	+	Target_4773|Target_4773
chr21	42718939	42719027	+	Target_4773|Target_4773
chr21	42720518	42720651	+	Target_4773|Target_4773
chr21	42729034	42729654	+	Target_4773|Target_4773
chr21	42733949	42733982	+	Target_4773
chr21	42748762	42749082	+	Target_4773
chr21	42749715	42749908	+	Target_4773
chr21	42751943	42752078	+	Target_4773
chr21	42754336	42754491	+	Target_4773
chr21	42762491	42762630	+	Target_4773
chr21	42767513	42767712	+	Target_4773
chr21	42769539	42769618	+	Target_4773
chr21	42770823	42770946	+	Target_4773
chr21	42771122	42771264	+	Target_4773
chr21	42773896	42774055	+	Target_4773
chr21	42775193	42775270	+	Target_4773
chr21	42778670	42778925	+	Target_4773
chr21	42779917	42780869	+	Target_4773
chr21	42792519	42792744	+	Target_4773
chr21	42793764	42794022	+	Target_4773
chr21	42794682	42794838	+	Target_4773
chr21	42797977	42798190	+	Target_4773|Target_4773
chr21	42799132	42799231	+	Target_4773|Target_4773
chr21	42799681	42799793	+	Target_4773|Target_4773|Target_4773
chr21	42802459	42802535	+	Target_4773|Target_4773
chr21	42803976	42804102	+	Target_4773|Target_4773|Target_4773
chr21	42807763	42807956	+	Target_4773|Target_4773|Target_4773
chr21	42808941	42809079	+	Target_4773|Target_4773|Target_4773
chr21	42811620	42811775	+	Target_4773|Target_4773|Target_4773
chr21	42812813	42812952	+	Target_4773|Target_4773|Target_4773
chr21	42813642	42813841	+	Target_4773|Target_4773|Target_4773
chr21	42815714	42815793	+	Target_4773|Target_4773|Target_4773
chr21	42817374	42817497	+	Target_4773|Target_4773|Target_4773
chr21	42817926	42818068	+	Target_4773|Target_4773|Target_4773
chr21	42821063	42821222	+	Target_4773|Target_4773|Target_4773
chr21	42823093	42823170	+	Target_4773|Target_4773|Target_4773
chr21	42824547	42824796	+	Target_4773|Target_4773|Target_4773
chr21	42830454	42831141	+	Target_4773|Target_4773|Target_4773
chr21	42836477	42838080	+	Target_4773|Target_4773
chr21	42839660	42839813	+	Target_4773|Target_4773
chr21	42840322	42840465	+	Target_4773|Target_4773
chr21	42842574	42842670	+	Target_4773|Target_4773
chr21	42843732	42843908	+	Target_4773|Target_4773
chr21	42845251	42845423	+	Target_4773|Target_4773
chr21	42848503	42848547	+	Target_4773|Target_4773
chr21	42851098	42851209	+	Target_4773|Target_4773
chr21	42852402	42852529	+	Target_4773|Target_4773
chr21	42860320	42860440	+	Target_4773|Target_4773
chr21	42861433	42861520	+	Target_4773|Target_4773
chr21	42866282	42866505	+	Target_4773|Target_4773
chr21	42870045	42870116	+	Target_4773|Target_4773
chr21	42879876	42879992	+	Target_4773
chr21	42880007	42880085	+	Target_4773
chr21	43099461	43099670	+	Target_4773
chr21	43108482	43108628	+	Target_4773
chr21	43117397	43117496	+	Target_4773
chr21	43131679	43133160	+	Target_4773
chr21	43133710	43133832	+	Target_4773
chr21	43134179	43134292	+	Target_4773
chr21	43134393	43134512	+	Target_4773
chr21	43135279	43135443	+	Target_4773
chr21	43135901	43135935	+	Target_4773
chr21	43136595	43136704	+	Target_4773
chr21	43137160	43137334	+	Target_4773
chr21	43137501	43137742	+	Target_4773
chr21	43159528	43162157	+	Target_4773
chr21	43164041	43164300	+	Target_4773
chr21	43165918	43166022	+	Target_4773
chr21	43166772	43166931	+	Target_4773
chr21	43169313	43169363	+	Target_4773
chr21	43171256	43171405	+	Target_4773
chr21	43176684	43176976	+	Target_4773
chr21	43187019	43187249	+	Target_4773
chr21	43218384	43221882	+	Target_4773|Target_4773
chr21	43222871	43223081	+	Target_4773|Target_4773
chr21	43224693	43224774	+	Target_4773|Target_4773
chr21	43230509	43230685	+	Target_4773|Target_4773
chr21	43231108	43231192	+	Target_4773|Target_4773
chr21	43236060	43236192	+	Target_4773|Target_4773
chr21	43239937	43240057	+	Target_4773|Target_4773
chr21	43240450	43240530	+	Target_4773|Target_4773
chr21	43241422	43241586	+	Target_4773|Target_4773
chr21	43242258	43242393	+	Target_4773|Target_4773
chr21	43243673	43243805	+	Target_4773|Target_4773
chr21	43246315	43246410	+	Target_4773|Target_4773
chr21	43248521	43248689	+	Target_4773|Target_4773
chr21	43255545	43255633	+	Target_4773|Target_4773
chr21	43256221	43256316	+	Target_4773|Target_4773
chr21	43256576	43256758	+	Target_4773|Target_4773
chr21	43258042	43258172	+	Target_4773|Target_4773
chr21	43259731	43259962	+	Target_4773|Target_4773
chr21	43267198	43267300	+	Target_4773|Target_4773
chr21	43274674	43274927	+	Target_4773|Target_4773
chr21	43277284	43277438	+	Target_4773|Target_4773
chr21	43279139	43279337	+	Target_4773
chr21	43279700	43279794	+	Target_4773|Target_4773
chr21	43280435	43280481	+	Target_4773|Target_4773
chr21	43281671	43281860	+	Target_4773
chr21	43282033	43282116	+	Target_4773
chr21	43287408	43287486	+	Target_4773
chr21	43291602	43291730	+	Target_4773
chr21	43298803	43298969	+	Target_4773
chr21	43299104	43299249	+	Target_4773
chr21	43299378	43299591	+	Target_4773|Target_4773
chr21	43305218	43309453	+	Target_4773|Target_4773
chr21	43319161	43319471	+	Target_4773|Target_4773
chr21	43321730	43321858	+	Target_4773|Target_4773
chr21	43325832	43325946	+	Target_4773|Target_4773
chr21	43327100	43327275	+	Target_4773|Target_4773
chr21	43327768	43327893	+	Target_4773|Target_4773
chr21	43329567	43329632	+	Target_4773|Target_4773
chr21	43332440	43332549	+	Target_4773|Target_4773
chr21	43334706	43334830	+	Target_4773|Target_4773
chr21	43338213	43338336	+	Target_4773|Target_4773
chr21	43338964	43339069	+	Target_4773|Target_4773
chr21	43342080	43342194	+	Target_4773|Target_4773
chr21	43346680	43346799	+	Target_4773
chr21	43362255	43362354	+	Target_4773
chr21	43373478	43373999	+	Target_4773
chr21	43406939	43414217	+	Target_4773|Target_4773|Target_4773|Target_4773
chr21	43423005	43423070	+	Target_4773|Target_4773
chr21	43430360	43430496	+	Target_4773|Target_4773|Target_4773
chr21	43442112	43442539	+	Target_4773
chr21	43444414	43445060	+	Target_4773
chr21	43483067	43483323	+	Target_4773|Target_4773
chr21	43491425	43491501	+	Target_4773|Target_4773
chr21	43496113	43496356	+	Target_4773|Target_4773|Target_4773|Target_4773
chr21	43504193	43504355	+	Target_4773|Target_4773|Target_4773|Target_4773
chr21	43505400	43505522	+	Target_4773|Target_4773|Target_4773|Target_4773
chr21	43508403	43508590	+	Target_4773|Target_4773|Target_4773|Target_4773
chr21	43510407	43510548	+	Target_4773|Target_4773|Target_4773|Target_4773
chr21	43519035	43519290	+	Target_4773|Target_4773|Target_4773|Target_4773
chr21	43522243	43524197	+	Target_4773|Target_4773|Target_4773|Target_4773|Target_4773|Target_4773|Target_4773|Target_4773|Target_4773
chr21	43528405	43528644	+	Target_4773
chr21	43529671	43529809	+	Target_4773|Target_4773|Target_4773|Target_4773
chr21	43530989	43531820	+	Target_4773|Target_4773|Target_4773|Target_4773|Target_4773|Target_4773
chr21	43533682	43533940	+	Target_4773|Target_4773|Target_4773|Target_4773
chr21	43535982	43536095	+	Target_4773|Target_4773|Target_4773|Target_4773
chr21	43539220	43539434	+	Target_4773|Target_4773|Target_4773|Target_4773
chr21	43541196	43541334	+	Target_4773|Target_4773|Target_4773|Target_4773
chr21	43542940	43543260	+	Target_4773|Target_4773|Target_4773|Target_4773
chr21	43546454	43546600	+	Target_4773|Target_4773|Target_4773|Target_4773
chr21	43547115	43547352	+	Target_4773|Target_4773|Target_4773|Target_4773
chr21	43547781	43547941	+	Target_4773|Target_4773|Target_4773|Target_4773
chr21	43549822	43549907	+	Target_4773|Target_4773|Target_4773|Target_4773
chr21	43557548	43557751	+	Target_4773|Target_4773|Target_4773|Target_4773
chr21	43562205	43563105	+	Target_4773|Target_4773|Target_4773|Target_4773
chr21	43619798	43619959	+	Target_4773|Target_4773
chr21	43621686	43621833	+	Target_4773|Target_4773
chr21	43627055	43627096	+	Target_4773
chr21	43636186	43636298	+	Target_4773
chr21	43639266	43639414	+	Target_4773|Target_4773
chr21	43640007	43640156	+	Target_4773
chr21	43645780	43646024	+	Target_4773|Target_4773|Target_4773|Target_4773|Target_4773|Target_4773
chr21	43691179	43691297	+	Target_4773|Target_4773|Target_4773|Target_4773|Target_4773|Target_4773
chr21	43693412	43693545	+	Target_4773|Target_4773|Target_4773|Target_4773|Target_4773|Target_4773
chr21	43697004	43697055	+	Target_4773|Target_4773|Target_4773|Target_4773|Target_4773|Target_4773
chr21	43702383	43702529	+	Target_4773|Target_4773|Target_4773|Target_4773|Target_4773|Target_4773
chr21	43704669	43704793	+	Target_4773|Target_4773|Target_4773|Target_4773|Target_4773|Target_4773
chr21	43705989	43706104	+	Target_4773|Target_4773|Target_4773|Target_4773|Target_4773|Target_4773
chr21	43707998	43708183	+	Target_4773|Target_4773|Target_4773|Target_4773|Target_4773|Target_4773
chr21	43708320	43708422	+	Target_4773|Target_4773|Target_4773|Target_4773|Target_4773|Target_4773
chr21	43710159	43710328	+	Target_4773|Target_4773|Target_4773|Target_4773|Target_4773|Target_4773
chr21	43711201	43711302	+	Target_4773|Target_4773|Target_4773|Target_4773|Target_4773|Target_4773
chr21	43711607	43711766	+	Target_4773|Target_4773|Target_4773|Target_4773|Target_4773|Target_4773
chr21	43714651	43714770	+	Target_4773|Target_4773|Target_4773|Target_4773|Target_4773|Target_4773
chr21	43716273	43717354	+	Target_4773|Target_4773|Target_4773|Target_4773|Target_4773|Target_4773
chr21	43731776	43732379	+	Target_4773
chr21	43733594	43733741	+	Target_4773
chr21	43735402	43735706	+	Target_4773
chr21	43766466	43766655	+	Target_4773
chr21	43767594	43767741	+	Target_4773
chr21	43769989	43770139	+	Target_4773
chr21	43770987	43771208	+	Target_4773
chr21	43782390	43782604	+	Target_4773
chr21	43783363	43783516	+	Target_4773
chr21	43786519	43786644	+	Target_4773
chr21	43791995	43792888	+	Target_4773|Target_4773|Target_4773|Target_4773
chr21	43795824	43795977	+	Target_4773|Target_4773|Target_4773|Target_4773
chr21	43796649	43796795	+	Target_4773|Target_4773|Target_4773|Target_4773
chr21	43800225	43800321	+	Target_4773|Target_4773|Target_4773|Target_4773
chr21	43801984	43802343	+	Target_4773|Target_4773|Target_4773|Target_4773|Target_4773
chr21	43803141	43803307	+	Target_4773|Target_4773|Target_4773|Target_4773|Target_4773
chr21	43804078	43804122	+	Target_4773|Target_4773|Target_4773|Target_4773|Target_4773
chr21	43805517	43805643	+	Target_4773|Target_4773|Target_4773|Target_4773|Target_4773
chr21	43808511	43808635	+	Target_4773|Target_4773|Target_4773|Target_4773|Target_4773
chr21	43809037	43809258	+	Target_4773|Target_4773|Target_4773|Target_4773|Target_4773
chr21	43810035	43810146	+	Target_4773|Target_4773|Target_4773|Target_4773
chr21	43815432	43815577	+	Target_4773|Target_4773|Target_4773|Target_4773
chr21	43816050	43816955	+	Target_4773|Target_4773|Target_4773|Target_4773
chr21	43823970	43824167	+	Target_4773|Target_4773|Target_4773
chr21	43826416	43826470	+	Target_4773|Target_4773|Target_4773
chr21	43829530	43829717	+	Target_4773|Target_4773|Target_4773
chr21	43833132	43833331	+	Target_4773|Target_4773|Target_4773
chr21	43833518	43833632	+	Target_4773
chr21	43836550	43836720	+	Target_4773|Target_4773|Target_4773
chr21	43838509	43838718	+	Target_4773|Target_4773|Target_4773
chr21	43846805	43846929	+	Target_4773|Target_4773|Target_4773
chr21	43852211	43852311	+	Target_4773|Target_4773|Target_4773
chr21	43854941	43855064	+	Target_4773|Target_4773|Target_4773
chr21	43857597	43857690	+	Target_4773|Target_4773|Target_4773
chr21	43862561	43862706	+	Target_4773|Target_4773|Target_4773
chr21	43863421	43863528	+	Target_4773|Target_4773
chr21	43864643	43864753	+	Target_4773|Target_4773
chr21	43867166	43867790	+	Target_4773|Target_4773|Target_4773
chr21	43892596	43892980	+	Target_4773
chr21	43896007	43896157	+	Target_4773
chr21	43897400	43897554	+	Target_4773
chr21	43902746	43902818	+	Target_4773
chr21	43905778	43905914	+	Target_4773
chr21	43906480	43906571	+	Target_4773
chr21	43912867	43912973	+	Target_4773
chr21	43913075	43913189	+	Target_4773
chr21	43916242	43916401	+	Target_4773
chr21	43919741	43919853	+	Target_4773
chr21	43922405	43922527	+	Target_4773
chr21	43938386	43938620	+	Target_4773
chr21	43945885	43945967	+	Target_4773
chr21	43954807	43954940	+	Target_4773
chr21	43955581	43955660	+	Target_4773
chr21	43959621	43959757	+	Target_4773
chr21	43962513	43962590	+	Target_4773
chr21	43963545	43963712	+	Target_4773
chr21	43967212	43967250	+	Target_4773
chr21	43974171	43974252	+	Target_4773
chr21	43979067	43979199	+	Target_4773
chr21	43982187	43982278	+	Target_4773
chr21	43983924	43983987	+	Target_4773
chr21	43984817	43984903	+	Target_4773
chr21	43985936	43985985	+	Target_4773
chr21	43987094	43987168	+	Target_4773
chr21	43988469	43988548	+	Target_4773
chr21	43994927	43995025	+	Target_4773
chr21	43999845	43999910	+	Target_4773
chr21	44000454	44001550	+	Target_4773
chr21	44073861	44073993	+	Target_4773|Target_4773|Target_4773|Target_4773|Target_4773|Target_4773|Target_4773|Target_4773|Target_4773|Target_4773|Target_4773|Target_4773|Target_4773|Target_4773|Target_4773|Target_4773|Target_4773|Target_4773|Target_4773|Target_4773
chr21	44106301	44106372	+	Target_4773|Target_4773|Target_4773|Target_4773|Target_4773|Target_4773
chr21	44108026	44108104	+	Target_4773|Target_4773|Target_4773|Target_4773|Target_4773|Target_4773|Target_4773|Target_4773
chr21	44117524	44117600	+	Target_4773
chr21	44119077	44119121	+	Target_4773|Target_4773|Target_4773|Target_4773|Target_4773|Target_4773|Target_4773|Target_4773|Target_4773|Target_4773|Target_4773|Target_4773|Target_4773|Target_4773|Target_4773
chr21	44144665	44144744	+	Target_4773
chr21	44151879	44152059	+	Target_4773|Target_4773|Target_4773|Target_4773|Target_4773|Target_4773
chr21	44152179	44152234	+	Target_4773|Target_4773|Target_4773|Target_4773|Target_4773|Target_4773|Target_4773|Target_4773|Target_4773|Target_4773|Target_4773
chr21	44153465	44153536	+	Target_4773|Target_4773|Target_4773|Target_4773|Target_4773|Target_4773|Target_4773|Target_4773|Target_4773|Target_4773|Target_4773|Target_4773|Target_4773|Target_4773|Target_4773|Target_4773|Target_4773|Target_4773|Target_4773|Target_4773
chr21	44163885	44163970	+	Target_4773|Target_4773|Target_4773|Target_4773|Target_4773|Target_4773|Target_4773|Target_4773|Target_4773|Target_4773|Target_4773|Target_4773|Target_4773|Target_4773|Target_4773|Target_4773|Target_4773|Target_4773
chr21	44171225	44171307	+	Target_4773|Target_4773|Target_4773|Target_4773|Target_4773|Target_4773|Target_4773|Target_4773|Target_4773|Target_4773|Target_4773|Target_4773|Target_4773|Target_4773|Target_4773|Target_4773|Target_4773|Target_4773|Target_4773|Target_4773
chr21	44174099	44174174	+	Target_4773|Target_4773|Target_4773|Target_4773|Target_4773|Target_4773|Target_4773|Target_4773|Target_4773|Target_4773|Target_4773|Target_4773|Target_4773|Target_4773|Target_4773|Target_4773|Target_4773|Target_4773|Target_4773|Target_4773
chr21	44179108	44179195	+	Target_4773|Target_4773|Target_4773|Target_4773|Target_4773|Target_4773|Target_4773|Target_4773|Target_4773|Target_4773|Target_4773|Target_4773|Target_4773|Target_4773|Target_4773|Target_4773|Target_4773|Target_4773|Target_4773|Target_4773
chr21	44180437	44180542	+	Target_4773|Target_4773|Target_4773|Target_4773|Target_4773|Target_4773|Target_4773|Target_4773|Target_4773|Target_4773|Target_4773|Target_4773|Target_4773|Target_4773|Target_4773|Target_4773|Target_4773|Target_4773|Target_4773|Target_4773
chr21	44180934	44181017	+	Target_4773|Target_4773|Target_4773|Target_4773|Target_4773|Target_4773|Target_4773|Target_4773|Target_4773|Target_4773|Target_4773|Target_4773|Target_4773|Target_4773|Target_4773|Target_4773|Target_4773|Target_4773|Target_4773|Target_4773
chr21	44182192	44182349	+	Target_4773|Target_4773|Target_4773|Target_4773|Target_4773|Target_4773|Target_4773|Target_4773|Target_4773|Target_4773|Target_4773|Target_4773|Target_4773|Target_4773|Target_4773|Target_4773|Target_4773|Target_4773|Target_4773|Target_4773
chr21	44185490	44185604	+	Target_4773|Target_4773|Target_4773|Target_4773|Target_4773|Target_4773|Target_4773|Target_4773|Target_4773|Target_4773|Target_4773|Target_4773|Target_4773|Target_4773|Target_4773|Target_4773|Target_4773|Target_4773|Target_4773|Target_4773
chr21	44188297	44188402	+	Target_4773|Target_4773|Target_4773|Target_4773|Target_4773|Target_4773|Target_4773|Target_4773|Target_4773|Target_4773|Target_4773|Target_4773|Target_4773|Target_4773|Target_4773|Target_4773|Target_4773|Target_4773|Target_4773|Target_4773
chr21	44189136	44189265	+	Target_4773|Target_4773|Target_4773|Target_4773|Target_4773|Target_4773|Target_4773|Target_4773|Target_4773|Target_4773|Target_4773|Target_4773|Target_4773|Target_4773|Target_4773|Target_4773|Target_4773|Target_4773|Target_4773|Target_4773
chr21	44190812	44190908	+	Target_4773|Target_4773|Target_4773|Target_4773|Target_4773|Target_4773|Target_4773|Target_4773|Target_4773|Target_4773|Target_4773|Target_4773|Target_4773|Target_4773|Target_4773|Target_4773|Target_4773|Target_4773|Target_4773|Target_4773
chr21	44192548	44192630	+	Target_4773|Target_4773|Target_4773|Target_4773|Target_4773|Target_4773|Target_4773|Target_4773|Target_4773|Target_4773|Target_4773|Target_4773|Target_4773|Target_4773|Target_4773|Target_4773|Target_4773|Target_4773|Target_4773|Target_4773
chr21	44195389	44195618	+	Target_4773|Target_4773|Target_4773|Target_4773|Target_4773|Target_4773|Target_4773|Target_4773|Target_4773|Target_4773|Target_4773|Target_4773|Target_4773|Target_4773|Target_4773|Target_4773|Target_4773|Target_4773|Target_4773|Target_4773
chr21	44263203	44263391	+	Target_4773
chr21	44269335	44270352	+	Target_4773|Target_4773
chr21	44272364	44272434	+	Target_4773|Target_4773
chr21	44273678	44273862	+	Target_4773|Target_4773
chr21	44274671	44274736	+	Target_4773|Target_4773
chr21	44275791	44275890	+	Target_4773|Target_4773
chr21	44279771	44279832	+	Target_4773|Target_4773
chr21	44282391	44282504	+	Target_4773|Target_4773
chr21	44283549	44283706	+	Target_4773|Target_4773
chr21	44293660	44293801	+	Target_4773|Target_4773
chr21	44296811	44296877	+	Target_4773|Target_4773
chr21	44299516	44299678	+	Target_4773|Target_4773
chr21	44313377	44313491	+	Target_4773|Target_4773
chr21	44317036	44317157	+	Target_4773|Target_4773
chr21	44323291	44324386	+	Target_4773
chr21	44328973	44329773	+	Target_4773|Target_4773
chr21	44394642	44394774	+	Target_4773
chr21	44424435	44424542	+	Target_4773
chr21	44427600	44427728	+	Target_4773
chr21	44430162	44430334	+	Target_4773
chr21	44433177	44433348	+	Target_4773
chr21	44437017	44437117	+	Target_4773
chr21	44438242	44438340	+	Target_4773
chr21	44441412	44441541	+	Target_4773
chr21	44444980	44445057	+	Target_4773
chr21	44448811	44448984	+	Target_4773
chr21	44449999	44453688	+	Target_4773
chr21	44473300	44474093	+	Target_4773|Target_4773|Target_4773|Target_4773
chr21	44476912	44476997	+	Target_4773|Target_4773|Target_4773
chr21	44478254	44478363	+	Target_4773|Target_4773|Target_4773
chr21	44478943	44479078	+	Target_4773|Target_4773|Target_4773
chr21	44479335	44479413	+	Target_4773|Target_4773|Target_4773
chr21	44480550	44480656	+	Target_4773|Target_4773|Target_4773
chr21	44482420	44482505	+	Target_4773|Target_4773|Target_4773
chr21	44483062	44483188	+	Target_4773|Target_4773|Target_4773
chr21	44484009	44484101	+	Target_4773|Target_4773|Target_4773
chr21	44485312	44485382	+	Target_4773|Target_4773|Target_4773
chr21	44485496	44485631	+	Target_4773|Target_4773|Target_4773
chr21	44485725	44485805	+	Target_4773|Target_4773|Target_4773
chr21	44486352	44486487	+	Target_4773|Target_4773|Target_4773
chr21	44488618	44488725	+	Target_4773|Target_4773|Target_4773
chr21	44492094	44492311	+	Target_4773|Target_4773|Target_4773
chr21	44493375	44493451	+	Target_4773|Target_4773|Target_4773
chr21	44495879	44496040	+	Target_4773
chr21	44496334	44496472	+	Target_4773|Target_4773
chr21	44513065	44513359	+	Target_4773|Target_4773|Target_4773
chr21	44514580	44514673	+	Target_4773|Target_4773|Target_4773
chr21	44514764	44514898	+	Target_4773|Target_4773|Target_4773
chr21	44515547	44515646	+	Target_4773|Target_4773|Target_4773
chr21	44515803	44515853	+	Target_4773|Target_4773|Target_4773
chr21	44520562	44520629	+	Target_4773|Target_4773
chr21	44521475	44521542	+	Target_4773|Target_4773
chr21	44524424	44524512	+	Target_4773|Target_4773|Target_4773
chr21	44527560	44527688	+	Target_4773|Target_4773|Target_4773
chr21	44589140	44589398	+	Target_4773
chr21	44590626	44590749	+	Target_4773
chr21	44592180	44592913	+	Target_4773
chr21	44834397	44836997	+	Target_4773
chr21	44837422	44837654	+	Target_4773
chr21	44838139	44838421	+	Target_4773
chr21	44838900	44839117	+	Target_4773
chr21	44839232	44839358	+	Target_4773
chr21	44839738	44839885	+	Target_4773
chr21	44840113	44840337	+	Target_4773
chr21	44840889	44841013	+	Target_4773
chr21	44841122	44841247	+	Target_4773
chr21	44841517	44841679	+	Target_4773
chr21	44841853	44841917	+	Target_4773
chr21	44845286	44845403	+	Target_4773
chr21	44845902	44846072	+	Target_4773
chr21	44846889	44847002	+	Target_4773
chr21	44869903	44870801	+	Target_4773
chr21	44871052	44872385	+	Target_4773
chr21	44873000	44873771	+	Target_4773
chr21	44881973	44882141	+	Target_4773
chr21	44891391	44891574	+	Target_4773
chr21	44895851	44895919	+	Target_4773
chr21	44897943	44898103	+	Target_4773
chr21	44949071	44949842	+	Target_4773
chr21	45012105	45012209	+	Target_4773
chr21	45033710	45033828	+	Target_4773
chr21	45050202	45050335	+	Target_4773
chr21	45053152	45053302	+	Target_4773
chr21	45064169	45064273	+	Target_4773
chr21	45076467	45076618	+	Target_4773
chr21	45077941	45078201	+	Target_4773
chr21	45079266	45079374	+	Target_4773
chr21	45079431	45079675	+	Target_4773
chr21	45089764	45089847	+	Target_4773
chr21	45092188	45092246	+	Target_4773
chr21	45093750	45093836	+	Target_4773
chr21	45094516	45094578	+	Target_4773
chr21	45094914	45095044	+	Target_4773
chr21	45096152	45096217	+	Target_4773
chr21	45096613	45096795	+	Target_4773
chr21	45103159	45103254	+	Target_4773
chr21	45104433	45104531	+	Target_4773
chr21	45105650	45105670	+	Target_4773
chr21	45106684	45106816	+	Target_4773
chr21	45107396	45108121	+	Target_4773
chr21	45110168	45110321	+	Target_4773
chr21	45111319	45111383	+	Target_4773
chr21	45113070	45115960	+	Target_4773
chr21	45138977	45139262	+	Target_4773
chr21	45153949	45154004	+	Target_4773
chr21	45161547	45161652	+	Target_4773
chr21	45163604	45163688	+	Target_4773
chr21	45165959	45166006	+	Target_4773
chr21	45168875	45168961	+	Target_4773
chr21	45170380	45170426	+	Target_4773
chr21	45172398	45172510	+	Target_4773
chr21	45173463	45173600	+	Target_4773
chr21	45175578	45175645	+	Target_4773
chr21	45175831	45182188	+	Target_4773
chr21	45193545	45194211	+	Target_4773
chr21	45194538	45194640	+	Target_4773
chr21	45196084	45196256	+	Target_4773
chr21	45209417	45209643	+	Target_4773
chr21	45211230	45211313	+	Target_4773
chr21	45212552	45212610	+	Target_4773
chr21	45213199	45213285	+	Target_4773
chr21	45215069	45215131	+	Target_4773
chr21	45217302	45217432	+	Target_4773
chr21	45217511	45217576	+	Target_4773
chr21	45217787	45217981	+	Target_4773
chr21	45219450	45219530	+	Target_4773
chr21	45220397	45220495	+	Target_4773
chr21	45220742	45220762	+	Target_4773
chr21	45222154	45222268	+	Target_4773
chr21	45223392	45223983	+	Target_4773
chr21	45225638	45226469	+	Target_4773
chr21	45228681	45232448	+	Target_4773
chr21	45285115	45285226	+	Target_4773
chr21	45323837	45323900	+	Target_4773
chr21	45345278	45345332	+	Target_4773
chr21	45379514	45379740	+	Target_4773|Target_4773
chr21	45387826	45387996	+	Target_4773|Target_4773
chr21	45388998	45389160	+	Target_4773|Target_4773
chr21	45390533	45390687	+	Target_4773|Target_4773
chr21	45391268	45391371	+	Target_4773|Target_4773
chr21	45397926	45398002	+	Target_4773|Target_4773
chr21	45400869	45401068	+	Target_4773|Target_4773
chr21	45402184	45407475	+	Target_4773|Target_4773
chr21	45432205	45432441	+	Target_4773
chr21	45451971	45452053	+	Target_4773
chr21	45457672	45457808	+	Target_4773
chr21	45472160	45472357	+	Target_4773
chr21	45475578	45475774	+	Target_4773
chr21	45478983	45479095	+	Target_4773
chr21	45483418	45483666	+	Target_4773
chr21	45494204	45494351	+	Target_4773
chr21	45494919	45495034	+	Target_4773
chr21	45496432	45496509	+	Target_4773
chr21	45497573	45497665	+	Target_4773
chr21	45499444	45499585	+	Target_4773
chr21	45499895	45500008	+	Target_4773
chr21	45502668	45503183	+	Target_4773
chr21	45504002	45504144	+	Target_4773
chr21	45506682	45506841	+	Target_4773
chr21	45507579	45507809	+	Target_4773
chr21	45509713	45509814	+	Target_4773
chr21	45511803	45511930	+	Target_4773
chr21	45513943	45514114	+	Target_4773
chr21	45518237	45518415	+	Target_4773
chr21	45522658	45522853	+	Target_4773
chr21	45523173	45526432	+	Target_4773
chr21	45527207	45527315	+	Target_4773
chr21	45528864	45528977	+	Target_4773
chr21	45533633	45533728	+	Target_4773
chr21	45534059	45534159	+	Target_4773
chr21	45534505	45534649	+	Target_4773
chr21	45535144	45535280	+	Target_4773
chr21	45535571	45535801	+	Target_4773
chr21	45537700	45537844	+	Target_4773
chr21	45538643	45538714	+	Target_4773
chr21	45539267	45539404	+	Target_4773
chr21	45540228	45540377	+	Target_4773
chr21	45540511	45540659	+	Target_4773
chr21	45540832	45540983	+	Target_4773
chr21	45542057	45542238	+	Target_4773
chr21	45544460	45544608	+	Target_4773
chr21	45545891	45546000	+	Target_4773
chr21	45546780	45546846	+	Target_4773
chr21	45547812	45548031	+	Target_4773
chr21	45548127	45548278	+	Target_4773
chr21	45548432	45548507	+	Target_4773
chr21	45550478	45551063	+	Target_4773
chr21	45553493	45553720	+	Target_4773|Target_4773
chr21	45553983	45554036	+	Target_4773|Target_4773
chr21	45555941	45556055	+	Target_4773|Target_4773
chr21	45557058	45557178	+	Target_4773|Target_4773
chr21	45560131	45560224	+	Target_4773
chr21	45563086	45563243	+	Target_4773|Target_4773
chr21	45564702	45565605	+	Target_4773|Target_4773
chr21	45646721	45648927	+	Target_4773
chr21	45649936	45649972	+	Target_4773
chr21	45651162	45651327	+	Target_4773
chr21	45655154	45655445	+	Target_4773
chr21	45656749	45657100	+	Target_4773
chr21	45658330	45658371	+	Target_4773
chr21	45660686	45660834	+	Target_4773
chr21	45666222	45666448	+	Target_4773|Target_4773
chr21	45668908	45668994	+	Target_4773|Target_4773
chr21	45670692	45670832	+	Target_4773|Target_4773
chr21	45671505	45671581	+	Target_4773|Target_4773
chr21	45674499	45674588	+	Target_4773|Target_4773
chr21	45675949	45676037	+	Target_4773|Target_4773
chr21	45678405	45678577	+	Target_4773|Target_4773
chr21	45679319	45679432	+	Target_4773|Target_4773
chr21	45679514	45679594	+	Target_4773|Target_4773
chr21	45680677	45680722	+	Target_4773|Target_4773
chr21	45681036	45681149	+	Target_4773|Target_4773
chr21	45681622	45682099	+	Target_4773|Target_4773
chr21	45705762	45706021	+	Target_4773
chr21	45706439	45706614	+	Target_4773
chr21	45706860	45707016	+	Target_4773
chr21	45707399	45707474	+	Target_4773
chr21	45708227	45708341	+	Target_4773
chr21	45709539	45709685	+	Target_4773
chr21	45709870	45709951	+	Target_4773
chr21	45710273	45711093	+	Target_4773|Target_4773
chr21	45712184	45712284	+	Target_4773|Target_4773
chr21	45712875	45713058	+	Target_4773|Target_4773
chr21	45713671	45713793	+	Target_4773|Target_4773
chr21	45714283	45714386	+	Target_4773|Target_4773
chr21	45716265	45716328	+	Target_4773|Target_4773
chr21	45717538	45718110	+	Target_4773|Target_4773
chr21	45719924	45720073	+	Target_4773|Target_4773
chr21	45724157	45724338	+	Target_4773
chr21	45725139	45725300	+	Target_4773
chr21	45725682	45725818	+	Target_4773
chr21	45726563	45726637	+	Target_4773|Target_4773
chr21	45730888	45730966	+	Target_4773|Target_4773
chr21	45731987	45732177	+	Target_4773|Target_4773
chr21	45732860	45733026	+	Target_4773|Target_4773
chr21	45733520	45733565	+	Target_4773|Target_4773
chr21	45733795	45733904	+	Target_4773|Target_4773
chr21	45736126	45736222	+	Target_4773|Target_4773
chr21	45736314	45736407	+	Target_4773|Target_4773
chr21	45738352	45738478	+	Target_4773|Target_4773
chr21	45739233	45739298	+	Target_4773|Target_4773
chr21	45739966	45740030	+	Target_4773|Target_4773
chr21	45741611	45741758	+	Target_4773|Target_4773
chr21	45742015	45742086	+	Target_4773|Target_4773
chr21	45742844	45742932	+	Target_4773|Target_4773
chr21	45743648	45743801	+	Target_4773|Target_4773
chr21	45744373	45744538	+	Target_4773|Target_4773
chr21	45744738	45744800	+	Target_4773|Target_4773
chr21	45745035	45745147	+	Target_4773|Target_4773
chr21	45745843	45745943	+	Target_4773|Target_4773
chr21	45746041	45746147	+	Target_4773|Target_4773
chr21	45746597	45747261	+	Target_4773|Target_4773
chr21	45748826	45750209	+	Target_4773
chr21	45750705	45750802	+	Target_4773
chr21	45751725	45751897	+	Target_4773
chr21	45752915	45753145	+	Target_4773
chr21	45755640	45755687	+	Target_4773
chr21	45757531	45757550	+	Target_4773
chr21	45759000	45759285	+	Target_4773
chr21	45773483	45773748	+	Target_4773|Target_4773
chr21	45774530	45774619	+	Target_4773|Target_4773
chr21	45783996	45784165	+	Target_4773|Target_4773
chr21	45786636	45786817	+	Target_4773|Target_4773
chr21	45789059	45789226	+	Target_4773|Target_4773
chr21	45795715	45795896	+	Target_4773|Target_4773
chr21	45797594	45797656	+	Target_4773|Target_4773
chr21	45798879	45799080	+	Target_4773|Target_4773
chr21	45802600	45802703	+	Target_4773|Target_4773
chr21	45810786	45810908	+	Target_4773|Target_4773
chr21	45811154	45811508	+	Target_4773|Target_4773
chr21	45815296	45815434	+	Target_4773|Target_4773
chr21	45817629	45817759	+	Target_4773|Target_4773
chr21	45819178	45819324	+	Target_4773|Target_4773
chr21	45820141	45820254	+	Target_4773|Target_4773
chr21	45821563	45821780	+	Target_4773|Target_4773
chr21	45825021	45825143	+	Target_4773|Target_4773
chr21	45825787	45825920	+	Target_4773|Target_4773
chr21	45826476	45826648	+	Target_4773|Target_4773
chr21	45833773	45833957	+	Target_4773|Target_4773
chr21	45837809	45837991	+	Target_4773|Target_4773
chr21	45838305	45838438	+	Target_4773|Target_4773
chr21	45843527	45843615	+	Target_4773|Target_4773
chr21	45844734	45844822	+	Target_4773|Target_4773
chr21	45845552	45845710	+	Target_4773|Target_4773
chr21	45846542	45846619	+	Target_4773|Target_4773
chr21	45846892	45846994	+	Target_4773|Target_4773
chr21	45855013	45855100	+	Target_4773|Target_4773
chr21	45856944	45857050	+	Target_4773|Target_4773
chr21	45858949	45859051	+	Target_4773|Target_4773
chr21	45860671	45860788	+	Target_4773|Target_4773
chr21	45861574	45862964	+	Target_4773|Target_4773
chr21	45875392	45875538	+	Target_4773
chr21	45876380	45878739	+	Target_4773
chr21	45917774	45919819	+	Target_4773
chr21	45924662	45924764	+	Target_4773
[truncated: 435 more rows]
