# Supplementary material for: Affected Kindred Analysis of Human X Chromosome Exomes to Identify Novel X-Linked Intellectual Disability Genes
Source: PLoS One. 2015 Feb 13;10(2):e0116454. doi: 10.1371/journal.pone.0116454 (PMC4332666; doi:10.1371/journal.pone.0116454)
Supplement: S2 File — is a compressed file providing a collection of bash-based and R-based scripts that were written and run to process and analyze our XLID study cohort. The scripts provided assume that short-read alignment has already been performed, including quality correction steps. These scripts will run data processing and analysis for a test cohort, as well as comparison analyses with other public databases. (ZIP) [file pone.0116454.s006.zip › Sib-PairCross-CohortFilter_scripts/interval_lists/chr22_Targets.interval_list]

@HD	VN:1.0	SO:coordinate
@SQ	SN:chr1	LN:249250621
@SQ	SN:chr2	LN:243199373
@SQ	SN:chr3	LN:198022430
@SQ	SN:chr4	LN:191154276
@SQ	SN:chr5	LN:180915260
@SQ	SN:chr6	LN:171115067
@SQ	SN:chr7	LN:159138663
@SQ	SN:chr8	LN:146364022
@SQ	SN:chr9	LN:141213431
@SQ	SN:chr10	LN:135534747
@SQ	SN:chr11	LN:135006516
@SQ	SN:chr12	LN:133851895
@SQ	SN:chr13	LN:115169878
@SQ	SN:chr14	LN:107349540
@SQ	SN:chr15	LN:102531392
@SQ	SN:chr16	LN:90354753
@SQ	SN:chr17	LN:81195210
@SQ	SN:chr18	LN:78077248
@SQ	SN:chr19	LN:59128983
@SQ	SN:chr20	LN:63025520
@SQ	SN:chr21	LN:48129895
@SQ	SN:chr22	LN:51304566
@SQ	SN:chrX	LN:155270560
@SQ	SN:chrY	LN:59373566
@SQ	SN:chrM	LN:16571
@SQ	SN:chr1_gl000191_random	LN:106433
@SQ	SN:chr1_gl000192_random	LN:547496
@SQ	SN:chr4_gl000193_random	LN:189789
@SQ	SN:chr4_gl000194_random	LN:191469
@SQ	SN:chr7_gl000195_random	LN:182896
@SQ	SN:chr8_gl000196_random	LN:38914
@SQ	SN:chr8_gl000197_random	LN:37175
@SQ	SN:chr9_gl000198_random	LN:90085
@SQ	SN:chr9_gl000199_random	LN:169874
@SQ	SN:chr9_gl000200_random	LN:187035
@SQ	SN:chr9_gl000201_random	LN:36148
@SQ	SN:chr11_gl000202_random	LN:40103
@SQ	SN:chr17_gl000203_random	LN:37498
@SQ	SN:chr17_gl000204_random	LN:81310
@SQ	SN:chr17_gl000205_random	LN:174588
@SQ	SN:chr17_gl000206_random	LN:41001
@SQ	SN:chr18_gl000207_random	LN:4262
@SQ	SN:chr19_gl000208_random	LN:92689
@SQ	SN:chr19_gl000209_random	LN:159169
@SQ	SN:chr21_gl000210_random	LN:27682
@SQ	SN:chrUn_gl000211	LN:166566
@SQ	SN:chrUn_gl000212	LN:186858
@SQ	SN:chrUn_gl000213	LN:164239
@SQ	SN:chrUn_gl000214	LN:137718
@SQ	SN:chrUn_gl000215	LN:172545
@SQ	SN:chrUn_gl000216	LN:172294
@SQ	SN:chrUn_gl000217	LN:172149
@SQ	SN:chrUn_gl000218	LN:161147
@SQ	SN:chrUn_gl000219	LN:179198
@SQ	SN:chrUn_gl000220	LN:161802
@SQ	SN:chrUn_gl000221	LN:155397
@SQ	SN:chrUn_gl000222	LN:186861
@SQ	SN:chrUn_gl000223	LN:180455
@SQ	SN:chrUn_gl000224	LN:179693
@SQ	SN:chrUn_gl000225	LN:211173
@SQ	SN:chrUn_gl000226	LN:15008
@SQ	SN:chrUn_gl000227	LN:128374
@SQ	SN:chrUn_gl000228	LN:129120
@SQ	SN:chrUn_gl000229	LN:19913
@SQ	SN:chrUn_gl000230	LN:43691
@SQ	SN:chrUn_gl000231	LN:27386
@SQ	SN:chrUn_gl000232	LN:40652
@SQ	SN:chrUn_gl000233	LN:45941
@SQ	SN:chrUn_gl000234	LN:40531
@SQ	SN:chrUn_gl000235	LN:34474
@SQ	SN:chrUn_gl000236	LN:41934
@SQ	SN:chrUn_gl000237	LN:45867
@SQ	SN:chrUn_gl000238	LN:39939
@SQ	SN:chrUn_gl000239	LN:33824
@SQ	SN:chrUn_gl000240	LN:41933
@SQ	SN:chrUn_gl000241	LN:42152
@SQ	SN:chrUn_gl000242	LN:43523
@SQ	SN:chrUn_gl000243	LN:43341
@SQ	SN:chrUn_gl000244	LN:39929
@SQ	SN:chrUn_gl000245	LN:36651
@SQ	SN:chrUn_gl000246	LN:38154
@SQ	SN:chrUn_gl000247	LN:36422
@SQ	SN:chrUn_gl000248	LN:39786
@SQ	SN:chrUn_gl000249	LN:38502
@PG	ID:bowtie2	PN:bowtie2	VN:2.0.0-beta7
@PG	ID:1	PN:IntervalListTools	CL:net.sf.picard.util.IntervalListTools INPUT=[/md1/Tejasvi_scripts/XLID_scripts/run_gatk/chr7_Targets.interval_list] OUTPUT=/md1/Tejasvi_output/XLID_projects/1000G/chr7_Targets.interval_list UNIQUE=true SORT=true PADDING=0 VERBOSITY=INFO QUIET=false VALIDATION_STRINGENCY=STRICT COMPRESSION_LEVEL=5 MAX_RECORDS_IN_RAM=500000 CREATE_INDEX=false CREATE_MD5_FILE=false
@PG	ID:2	PN:IntervalListTools	CL:net.sf.picard.util.IntervalListTools INPUT=[chr22_Targets.interval_list] OUTPUT=chr22_Targets.interval_list UNIQUE=true SORT=true PADDING=0 VERBOSITY=INFO QUIET=false VALIDATION_STRINGENCY=STRICT COMPRESSION_LEVEL=5 MAX_RECORDS_IN_RAM=500000 CREATE_INDEX=false CREATE_MD5_FILE=false
chr22	16256331	16256677	+	Target_7013
chr22	16258184	16258303	+	Target_7014
chr22	16266928	16267095	+	Target_7015
chr22	16268136	16268181	+	Target_7016
chr22	16269872	16269943	+	Target_7017
chr22	16275206	16275277	+	Target_7018
chr22	16277747	16277885	+	Target_7019
chr22	16279194	16279301	+	Target_7020
chr22	16282144	16282318	+	Target_7021
chr22	16282477	16282592	+	Target_7022
chr22	16287253	16287937	+	Target_7023
chr22	16448823	16449804	+	Target_144
chr22	17071647	17073700	+	Target_662
chr22	17082800	17083105	+	Target_2863
chr22	17092547	17092783	+	Target_2864
chr22	17094966	17095068	+	Target_2865
chr22	17103730	17103787	+	Target_2866
chr22	17117929	17117980	+	Target_2867
chr22	17119468	17119630	+	Target_2868
chr22	17128057	17128147	+	Target_2869
chr22	17128552	17128675	+	Target_2870
chr22	17129416	17129720	+	Target_2871
chr22	17134598	17134966	+	Target_2217
chr22	17140386	17140518	+	Target_2218
chr22	17140747	17140859	+	Target_2219
chr22	17142365	17142445	+	Target_2220
chr22	17150351	17150510	+	Target_2221
chr22	17151106	17151151	+	Target_2222
chr22	17152407	17152478	+	Target_2223
chr22	17154489	17154642	+	Target_2224
chr22	17156012	17156430	+	Target_2225
chr22	17264305	17265299	+	Target_5657
chr22	17280660	17280914	+	Target_5658
chr22	17288628	17288973	+	Target_5659
chr22	17302496	17302584	+	Target_5660
chr22	17308363	17308950	+	Target_4048
chr22	17309431	17310225	+	Target_4049
chr22	17442826	17443766	+	Target_2489
chr22	17444614	17444719	+	Target_2490
chr22	17445655	17445752	+	Target_2491
chr22	17446067	17446158	+	Target_2492
chr22	17446989	17447254	+	Target_2493
chr22	17449187	17449273	+	Target_2494
chr22	17450832	17451083	+	Target_2495
chr22	17468849	17469057	+	Target_2496
chr22	17472762	17473066	+	Target_2497
chr22	17488830	17489112	+	Target_2498
chr22	17517459	17518234	+	Target_2437
chr22	17525762	17525890	+	Target_2438
chr22	17528213	17528316	+	Target_2439
chr22	17537962	17539682	+	Target_2440
chr22	17565850	17566119	+	Target_2244
chr22	17577951	17577976	+	Target_2245
chr22	17578686	17578833	+	Target_2246
chr22	17579664	17579777	+	Target_2247
chr22	17581244	17581371	+	Target_2248
chr22	17582885	17582933	+	Target_2249
chr22	17583028	17583192	+	Target_2250
chr22	17584383	17584467	+	Target_2251
chr22	17585615	17585700	+	Target_2252
chr22	17586480	17586492	+	Target_2253
chr22	17586742	17586844	+	Target_2254
chr22	17588616	17588658	+	Target_2255
chr22	17589196	17596584	+	Target_2256
chr22	17597188	17602257	+	Target_1406|Target_2034|Target_1407
chr22	17618409	17619247	+	Target_4256|Target_6394
chr22	17619439	17619628	+	Target_4257|Target_6395
chr22	17621948	17622123	+	Target_4258|Target_6396
chr22	17623987	17624021	+	Target_4259|Target_6397
chr22	17625913	17626007	+	Target_4260|Target_6398
chr22	17629337	17629450	+	Target_4261|Target_6399
chr22	17630431	17630635	+	Target_4262|Target_6400
chr22	17640015	17640169	+	Target_4263
chr22	17640278	17640727	+	Target_5946|Target_5969
chr22	17646098	17646335	+	Target_6401|Target_5947|Target_5970
chr22	17660191	17662466	+	Target_324|Target_2121
chr22	17662709	17662912	+	Target_2122|Target_325
chr22	17663493	17663651	+	Target_2123|Target_326
chr22	17669228	17669337	+	Target_2124|Target_327
chr22	17670831	17670922	+	Target_2125|Target_328
chr22	17672572	17672700	+	Target_2126|Target_329
chr22	17680438	17680545	+	Target_330
chr22	17684452	17684663	+	Target_2127
chr22	17687960	17688180	+	Target_2128
chr22	17690245	17690779	+	Target_2129
chr22	17737749	17739196	+	Target_153
chr22	17741679	17741935	+	Target_154
chr22	17747412	17747623	+	Target_155
chr22	17956627	17956724	+	Target_4311
chr22	17976434	17976618	+	Target_4312
chr22	17978441	17978581	+	Target_4313
chr22	17979662	17979767	+	Target_4314
chr22	17982113	17982163	+	Target_4315
chr22	17983878	17984048	+	Target_4316
chr22	17990844	17990928	+	Target_4317
chr22	18003143	18003353	+	Target_4318
chr22	18016787	18016921	+	Target_4319
chr22	18018208	18018246	+	Target_4320
chr22	18018328	18018420	+	Target_4321
chr22	18018681	18018808	+	Target_4322
chr22	18020100	18020489	+	Target_4323
chr22	18021527	18021656	+	Target_4324
chr22	18021845	18022692	+	Target_4325
chr22	18027837	18029254	+	Target_4326
chr22	18031715	18031827	+	Target_4327
chr22	18032534	18033845	+	Target_4328
chr22	18043182	18043413	+	Target_3441
chr22	18049988	18050051	+	Target_3442
chr22	18062510	18062730	+	Target_3443
chr22	18063802	18063925	+	Target_3444
chr22	18064123	18064179	+	Target_3445
chr22	18065328	18065419	+	Target_3446
chr22	18066181	18066300	+	Target_3447
chr22	18069901	18070067	+	Target_3448
chr22	18070690	18070845	+	Target_3449
chr22	18072355	18072431	+	Target_3450
chr22	18072860	18073647	+	Target_3451
chr22	18074902	18075502	+	Target_7211|Target_7219|Target_759
chr22	18077294	18077382	+	Target_7212|Target_7220|Target_760
chr22	18080959	18081054	+	Target_7213|Target_7221|Target_761
chr22	18082792	18082861	+	Target_7214|Target_7222|Target_762
chr22	18083857	18083947	+	Target_7223|Target_763
chr22	18095577	18095644	+	Target_7215|Target_7224|Target_764
chr22	18095976	18096086	+	Target_7216|Target_7225|Target_765
chr22	18102226	18102292	+	Target_7217|Target_766
chr22	18111368	18111588	+	Target_7218|Target_7226|Target_767
chr22	18121484	18121652	+	Target_7000
chr22	18138427	18138598	+	Target_7001
chr22	18165979	18166087	+	Target_7002
chr22	18171751	18171908	+	Target_7003
chr22	18178906	18178976	+	Target_7004
chr22	18185008	18185152	+	Target_7005
chr22	18209442	18211989	+	Target_7006
chr22	18216905	18218357	+	Target_165|Target_4682|Target_4687|Target_8378|Target_8383|Target_8389|Target_8393
chr22	18220782	18220995	+	Target_166|Target_4683|Target_4688|Target_8379|Target_8384|Target_8390|Target_8394
chr22	18222114	18222254	+	Target_167|Target_4684|Target_4689|Target_8380|Target_8385|Target_8391|Target_8395
chr22	18226568	18226779	+	Target_168|Target_4685|Target_4690|Target_8386
chr22	18232870	18232940	+	Target_169|Target_4691|Target_8381|Target_8387
chr22	18246945	18247025	+	Target_5762
chr22	18256375	18256808	+	Target_4692|Target_8392
chr22	18257146	18257261	+	Target_170|Target_4686|Target_8382|Target_8396
chr22	18257405	18257431	+	Target_8388
chr22	18270415	18273682	+	Target_561
chr22	18273763	18273837	+	Target_562
chr22	18273967	18274067	+	Target_563
chr22	18291609	18291703	+	Target_564
chr22	18293468	18293579	+	Target_565
chr22	18299455	18299550	+	Target_566
chr22	18300076	18301895	+	Target_567
chr22	18304192	18304275	+	Target_568
chr22	18304795	18304936	+	Target_569
chr22	18305712	18305826	+	Target_570
chr22	18310409	18310547	+	Target_571
chr22	18314619	18314873	+	Target_572
chr22	18317100	18317315	+	Target_2944
chr22	18324587	18324783	+	Target_2945|Target_573
chr22	18342920	18347752	+	Target_637|Target_2946|Target_574
chr22	18348689	18348778	+	Target_2947|Target_575|Target_638
chr22	18354602	18354789	+	Target_2948|Target_576|Target_639
chr22	18355512	18355620	+	Target_640
chr22	18358212	18358320	+	Target_641
chr22	18362111	18362168	+	Target_642
chr22	18363970	18364069	+	Target_643
chr22	18368643	18368817	+	Target_2949|Target_577|Target_644
chr22	18369935	18369998	+	Target_2950|Target_578|Target_645
chr22	18370088	18370201	+	Target_2951|Target_579|Target_646
chr22	18371799	18371996	+	Target_2952|Target_580|Target_647
chr22	18374250	18374398	+	Target_2953|Target_581|Target_648
chr22	18376573	18376670	+	Target_2954|Target_582|Target_649
chr22	18378049	18378176	+	Target_2955|Target_583|Target_650
chr22	18379011	18379127	+	Target_2956|Target_584|Target_651
chr22	18379489	18379747	+	Target_2957|Target_585|Target_652
chr22	18382213	18382314	+	Target_2958|Target_586|Target_653
chr22	18383607	18383763	+	Target_2959|Target_587|Target_654
chr22	18384643	18384745	+	Target_2960|Target_588|Target_655
chr22	18385396	18385513	+	Target_2961|Target_589|Target_656
chr22	18387397	18387605	+	Target_2962|Target_590|Target_657
chr22	18389314	18389652	+	Target_2963|Target_591|Target_658
chr22	18463633	18463727	+	Target_6081
chr22	18507046	18507325	+	Target_2964|Target_592|Target_659
chr22	18512150	18512320	+	Target_823
chr22	18518525	18520734	+	Target_824
chr22	18560685	18561372	+	Target_5473|Target_771|Target_4064|Target_5474|Target_772
chr22	18562639	18562780	+	Target_4065|Target_5475|Target_773
chr22	18566202	18566498	+	Target_4066|Target_5476|Target_774
chr22	18567877	18568024	+	Target_4067|Target_5477
chr22	18570737	18573797	+	Target_4068|Target_5478|Target_775
chr22	18593452	18593634	+	Target_6125|Target_1373
chr22	18604245	18604468	+	Target_1374|Target_6126
chr22	18606922	18607071	+	Target_1375|Target_6127
chr22	18609120	18609801	+	Target_1376|Target_6128
chr22	18613609	18614498	+	Target_1377|Target_6129
chr22	18632757	18632989	+	Target_4913
chr22	18640324	18640587	+	Target_4914
chr22	18642938	18643035	+	Target_4915
chr22	18644556	18644702	+	Target_4916
chr22	18650021	18650101	+	Target_4917
chr22	18650656	18650803	+	Target_4918
chr22	18652610	18652706	+	Target_4919
chr22	18653519	18653687	+	Target_4920
chr22	18655916	18656048	+	Target_4921
chr22	18656559	18656609	+	Target_4922
chr22	18659538	18660162	+	Target_4923
chr22	18761201	18761481	+	Target_7948
chr22	18761785	18761899	+	Target_7949
chr22	18761980	18762093	+	Target_7950
chr22	18762195	18762322	+	Target_7951
chr22	18762554	18762742	+	Target_7952
chr22	18766242	18766379	+	Target_7953
chr22	18766902	18767052	+	Target_7954
chr22	18769101	18769259	+	Target_7955
chr22	18769651	18769844	+	Target_7956
chr22	18775043	18775124	+	Target_7957
chr22	18775257	18775392	+	Target_7958
chr22	18778571	18778742	+	Target_7959
chr22	18779285	18779474	+	Target_7960
chr22	18893735	18893997	+	Target_5331
chr22	18894077	18894238	+	Target_5332
chr22	18897684	18897785	+	Target_5333
chr22	18898400	18898541	+	Target_5334
chr22	18899052	18899601	+	Target_5335
chr22	18900286	18900875	+	Target_3537|Target_7080
chr22	18900950	18901039	+	Target_3538|Target_7081
chr22	18904402	18904501	+	Target_3539|Target_7082
chr22	18905828	18906004	+	Target_3540|Target_7083
chr22	18906963	18907110	+	Target_3541|Target_7084
chr22	18907218	18907311	+	Target_3542|Target_7085
chr22	18908854	18908936	+	Target_3543|Target_7086
chr22	18909837	18909917	+	Target_3544|Target_7087
chr22	18910329	18910446	+	Target_3545|Target_7088
chr22	18910627	18910692	+	Target_3546|Target_7089
chr22	18912563	18912713	+	Target_3547|Target_7090
chr22	18913200	18913235	+	Target_3548|Target_7091
chr22	18918502	18918711	+	Target_3549|Target_7092
chr22	18923527	18923840	+	Target_7093
chr22	18923902	18924066	+	Target_3550|Target_7094
chr22	18958010	18958171	+	Target_2213|Target_5767
chr22	18975269	18975413	+	Target_2214
chr22	18978232	18978437	+	Target_2215|Target_5768
chr22	18979329	18982142	+	Target_2216|Target_5769
chr22	19005346	19007761	+	Target_4061
chr22	19010136	19011063	+	Target_4062
chr22	19023794	19026634	+	Target_1380|Target_5426|Target_6282|Target_6291|Target_8136
chr22	19028570	19028807	+	Target_1381|Target_5427|Target_6283|Target_6292|Target_8137
chr22	19029319	19029472	+	Target_1382|Target_5428|Target_6284|Target_6293|Target_8138
chr22	19033674	19035888	+	Target_4063
chr22	19035952	19036156	+	Target_1383|Target_5429|Target_6285|Target_6294|Target_8139
chr22	19044498	19044675	+	Target_1384|Target_5430|Target_6286|Target_6295|Target_8140
chr22	19050714	19050791	+	Target_1385|Target_5431|Target_6287|Target_6296|Target_8141
chr22	19052360	19052588	+	Target_5432|Target_6288|Target_1386|Target_6297|Target_8142
chr22	19055612	19055738	+	Target_1387|Target_5433|Target_6289|Target_6298|Target_8143
chr22	19076880	19077003	+	Target_1388|Target_5434
chr22	19109640	19109967	+	Target_1389|Target_5435|Target_6290|Target_6299|Target_8144
chr22	19117791	19121988	+	Target_1097|Target_359
chr22	19122572	19122688	+	Target_1098
chr22	19124835	19124945	+	Target_1099
chr22	19125727	19125830	+	Target_1100
chr22	19126671	19126805	+	Target_1101
chr22	19127124	19127242	+	Target_1102
chr22	19127367	19127537	+	Target_1103
chr22	19130050	19130146	+	Target_1104
chr22	19130238	19130407	+	Target_1105
chr22	19132018	19132190	+	Target_1106
chr22	19136503	19136608	+	Target_6613
chr22	19137175	19137429	+	Target_6614
chr22	19137537	19137796	+	Target_6615
chr22	19163087	19163757	+	Target_1861|Target_3359|Target_475|Target_5417
chr22	19163933	19164007	+	Target_1862|Target_3360|Target_476|Target_5418
chr22	19164090	19164206	+	Target_1863|Target_3361|Target_477|Target_5419
chr22	19164358	19164463	+	Target_1864|Target_3362|Target_478|Target_5420
chr22	19164632	19164717	+	Target_1865|Target_3363|Target_479|Target_5421
chr22	19165239	19165378	+	Target_1866|Target_3364|Target_480
chr22	19165454	19165554	+	Target_1867|Target_3365|Target_481|Target_5422
chr22	19165645	19166018	+	Target_3366|Target_482|Target_5423|Target_1868|Target_483
chr22	19166092	19166338	+	Target_3367|Target_5424
chr22	19166986	19167482	+	Target_1816|Target_5975
chr22	19167711	19167751	+	Target_1817|Target_5976
chr22	19168243	19168319	+	Target_1818|Target_5977
chr22	19170902	19171124	+	Target_1819|Target_5978
chr22	19175069	19175240	+	Target_5979
chr22	19175492	19175603	+	Target_1820|Target_5980
chr22	19178815	19178947	+	Target_1821|Target_5981
chr22	19183776	19183926	+	Target_1822|Target_5982
chr22	19183999	19184167	+	Target_1823|Target_5983
chr22	19187244	19187352	+	Target_1824|Target_5984
chr22	19188839	19189003	+	Target_1825|Target_5985
chr22	19195662	19195821	+	Target_1826|Target_5986
chr22	19196431	19196624	+	Target_1827|Target_5987
chr22	19197835	19198019	+	Target_1828|Target_5988
chr22	19203620	19203766	+	Target_1829|Target_5989
chr22	19207393	19207516	+	Target_1830|Target_5990
chr22	19208899	19209134	+	Target_1831|Target_5991
chr22	19209473	19209616	+	Target_1832|Target_5992
chr22	19210206	19210332	+	Target_1833|Target_5993
chr22	19211413	19211577	+	Target_1834|Target_5994
chr22	19212975	19213156	+	Target_1835|Target_5995
chr22	19213741	19213906	+	Target_1836|Target_5996
chr22	19217360	19217498	+	Target_1837|Target_5997
chr22	19219998	19220121	+	Target_1838|Target_5998
chr22	19220688	19220841	+	Target_1839|Target_5999
chr22	19220944	19221145	+	Target_1840|Target_6000
chr22	19222031	19222229	+	Target_1841|Target_6001
chr22	19223218	19223392	+	Target_1842|Target_6002
chr22	19226797	19226911	+	Target_1843|Target_6003
chr22	19230297	19230459	+	Target_1844|Target_6004
chr22	19241481	19241750	+	Target_1845|Target_6005
chr22	19263145	19263353	+	Target_1846|Target_6006
chr22	19279122	19279239	+	Target_1847|Target_6007
chr22	19318223	19319079	+	Target_669
chr22	19338880	19338969	+	Target_670
chr22	19340878	19341042	+	Target_671
chr22	19341518	19341641	+	Target_672
chr22	19343282	19343388	+	Target_673
chr22	19343752	19343811	+	Target_674
chr22	19344412	19344574	+	Target_675
chr22	19346858	19347007	+	Target_676
chr22	19348759	19348864	+	Target_677
chr22	19349249	19349454	+	Target_678
chr22	19363153	19363315	+	Target_679
chr22	19365391	19365589	+	Target_680
chr22	19371142	19371228	+	Target_681
chr22	19373043	19373259	+	Target_682
chr22	19375233	19375339	+	Target_683
chr22	19376006	19376077	+	Target_684
chr22	19379623	19379737	+	Target_685
chr22	19381864	19382032	+	Target_686
chr22	19384309	19384470	+	Target_687
chr22	19385514	19385610	+	Target_688
chr22	19393308	19393403	+	Target_689
chr22	19394706	19394797	+	Target_690
chr22	19396005	19396116	+	Target_691
chr22	19398238	19398301	+	Target_692
chr22	19418962	19419219	+	Target_693
chr22	19420035	19420130	+	Target_924
chr22	19420787	19420871	+	Target_925
chr22	19422258	19422417	+	Target_926
chr22	19423160	19423596	+	Target_927
chr22	19428409	19429217	+	Target_5600
chr22	19430672	19431913	+	Target_4566
chr22	19434900	19435068	+	Target_4567|Target_5601
chr22	19435187	19435755	+	Target_4568|Target_5602
chr22	19437463	19438267	+	Target_2990|Target_8021
chr22	19442271	19442353	+	Target_2991|Target_8022
chr22	19443202	19443291	+	Target_2992|Target_8023
chr22	19444109	19444157	+	Target_2993|Target_8024
chr22	19444375	19444441	+	Target_2994|Target_8025
chr22	19445593	19445662	+	Target_2995|Target_8026
chr22	19452724	19452797	+	Target_2996|Target_8027
chr22	19455395	19455526	+	Target_2997|Target_8028
chr22	19459209	19459331	+	Target_2998|Target_8029
chr22	19462590	19462623	+	Target_2999|Target_8030
chr22	19462992	19463125	+	Target_3000|Target_8031
chr22	19466605	19466738	+	Target_3001|Target_8032
chr22	19467413	19467542	+	Target_4169|Target_593|Target_6375
chr22	19467680	19467740	+	Target_4170|Target_594|Target_6376
chr22	19468475	19468568	+	Target_4171|Target_595|Target_6377
chr22	19470212	19470350	+	Target_596|Target_6378
chr22	19471384	19471528	+	Target_4172|Target_597|Target_6379
chr22	19481849	19481905	+	Target_4173|Target_598|Target_6380
chr22	19482029	19482125	+	Target_599
chr22	19483503	19483552	+	Target_4174|Target_600|Target_6381
chr22	19484908	19484970	+	Target_4175|Target_601|Target_6382
chr22	19486623	19486674	+	Target_4176|Target_602|Target_6383
chr22	19492884	19493004	+	Target_4177|Target_603|Target_6384
chr22	19494908	19495040	+	Target_4178|Target_604|Target_6385
chr22	19495288	19495387	+	Target_4179|Target_605|Target_6386
chr22	19496052	19496214	+	Target_4180|Target_606|Target_6387
chr22	19502271	19502410	+	Target_4181|Target_607|Target_6388
chr22	19502487	19502571	+	Target_4182|Target_608|Target_6389
chr22	19504049	19504168	+	Target_4183|Target_609|Target_6390
chr22	19504339	19504416	+	Target_4184|Target_610|Target_6391
chr22	19506366	19506432	+	Target_4185|Target_611|Target_6392
chr22	19508003	19508135	+	Target_4186|Target_612|Target_6393
chr22	19510546	19512860	+	Target_660|Target_858|Target_661
chr22	19553652	19554362	+	Target_1896
chr22	19701986	19702154	+	Target_2372
chr22	19702303	19702314	+	Target_2373
chr22	19704742	19706341	+	Target_6057|Target_7300|Target_6045
chr22	19707124	19707221	+	Target_2374|Target_6046|Target_6058|Target_7301
chr22	19707328	19707415	+	Target_2375|Target_6047|Target_6059|Target_7302
chr22	19707637	19707761	+	Target_2376|Target_6048|Target_6060|Target_7303
chr22	19707842	19707977	+	Target_2377|Target_6049|Target_6061|Target_7304
chr22	19708071	19708189	+	Target_2378|Target_6050|Target_6062|Target_7305
chr22	19708290	19708392	+	Target_2379|Target_6051|Target_6063|Target_7306
chr22	19709162	19709259	+	Target_2380|Target_6052|Target_6064|Target_7307
chr22	19709344	19709480	+	Target_2381|Target_6053|Target_6065|Target_7308
chr22	19709759	19709862	+	Target_2382|Target_6054|Target_6066|Target_7309
chr22	19709950	19711102	+	Target_2383|Target_7310|Target_6055|Target_6067|Target_6079
chr22	19711376	19712297	+	Target_6056|Target_6068|Target_6080
chr22	19744225	19744268	+	Target_3283|Target_6489|Target_747
chr22	19747080	19747200	+	Target_3284|Target_6490|Target_748
chr22	19748427	19748803	+	Target_3285|Target_6491|Target_749
chr22	19750763	19750865	+	Target_3286|Target_6492|Target_750
chr22	19751677	19751849	+	Target_3287|Target_6493|Target_751
chr22	19752480	19752636	+	Target_3288|Target_6494|Target_752
chr22	19753280	19753348	+	Target_3289|Target_6495|Target_753
chr22	19753424	19753525	+	Target_3290|Target_6496|Target_754
chr22	19753911	19754855	+	Target_6497
chr22	19766742	19767068	+	Target_3291
chr22	19770435	19770555	+	Target_755
chr22	19770836	19771112	+	Target_756
chr22	19775933	19776483	+	Target_3466
chr22	19789523	19789739	+	Target_3467
chr22	19794181	19794280	+	Target_3468
chr22	19799807	19799970	+	Target_3469
chr22	19808120	19808246	+	Target_3470
chr22	19808750	19808898	+	Target_3471
chr22	19833660	19840009	+	Target_1390
chr22	19841965	19842062	+	Target_1391|Target_3472
chr22	19842182	19842462	+	Target_1392|Target_3473
chr22	19863039	19863330	+	Target_6641
chr22	19864562	19864757	+	Target_6642
chr22	19865612	19865710	+	Target_6643
chr22	19865888	19865960	+	Target_6644
chr22	19867701	19867794	+	Target_6645
chr22	19868144	19868240	+	Target_6646
chr22	19870847	19870984	+	Target_6647
chr22	19882929	19883104	+	Target_6648
chr22	19885561	19885653	+	Target_6649
chr22	19886571	19886591	+	Target_6650
chr22	19898899	19898970	+	Target_6651
chr22	19902736	19902799	+	Target_6652
chr22	19903287	19903366	+	Target_6653
chr22	19905665	19905740	+	Target_6654
chr22	19906382	19906527	+	Target_6655
chr22	19907065	19907122	+	Target_6656
chr22	19918552	19918621	+	Target_6657
chr22	19929223	19929420	+	Target_6658|Target_331
chr22	19938459	19938575	+	Target_2733
chr22	19939044	19939177	+	Target_2968
chr22	19948721	19948812	+	Target_2734|Target_2969|Target_332
chr22	19950049	19950338	+	Target_2735|Target_2970|Target_333|Target_2148
chr22	19951088	19951357	+	Target_2149|Target_2736|Target_2971|Target_334|Target_4018
chr22	19951690	19951822	+	Target_2150|Target_2737|Target_2972|Target_335
chr22	19956058	19958266	+	Target_2151|Target_2738|Target_2973|Target_336|Target_3368
chr22	19958738	19958858	+	Target_3369
chr22	19959408	19959494	+	Target_3370
chr22	19959880	19959934	+	Target_3371
chr22	19960259	19960350	+	Target_3372
chr22	19960447	19960559	+	Target_3373
chr22	19960641	19960840	+	Target_3374
chr22	19961165	19961316	+	Target_3375
chr22	19961634	19961762	+	Target_3376
chr22	19963208	19963280	+	Target_3377
chr22	19964228	19964246	+	Target_3378
chr22	19964937	19965109	+	Target_3379
chr22	19965480	19965598	+	Target_3380
chr22	19966419	19966603	+	Target_3381
chr22	19967265	19967765	+	Target_3382
chr22	19968733	19969260	+	Target_3383
chr22	19969455	19969614	+	Target_3384
chr22	19978107	19978335	+	Target_3385
chr22	19997977	19998031	+	Target_3386
chr22	20004111	20004309	+	Target_3387
chr22	20008630	20008769	+	Target_3586
chr22	20020661	20020743	+	Target_4569
chr22	20024282	20024377	+	Target_3587
chr22	20030877	20030966	+	Target_3588
chr22	20039987	20040107	+	Target_3589
chr22	20040959	20041074	+	Target_3590
chr22	20043465	20043536	+	Target_3591
chr22	20049052	20049206	+	Target_3592
chr22	20050860	20050965	+	Target_3593
chr22	20052064	20053447	+	Target_3594
chr22	20067754	20067906	+	Target_4553|Target_6130
chr22	20073209	20074206	+	Target_4554|Target_6131|Target_7249|Target_821
chr22	20074684	20074844	+	Target_4555|Target_6132
chr22	20077191	20077334	+	Target_4556|Target_6133
chr22	20077498	20077781	+	Target_4557|Target_6134
chr22	20078957	20079155	+	Target_4558|Target_6135
chr22	20079391	20079493	+	Target_4559|Target_6136
chr22	20080331	20080430	+	Target_6137
chr22	20082235	20082318	+	Target_4560|Target_6138
chr22	20093699	20093800	+	Target_4561|Target_6139
chr22	20094114	20094221	+	Target_4562|Target_6140
chr22	20094793	20094921	+	Target_4563|Target_6141
chr22	20096412	20096526	+	Target_4564|Target_6142
chr22	20097547	20100317	+	Target_4565|Target_6143|Target_4861|Target_549
chr22	20100433	20100530	+	Target_4862|Target_550
chr22	20100640	20100757	+	Target_4863|Target_551
chr22	20100954	20101030	+	Target_4864|Target_552
chr22	20101208	20101331	+	Target_4865|Target_553
chr22	20102096	20102208	+	Target_4866|Target_554
chr22	20102283	20102399	+	Target_4867|Target_555
chr22	20102487	20102602	+	Target_4868|Target_556
chr22	20102788	20102970	+	Target_4869|Target_557
chr22	20103194	20103303	+	Target_4870|Target_558
chr22	20103560	20104135	+	Target_4871|Target_559
chr22	20104405	20104768	+	Target_4872|Target_560|Target_4873
chr22	20105023	20105187	+	Target_5381
chr22	20106535	20106672	+	Target_5382
chr22	20109786	20109944	+	Target_5383
chr22	20112830	20112959	+	Target_5384
chr22	20113825	20113891	+	Target_5385
chr22	20114474	20114704	+	Target_5386
chr22	20119363	20119574	+	Target_2565|Target_2762
chr22	20126716	20126838	+	Target_2566|Target_2763
chr22	20127000	20127158	+	Target_2567|Target_2764
chr22	20127242	20127415	+	Target_2568|Target_2765
chr22	20127637	20127740	+	Target_2569|Target_2766
chr22	20128139	20128231	+	Target_2570|Target_2767
chr22	20128393	20128535	+	Target_2571|Target_2768
chr22	20128739	20128860	+	Target_2572|Target_2769
chr22	20128943	20129053	+	Target_2573|Target_2770
chr22	20130278	20131279	+	Target_2574|Target_2771
chr22	20132751	20135530	+	Target_2772|Target_2575
chr22	20136108	20136323	+	Target_8130
chr22	20136397	20136447	+	Target_8131
chr22	20136709	20136767	+	Target_8132
chr22	20136934	20136999	+	Target_8133
chr22	20137103	20137163	+	Target_8134
chr22	20137246	20137431	+	Target_8135
chr22	20186252	20186774	+	Target_4705
chr22	20187577	20188849	+	Target_4706
chr22	20191855	20192022	+	Target_4707
chr22	20192175	20192441	+	Target_4708
chr22	20193854	20196060	+	Target_5948
chr22	20228937	20230633	+	Target_4971
chr22	20236656	20236734	+	Target_6629
chr22	20255593	20255816	+	Target_4972
chr22	20301760	20302347	+	Target_859
chr22	20302858	20302999	+	Target_860
chr22	20303641	20303742	+	Target_861
chr22	20307161	20307322	+	Target_862
chr22	20307401	20307628	+	Target_863
chr22	20325589	20325693	+	Target_4131
chr22	20328519	20328578	+	Target_4132
chr22	20329046	20329071	+	Target_4133
chr22	20332016	20332103	+	Target_4134
chr22	20337005	20337071	+	Target_4135
chr22	20339071	20339133	+	Target_4136
chr22	20339598	20339632	+	Target_4137
chr22	20341852	20343893	+	Target_4138
chr22	20344426	20344499	+	Target_4139
chr22	20344725	20344766	+	Target_4140
chr22	20345228	20345383	+	Target_4141
chr22	20350022	20350461	+	Target_4142
chr22	20377668	20378143	+	Target_8355
chr22	20378425	20378549	+	Target_8356
chr22	20378683	20378734	+	Target_8357
chr22	20378885	20378960	+	Target_8358
chr22	20379307	20379364	+	Target_8359
chr22	20379472	20379591	+	Target_8360
chr22	20379802	20379875	+	Target_8361
chr22	20380022	20380063	+	Target_8362
chr22	20380121	20380440	+	Target_8363
chr22	20383730	20383920	+	Target_344
chr22	20385111	20385195	+	Target_345
chr22	20385725	20385815	+	Target_346
chr22	20386516	20387279	+	Target_347
chr22	20388299	20388425	+	Target_348
chr22	20388506	20388611	+	Target_349
chr22	20389094	20389204	+	Target_350
chr22	20390268	20390339	+	Target_351
chr22	20390439	20390512	+	Target_352
chr22	20393533	20393604	+	Target_353
chr22	20394518	20394648	+	Target_354
chr22	20397112	20397240	+	Target_355
chr22	20397877	20397985	+	Target_356
chr22	20398184	20398336	+	Target_357
chr22	20398536	20398695	+	Target_358
chr22	20455993	20461786	+	Target_5770
chr22	20748404	20748952	+	Target_8438|Target_8444|Target_8434|Target_8449|Target_8454|Target_8439
chr22	20749622	20749708	+	Target_8440|Target_8445|Target_8450|Target_8455
chr22	20753884	20753980	+	Target_8456
chr22	20754921	20755048	+	Target_8435|Target_8441|Target_8446|Target_8451|Target_8457
chr22	20755566	20755662	+	Target_8436|Target_8442|Target_8447|Target_8452|Target_8458
chr22	20759666	20762753	+	Target_8437|Target_8443|Target_8448|Target_8453|Target_8459
chr22	20778873	20780569	+	Target_295|Target_7061
chr22	20781684	20781837	+	Target_296|Target_7062
chr22	20783511	20783642	+	Target_7063|Target_297
chr22	20783822	20783940	+	Target_298|Target_7064
chr22	20784016	20784120	+	Target_299|Target_7065
chr22	20784715	20784844	+	Target_300|Target_7066
chr22	20784976	20785195	+	Target_301|Target_7067
chr22	20785304	20785824	+	Target_302|Target_7068
chr22	20786031	20786133	+	Target_303|Target_7069
chr22	20786216	20786275	+	Target_304|Target_7070
chr22	20791868	20792146	+	Target_305|Target_7071
chr22	20795805	20796725	+	Target_1506|Target_4069
chr22	20800729	20800963	+	Target_1507|Target_4070
chr22	20812094	20812287	+	Target_1508|Target_4071
chr22	20819144	20819863	+	Target_1509|Target_4072
chr22	20825636	20825802	+	Target_4073
chr22	20843271	20843531	+	Target_1510|Target_4074
chr22	20850046	20850170	+	Target_1511|Target_4075
chr22	20861885	20862033	+	Target_4239|Target_7765
chr22	20891403	20891491	+	Target_4240|Target_7766
chr22	20905722	20905774	+	Target_4241|Target_7767
chr22	20907431	20907461	+	Target_4242|Target_7768
chr22	20909222	20909435	+	Target_4243|Target_7769
chr22	20918736	20918975	+	Target_4244|Target_7770
chr22	20920753	20921104	+	Target_4245|Target_7771
chr22	20922807	20922918	+	Target_4246|Target_7772
chr22	20929399	20929519	+	Target_7773
chr22	20936897	20937034	+	Target_4247|Target_7774
chr22	20937126	20937254	+	Target_4248|Target_7775
chr22	20937399	20937534	+	Target_4249|Target_7776
chr22	20937616	20937680	+	Target_4250|Target_7777
chr22	20938645	20938712	+	Target_4251|Target_7778
chr22	20939141	20939302	+	Target_4252|Target_7779
chr22	20939387	20939554	+	Target_4253|Target_7780
chr22	20940014	20940113	+	Target_4254|Target_7781
chr22	20940854	20941919	+	Target_4255|Target_7782
chr22	21043842	21046009	+	Target_531
chr22	21055401	21056594	+	Target_4831
chr22	21056873	21056997	+	Target_4832
chr22	21057293	21057410	+	Target_4833
chr22	21057755	21057812	+	Target_4834
chr22	21057920	21057980	+	Target_4835
chr22	21058255	21058328	+	Target_4836
chr22	21058475	21058516	+	Target_4837
chr22	21058598	21058891	+	Target_4838
chr22	21061978	21062386	+	Target_4435|Target_5523
chr22	21063583	21063667	+	Target_4436|Target_5524
chr22	21064195	21064285	+	Target_4437|Target_5525
chr22	21064986	21065146	+	Target_4438|Target_5526
chr22	21065628	21065749	+	Target_4439|Target_5527
chr22	21066773	21066899	+	Target_4440|Target_5528
chr22	21066980	21067085	+	Target_4441|Target_5529
chr22	21067568	21067678	+	Target_4442|Target_5530
chr22	21068745	21068816	+	Target_4443|Target_5531
chr22	21068915	21068988	+	Target_4444|Target_5532
chr22	21071995	21072066	+	Target_4445|Target_5533
chr22	21072980	21073110	+	Target_4446|Target_5534
chr22	21075585	21075706	+	Target_4447|Target_5535
chr22	21080775	21080829	+	Target_4448|Target_5536
chr22	21081517	21081685	+	Target_4449|Target_5537
chr22	21082061	21082152	+	Target_4450|Target_5538
chr22	21083600	21083794	+	Target_4451|Target_5539
chr22	21083919	21083999	+	Target_4452|Target_5540
chr22	21084179	21084299	+	Target_4453|Target_5541
chr22	21087258	21087386	+	Target_4454|Target_5542
chr22	21088023	21088131	+	Target_4455|Target_5543
chr22	21088330	21088482	+	Target_4456|Target_5544
chr22	21088682	21088955	+	Target_4457|Target_5545
chr22	21096515	21096643	+	Target_4458
chr22	21096895	21097052	+	Target_4459
chr22	21098915	21099008	+	Target_4460
chr22	21101870	21101990	+	Target_4461
chr22	21104192	21104282	+	Target_4462
chr22	21105580	21105664	+	Target_4463
chr22	21105961	21106043	+	Target_4464
chr22	21107190	21107315	+	Target_4465
chr22	21107397	21107468	+	Target_4466
chr22	21115591	21115674	+	Target_4467
chr22	21119104	21119238	+	Target_4468
chr22	21119387	21119524	+	Target_4469
chr22	21119872	21119981	+	Target_4470
chr22	21128382	21128433	+	Target_3461
chr22	21133584	21134489	+	Target_3462
chr22	21138259	21138533	+	Target_3463
chr22	21140291	21140436	+	Target_3464
chr22	21141162	21142008	+	Target_3465
chr22	21147480	21147531	+	Target_4471
chr22	21150433	21150602	+	Target_4472
chr22	21152871	21152975	+	Target_4473
chr22	21153380	21153564	+	Target_4474
chr22	21153958	21154054	+	Target_4475
chr22	21156260	21156393	+	Target_4476
chr22	21157478	21157608	+	Target_4477
chr22	21158587	21158688	+	Target_4478
chr22	21159261	21159453	+	Target_4479
chr22	21161649	21161746	+	Target_4480
chr22	21165254	21165320	+	Target_4481
chr22	21167645	21167794	+	Target_4482
chr22	21172770	21172837	+	Target_4483
chr22	21173928	21174188	+	Target_4484
chr22	21174826	21174899	+	Target_4485
chr22	21178613	21178702	+	Target_4486
chr22	21188849	21188943	+	Target_4487
chr22	21192902	21193019	+	Target_4488
chr22	21212857	21213100	+	Target_4489
chr22	21213291	21213635	+	Target_2170
chr22	21224624	21224821	+	Target_2171
chr22	21235336	21235422	+	Target_2172
chr22	21237758	21237857	+	Target_2173
chr22	21241966	21245501	+	Target_2174
chr22	21271713	21272533	+	Target_5603
chr22	21288066	21288532	+	Target_5604
chr22	21303998	21308037	+	Target_5605
chr22	21319417	21319495	+	Target_707|Target_7559
chr22	21321446	21321591	+	Target_1553|Target_3552
chr22	21322092	21322263	+	Target_1554|Target_3553|Target_708|Target_7560
chr22	21327577	21327809	+	Target_3554|Target_1555|Target_709|Target_7561
chr22	21328046	21328156	+	Target_3555|Target_710|Target_7562
chr22	21328351	21328461	+	Target_1556|Target_3556|Target_711|Target_7563
chr22	21328540	21328585	+	Target_1557|Target_3557|Target_712|Target_7564
chr22	21328813	21328910	+	Target_1558|Target_3558|Target_713|Target_7565
chr22	21328992	21329105	+	Target_1559|Target_3559|Target_714|Target_7566
chr22	21329980	21330067	+	Target_1560|Target_3560|Target_715|Target_7567
chr22	21330503	21330595	+	Target_1561|Target_3561|Target_716|Target_7568
chr22	21330696	21330827	+	Target_1562|Target_3562|Target_717|Target_7569
chr22	21330939	21331055	+	Target_1563|Target_3563|Target_718|Target_7570
chr22	21331155	21331227	+	Target_1564|Target_3564|Target_719|Target_7571
chr22	21331320	21331384	+	Target_1565|Target_3565|Target_720|Target_7572
chr22	21331988	21332065	+	Target_1566|Target_3566|Target_721|Target_7573
chr22	21332176	21332294	+	Target_1567|Target_3567|Target_722|Target_7574
chr22	21333559	21333658	+	Target_1568|Target_3568|Target_723|Target_7575
chr22	21333915	21333991	+	Target_1569|Target_3569|Target_724|Target_7576
chr22	21334308	21334413	+	Target_1570|Target_3570|Target_725|Target_7577
chr22	21335035	21335056	+	Target_726
chr22	21335280	21335649	+	Target_1571|Target_3571|Target_727|Target_7578
chr22	21336557	21336860	+	Target_1752
chr22	21337315	21337378	+	Target_1753
chr22	21340129	21340186	+	Target_1754
chr22	21341792	21341872	+	Target_1755
chr22	21342298	21342407	+	Target_1756
chr22	21343077	21343161	+	Target_1757
chr22	21343913	21343971	+	Target_1758
chr22	21344674	21344814	+	Target_1759
chr22	21345916	21346118	+	Target_1760
chr22	21346502	21346658	+	Target_1761
chr22	21347082	21347193	+	Target_1762
chr22	21347950	21348043	+	Target_1763
chr22	21348212	21348308	+	Target_1764
chr22	21348392	21348558	+	Target_1765
chr22	21348846	21349016	+	Target_1766
chr22	21349158	21349315	+	Target_1767
chr22	21350034	21350161	+	Target_1768
chr22	21350251	21350401	+	Target_1769
chr22	21350984	21351090	+	Target_1770
chr22	21351174	21351255	+	Target_1771
chr22	21351520	21353326	+	Target_1772
chr22	21354060	21354721	+	Target_1812|Target_7261
chr22	21354935	21355076	+	Target_1813|Target_7262
chr22	21355544	21355700	+	Target_1814|Target_7263
chr22	21356120	21357118	+	Target_7264|Target_1815|Target_6518|Target_6520|Target_7265
chr22	21357206	21357561	+	Target_6519
chr22	21362495	21364663	+	Target_4076|Target_6521
chr22	21365672	21365879	+	Target_4077
chr22	21368070	21368576	+	Target_4078
chr22	21369441	21369627	+	Target_4363|Target_1259
chr22	21370230	21370381	+	Target_1260|Target_4364
chr22	21372277	21372349	+	Target_1261|Target_4365
chr22	21376964	21377040	+	Target_1262|Target_4366
chr22	21377230	21377324	+	Target_1263|Target_4367
chr22	21377406	21377487	+	Target_1264|Target_4368
chr22	21377563	21377705	+	Target_1265|Target_4369
chr22	21377797	21377907	+	Target_1266|Target_4370
chr22	21380093	21380187	+	Target_1267|Target_4371
chr22	21380299	21380365	+	Target_1268|Target_4372
chr22	21380540	21380618	+	Target_1269|Target_4373
chr22	21380708	21382302	+	Target_1270|Target_4374
chr22	21383006	21383519	+	Target_3137
chr22	21383624	21383733	+	Target_3138
chr22	21383999	21384640	+	Target_3139
chr22	21385119	21386141	+	Target_3140
chr22	21386819	21386847	+	Target_3141
chr22	21396680	21396703	+	Target_4079
chr22	21398437	21398538	+	Target_4080
chr22	21400248	21400414	+	Target_4081
chr22	21401644	21401787	+	Target_4082
chr22	21402172	21403446	+	Target_4083
chr22	21403602	21403745	+	Target_4084
chr22	21406537	21406647	+	Target_4085
chr22	21407648	21407764	+	Target_4086
chr22	21408096	21408286	+	Target_4087
chr22	21409386	21409465	+	Target_4088
chr22	21411221	21411489	+	Target_4089
chr22	21414661	21414866	+	Target_4090
chr22	21416012	21418457	+	Target_4091
chr22	21457304	21457515	+	Target_7819
chr22	21470217	21470290	+	Target_7820
chr22	21471412	21471547	+	Target_7821
chr22	21472329	21472598	+	Target_7822
chr22	21473075	21473238	+	Target_7823
chr22	21475092	21476575	+	Target_7824
chr22	21636713	21638564	+	Target_542
chr22	21641870	21642077	+	Target_543
chr22	21643113	21643176	+	Target_544
chr22	21643883	21643990	+	Target_545
chr22	21644982	21646152	+	Target_546
chr22	21646809	21647724	+	Target_547
chr22	21648616	21652015	+	Target_548
chr22	21737662	21743455	+	Target_864|Target_4092
chr22	21771692	21771849	+	Target_5470
chr22	21797047	21797146	+	Target_5471
chr22	21799210	21805750	+	Target_5472
chr22	21821458	21821903	+	Target_5498
chr22	21822182	21822306	+	Target_5499
chr22	21822440	21822491	+	Target_5500
chr22	21822642	21822720	+	Target_5501
chr22	21823067	21823124	+	Target_5502
chr22	21823232	21823351	+	Target_5503
chr22	21823562	21823635	+	Target_5504
chr22	21823782	21823823	+	Target_5505
chr22	21823905	21824224	+	Target_5506
chr22	21827286	21827694	+	Target_6422
chr22	21828885	21828969	+	Target_6423
chr22	21830290	21830449	+	Target_6424
chr22	21830932	21831053	+	Target_6425
chr22	21832078	21832204	+	Target_6426
chr22	21832285	21832390	+	Target_6427
chr22	21832873	21832983	+	Target_6428
chr22	21834047	21834118	+	Target_6429
chr22	21834218	21834291	+	Target_6430
chr22	21837308	21837379	+	Target_6431
chr22	21838293	21838423	+	Target_6432
chr22	21841088	21841216	+	Target_6433
chr22	21841853	21841961	+	Target_6434
chr22	21842160	21842312	+	Target_6435
chr22	21842512	21842670	+	Target_6436
chr22	21846282	21846383	+	Target_6437
chr22	21871613	21871780	+	Target_6438
chr22	21899957	21905750	+	Target_4093|Target_865|Target_5149
chr22	21921835	21922666	+	Target_2226|Target_2965|Target_8346|Target_156
chr22	21947149	21947245	+	Target_157|Target_2227|Target_5150|Target_8347
chr22	21965145	21965332	+	Target_158|Target_2228|Target_2966|Target_5151|Target_8348
chr22	21968845	21968954	+	Target_8349
chr22	21975803	21978323	+	Target_159|Target_2229|Target_2967|Target_5152|Target_8350
chr22	21982377	21983076	+	Target_7276
chr22	21983298	21983476	+	Target_7277
chr22	21983596	21983696	+	Target_7278
chr22	21983890	21984050	+	Target_7279
chr22	21984139	21984340	+	Target_7280
chr22	21987085	21987116	+	Target_5824
chr22	21987408	21987542	+	Target_5825
chr22	21988310	21988859	+	Target_5826
chr22	21988973	21989555	+	Target_5827
chr22	21990720	21991616	+	Target_5828
chr22	21996541	21996812	+	Target_768
chr22	21997150	21997347	+	Target_769
chr22	21998182	21998588	+	Target_770
chr22	22007269	22007347	+	Target_4151
chr22	22007592	22007674	+	Target_7921
chr22	22020272	22020420	+	Target_1299|Target_1320|Target_2576
chr22	22024201	22024251	+	Target_1300|Target_1321|Target_2577
chr22	22024854	22024900	+	Target_1301|Target_1322|Target_2578
chr22	22025285	22025348	+	Target_1302|Target_1323|Target_2579
chr22	22026618	22026670	+	Target_1303|Target_1324|Target_2580
chr22	22029352	22029404	+	Target_1304|Target_1325|Target_2581
chr22	22035587	22035679	+	Target_1305|Target_1326|Target_2582
chr22	22036725	22036815	+	Target_1306|Target_1327|Target_2583
chr22	22037470	22037546	+	Target_1307|Target_1328|Target_2584
chr22	22039041	22039202	+	Target_1308|Target_1329|Target_2585
chr22	22040771	22040847	+	Target_1309|Target_1330|Target_2586
chr22	22041180	22041287	+	Target_1310|Target_1331|Target_2587
chr22	22041931	22042021	+	Target_1311|Target_1332|Target_2588
chr22	22042361	22042395	+	Target_1312|Target_1333|Target_2589
chr22	22043020	22043138	+	Target_1313|Target_1334|Target_2590
chr22	22048104	22048161	+	Target_1314|Target_1335|Target_2591
chr22	22048881	22048954	+	Target_1315|Target_1336|Target_2592
chr22	22049043	22049106	+	Target_1316|Target_1337|Target_2593
chr22	22049225	22049359	+	Target_1317|Target_1338|Target_2594
chr22	22049682	22055507	+	Target_1339|Target_2595|Target_1318|Target_1340|Target_1319|Target_3687
chr22	22057658	22057767	+	Target_3688
chr22	22058127	22058171	+	Target_3689
chr22	22064916	22065197	+	Target_3690
chr22	22089903	22090071	+	Target_3691
chr22	22113946	22118529	+	Target_3242
chr22	22123318	22123609	+	Target_6510|Target_3243
chr22	22127161	22127271	+	Target_3244|Target_6511
chr22	22142545	22142677	+	Target_3245|Target_6512
chr22	22142982	22143097	+	Target_3246|Target_6513
chr22	22153300	22153417	+	Target_3247|Target_6514
chr22	22160138	22160328	+	Target_3248|Target_6515
chr22	22161952	22162135	+	Target_3249|Target_6516
chr22	22221611	22221970	+	Target_3250|Target_6517
chr22	22273791	22277844	+	Target_3120
chr22	22279941	22280035	+	Target_3121
chr22	22285519	22285663	+	Target_3122
chr22	22287762	22287951	+	Target_3123
chr22	22288395	22288598	+	Target_3124
chr22	22293903	22294052	+	Target_3125
chr22	22300214	22300480	+	Target_3126
chr22	22307163	22307250	+	Target_3127
chr22	22311402	22311967	+	Target_6336
chr22	22312863	22313065	+	Target_6337
chr22	22313503	22313604	+	Target_6338
chr22	22313958	22314108	+	Target_6339
chr22	22314692	22314821	+	Target_6340
chr22	22316800	22316974	+	Target_6341
chr22	22317118	22317265	+	Target_6342
chr22	22318294	22318400	+	Target_6343
chr22	22318532	22318687	+	Target_6344
chr22	22319656	22319747	+	Target_6345
chr22	22321974	22322088	+	Target_6346
chr22	22322990	22323147	+	Target_6347
chr22	22324581	22324778	+	Target_6348
chr22	22326248	22326323	+	Target_6349
chr22	22326983	22327090	+	Target_6350
chr22	22328728	22328860	+	Target_6351
chr22	22330011	22330179	+	Target_6352
chr22	22336810	22337147	+	Target_6353
chr22	22599199	22599271	+	Target_2441
chr22	22599357	22599926	+	Target_2442
chr22	22652462	22652576	+	Target_3177
chr22	22657588	22657662	+	Target_3178
chr22	22658307	22658479	+	Target_3179
chr22	22661154	22661268	+	Target_3180
chr22	22661470	22661610	+	Target_3181
chr22	22663061	22663184	+	Target_3182
chr22	22664100	22664248	+	Target_3183
chr22	22664590	22664766	+	Target_3184
chr22	22673253	22673606	+	Target_3185
chr22	22675936	22676227	+	Target_3186
chr22	22677018	22677324	+	Target_3187
chr22	22838771	22843791	+	Target_3677
chr22	22848381	22848499	+	Target_3678
chr22	22862127	22862188	+	Target_3679
chr22	22862976	22863505	+	Target_3680
chr22	22868060	22870025	+	Target_2323
chr22	22874431	22874613	+	Target_2324
chr22	22890122	22891065	+	Target_663|Target_7055|Target_8145|Target_8150|Target_8156
chr22	22892147	22892756	+	Target_664|Target_7056|Target_8146|Target_8151|Target_8157
chr22	22893188	22893511	+	Target_665|Target_7057|Target_8147|Target_8152|Target_8158
chr22	22899231	22900000	+	Target_7058|Target_8159|Target_666|Target_8153|Target_8148|Target_667|Target_7059|Target_8154|Target_8160
chr22	22901377	22901550	+	Target_7060|Target_8155
chr22	22901581	22901696	+	Target_668|Target_8149|Target_8161
chr22	22901755	22901814	+	Target_3684
chr22	22905267	22905377	+	Target_3685
chr22	22906071	22909007	+	Target_3686
chr22	22974027	22975051	+	Target_532
chr22	22975943	22976187	+	Target_533
chr22	22976695	22976858	+	Target_534
chr22	22977516	22977645	+	Target_535
chr22	22977950	22978151	+	Target_536
chr22	22979679	22979786	+	Target_537
chr22	22980493	22980556	+	Target_538
chr22	22980639	22980646	+	Target_539
chr22	22981592	22981799	+	Target_540
chr22	22985162	22987012	+	Target_541
chr22	22988781	22988991	+	Target_4744
chr22	22989223	22989351	+	Target_4745
chr22	22989452	22989508	+	Target_4746
chr22	22989610	22989760	+	Target_4747
chr22	22990064	22990368	+	Target_4748
chr22	23165269	23165365	+	Target_5479
chr22	23229959	23230439	+	Target_3994|Target_7946
chr22	23235879	23235998	+	Target_3995
chr22	23237554	23238013	+	Target_3996|Target_7947
chr22	23401592	23401896	+	Target_6116
chr22	23403986	23404123	+	Target_6117
chr22	23406079	23406311	+	Target_6118
chr22	23412668	23412756	+	Target_3174
chr22	23437433	23438605	+	Target_3175
chr22	23465273	23467221	+	Target_3176
chr22	23476212	23476331	+	Target_6119
chr22	23481026	23481129	+	Target_6120
chr22	23482408	23482659	+	Target_6121
chr22	23484135	23484241	+	Target_6122
chr22	23487512	23487738	+	Target_5780
chr22	23488791	23488872	+	Target_5781
chr22	23492249	23492341	+	Target_5782
chr22	23494647	23494713	+	Target_5783
chr22	23495219	23495321	+	Target_5784
chr22	23498154	23498219	+	Target_5785
chr22	23500178	23500230	+	Target_5786
chr22	23501084	23501166	+	Target_5787
chr22	23501349	23501440	+	Target_5788
chr22	23503065	23503185	+	Target_5789
chr22	23503686	23506531	+	Target_5790
chr22	23522551	23524426	+	Target_2788|Target_4777
chr22	23595985	23596167	+	Target_2789|Target_4778
chr22	23603136	23603241	+	Target_2790|Target_4779
chr22	23603541	23603727	+	Target_2791|Target_4780
chr22	23604953	23607186	+	Target_5576
chr22	23610594	23610702	+	Target_2792|Target_4781
chr22	23613718	23613779	+	Target_2793|Target_4782
chr22	23615267	23615320	+	Target_2794|Target_4783
chr22	23615820	23615961	+	Target_2795|Target_4784
chr22	23626163	23626285	+	Target_2796|Target_4785
chr22	23627219	23627388	+	Target_2797|Target_4786
chr22	23629345	23629465	+	Target_2798|Target_4787
chr22	23630283	23630359	+	Target_2799|Target_4788
chr22	23631703	23631808	+	Target_2800|Target_4789
chr22	23632525	23632600	+	Target_2801|Target_4790
chr22	23634727	23634825	+	Target_2802|Target_4791
chr22	23637210	23637342	+	Target_4792
chr22	23651610	23651670	+	Target_2803|Target_4793
chr22	23652510	23652620	+	Target_2804|Target_4794
chr22	23653883	23654023	+	Target_2805|Target_4795
chr22	23655073	23655208	+	Target_2806|Target_4796
chr22	23656154	23656260	+	Target_2807|Target_4797
chr22	23656738	23656901	+	Target_2808|Target_4798
chr22	23657619	23660224	+	Target_2809|Target_4799
chr22	23701792	23701940	+	Target_4094
chr22	23705290	23705359	+	Target_4095
chr22	23708464	23708605	+	Target_4096
chr22	23712544	23712649	+	Target_4097
chr22	23715816	23715935	+	Target_4098
chr22	23719067	23719201	+	Target_4099
chr22	23724149	23724313	+	Target_4100
chr22	23732791	23733911	+	Target_2872
chr22	23734913	23735020	+	Target_2873
chr22	23736112	23736244	+	Target_2874
chr22	23741946	23742770	+	Target_2875
chr22	23744027	23744140	+	Target_2876
chr22	23744547	23744799	+	Target_2877
chr22	23915312	23915772	+	Target_4272|Target_6077
chr22	23917153	23917269	+	Target_4273
chr22	23922171	23922495	+	Target_4274|Target_6078
chr22	23950638	23950955	+	Target_2458
chr22	23955475	23955517	+	Target_2459
chr22	23955825	23955847	+	Target_2460
chr22	23956321	23956401	+	Target_2461
chr22	23959039	23959061	+	Target_2462
chr22	23959761	23959844	+	Target_2463
chr22	23961550	23961580	+	Target_2464
chr22	23962780	23962802	+	Target_2465
chr22	23964277	23964363	+	Target_2466
chr22	23967069	23967091	+	Target_2467
chr22	23968167	23968235	+	Target_2468
chr22	23974002	23974508	+	Target_2469
chr22	23980674	23981129	+	Target_2077
chr22	24002051	24002187	+	Target_2078
chr22	24025911	24026054	+	Target_2079
chr22	24032422	24032543	+	Target_2080
chr22	24033047	24034396	+	Target_4050
chr22	24034521	24034715	+	Target_4051
chr22	24034855	24035178	+	Target_4052
chr22	24035945	24036161	+	Target_4053
chr22	24036305	24037704	+	Target_2081|Target_4054|Target_4055
chr22	24038800	24038875	+	Target_4056
chr22	24039357	24039432	+	Target_4057
chr22	24040024	24040048	+	Target_4058
chr22	24040398	24040520	+	Target_4059
chr22	24041030	24041363	+	Target_4060
chr22	24042912	24043032	+	Target_2082
chr22	24047615	24047728	+	Target_2083
chr22	24051316	24051428	+	Target_2084
chr22	24051972	24052054	+	Target_2085
chr22	24056373	24056529	+	Target_2086
chr22	24057195	24057381	+	Target_2087
chr22	24059217	24059610	+	Target_2088
chr22	24083771	24087406	+	Target_3746
chr22	24092897	24093279	+	Target_3747
chr22	24094929	24095385	+	Target_5083
chr22	24096501	24096630	+	Target_5084
chr22	24105207	24105518	+	Target_1794
chr22	24106273	24106360	+	Target_1795
chr22	24106446	24106584	+	Target_1796
chr22	24106825	24106900	+	Target_1797
chr22	24106979	24107089	+	Target_1798
chr22	24107907	24108213	+	Target_1799|Target_3047
chr22	24108314	24108462	+	Target_3048
chr22	24109560	24109780	+	Target_3049
chr22	24110020	24110141	+	Target_3050
chr22	24115035	24115165	+	Target_910
chr22	24121373	24121603	+	Target_911
chr22	24122545	24122689	+	Target_912
chr22	24122768	24122902	+	Target_913
chr22	24123045	24123287	+	Target_914
chr22	24123379	24123596	+	Target_915
chr22	24124412	24124670	+	Target_916
chr22	24125597	24126503	+	Target_917
chr22	24129149	24129449	+	Target_3274|Target_7579
chr22	24133942	24134081	+	Target_7580|Target_3275
chr22	24135745	24135875	+	Target_3276|Target_7581
chr22	24143130	24143268	+	Target_3277|Target_7582
chr22	24145481	24145609	+	Target_3278|Target_7583
chr22	24158956	24159123	+	Target_3279|Target_7584
chr22	24167411	24167602	+	Target_3280|Target_7585
chr22	24175758	24175890	+	Target_3281|Target_7586
chr22	24176327	24179341	+	Target_3282|Target_7587|Target_6319|Target_7526|Target_7619|Target_6320|Target_7527
chr22	24179845	24180041	+	Target_6321|Target_7528|Target_7620
chr22	24180538	24180632	+	Target_6322|Target_7529|Target_7621
chr22	24180750	24180824	+	Target_6323|Target_7530|Target_7622
chr22	24180897	24180963	+	Target_6324|Target_7531|Target_7623
chr22	24181081	24181199	+	Target_6325|Target_7532|Target_7624
chr22	24199058	24199178	+	Target_1393|Target_7373
chr22	24199607	24199718	+	Target_1394
chr22	24200040	24200216	+	Target_8193
chr22	24204290	24204389	+	Target_1395|Target_7374|Target_8194
chr22	24210667	24210828	+	Target_1396|Target_7375|Target_8195
chr22	24217303	24217428	+	Target_1397|Target_7376|Target_8196
chr22	24219228	24219358	+	Target_1398|Target_7377|Target_8197
chr22	24219907	24220056	+	Target_1399|Target_7378|Target_8198
chr22	24224645	24224833	+	Target_1400|Target_7379|Target_8199
chr22	24224945	24225056	+	Target_1401|Target_7380|Target_8200
chr22	24225958	24226060	+	Target_1402|Target_7381|Target_8201
chr22	24226135	24226211	+	Target_1403|Target_7382|Target_8202
chr22	24226488	24226616	+	Target_1404|Target_7383|Target_8203
chr22	24226835	24227725	+	Target_1405|Target_7384|Target_8204
chr22	24235896	24237719	+	Target_7890|Target_2502|Target_2503|Target_2504
chr22	24238015	24238297	+	Target_7891
chr22	24241030	24241117	+	Target_7892
chr22	24299600	24300119	+	Target_5142|Target_8016
chr22	24300471	24300645	+	Target_5143|Target_8017
chr22	24300737	24300888	+	Target_5144|Target_8018
chr22	24302480	24302568	+	Target_5145|Target_8019
chr22	24303206	24303393	+	Target_8020|Target_5146
chr22	24309025	24309210	+	Target_7258
chr22	24309573	24309749	+	Target_7259
chr22	24313474	24314748	+	Target_7260|Target_3523|Target_5748
chr22	24315956	24316132	+	Target_3524|Target_5749
chr22	24316495	24316680	+	Target_3525|Target_5750
chr22	24321916	24322019	+	Target_3526
chr22	24322313	24322500	+	Target_5132
chr22	24323138	24323226	+	Target_5133
chr22	24324818	24324969	+	Target_5134
chr22	24325061	24325235	+	Target_5135
chr22	24325587	24326106	+	Target_5136
chr22	24340594	24340933	+	Target_3796
chr22	24342268	24342445	+	Target_3797
chr22	24345652	24345740	+	Target_3798
chr22	24347141	24347258	+	Target_3799
chr22	24373116	24373245	+	Target_4101
chr22	24373609	24374043	+	Target_4102
chr22	24376138	24376617	+	Target_5137
chr22	24376821	24376998	+	Target_5138
chr22	24379360	24379511	+	Target_5139
chr22	24381699	24381787	+	Target_5140
chr22	24384119	24384284	+	Target_5141
chr22	24385937	24386297	+	Target_3791
chr22	24394677	24394849	+	Target_3792
chr22	24396198	24396375	+	Target_3793
chr22	24400205	24400293	+	Target_3794
chr22	24400626	24401899	+	Target_3795
chr22	24407764	24407817	+	Target_1512|Target_54
chr22	24407819	24408178	+	Target_1179
chr22	24431891	24431968	+	Target_1180|Target_1513|Target_55
chr22	24432536	24432629	+	Target_1181|Target_1514|Target_56
chr22	24434795	24434909	+	Target_1182|Target_1515|Target_57
chr22	24437586	24437721	+	Target_1183|Target_1516|Target_58
chr22	24439365	24439546	+	Target_1184|Target_1517|Target_59
chr22	24445552	24445682	+	Target_1185|Target_1518|Target_60
chr22	24447286	24447436	+	Target_1186|Target_61
chr22	24451335	24451622	+	Target_1187|Target_1519|Target_62
chr22	24452654	24452823	+	Target_1188|Target_1520|Target_63
chr22	24455689	24455826	+	Target_1189|Target_1521|Target_64
chr22	24456386	24456604	+	Target_1190|Target_1522|Target_65
chr22	24458409	24458488	+	Target_1191|Target_1523|Target_66
chr22	24459421	24459609	+	Target_1192|Target_1524|Target_67
chr22	24460497	24460650	+	Target_1193|Target_1525|Target_68
chr22	24462937	24463132	+	Target_1194|Target_1526|Target_69
chr22	24466750	24466993	+	Target_1195|Target_1527|Target_70
chr22	24468303	24468460	+	Target_1196|Target_1528|Target_71
chr22	24472117	24472233	+	Target_1197|Target_1529|Target_72
chr22	24479180	24479342	+	Target_1198|Target_1530|Target_73
chr22	24480531	24480738	+	Target_1199|Target_1531|Target_74
chr22	24480958	24481104	+	Target_1200|Target_1532|Target_75
chr22	24483404	24483666	+	Target_1201|Target_1533|Target_76
chr22	24487536	24487797	+	Target_1202|Target_1534|Target_77
chr22	24491893	24492045	+	Target_1203|Target_1535|Target_78
chr22	24493976	24494155	+	Target_1204|Target_1536|Target_79
chr22	24509532	24509715	+	Target_1205|Target_1537|Target_80
chr22	24515333	24515665	+	Target_1206|Target_1538|Target_81
chr22	24530268	24530382	+	Target_1207|Target_1539|Target_82
chr22	24560367	24560531	+	Target_1208|Target_1540|Target_83
chr22	24561497	24561594	+	Target_1209|Target_1541|Target_84
chr22	24562606	24563281	+	Target_1210|Target_1542|Target_85
chr22	24564414	24564489	+	Target_1211|Target_1543|Target_86
chr22	24567680	24567963	+	Target_1212|Target_1544|Target_87
chr22	24572078	24572243	+	Target_1213|Target_1545|Target_88
chr22	24573471	24573785	+	Target_1214|Target_1546|Target_89
chr22	24574020	24574596	+	Target_1215|Target_1547|Target_90
chr22	24577443	24577563	+	Target_6807
chr22	24579024	24579235	+	Target_6808
chr22	24579462	24579614	+	Target_6809
chr22	24580103	24580271	+	Target_6810
chr22	24580733	24580908	+	Target_6811
chr22	24581061	24581263	+	Target_6812
chr22	24581453	24581539	+	Target_6813
chr22	24581628	24581897	+	Target_6814
chr22	24581983	24582127	+	Target_6815
chr22	24582224	24582383	+	Target_6816
chr22	24583169	24583418	+	Target_6817
chr22	24583538	24583811	+	Target_6818
chr22	24583926	24584103	+	Target_6819
chr22	24584192	24584295	+	Target_6820
chr22	24584379	24585074	+	Target_6821
chr22	24615621	24616084	+	Target_274|Target_5802|Target_6144
chr22	24620963	24621074	+	Target_275|Target_5803|Target_6145
chr22	24621212	24621382	+	Target_276|Target_5804|Target_6146
chr22	24621513	24621620	+	Target_277|Target_5805|Target_6147
chr22	24622043	24622234	+	Target_278|Target_5806|Target_6148
chr22	24622598	24622735	+	Target_279|Target_5807|Target_6149
chr22	24627351	24627498	+	Target_280|Target_5808|Target_6150
chr22	24628018	24628176	+	Target_281|Target_5809|Target_6151
chr22	24628790	24628986	+	Target_282|Target_5810|Target_6152
chr22	24629465	24629561	+	Target_283|Target_6153
chr22	24629841	24629972	+	Target_284|Target_5811|Target_6154
chr22	24640520	24641110	+	Target_285|Target_5812|Target_6155
chr22	24647588	24649366	+	Target_6580
chr22	24652720	24652927	+	Target_6581
chr22	24653964	24654027	+	Target_6582
chr22	24654734	24654841	+	Target_6583
chr22	24656875	24657004	+	Target_6584
chr22	24657660	24658575	+	Target_6585
chr22	24659467	24661492	+	Target_6586
chr22	24666789	24666951	+	Target_1228|Target_1277|Target_5200
chr22	24672667	24672771	+	Target_1229
chr22	24698162	24698352	+	Target_1230|Target_1278|Target_5201
chr22	24709280	24709434	+	Target_1231|Target_1279|Target_5202
chr22	24717255	24718886	+	Target_1232|Target_1280|Target_5203
chr22	24720187	24720395	+	Target_1233|Target_1281|Target_5204
chr22	24724813	24724887	+	Target_1234|Target_1282|Target_5205
chr22	24726223	24726399	+	Target_1235|Target_1283|Target_5206
chr22	24730377	24730541	+	Target_1236|Target_1284|Target_5207
chr22	24734353	24734445	+	Target_1237|Target_1285|Target_5208
chr22	24738075	24738362	+	Target_5191
chr22	24740378	24740486	+	Target_5192
chr22	24743053	24743144	+	Target_1238|Target_1286|Target_5193|Target_5209
chr22	24759228	24759312	+	Target_1239|Target_1287|Target_5194|Target_5210
chr22	24761443	24761600	+	Target_1240|Target_1288|Target_5195|Target_5211
chr22	24765185	24765288	+	Target_1241|Target_1289|Target_5196|Target_5212
chr22	24807555	24807672	+	Target_1242|Target_1290|Target_5197
chr22	24808615	24808675	+	Target_1243|Target_1291|Target_5198|Target_5213
chr22	24810501	24813708	+	Target_1244|Target_1292|Target_5199|Target_5214
chr22	24823529	24823714	+	Target_4702
chr22	24825177	24826344	+	Target_5606
chr22	24826876	24827530	+	Target_5607
chr22	24828229	24828402	+	Target_5608
chr22	24829098	24829704	+	Target_4703
chr22	24834244	24834726	+	Target_5556
chr22	24835261	24835535	+	Target_5557
chr22	24836550	24838325	+	Target_4704|Target_5558|Target_5609
chr22	24848178	24848296	+	Target_5559
chr22	24856420	24856739	+	Target_5560
chr22	24867735	24867863	+	Target_5561|Target_5610
chr22	24870950	24871121	+	Target_5562|Target_5611
chr22	24890657	24890783	+	Target_5563|Target_5612
chr22	24891250	24891475	+	Target_4329
chr22	24896074	24896246	+	Target_4330
chr22	24898093	24898181	+	Target_4331
chr22	24906716	24906811	+	Target_4332
chr22	24909291	24909453	+	Target_4333
chr22	24911168	24911338	+	Target_4334
chr22	24916354	24916436	+	Target_4335
chr22	24917953	24917996	+	Target_4336
chr22	24919586	24919741	+	Target_4337
chr22	24921678	24922553	+	Target_4338
chr22	24936405	24939068	+	Target_918
chr22	24939809	24940051	+	Target_919
chr22	24942881	24942973	+	Target_920
chr22	24943875	24944041	+	Target_921
chr22	24944884	24944969	+	Target_922
chr22	24950916	24951275	+	Target_923
chr22	24951617	24952039	+	Target_6773
chr22	24953624	24953768	+	Target_6774
chr22	24963951	24964144	+	Target_6775
chr22	24967883	24968509	+	Target_6776
chr22	24979717	24979776	+	Target_1058
chr22	24981590	24982379	+	Target_1619
chr22	24984181	24984297	+	Target_1620
chr22	24985788	24985917	+	Target_1621
chr22	24988829	24989035	+	Target_1622
chr22	24999123	24999288	+	Target_7736|Target_7175
chr22	25003625	25003699	+	Target_7533
chr22	25003920	25003990	+	Target_1059|Target_7176|Target_7534|Target_7737
chr22	25005931	25006000	+	Target_1060|Target_7177|Target_7535|Target_7738
chr22	25006216	25006498	+	Target_1061|Target_7178|Target_7536|Target_7739
chr22	25007041	25007212	+	Target_1062|Target_7179|Target_7537|Target_7740
chr22	25010742	25010873	+	Target_1063|Target_7180|Target_7538|Target_7741
chr22	25011007	25011094	+	Target_1064|Target_7181|Target_7539|Target_7742
chr22	25016294	25016487	+	Target_1065|Target_7182|Target_7540|Target_7743
chr22	25016879	25017037	+	Target_1066|Target_7183|Target_7541|Target_7744
chr22	25019073	25019223	+	Target_1067|Target_7184|Target_7542|Target_7745
chr22	25019746	25019883	+	Target_1068|Target_7185|Target_7543|Target_7746
chr22	25023398	25023586	+	Target_1069|Target_7186|Target_7544|Target_7747
chr22	25023818	25023946	+	Target_1070|Target_7187|Target_7545|Target_7748
chr22	25024047	25024160	+	Target_1071|Target_7188|Target_7546|Target_7749
chr22	25024241	25024355	+	Target_1072|Target_7189|Target_7547|Target_7750
chr22	25024659	25024972	+	Target_1073|Target_7190|Target_7548|Target_7751
chr22	25028881	25029410	+	Target_4108
chr22	25040706	25040766	+	Target_4109
chr22	25041132	25043228	+	Target_525|Target_4110|Target_4111
chr22	25044120	25045035	+	Target_526|Target_4112
chr22	25045691	25045820	+	Target_527
chr22	25045826	25045989	+	Target_4113
chr22	25046125	25046328	+	Target_528
chr22	25047854	25047961	+	Target_529
chr22	25048972	25055114	+	Target_4114|Target_530
chr22	25115000	25115555	+	Target_7024|Target_7438|Target_7588|Target_8413
chr22	25115714	25115862	+	Target_7025|Target_7439|Target_7589|Target_8414
chr22	25119096	25119222	+	Target_7026|Target_7440|Target_7590|Target_8415
chr22	25120853	25121004	+	Target_7027|Target_7441|Target_7591|Target_8416
chr22	25121411	25121482	+	Target_7028|Target_7442|Target_7592|Target_8417
chr22	25123916	25124020	+	Target_7029|Target_7443|Target_7593|Target_8418
chr22	25124143	25124368	+	Target_7444|Target_7594|Target_8419|Target_7030
chr22	25130050	25130123	+	Target_7031|Target_7445|Target_7595|Target_8420
chr22	25131674	25131859	+	Target_7032|Target_7446|Target_7596|Target_8421
chr22	25144873	25144988	+	Target_7033|Target_7447|Target_7597|Target_8422
chr22	25145370	25145488	+	Target_7034|Target_7448|Target_7598|Target_8423
chr22	25145659	25145786	+	Target_7035|Target_7449|Target_7599|Target_8424
chr22	25147353	25147465	+	Target_7036|Target_7450|Target_7600|Target_8425
chr22	25149980	25150184	+	Target_7037|Target_7451|Target_7601|Target_8426
chr22	25150750	25150831	+	Target_7038|Target_7452|Target_7602|Target_8427
chr22	25151750	25151872	+	Target_7039|Target_7453|Target_7603|Target_8428
chr22	25152457	25152672	+	Target_7040|Target_7454|Target_7604|Target_8429
chr22	25153874	25154006	+	Target_7041|Target_7455|Target_7605|Target_8430
chr22	25155835	25155956	+	Target_7042|Target_7456|Target_7606|Target_8431
chr22	25157845	25157928	+	Target_7607
chr22	25158273	25158488	+	Target_7457|Target_7043|Target_7608|Target_8432
chr22	25160467	25161986	+	Target_4115
chr22	25165637	25165756	+	Target_7458
chr22	25170288	25170687	+	Target_7044|Target_7459|Target_7609|Target_8433
chr22	25202135	25202311	+	Target_2274|Target_5005|Target_6587|Target_7388
chr22	25202407	25202451	+	Target_2275|Target_5006|Target_6588|Target_7389
chr22	25240863	25240939	+	Target_2276|Target_5007|Target_6589|Target_7390
chr22	25243600	25243763	+	Target_2277|Target_5008|Target_6590|Target_7391
chr22	25246246	25246399	+	Target_2278|Target_5009|Target_6591|Target_7392
chr22	25250962	25251030	+	Target_2279|Target_5010|Target_6592|Target_7393
chr22	25251251	25251397	+	Target_2280|Target_5011|Target_6593|Target_7394
chr22	25251515	25251647	+	Target_2281|Target_5012|Target_6594|Target_7395
chr22	25255682	25255807	+	Target_2282|Target_5013|Target_6595|Target_7396
chr22	25263059	25263127	+	Target_2283|Target_5014|Target_6596|Target_7397
chr22	25264342	25264506	+	Target_2284|Target_5015|Target_6597|Target_7398
chr22	25264689	25264822	+	Target_2285|Target_5016|Target_6598|Target_7399
chr22	25270381	25270546	+	Target_2286|Target_7400
chr22	25272543	25272682	+	Target_2287|Target_5017|Target_6599|Target_7401
chr22	25275428	25275493	+	Target_2288|Target_5018|Target_6600|Target_7402
chr22	25280019	25280165	+	Target_2289|Target_5019|Target_6601|Target_7403
chr22	25282566	25282695	+	Target_2290|Target_5020|Target_6602|Target_7404
chr22	25289397	25289580	+	Target_5021|Target_7405
chr22	25291189	25291258	+	Target_2291|Target_5022|Target_6603|Target_7406
chr22	25293938	25294526	+	Target_2292|Target_5023|Target_6604|Target_7407
chr22	25297799	25297924	+	Target_2293|Target_5024|Target_6605|Target_7408
chr22	25301071	25301154	+	Target_2294|Target_5025|Target_6606|Target_7409
chr22	25308609	25308719	+	Target_2295|Target_5026|Target_6607|Target_7410
chr22	25313624	25313721	+	Target_2296|Target_5027|Target_6608|Target_7411
chr22	25315792	25315960	+	Target_2297|Target_5028|Target_6609|Target_7412
chr22	25320152	25322813	+	Target_2298|Target_5029|Target_6610|Target_7413
chr22	25331207	25331562	+	Target_8486
chr22	25334115	25334254	+	Target_8487
chr22	25335301	25335314	+	Target_8488
chr22	25423940	25425507	+	Target_889
chr22	25428575	25428663	+	Target_890
chr22	25434726	25437492	+	Target_891
chr22	25445196	25445331	+	Target_892
chr22	25498383	25498885	+	Target_7881
chr22	25505967	25506085	+	Target_7882
chr22	25506924	25506964	+	Target_7883
chr22	25508153	25508390	+	Target_7884
chr22	25508583	25508659	+	Target_7885
chr22	25566786	25566905	+	Target_893
chr22	25570206	25570456	+	Target_894
chr22	25573314	25573489	+	Target_895
chr22	25577665	25577790	+	Target_896
chr22	25580943	25581086	+	Target_897
chr22	25586668	25586751	+	Target_898
chr22	25588372	25593415	+	Target_899
chr22	25595824	25595876	+	Target_825
chr22	25597343	25597438	+	Target_826
chr22	25598640	25598759	+	Target_827
chr22	25599729	25599862	+	Target_828
chr22	25601186	25601329	+	Target_829
chr22	25603013	25603324	+	Target_830
chr22	25615611	25615633	+	Target_4419
chr22	25617370	25617450	+	Target_4420
chr22	25620884	25621003	+	Target_4421
chr22	25623819	25623952	+	Target_4422
chr22	25625402	25625545	+	Target_4423
chr22	25627570	25627836	+	Target_4424
chr22	25714223	25714342	+	Target_4116
chr22	25715008	25715104	+	Target_4117
chr22	25715733	25716193	+	Target_4118
chr22	25747384	25747869	+	Target_5763|Target_7007
chr22	25750562	25750779	+	Target_5764|Target_7008
chr22	25753221	25753393	+	Target_5765|Target_7009
chr22	25755793	25758524	+	Target_7010|Target_5766
chr22	25771779	25771975	+	Target_7011
chr22	25777347	25777544	+	Target_7012
chr22	25844053	25844251	+	Target_5813|Target_5818
chr22	25849282	25849401	+	Target_5819
chr22	25851678	25851807	+	Target_5814|Target_5820
chr22	25853225	25853368	+	Target_5815|Target_5821
chr22	25855382	25855482	+	Target_5816|Target_5822
chr22	25856833	25857645	+	Target_5817|Target_5823
chr22	25960860	25961120	+	Target_3299
chr22	26000343	26000420	+	Target_3300
chr22	26040558	26040632	+	Target_3301
chr22	26057542	26057644	+	Target_3302
chr22	26059596	26059671	+	Target_3303
chr22	26063705	26063767	+	Target_3304
chr22	26068262	26068314	+	Target_3305
chr22	26070403	26070495	+	Target_3306
chr22	26074782	26074882	+	Target_3307
chr22	26081136	26081215	+	Target_3308
chr22	26083503	26083634	+	Target_3309
chr22	26086155	26086250	+	Target_3310
chr22	26091073	26091181	+	Target_3311
chr22	26099476	26099543	+	Target_3312
chr22	26100075	26100176	+	Target_3313
chr22	26105864	26105931	+	Target_3314
chr22	26107034	26107130	+	Target_3315
chr22	26110374	26110537	+	Target_3316
chr22	26114211	26114348	+	Target_3317
chr22	26117250	26117364	+	Target_3318
chr22	26118255	26125258	+	Target_3319
chr22	26138119	26138260	+	Target_6439
chr22	26156950	26157098	+	Target_6440
chr22	26159197	26159356	+	Target_6441
chr22	26164081	26165395	+	Target_6442
chr22	26166076	26166143	+	Target_6443
chr22	26166838	26166951	+	Target_6444
chr22	26168300	26168477	+	Target_6445
chr22	26173549	26173748	+	Target_6446
chr22	26176022	26176165	+	Target_6447
chr22	26177700	26177801	+	Target_6448
chr22	26181394	26181458	+	Target_6449
chr22	26193919	26194064	+	Target_6450
chr22	26219471	26219645	+	Target_6451
chr22	26222375	26222466	+	Target_6452
chr22	26224742	26224935	+	Target_6453
chr22	26228883	26228964	+	Target_6454
chr22	26231262	26231410	+	Target_6455
chr22	26239701	26239861	+	Target_6456
chr22	26242066	26242250	+	Target_6457
chr22	26243396	26243619	+	Target_6458
chr22	26247436	26247546	+	Target_6459
chr22	26264286	26264352	+	Target_6460
chr22	26270252	26270381	+	Target_6461
chr22	26272155	26272299	+	Target_6462
chr22	26273925	26274015	+	Target_6463
chr22	26286722	26286842	+	Target_6464
chr22	26287270	26287379	+	Target_6465
chr22	26291122	26291247	+	Target_6466
chr22	26294273	26294428	+	Target_6467
chr22	26298579	26298703	+	Target_6468
chr22	26299597	26299798	+	Target_6469
chr22	26304288	26304399	+	Target_6470
chr22	26306912	26307017	+	Target_6471
chr22	26317223	26317376	+	Target_6472
chr22	26342102	26342216	+	Target_6473
chr22	26343677	26343794	+	Target_6474
chr22	26346332	26346416	+	Target_6475
chr22	26348251	26348389	+	Target_6476
chr22	26351144	26351330	+	Target_6477
chr22	26388328	26388459	+	Target_6478
chr22	26399230	26399275	+	Target_6479
chr22	26400683	26400821	+	Target_6480
chr22	26422410	26423656	+	Target_6481
chr22	26426408	26427007	+	Target_6482
chr22	26565439	26565729	+	Target_21|Target_210|Target_4800|Target_4815|Target_5|Target_7856
chr22	26688371	26689112	+	Target_211|Target_22|Target_4801|Target_4816|Target_6|Target_7857
chr22	26690257	26690391	+	Target_212|Target_23|Target_4802|Target_4817|Target_7|Target_7858
chr22	26692853	26693046	+	Target_213|Target_24|Target_4803|Target_4818|Target_7859|Target_8
chr22	26694949	26695135	+	Target_214|Target_25|Target_4804|Target_4819|Target_7860|Target_9
chr22	26701944	26702110	+	Target_10|Target_215|Target_26|Target_4805|Target_4820|Target_7861
chr22	26706635	26706802	+	Target_11|Target_216|Target_27|Target_4806|Target_4821|Target_7862
chr22	26707733	26707928	+	Target_12|Target_217|Target_28|Target_4807|Target_4822|Target_7863
chr22	26709729	26709868	+	Target_13|Target_218|Target_29|Target_4808|Target_4823|Target_7864
chr22	26736401	26736598	+	Target_14|Target_219|Target_30|Target_4809|Target_4824|Target_7865
chr22	26743684	26743879	+	Target_15|Target_220|Target_31|Target_4810|Target_4825|Target_7866
chr22	26747017	26747209	+	Target_16|Target_221|Target_32|Target_4826|Target_7867
chr22	26761337	26761532	+	Target_17|Target_33|Target_4811|Target_4827|Target_7868
chr22	26769416	26769449	+	Target_34|Target_7869
chr22	26771540	26771655	+	Target_222|Target_4812|Target_4828|Target_7870|Target_35|Target_18
chr22	26773638	26773741	+	Target_19|Target_223|Target_36|Target_4813|Target_4829|Target_7871
chr22	26776231	26779563	+	Target_20|Target_224|Target_37|Target_4814|Target_4830|Target_7872
chr22	26825279	26825452	+	Target_2784
chr22	26829357	26830467	+	Target_2785
chr22	26838424	26838538	+	Target_2786
chr22	26839062	26840978	+	Target_2787
chr22	26847445	26849370	+	Target_2470|Target_5153
chr22	26853824	26853933	+	Target_2471|Target_5154
chr22	26854410	26854543	+	Target_2472|Target_5155
chr22	26859882	26860792	+	Target_2473|Target_5156
chr22	26861420	26861517	+	Target_2474|Target_5157
chr22	26862191	26862228	+	Target_2475|Target_5158
chr22	26864516	26864589	+	Target_2476|Target_5159
chr22	26866684	26866779	+	Target_2477|Target_5160
chr22	26868267	26868384	+	Target_2478|Target_5161
chr22	26868797	26868905	+	Target_2479|Target_5162
chr22	26872958	26873102	+	Target_2480|Target_5163
chr22	26875230	26875551	+	Target_2481|Target_5164
chr22	26877687	26878206	+	Target_2482
chr22	26879639	26879820	+	Target_2483
chr22	26879849	26880065	+	Target_4119
chr22	26881988	26882029	+	Target_4120
chr22	26883994	26884254	+	Target_4121
chr22	26884355	26884454	+	Target_4122
chr22	26886009	26886164	+	Target_4123
chr22	26886990	26887036	+	Target_4124
chr22	26887428	26888334	+	Target_4125|Target_1937|Target_2974
chr22	26890104	26890270	+	Target_1938|Target_2975
chr22	26890762	26890905	+	Target_1939|Target_2976
chr22	26892038	26892282	+	Target_1940|Target_2977
chr22	26892686	26892855	+	Target_1941|Target_2978
chr22	26894834	26894941	+	Target_1942|Target_2979
chr22	26895069	26895597	+	Target_1943|Target_2980
chr22	26897865	26898018	+	Target_1944|Target_2981
chr22	26899631	26899759	+	Target_1945|Target_2982
chr22	26902268	26902425	+	Target_1946|Target_2983
chr22	26902740	26902894	+	Target_1947|Target_2984
chr22	26906029	26906247	+	Target_1948|Target_2985
chr22	26906582	26906668	+	Target_1949|Target_2986
chr22	26907084	26907161	+	Target_2987
chr22	26908064	26908141	+	Target_1950|Target_2988
chr22	26908359	26908437	+	Target_1951|Target_2989
chr22	26921713	26922233	+	Target_6850|Target_7269
chr22	26924179	26924228	+	Target_6851|Target_7270
chr22	26928660	26928711	+	Target_6852|Target_7271
chr22	26932253	26932452	+	Target_6853|Target_7272
chr22	26936754	26937684	+	Target_6854|Target_7273
chr22	26940569	26940641	+	Target_6855|Target_7274
chr22	26951177	26951289	+	Target_273
chr22	26961189	26961370	+	Target_7275
chr22	26986016	26986089	+	Target_6856
chr22	26995361	26995637	+	Target_6574
chr22	26997842	26997985	+	Target_6575
chr22	27003852	27003985	+	Target_6576
chr22	27008035	27008154	+	Target_6577
chr22	27012103	27012302	+	Target_6578
chr22	27013940	27013991	+	Target_6579
chr22	27017927	27017950	+	Target_5791
chr22	27018548	27018599	+	Target_5792
chr22	27019197	27019316	+	Target_5793
chr22	27021444	27021586	+	Target_5794
chr22	27024251	27024394	+	Target_5795
chr22	27026303	27026636	+	Target_5796
chr22	27053445	27053618	+	Target_4012|Target_4126|Target_4544|Target_6498
chr22	27059279	27059362	+	Target_4013|Target_4127|Target_4545|Target_6499
chr22	27061420	27062900	+	Target_4128|Target_4546|Target_4014|Target_6500
chr22	27063147	27063273	+	Target_4015|Target_4129
chr22	27064120	27072440	+	Target_4016|Target_4130|Target_4547|Target_6501
chr22	28144264	28147084	+	Target_6280
chr22	28192750	28197486	+	Target_6281
chr22	28247656	28249651	+	Target_3614
chr22	28250841	28250927	+	Target_3615
chr22	28254374	28254497	+	Target_3616
chr22	28256118	28256229	+	Target_3617
chr22	28269725	28269803	+	Target_3618
chr22	28290542	28290626	+	Target_3619
chr22	28292539	28292614	+	Target_3620
chr22	28293117	28293125	+	Target_3621
chr22	28293788	28293880	+	Target_3622
chr22	28306951	28307097	+	Target_3623
chr22	28310304	28310335	+	Target_3624
chr22	28315159	28315255	+	Target_3625
chr22	28315363	28315533	+	Target_7072|Target_7077
chr22	28316512	28316600	+	Target_5761|Target_5760
chr22	28318005	28318166	+	Target_7078
chr22	28320334	28320951	+	Target_7079
chr22	28331138	28331218	+	Target_7073
chr22	28374001	28379839	+	Target_4973
chr22	28381236	28381344	+	Target_4974
chr22	28385865	28385995	+	Target_4975
chr22	28386776	28386800	+	Target_4976
chr22	28388574	28388651	+	Target_4977
chr22	28389274	28389506	+	Target_4978
chr22	28390460	28390641	+	Target_7074
chr22	28392122	28392247	+	Target_4979
chr22	28393398	28395248	+	Target_7075|Target_4980
chr22	28395417	28398667	+	Target_7076|Target_4981
chr22	28410235	28410380	+	Target_4982
chr22	28426213	28426354	+	Target_4983
chr22	28490067	28490233	+	Target_4984
chr22	28492177	28492396	+	Target_4985
chr22	28494902	28495032	+	Target_4986
chr22	28497158	28497268	+	Target_4987
chr22	28501266	28501790	+	Target_4988
chr22	28503049	28504391	+	Target_4989
chr22	28559079	28559587	+	Target_4990
chr22	28692185	28692316	+	Target_4991
chr22	28693567	28693840	+	Target_4992
chr22	28702483	28702631	+	Target_4993
chr22	29025539	29025818	+	Target_4994
chr22	29075609	29075853	+	Target_4995
chr22	29083730	29083974	+	Target_2308|Target_4497|Target_7783
chr22	29085122	29085203	+	Target_2309|Target_4498|Target_7784
chr22	29090019	29090105	+	Target_2310|Target_4499|Target_7785
chr22	29091114	29091230	+	Target_2311|Target_4500|Target_7786
chr22	29091697	29091861	+	Target_2312|Target_4501|Target_7787
chr22	29092888	29092975	+	Target_2313|Target_7788
chr22	29095825	29095925	+	Target_2314|Target_4502|Target_7789
chr22	29099492	29099554	+	Target_2315|Target_4503|Target_7790
chr22	29105993	29106047	+	Target_2316|Target_4504|Target_7791
chr22	29107896	29108005	+	Target_2317|Target_4505|Target_7792
chr22	29115382	29115473	+	Target_2318|Target_4506|Target_7793
chr22	29120964	29121112	+	Target_2319|Target_4507|Target_7794
chr22	29121230	29121355	+	Target_2320|Target_4508|Target_7795
chr22	29126407	29126536	+	Target_7796
chr22	29130390	29130715	+	Target_2321|Target_4509|Target_7797
chr22	29137756	29137822	+	Target_2322|Target_4510|Target_7798
chr22	29138042	29138319	+	Target_1293
chr22	29139869	29139966	+	Target_1294
chr22	29140602	29140692	+	Target_1295
chr22	29141851	29141996	+	Target_1296
chr22	29147228	29147276	+	Target_1297
chr22	29153065	29153496	+	Target_1298
chr22	29168661	29169022	+	Target_3978
chr22	29169712	29169766	+	Target_3979
chr22	29176935	29177160	+	Target_3980
chr22	29179495	29179633	+	Target_3981
chr22	29182076	29185283	+	Target_3982
chr22	29190547	29191720	+	Target_1789|Target_5215
chr22	29192034	29192180	+	Target_5216|Target_1790|Target_5217
chr22	29193064	29193193	+	Target_1791|Target_5218
chr22	29195044	29195141	+	Target_1792|Target_5219
chr22	29196285	29196560	+	Target_1793|Target_5220
chr22	29279754	29280054	+	Target_1049
chr22	29313376	29313469	+	Target_1427
chr22	29383063	29383189	+	Target_1050|Target_1428
chr22	29438482	29438557	+	Target_1051|Target_1429
chr22	29439286	29439418	+	Target_1052|Target_1430
chr22	29440767	29440878	+	Target_1053|Target_1431
chr22	29442703	29442871	+	Target_1054|Target_1432
chr22	29444376	29444479	+	Target_1055|Target_1433
chr22	29445184	29446936	+	Target_1056|Target_1434
chr22	29449566	29453476	+	Target_1057|Target_1435
chr22	29454659	29455170	+	Target_6997
chr22	29456402	29456831	+	Target_6998
chr22	29457777	29457907	+	Target_6999
chr22	29469065	29469215	+	Target_5960|Target_6777
chr22	29490245	29490408	+	Target_5961|Target_6778
chr22	29494849	29494941	+	Target_5962|Target_6779
chr22	29517344	29517469	+	Target_5963|Target_6780
chr22	29521250	29521404	+	Target_5964|Target_6781
chr22	29533329	29533662	+	Target_5965|Target_6782
chr22	29534611	29534821	+	Target_5966|Target_6783
chr22	29536269	29536354	+	Target_5967|Target_6784
chr22	29537931	29542808	+	Target_6785|Target_5968
chr22	29563031	29564321	+	Target_6786
chr22	29601952	29602128	+	Target_2517
chr22	29610914	29611028	+	Target_2518
chr22	29611515	29611619	+	Target_2519
chr22	29621121	29621205	+	Target_2520
chr22	29622478	29622540	+	Target_2521
chr22	29627008	29627129	+	Target_2522
chr22	29627581	29627671	+	Target_2523
chr22	29628244	29628391	+	Target_2524
chr22	29629367	29629457	+	Target_2525
chr22	29629602	29629655	+	Target_2526
chr22	29630125	29630188	+	Target_2527
chr22	29630293	29630338	+	Target_2528
chr22	29639433	29639478	+	Target_2529
chr22	29650191	29650276	+	Target_2530
chr22	29654805	29655586	+	Target_2531
chr22	29655843	29656226	+	Target_5914
chr22	29656314	29656602	+	Target_5915
chr22	29656690	29656853	+	Target_5916
chr22	29659823	29660207	+	Target_5917
chr22	29661467	29661657	+	Target_5918
chr22	29663414	29663566	+	Target_5919
chr22	29663736	29663914	+	Target_5920
chr22	29663997	29664338	+	Target_127|Target_2130|Target_3142|Target_5661|Target_91
chr22	29668204	29668241	+	Target_128|Target_2131|Target_3143|Target_5662|Target_92
chr22	29668368	29668420	+	Target_129|Target_2132|Target_3144|Target_5663|Target_93
chr22	29669729	29669853	+	Target_130|Target_2133|Target_3145|Target_5664|Target_94
chr22	29670253	29670271	+	Target_2134
chr22	29674018	29674205	+	Target_131|Target_2135|Target_3146|Target_5665|Target_95
chr22	29678378	29678546	+	Target_132|Target_2136|Target_3147|Target_5666
chr22	29682911	29683123	+	Target_133|Target_2137|Target_3148|Target_5667|Target_96
chr22	29684594	29684775	+	Target_134|Target_2138|Target_3149|Target_5668|Target_97
chr22	29686401	29686672	+	Target_5669
chr22	29687550	29687588	+	Target_3150|Target_98|Target_135|Target_2139
chr22	29688125	29688158	+	Target_136|Target_2140|Target_3151|Target_99
chr22	29688476	29688595	+	Target_100|Target_137|Target_2141|Target_3152
chr22	29692228	29692358	+	Target_101|Target_138|Target_2142|Target_3153
chr22	29693816	29693939	+	Target_102|Target_139|Target_2143|Target_3154
chr22	29694722	29694885	+	Target_103|Target_140|Target_2144|Target_3155
chr22	29695223	29695321	+	Target_104|Target_141|Target_2145|Target_3156
chr22	29695588	29695841	+	Target_105|Target_142|Target_2146|Target_3157
chr22	29696111	29696515	+	Target_106|Target_143|Target_2147|Target_3158
chr22	29702996	29703176	+	Target_4103|Target_4355|Target_3671
chr22	29704048	29704728	+	Target_4356|Target_3672|Target_4104
chr22	29706428	29706536	+	Target_3673|Target_4105|Target_4357
chr22	29706627	29706724	+	Target_3674|Target_4106|Target_4358
chr22	29706816	29708774	+	Target_3675|Target_4359|Target_4107|Target_3676|Target_4360
chr22	29708921	29709976	+	Target_3681|Target_7734|Target_3682
chr22	29711016	29711748	+	Target_3683|Target_7735
chr22	29723668	29724884	+	Target_1074|Target_2909|Target_6354
chr22	29725700	29725709	+	Target_1075
chr22	29726366	29726521	+	Target_1076|Target_2910|Target_6355
chr22	29726611	29726698	+	Target_1077|Target_2911|Target_6356
chr22	29727437	29727522	+	Target_1078|Target_2912|Target_6357
chr22	29727775	29727905	+	Target_1079|Target_2913|Target_6358
chr22	29729146	29729256	+	Target_7250|Target_4143
chr22	29730253	29730399	+	Target_6359|Target_1080|Target_2914
chr22	29734978	29735122	+	Target_1081|Target_2915|Target_6360
chr22	29735742	29735763	+	Target_1082
chr22	29736644	29736846	+	Target_1083|Target_2916|Target_6361
chr22	29737489	29737749	+	Target_1084|Target_2917|Target_6362
chr22	29738273	29738372	+	Target_1085|Target_2918|Target_6363
chr22	29745206	29745372	+	Target_1086|Target_2919|Target_6364
chr22	29746023	29746139	+	Target_1087|Target_2920|Target_6365
chr22	29747159	29747255	+	Target_1088|Target_2921|Target_6366
chr22	29747693	29747814	+	Target_1089|Target_2922|Target_6367
chr22	29750638	29750860	+	Target_1090|Target_2923|Target_6368
chr22	29752414	29752605	+	Target_1091|Target_2924|Target_6369
chr22	29754714	29754960	+	Target_1092|Target_2925|Target_6370
chr22	29755812	29755948	+	Target_1093|Target_2926|Target_6371
chr22	29758989	29759095	+	Target_1094|Target_2927|Target_6372
chr22	29763195	29763259	+	Target_1095|Target_2928|Target_6373
chr22	29784412	29784572	+	Target_1096|Target_2929|Target_6374
chr22	29833003	29838444	+	Target_2299|Target_38|Target_39
chr22	29876180	29877134	+	Target_1808
chr22	29879363	29879563	+	Target_1809
chr22	29881711	29881836	+	Target_1810
chr22	29884837	29887277	+	Target_1811
chr22	29904155	29904509	+	Target_6096|Target_8048|Target_8075|Target_8095
chr22	29907094	29907285	+	Target_6097|Target_8049|Target_8076|Target_8096
chr22	29908009	29908125	+	Target_6098|Target_8050|Target_8077|Target_8097
chr22	29913017	29913105	+	Target_6099|Target_8051|Target_8078|Target_8098
chr22	29913251	29913355	+	Target_6100|Target_8052|Target_8079|Target_8099
chr22	29914994	29915109	+	Target_6101|Target_8053|Target_8080|Target_8100
chr22	29915996	29916093	+	Target_6102|Target_8054|Target_8081|Target_8101
chr22	29916986	29917088	+	Target_6103|Target_8055|Target_8082|Target_8102
chr22	29921826	29921935	+	Target_6104|Target_8056|Target_8083|Target_8103
chr22	29924066	29924166	+	Target_6105|Target_8057|Target_8084|Target_8104
chr22	29924414	29924455	+	Target_6106|Target_8058|Target_8085|Target_8105
chr22	29925150	29925228	+	Target_6107|Target_8059|Target_8086|Target_8106
chr22	29927819	29927952	+	Target_6108|Target_8060|Target_8087|Target_8107
chr22	29932612	29932727	+	Target_6109|Target_8061|Target_8088|Target_8108
chr22	29935318	29935465	+	Target_6110|Target_8062|Target_8089|Target_8109
chr22	29938847	29938945	+	Target_6111|Target_8063|Target_8090|Target_8110
chr22	29939417	29939531	+	Target_6112|Target_8064|Target_8091|Target_8111
chr22	29940448	29940592	+	Target_6113|Target_8065|Target_8092|Target_8112
chr22	29945040	29945147	+	Target_6114|Target_8066|Target_8093|Target_8113
chr22	29946716	29946832	+	Target_8067|Target_8114
chr22	29949436	29949644	+	Target_8094|Target_8115
chr22	29949659	29949736	+	Target_6115|Target_8068
chr22	29950797	29951988	+	Target_4525|Target_4725
chr22	29954858	29954942	+	Target_4526|Target_4726
chr22	29956722	29956817	+	Target_4527|Target_4727
chr22	29957159	29957191	+	Target_4528|Target_4728
chr22	29957494	29957635	+	Target_4529|Target_4729
chr22	29957780	29957851	+	Target_4530|Target_4730
chr22	29965181	29965276	+	Target_4531|Target_4731
chr22	29966150	29966196	+	Target_4532|Target_4732
chr22	29966393	29966521	+	Target_4533|Target_4733
chr22	29976973	29977326	+	Target_4534|Target_4734
chr22	29999544	30000101	+	Target_1436|Target_1969|Target_1974|Target_3002|Target_3018|Target_438|Target_6234|Target_6249|Target_6264
chr22	30032739	30032865	+	Target_1437|Target_1970|Target_1975|Target_3019|Target_439|Target_6265
chr22	30035078	30035201	+	Target_1438|Target_1971|Target_1976|Target_3003|Target_3020|Target_440
chr22	30038190	30038274	+	Target_1439|Target_1972|Target_1977|Target_3004|Target_3021|Target_441|Target_6235|Target_6250|Target_6266
chr22	30050645	30050714	+	Target_1440|Target_1978|Target_3005|Target_3022|Target_442|Target_6236|Target_6251|Target_6267
chr22	30051582	30051665	+	Target_1441|Target_1979|Target_3006|Target_3023|Target_443|Target_6237|Target_6252|Target_6268
chr22	30054177	30054253	+	Target_1442|Target_1980|Target_3007|Target_3024|Target_444|Target_6238|Target_6253|Target_6269
chr22	30057193	30057328	+	Target_1443|Target_1981|Target_3008|Target_3025|Target_445|Target_6239|Target_6254|Target_6270
chr22	30060978	30061053	+	Target_1444|Target_1982|Target_3009|Target_3026|Target_446|Target_6240|Target_6255|Target_6271
chr22	30064321	30064435	+	Target_1445|Target_1983|Target_3010|Target_3027|Target_447|Target_6241|Target_6256|Target_6272
chr22	30067814	30067937	+	Target_1446|Target_1984|Target_3011|Target_3028|Target_448|Target_6242|Target_6257|Target_6273
chr22	30069257	30069475	+	Target_1447|Target_1985|Target_3012|Target_3029|Target_449|Target_6243|Target_6258|Target_6274
chr22	30070824	30070930	+	Target_1448|Target_1986|Target_3013|Target_3030|Target_450|Target_6244|Target_6259|Target_6275
chr22	30074184	30074312	+	Target_1449|Target_1987|Target_3014|Target_3031|Target_451|Target_6245|Target_6260|Target_6276
chr22	30077427	30077590	+	Target_1450|Target_1988|Target_3015|Target_3032|Target_452|Target_6246|Target_6261|Target_6277
chr22	30079008	30079904	+	Target_3016|Target_453|Target_6247|Target_6262|Target_6278|Target_1989|Target_3033|Target_6248
chr22	30090740	30094589	+	Target_1451|Target_1973|Target_1990|Target_3017|Target_454|Target_6263|Target_6279
chr22	30116343	30116522	+	Target_4720
chr22	30123650	30123794	+	Target_4721
chr22	30124618	30124731	+	Target_4722
chr22	30125043	30125197	+	Target_4723
chr22	30125430	30127820	+	Target_4724|Target_3420|Target_7520
chr22	30134318	30134430	+	Target_3421|Target_7521
chr22	30136638	30136719	+	Target_3422|Target_7522
chr22	30138406	30138469	+	Target_3423|Target_7523
chr22	30144406	30144560	+	Target_3424|Target_7524
chr22	30150737	30150852	+	Target_3425
chr22	30162860	30162969	+	Target_3426|Target_7525
chr22	30163357	30163596	+	Target_6611|Target_7483
chr22	30165666	30166402	+	Target_6612|Target_7484
chr22	30184596	30185173	+	Target_1991|Target_7989
chr22	30186457	30186537	+	Target_1992|Target_7990
chr22	30188421	30188524	+	Target_1993|Target_7991
chr22	30189348	30189479	+	Target_1994|Target_7992
chr22	30189565	30189665	+	Target_1995|Target_7993
chr22	30196979	30197099	+	Target_1996|Target_7994
chr22	30197982	30198197	+	Target_1997|Target_7995
chr22	30200626	30200819	+	Target_1998|Target_7996
chr22	30202204	30202279	+	Target_1999|Target_7997
chr22	30202473	30202542	+	Target_2000|Target_7998
chr22	30202785	30202893	+	Target_2001|Target_7999
chr22	30204099	30204174	+	Target_2002|Target_8000
chr22	30209418	30209531	+	Target_2003|Target_8001
chr22	30210645	30210756	+	Target_2004|Target_8002
chr22	30211994	30212062	+	Target_2005|Target_8003
chr22	30218323	30218453	+	Target_8004|Target_2006
chr22	30221075	30221246	+	Target_2007|Target_8005
chr22	30221610	30221769	+	Target_2008
chr22	30228233	30228331	+	Target_2009|Target_8006
chr22	30234166	30234293	+	Target_2010|Target_8007
chr22	30279157	30279348	+	Target_2652|Target_2671|Target_5632
chr22	30353024	30353077	+	Target_2653|Target_2672|Target_5633
chr22	30366964	30367051	+	Target_2654|Target_2673|Target_5634
chr22	30374430	30374520	+	Target_2655|Target_2674|Target_5635
chr22	30374924	30375041	+	Target_2656|Target_2675|Target_5636
chr22	30384468	30384551	+	Target_2657|Target_2676|Target_5637
chr22	30387492	30387659	+	Target_2658|Target_2677|Target_5638
chr22	30394749	30394846	+	Target_2659|Target_2678|Target_5639
chr22	30398868	30398982	+	Target_2660|Target_2679|Target_5640
chr22	30403102	30403308	+	Target_2661|Target_2680|Target_5641
chr22	30403889	30404021	+	Target_2662|Target_2681|Target_5642
chr22	30405006	30405118	+	Target_2663|Target_2682|Target_5643
chr22	30408356	30408552	+	Target_2664|Target_2683|Target_5644
chr22	30409344	30409530	+	Target_2665|Target_2684|Target_5645
chr22	30412516	30412687	+	Target_2666|Target_2685|Target_5646
chr22	30413915	30414061	+	Target_2667|Target_2686|Target_5647
chr22	30415468	30416873	+	Target_2668|Target_2687|Target_5648
chr22	30418017	30418128	+	Target_5649
chr22	30418597	30418686	+	Target_2669|Target_2688|Target_5650
chr22	30419445	30419472	+	Target_2689
chr22	30421618	30426857	+	Target_2670|Target_2690|Target_5651
chr22	30476452	30476480	+	Target_1684
chr22	30489904	30489992	+	Target_1685
chr22	30494840	30494982	+	Target_1686
chr22	30499425	30499489	+	Target_1687
chr22	30500389	30500426	+	Target_1688
chr22	30507784	30507805	+	Target_1689
chr22	30508484	30508511	+	Target_1690
chr22	30514968	30515036	+	Target_1691
chr22	30517620	30517778	+	Target_1692
chr22	30517952	30518203	+	Target_1693
chr22	30572051	30573062	+	Target_1694
chr22	30636435	30640050	+	Target_2499|Target_7371
chr22	30640743	30640922	+	Target_2500
chr22	30642665	30642840	+	Target_2501|Target_7372
chr22	30658818	30660453	+	Target_5693
chr22	30660990	30661133	+	Target_5694
chr22	30662754	30662829	+	Target_5695
chr22	30681106	30681677	+	Target_7339
chr22	30681820	30681915	+	Target_7340
chr22	30682004	30682087	+	Target_7341
chr22	30682251	30682365	+	Target_7342
chr22	30682813	30682937	+	Target_7343
chr22	30683143	30683276	+	Target_7344
chr22	30683361	30683549	+	Target_7345
chr22	30684694	30684765	+	Target_7346
chr22	30685373	30685616	+	Target_7347
chr22	30687978	30688840	+	Target_6402|Target_6872
chr22	30689639	30689794	+	Target_6403|Target_6873
chr22	30689909	30690099	+	Target_6404|Target_6874
chr22	30690784	30690850	+	Target_6405|Target_6875
chr22	30690929	30691044	+	Target_6406|Target_6876
chr22	30691725	30691832	+	Target_6407|Target_6877
chr22	30695432	30695540	+	Target_6408|Target_6878
chr22	30700519	30700640	+	Target_6409|Target_6879
chr22	30722661	30722955	+	Target_6410|Target_6880
chr22	30727976	30730684	+	Target_4339|Target_7495
chr22	30731455	30731527	+	Target_4340|Target_7496
chr22	30731640	30731742	+	Target_4341|Target_7497
chr22	30733014	30733169	+	Target_4342|Target_7498
chr22	30733678	30733886	+	Target_4343|Target_7499
chr22	30734777	30735023	+	Target_4344|Target_7500
chr22	30735118	30735240	+	Target_4345|Target_7501
chr22	30736184	30736370	+	Target_4346|Target_7502
chr22	30736683	30736801	+	Target_4347|Target_7503
chr22	30737680	30737874	+	Target_4348|Target_7504
chr22	30738188	30738339	+	Target_4349|Target_7505
chr22	30738793	30738868	+	Target_4350|Target_7506
chr22	30740921	30741179	+	Target_7507|Target_4351
chr22	30742300	30742508	+	Target_4352|Target_7508
chr22	30748939	30749061	+	Target_4353|Target_7509
chr22	30752626	30753121	+	Target_7348|Target_4354|Target_7510
chr22	30757949	30758103	+	Target_7349
chr22	30761978	30762237	+	Target_7350
chr22	30764799	30772009	+	Target_8460|Target_7351|Target_7352|Target_7353|Target_7354|Target_7355|Target_7356|Target_7357
chr22	30772247	30772336	+	Target_7358
chr22	30772421	30772818	+	Target_7359
chr22	30773499	30773894	+	Target_8461
chr22	30774802	30775611	+	Target_7227
chr22	30775699	30775802	+	Target_7228
chr22	30776050	30776194	+	Target_7229
chr22	30776270	30776390	+	Target_7230
chr22	30780327	30780484	+	Target_7231
chr22	30781892	30781978	+	Target_7232
chr22	30782058	30782130	+	Target_7233
chr22	30782604	30782748	+	Target_7234
chr22	30783017	30783302	+	Target_7235
chr22	30792929	30793159	+	Target_1144|Target_412|Target_5839
chr22	30795631	30795707	+	Target_1145|Target_413|Target_5840
chr22	30802330	30802374	+	Target_1146|Target_414|Target_5841
chr22	30803083	30803143	+	Target_415|Target_5842
chr22	30803403	30803592	+	Target_416|Target_5843
chr22	30805175	30805271	+	Target_1147|Target_417|Target_5844
chr22	30805414	30805475	+	Target_1148|Target_418|Target_5845
chr22	30806584	30806668	+	Target_1149|Target_419|Target_5846
chr22	30811747	30811854	+	Target_1150|Target_420|Target_5847
chr22	30811936	30812076	+	Target_1151|Target_421|Target_5848
chr22	30812222	30812964	+	Target_1152|Target_422|Target_5849
chr22	30818265	30821291	+	Target_1153|Target_423
chr22	30821610	30821934	+	Target_1369|Target_7172
chr22	30822704	30822832	+	Target_1370|Target_7173
chr22	30823157	30823390	+	Target_1371
chr22	30824448	30825041	+	Target_1372|Target_7174
chr22	30855215	30856129	+	Target_4631
chr22	30857296	30857466	+	Target_4632
chr22	30857541	30857681	+	Target_4633
chr22	30858072	30858179	+	Target_4634
chr22	30860806	30860890	+	Target_4635
chr22	30862320	30862381	+	Target_4636
chr22	30862968	30863064	+	Target_4637
chr22	30864494	30864683	+	Target_4638
chr22	30866005	30866065	+	Target_4639
chr22	30866198	30866242	+	Target_4640
chr22	30866493	30866569	+	Target_4641
chr22	30867891	30868034	+	Target_4642
chr22	30877276	30877743	+	Target_4147
chr22	30884897	30886233	+	Target_4407|Target_8298
chr22	30887559	30887729	+	Target_4408|Target_8299
chr22	30887820	30887960	+	Target_4409|Target_8300
chr22	30888035	30888142	+	Target_4410|Target_8301
chr22	30888460	30888544	+	Target_4411|Target_8302
chr22	30890136	30890197	+	Target_4412|Target_8303
chr22	30890852	30890948	+	Target_4413|Target_8304
chr22	30891240	30891429	+	Target_4414|Target_8305
chr22	30891569	30891629	+	Target_4415|Target_8306
chr22	30891914	30891958	+	Target_4416|Target_8307
chr22	30899663	30899739	+	Target_4417|Target_8308
chr22	30901544	30901698	+	Target_4418|Target_8309
chr22	30920916	30921096	+	Target_1216
chr22	30921336	30921506	+	Target_1217
chr22	30921597	30921737	+	Target_1218
chr22	30921812	30921919	+	Target_1219
chr22	30925073	30925157	+	Target_1220
chr22	30925275	30925336	+	Target_1221
chr22	30927889	30927985	+	Target_1222
chr22	30928511	30928700	+	Target_1223
chr22	30928783	30928843	+	Target_1224
chr22	30929982	30930026	+	Target_1225
chr22	30934813	30934889	+	Target_1226
chr22	30942615	30942669	+	Target_1227
chr22	30950623	30952080	+	Target_3474
chr22	30953248	30953388	+	Target_3475
chr22	30954246	30954375	+	Target_3476
chr22	30960811	30960876	+	Target_3477
chr22	30972611	30973116	+	Target_5336|Target_7117|Target_8258
chr22	30974823	30974985	+	Target_5337|Target_7118|Target_8259
[truncated: 2,778 more rows]
