# Supplementary material for: Affected Kindred Analysis of Human X Chromosome Exomes to Identify Novel X-Linked Intellectual Disability Genes
Source: PLoS One. 2015 Feb 13;10(2):e0116454. doi: 10.1371/journal.pone.0116454 (PMC4332666; doi:10.1371/journal.pone.0116454)
Supplement: S2 File — is a compressed file providing a collection of bash-based and R-based scripts that were written and run to process and analyze our XLID study cohort. The scripts provided assume that short-read alignment has already been performed, including quality correction steps. These scripts will run data processing and analysis for a test cohort, as well as comparison analyses with other public databases. (ZIP) [file pone.0116454.s006.zip › Sib-PairCross-CohortFilter_scripts/interval_lists/chr2_Targets.interval_list]

@HD	VN:1.0	SO:coordinate
@SQ	SN:chr1	LN:249250621
@SQ	SN:chr2	LN:243199373
@SQ	SN:chr3	LN:198022430
@SQ	SN:chr4	LN:191154276
@SQ	SN:chr5	LN:180915260
@SQ	SN:chr6	LN:171115067
@SQ	SN:chr7	LN:159138663
@SQ	SN:chr8	LN:146364022
@SQ	SN:chr9	LN:141213431
@SQ	SN:chr10	LN:135534747
@SQ	SN:chr11	LN:135006516
@SQ	SN:chr12	LN:133851895
@SQ	SN:chr13	LN:115169878
@SQ	SN:chr14	LN:107349540
@SQ	SN:chr15	LN:102531392
@SQ	SN:chr16	LN:90354753
@SQ	SN:chr17	LN:81195210
@SQ	SN:chr18	LN:78077248
@SQ	SN:chr19	LN:59128983
@SQ	SN:chr20	LN:63025520
@SQ	SN:chr21	LN:48129895
@SQ	SN:chr22	LN:51304566
@SQ	SN:chrX	LN:155270560
@SQ	SN:chrY	LN:59373566
@SQ	SN:chrM	LN:16571
@SQ	SN:chr1_gl000191_random	LN:106433
@SQ	SN:chr1_gl000192_random	LN:547496
@SQ	SN:chr4_gl000193_random	LN:189789
@SQ	SN:chr4_gl000194_random	LN:191469
@SQ	SN:chr7_gl000195_random	LN:182896
@SQ	SN:chr8_gl000196_random	LN:38914
@SQ	SN:chr8_gl000197_random	LN:37175
@SQ	SN:chr9_gl000198_random	LN:90085
@SQ	SN:chr9_gl000199_random	LN:169874
@SQ	SN:chr9_gl000200_random	LN:187035
@SQ	SN:chr9_gl000201_random	LN:36148
@SQ	SN:chr11_gl000202_random	LN:40103
@SQ	SN:chr17_gl000203_random	LN:37498
@SQ	SN:chr17_gl000204_random	LN:81310
@SQ	SN:chr17_gl000205_random	LN:174588
@SQ	SN:chr17_gl000206_random	LN:41001
@SQ	SN:chr18_gl000207_random	LN:4262
@SQ	SN:chr19_gl000208_random	LN:92689
@SQ	SN:chr19_gl000209_random	LN:159169
@SQ	SN:chr21_gl000210_random	LN:27682
@SQ	SN:chrUn_gl000211	LN:166566
@SQ	SN:chrUn_gl000212	LN:186858
@SQ	SN:chrUn_gl000213	LN:164239
@SQ	SN:chrUn_gl000214	LN:137718
@SQ	SN:chrUn_gl000215	LN:172545
@SQ	SN:chrUn_gl000216	LN:172294
@SQ	SN:chrUn_gl000217	LN:172149
@SQ	SN:chrUn_gl000218	LN:161147
@SQ	SN:chrUn_gl000219	LN:179198
@SQ	SN:chrUn_gl000220	LN:161802
@SQ	SN:chrUn_gl000221	LN:155397
@SQ	SN:chrUn_gl000222	LN:186861
@SQ	SN:chrUn_gl000223	LN:180455
@SQ	SN:chrUn_gl000224	LN:179693
@SQ	SN:chrUn_gl000225	LN:211173
@SQ	SN:chrUn_gl000226	LN:15008
@SQ	SN:chrUn_gl000227	LN:128374
@SQ	SN:chrUn_gl000228	LN:129120
@SQ	SN:chrUn_gl000229	LN:19913
@SQ	SN:chrUn_gl000230	LN:43691
@SQ	SN:chrUn_gl000231	LN:27386
@SQ	SN:chrUn_gl000232	LN:40652
@SQ	SN:chrUn_gl000233	LN:45941
@SQ	SN:chrUn_gl000234	LN:40531
@SQ	SN:chrUn_gl000235	LN:34474
@SQ	SN:chrUn_gl000236	LN:41934
@SQ	SN:chrUn_gl000237	LN:45867
@SQ	SN:chrUn_gl000238	LN:39939
@SQ	SN:chrUn_gl000239	LN:33824
@SQ	SN:chrUn_gl000240	LN:41933
@SQ	SN:chrUn_gl000241	LN:42152
@SQ	SN:chrUn_gl000242	LN:43523
@SQ	SN:chrUn_gl000243	LN:43341
@SQ	SN:chrUn_gl000244	LN:39929
@SQ	SN:chrUn_gl000245	LN:36651
@SQ	SN:chrUn_gl000246	LN:38154
@SQ	SN:chrUn_gl000247	LN:36422
@SQ	SN:chrUn_gl000248	LN:39786
@SQ	SN:chrUn_gl000249	LN:38502
@PG	ID:bowtie2	PN:bowtie2	VN:2.0.0-beta7
@PG	ID:1	PN:IntervalListTools	CL:net.sf.picard.util.IntervalListTools INPUT=[/md1/Tejasvi_scripts/XLID_scripts/run_gatk/chr7_Targets.interval_list] OUTPUT=/md1/Tejasvi_output/XLID_projects/1000G/chr7_Targets.interval_list UNIQUE=true SORT=true PADDING=0 VERBOSITY=INFO QUIET=false VALIDATION_STRINGENCY=STRICT COMPRESSION_LEVEL=5 MAX_RECORDS_IN_RAM=500000 CREATE_INDEX=false CREATE_MD5_FILE=false
@PG	ID:2	PN:IntervalListTools	CL:net.sf.picard.util.IntervalListTools INPUT=[chr2_Targets.interval_list] OUTPUT=chr2_Targets.interval_list UNIQUE=true SORT=true PADDING=0 VERBOSITY=INFO QUIET=false VALIDATION_STRINGENCY=STRICT COMPRESSION_LEVEL=5 MAX_RECORDS_IN_RAM=500000 CREATE_INDEX=false CREATE_MD5_FILE=false
chr2	38813	41627	+	Target_25412
chr2	45439	46588	+	Target_25413
chr2	218135	219001	+	Target_14467|Target_5314
chr2	224863	224920	+	Target_14468
chr2	229965	230044	+	Target_14469|Target_5315
chr2	231022	231191	+	Target_14470|Target_5316
chr2	233100	233229	+	Target_14471|Target_5317
chr2	234159	234272	+	Target_14472|Target_5318
chr2	247537	247602	+	Target_14473|Target_5319
chr2	249730	249844	+	Target_14474|Target_5320
chr2	253004	253115	+	Target_14475|Target_5321
chr2	263983	264068	+	Target_14476|Target_5322
chr2	264868	265007	+	Target_13499|Target_16012|Target_20205|Target_218
chr2	271865	271939	+	Target_13500|Target_16013|Target_20206|Target_219
chr2	272036	272481	+	Target_20207|Target_16014|Target_220|Target_13501|Target_20208
chr2	275139	275201	+	Target_13502|Target_16015|Target_20209
chr2	276979	277085	+	Target_13503|Target_16016|Target_20210
chr2	277226	278282	+	Target_13504|Target_16017|Target_20211
chr2	279560	280152	+	Target_27291
chr2	283110	283175	+	Target_27292
chr2	286122	286203	+	Target_27293
chr2	286289	286343	+	Target_27294
chr2	287582	287892	+	Target_27295
chr2	288012	288308	+	Target_27296
chr2	667972	669675	+	Target_10560
chr2	669756	669850	+	Target_10561
chr2	672807	672862	+	Target_10562
chr2	675509	675630	+	Target_10563
chr2	677288	677439	+	Target_10564
chr2	779836	780588	+	Target_11535
chr2	806036	806257	+	Target_11536
chr2	849657	849896	+	Target_11537
chr2	863803	864112	+	Target_11538
chr2	946553	946754	+	Target_15679
chr2	1079203	1079341	+	Target_15680
chr2	1093881	1093938	+	Target_15681
chr2	1094038	1094096	+	Target_15682
chr2	1133307	1133351	+	Target_15683
chr2	1133453	1133495	+	Target_15684
chr2	1161233	1161321	+	Target_15685
chr2	1168777	1168869	+	Target_15686
chr2	1204788	1204916	+	Target_15687
chr2	1241659	1241789	+	Target_15688
chr2	1243509	1243548	+	Target_15689
chr2	1251098	1251215	+	Target_15690
chr2	1263141	1263213	+	Target_15691
chr2	1271136	1271343	+	Target_15692
chr2	1312265	1312358	+	Target_15693
chr2	1320036	1320147	+	Target_15694
chr2	1371114	1371384	+	Target_15695
chr2	1417232	1417322	+	Target_14274|Target_27956|Target_10646|Target_8243
chr2	1418179	1418274	+	Target_10647|Target_13475|Target_14275|Target_20242|Target_27957|Target_8244
chr2	1426816	1426901	+	Target_10648|Target_13476|Target_14276|Target_20243|Target_27958|Target_8245
chr2	1437209	1437379	+	Target_10649|Target_13477|Target_14277|Target_20244|Target_27959|Target_8246
chr2	1440023	1440156	+	Target_10650|Target_13478|Target_14278|Target_20245|Target_27960|Target_8247
chr2	1457465	1457595	+	Target_10651|Target_13479|Target_14279|Target_20246|Target_27961|Target_8248
chr2	1459847	1460054	+	Target_10652|Target_13480|Target_14280|Target_20247|Target_27962|Target_8249
chr2	1480857	1481376	+	Target_10653|Target_14281|Target_20248|Target_27963|Target_8250
chr2	1488367	1488626	+	Target_10654|Target_13481|Target_14282|Target_20249|Target_27964|Target_8251
chr2	1491592	1491763	+	Target_10655|Target_13482|Target_20250|Target_27965
chr2	1497573	1497811	+	Target_10656|Target_13483|Target_14283|Target_20251|Target_27966|Target_8252
chr2	1499760	1499969	+	Target_10657|Target_13484|Target_14284|Target_20252|Target_27967|Target_8253
chr2	1500366	1500537	+	Target_10658|Target_13485|Target_14285|Target_20253|Target_27968|Target_8254
chr2	1507719	1507851	+	Target_10659|Target_13486|Target_14286|Target_27969|Target_8255
chr2	1520654	1520754	+	Target_10660|Target_13487|Target_14287|Target_20254|Target_27970|Target_8256
chr2	1544365	1544495	+	Target_10661|Target_13488|Target_14288|Target_20255|Target_27971|Target_8257
chr2	1546192	1546499	+	Target_10662|Target_13489|Target_14289|Target_20256|Target_27972|Target_8258
chr2	1635658	1638095	+	Target_10344
chr2	1639179	1639293	+	Target_10345
chr2	1642617	1642750	+	Target_10346
chr2	1643073	1643194	+	Target_10347
chr2	1647139	1647348	+	Target_10348
chr2	1648389	1648524	+	Target_10349
chr2	1651943	1653447	+	Target_10350
chr2	1657399	1657557	+	Target_10351
chr2	1658171	1658280	+	Target_10352
chr2	1664652	1664809	+	Target_10353
chr2	1665843	1665956	+	Target_10354
chr2	1667376	1667535	+	Target_10355
chr2	1668729	1668846	+	Target_10356
chr2	1669985	1670258	+	Target_10357
chr2	1677414	1677584	+	Target_10358
chr2	1680698	1680816	+	Target_10359
chr2	1683964	1684134	+	Target_10360
chr2	1687427	1687499	+	Target_10361
chr2	1687851	1687923	+	Target_10362
chr2	1691403	1691475	+	Target_10363
chr2	1695699	1695771	+	Target_10364
chr2	1696834	1696906	+	Target_10365
chr2	1748027	1748291	+	Target_10366
chr2	1792884	1795779	+	Target_8697
chr2	1796092	1796236	+	Target_8698
chr2	1805467	1805571	+	Target_8699
chr2	1812847	1812939	+	Target_8700
chr2	1842920	1843142	+	Target_8701
chr2	1844531	1844615	+	Target_8702
chr2	1855412	1855475	+	Target_8703
chr2	1890310	1890379	+	Target_8704
chr2	1891259	1891381	+	Target_8705
chr2	1893012	1893249	+	Target_8706
chr2	1895808	1896059	+	Target_8707
chr2	1906851	1907066	+	Target_8708
chr2	1914011	1914119	+	Target_8709
chr2	1915791	1915882	+	Target_8710
chr2	1920976	1921111	+	Target_8711
chr2	1926063	1927035	+	Target_8712
chr2	1946753	1947106	+	Target_8713
chr2	1982936	1982999	+	Target_8714
chr2	1983292	1983326	+	Target_8715
chr2	1983494	1983549	+	Target_8716
chr2	2000962	2001119	+	Target_8717
chr2	2057749	2057895	+	Target_8718
chr2	2176643	2176760	+	Target_8719
chr2	2288175	2288275	+	Target_8720
chr2	2323003	2323155	+	Target_2852
chr2	2327790	2330880	+	Target_2853
chr2	2334738	2335045	+	Target_8721
chr2	3192740	3193279	+	Target_10565
chr2	3196184	3196352	+	Target_10566
chr2	3197769	3197937	+	Target_10567
chr2	3200651	3200788	+	Target_10568
chr2	3217919	3218019	+	Target_10569
chr2	3261069	3261226	+	Target_10570
chr2	3341787	3341920	+	Target_10571
chr2	3358320	3358404	+	Target_10572
chr2	3381418	3381653	+	Target_10573
chr2	3383445	3383647	+	Target_14187
chr2	3391390	3392441	+	Target_14188
chr2	3405547	3405664	+	Target_14189
chr2	3425651	3425765	+	Target_14190
chr2	3428295	3428434	+	Target_14191
chr2	3447549	3447662	+	Target_14192
chr2	3461391	3461464	+	Target_14193
chr2	3464033	3464107	+	Target_14194
chr2	3469367	3469466	+	Target_14195
chr2	3481465	3481566	+	Target_14196
chr2	3482616	3482704	+	Target_14197
chr2	3482989	3483342	+	Target_14198
chr2	3501689	3502853	+	Target_8776
chr2	3504584	3504764	+	Target_8777
chr2	3517627	3517747	+	Target_8778
chr2	3523138	3523350	+	Target_8779
chr2	3592690	3593461	+	Target_14569
chr2	3595520	3595645	+	Target_14570
chr2	3596229	3596314	+	Target_14571
chr2	3596647	3596702	+	Target_14572
chr2	3597962	3598062	+	Target_14573
chr2	3599733	3599898	+	Target_14574
chr2	3604378	3604494	+	Target_14575
chr2	3605722	3605940	+	Target_14576
chr2	3605975	3606588	+	Target_26759|Target_26762|Target_26764
chr2	3606993	3607319	+	Target_26765|Target_26760
chr2	3608906	3609340	+	Target_26761|Target_26763|Target_26766
chr2	3622852	3622940	+	Target_23955
chr2	3623181	3623274	+	Target_23956
chr2	3623406	3623478	+	Target_23957
chr2	3624076	3624220	+	Target_23958
chr2	3625299	3625364	+	Target_23959
chr2	3627699	3627850	+	Target_23960
chr2	3628394	3628509	+	Target_23961
chr2	3642421	3642758	+	Target_14336|Target_28435|Target_28440|Target_28446|Target_5502|Target_9390
chr2	3649495	3649613	+	Target_28426
chr2	3651142	3651251	+	Target_28427
chr2	3651904	3652060	+	Target_14337|Target_28428|Target_28436|Target_28441|Target_28447|Target_5503|Target_9391
chr2	3653641	3653833	+	Target_28452|Target_28457|Target_28463|Target_28467
chr2	3660900	3660972	+	Target_14338|Target_28429|Target_28442|Target_28458|Target_28468|Target_5504|Target_9392
chr2	3673603	3673682	+	Target_14339
chr2	3685122	3685194	+	Target_14340|Target_28430|Target_28448|Target_28453|Target_28459|Target_5505|Target_9393
chr2	3687867	3687921	+	Target_14341|Target_28431|Target_28437|Target_28443|Target_28449|Target_28454|Target_28460|Target_28464|Target_28469|Target_5506|Target_9394
chr2	3688829	3689022	+	Target_5507
chr2	3691033	3691129	+	Target_14342|Target_28432|Target_28438|Target_28444|Target_28450|Target_28455|Target_28461|Target_28465|Target_28470|Target_5508|Target_9395
chr2	3691316	3692234	+	Target_14343|Target_28433|Target_28439|Target_28445|Target_28451|Target_28456|Target_28462|Target_28466|Target_28471|Target_5509|Target_9396
chr2	3705785	3705884	+	Target_7846
chr2	3718685	3718780	+	Target_7847
chr2	3721664	3721715	+	Target_7848
chr2	3726057	3726145	+	Target_7849
chr2	3727458	3727584	+	Target_7850
chr2	3729223	3729303	+	Target_7851
chr2	3730531	3730664	+	Target_7852
chr2	3743306	3743462	+	Target_7853
chr2	3743864	3743938	+	Target_7854
chr2	3744937	3745046	+	Target_7855
chr2	3749101	3749226	+	Target_7856
chr2	3749952	3750260	+	Target_7857
chr2	4005244	4006531	+	Target_616
chr2	4007505	4008146	+	Target_617
chr2	4021134	4021622	+	Target_618
chr2	4675807	4677980	+	Target_73
chr2	4682483	4682649	+	Target_74
chr2	4698902	4699119	+	Target_75
chr2	4700102	4700163	+	Target_76
chr2	4703755	4703812	+	Target_77
chr2	5832798	5841517	+	Target_5869
chr2	6072818	6073053	+	Target_5408
chr2	6108717	6120350	+	Target_5409
chr2	6122109	6122204	+	Target_5405
chr2	6122429	6122989	+	Target_5406
chr2	6125556	6128364	+	Target_5407
chr2	6869299	6869794	+	Target_26635
chr2	6870780	6870875	+	Target_26636
chr2	6871286	6872392	+	Target_26637
chr2	6872826	6872935	+	Target_26638
chr2	6876753	6876846	+	Target_26639
chr2	6910209	6910442	+	Target_26640
chr2	6980683	6980809	+	Target_28478
chr2	6988439	6990104	+	Target_28482|Target_28487
chr2	6990780	6991814	+	Target_28492|Target_28483|Target_28488
chr2	7001314	7001516	+	Target_28479|Target_28484|Target_28489|Target_28493
chr2	7003594	7003709	+	Target_28480|Target_28485|Target_28490|Target_28494
chr2	7005152	7005950	+	Target_28481|Target_28486|Target_28495
chr2	7006556	7006766	+	Target_28491
chr2	7017795	7018277	+	Target_23335
chr2	7023501	7023663	+	Target_23336
chr2	7027065	7027295	+	Target_23337
chr2	7030306	7030456	+	Target_23338
chr2	7033801	7033834	+	Target_23339
chr2	7035908	7038363	+	Target_23340
chr2	7052406	7053795	+	Target_78
chr2	7054323	7054481	+	Target_79
chr2	7055953	7056098	+	Target_80
chr2	7056980	7057355	+	Target_81
chr2	7057522	7057753	+	Target_13019
chr2	7058532	7058813	+	Target_82
chr2	7081078	7081278	+	Target_13020
chr2	7137046	7137192	+	Target_13021
chr2	7154584	7154689	+	Target_13022
chr2	7154842	7154903	+	Target_13023
chr2	7160603	7160811	+	Target_13024
chr2	7164499	7164647	+	Target_13025
chr2	7170256	7170346	+	Target_13026
chr2	7179759	7184309	+	Target_13027
chr2	7561391	7561518	+	Target_26767
chr2	7566981	7567150	+	Target_26768
chr2	7568518	7568587	+	Target_26769
chr2	7570310	7570424	+	Target_26770
chr2	7586010	7586087	+	Target_26771
chr2	7590014	7590381	+	Target_26772
chr2	8062555	8064479	+	Target_8182
chr2	8108275	8108410	+	Target_8183
chr2	8116839	8116945	+	Target_8184
chr2	8147900	8148889	+	Target_64
chr2	8200477	8200535	+	Target_65
chr2	8427467	8427688	+	Target_66
chr2	8434741	8434816	+	Target_67
chr2	8434903	8435009	+	Target_68
chr2	8436969	8437073	+	Target_69
chr2	8439805	8439923	+	Target_70
chr2	8464671	8464814	+	Target_71
chr2	8468363	8468549	+	Target_72
chr2	8822112	8822643	+	Target_14255
chr2	8822972	8823036	+	Target_14256
chr2	8823814	8824583	+	Target_14257
chr2	8868986	8872112	+	Target_5206
chr2	8873573	8873810	+	Target_5207
chr2	8874784	8874883	+	Target_5208
chr2	8876997	8877129	+	Target_5209
chr2	8887274	8887331	+	Target_5210
chr2	8888016	8888130	+	Target_5211
chr2	8890241	8890465	+	Target_5212
chr2	8891595	8891774	+	Target_5213
chr2	8910799	8910962	+	Target_5214
chr2	8916877	8917022	+	Target_5215
chr2	8918768	8918857	+	Target_5216
chr2	8919025	8919269	+	Target_5217
chr2	8919803	8919944	+	Target_5218
chr2	8925870	8926160	+	Target_5219
chr2	8926335	8926487	+	Target_5220
chr2	8928776	8928942	+	Target_5221
chr2	8930009	8930189	+	Target_5222
chr2	8931189	8931354	+	Target_5223
chr2	8933939	8934117	+	Target_5224
chr2	8936900	8936999	+	Target_5225
chr2	8938331	8938430	+	Target_5226
chr2	8940529	8940628	+	Target_5227
chr2	8943059	8943257	+	Target_5228
chr2	8946400	8946499	+	Target_5229
chr2	8952524	8952623	+	Target_5230
chr2	8953366	8953465	+	Target_5231
chr2	8957747	8957846	+	Target_5232
chr2	8958824	8958923	+	Target_5233
chr2	8967115	8967259	+	Target_5234
chr2	8977609	8977755	+	Target_5235
chr2	8996700	8999034	+	Target_2499
chr2	9000742	9000894	+	Target_2500
chr2	9002719	9002852	+	Target_2501
chr2	9004299	9004364	+	Target_2502
chr2	9008575	9008679	+	Target_2503
chr2	9013237	9013430	+	Target_2504
chr2	9017159	9017343	+	Target_2505
chr2	9022640	9022695	+	Target_2506
chr2	9028147	9028203	+	Target_2507
chr2	9048750	9048846	+	Target_2508
chr2	9083315	9083393	+	Target_2509
chr2	9098625	9098771	+	Target_2510
chr2	9143668	9143876	+	Target_2511
chr2	9346893	9347359	+	Target_15065|Target_8273
chr2	9419445	9419518	+	Target_15066|Target_8274
chr2	9437428	9437574	+	Target_15067|Target_8275
chr2	9458652	9458727	+	Target_15068|Target_8276
chr2	9460416	9460466	+	Target_15069|Target_8277
chr2	9463249	9463379	+	Target_15070|Target_8278
chr2	9467954	9468040	+	Target_15071|Target_8279
chr2	9474866	9474942	+	Target_15072|Target_8280
chr2	9475221	9475308	+	Target_15073|Target_8281
chr2	9484660	9484764	+	Target_15074|Target_8282
chr2	9484859	9484929	+	Target_15075|Target_8283
chr2	9490936	9491024	+	Target_15076|Target_8284
chr2	9496175	9496224	+	Target_15077|Target_8285
chr2	9496307	9496474	+	Target_15078|Target_8286
chr2	9498884	9499018	+	Target_15079|Target_8287
chr2	9508553	9508648	+	Target_15080|Target_8288
chr2	9514883	9515073	+	Target_15081|Target_8289
chr2	9517036	9517122	+	Target_15082|Target_8290
chr2	9519072	9519188	+	Target_15083|Target_8291
chr2	9520869	9520937	+	Target_15084|Target_8292
chr2	9525373	9525487	+	Target_15085|Target_8293
chr2	9528422	9528675	+	Target_15086|Target_8294
chr2	9531190	9531325	+	Target_8295
chr2	9533610	9533776	+	Target_15087|Target_8296
chr2	9540151	9540201	+	Target_15088|Target_8297
chr2	9540870	9540959	+	Target_15089|Target_8298
chr2	9541402	9541525	+	Target_15090|Target_8299
chr2	9543381	9545812	+	Target_15091|Target_8300
chr2	9545814	9547034	+	Target_24892|Target_4211
chr2	9547577	9547727	+	Target_4212
chr2	9548241	9548334	+	Target_24893|Target_4213
chr2	9552397	9552534	+	Target_24894|Target_4214
chr2	9554306	9554385	+	Target_24895|Target_4215
chr2	9558754	9558861	+	Target_24896|Target_4216
chr2	9563501	9563643	+	Target_24897|Target_4217
chr2	9563867	9563952	+	Target_5334
chr2	9568893	9568957	+	Target_5335
chr2	9570051	9570149	+	Target_5336
chr2	9570880	9571009	+	Target_5337
chr2	9572639	9572817	+	Target_5338
chr2	9573999	9574089	+	Target_5339
chr2	9576339	9576490	+	Target_5340
chr2	9580619	9580795	+	Target_5341
chr2	9581946	9582105	+	Target_5342
chr2	9583643	9583790	+	Target_5343
chr2	9588326	9588479	+	Target_5344
chr2	9593041	9593150	+	Target_5345
chr2	9595787	9595886	+	Target_5346
chr2	9597061	9597156	+	Target_5347
chr2	9599659	9599747	+	Target_5348
chr2	9607835	9607905	+	Target_5349
chr2	9611471	9611568	+	Target_5350
chr2	9613044	9613227	+	Target_5351
chr2	9614669	9614776	+	Target_27301
chr2	9616115	9616168	+	Target_27302
chr2	9618350	9618499	+	Target_27303
chr2	9621414	9621576	+	Target_27304
chr2	9624560	9624679	+	Target_27305
chr2	9628275	9628591	+	Target_27306
chr2	9629410	9630647	+	Target_2032
chr2	9631229	9631280	+	Target_2033
chr2	9633026	9633115	+	Target_2034
chr2	9633875	9633954	+	Target_2035
chr2	9634765	9634896	+	Target_2036
chr2	9637242	9637377	+	Target_2037
chr2	9642301	9642405	+	Target_2038
chr2	9645294	9645494	+	Target_2039
chr2	9650107	9650260	+	Target_2040
chr2	9658029	9658118	+	Target_2041
chr2	9658231	9658376	+	Target_2042
chr2	9661331	9661445	+	Target_2043
chr2	9663377	9663467	+	Target_2044
chr2	9666239	9666373	+	Target_2045
chr2	9667914	9668083	+	Target_2046
chr2	9675962	9676051	+	Target_2047
chr2	9676826	9676957	+	Target_2048
chr2	9683281	9683414	+	Target_2049
chr2	9695637	9695917	+	Target_2050
chr2	9724105	9725474	+	Target_3530
chr2	9727542	9727638	+	Target_3531
chr2	9728293	9728457	+	Target_3532
chr2	9731520	9731644	+	Target_3533
chr2	9770287	9770663	+	Target_3534
chr2	9771069	9771106	+	Target_3535
chr2	9983570	9983688	+	Target_10401
chr2	9985348	9985447	+	Target_10402
chr2	9989501	9989589	+	Target_10403
chr2	9991669	9991767	+	Target_10404
chr2	9994454	9994550	+	Target_10405
chr2	10008404	10008558	+	Target_10406
chr2	10015993	10016147	+	Target_10407
chr2	10022834	10022934	+	Target_10408
chr2	10044987	10045135	+	Target_10409
chr2	10050864	10051042	+	Target_10410
chr2	10051639	10051686	+	Target_10411
chr2	10053287	10053378	+	Target_10412
chr2	10059169	10059240	+	Target_10413
chr2	10059726	10059949	+	Target_10414
chr2	10073911	10074545	+	Target_10415
chr2	10091791	10091982	+	Target_1914
chr2	10095043	10095230	+	Target_1915
chr2	10098914	10098985	+	Target_1916
chr2	10101174	10101565	+	Target_1917
chr2	10102583	10102660	+	Target_1918
chr2	10104014	10104171	+	Target_1919
chr2	10104363	10104475	+	Target_1920
chr2	10105415	10105510	+	Target_1921
chr2	10126251	10126410	+	Target_1922
chr2	10130823	10130875	+	Target_1923
chr2	10132134	10132274	+	Target_1924
chr2	10133334	10133372	+	Target_1925
chr2	10136006	10136098	+	Target_1926
chr2	10136443	10136529	+	Target_1927
chr2	10139092	10139157	+	Target_1928
chr2	10140720	10142412	+	Target_1929
chr2	10183681	10183885	+	Target_10027
chr2	10183955	10184014	+	Target_3713
chr2	10184371	10184578	+	Target_3709
chr2	10186276	10186546	+	Target_10028|Target_3710|Target_3714
chr2	10187776	10188722	+	Target_10029|Target_3711|Target_3715
chr2	10192353	10194963	+	Target_10030|Target_3712|Target_3716
chr2	10196925	10199085	+	Target_26189
chr2	10206030	10206083	+	Target_26190
chr2	10220032	10220538	+	Target_26191
chr2	10262694	10263024	+	Target_3492|Target_11078
chr2	10263109	10263184	+	Target_11079|Target_3493
chr2	10263513	10263657	+	Target_11080|Target_3494
chr2	10263862	10263979	+	Target_11081|Target_3495
chr2	10264843	10264977	+	Target_11082|Target_3496
chr2	10267001	10267096	+	Target_11083|Target_3497
chr2	10267213	10267347	+	Target_11084|Target_3498
chr2	10268974	10269079	+	Target_11085|Target_3499
chr2	10269167	10269281	+	Target_11086|Target_3500
chr2	10269360	10271546	+	Target_11087|Target_3501
chr2	10281980	10282081	+	Target_15487
chr2	10282381	10282502	+	Target_15488
chr2	10332739	10332797	+	Target_23954
chr2	10350436	10350942	+	Target_15489
chr2	10443039	10443303	+	Target_3910
chr2	10443825	10444068	+	Target_17980
chr2	10536960	10537046	+	Target_17981|Target_3911
chr2	10548687	10548860	+	Target_17982
chr2	10559859	10560261	+	Target_17983|Target_3912
chr2	10563108	10563214	+	Target_17984|Target_3913
chr2	10566849	10567743	+	Target_17985|Target_3914
chr2	10580507	10580994	+	Target_276
chr2	10581634	10581849	+	Target_277
chr2	10581942	10582055	+	Target_278
chr2	10582137	10582300	+	Target_279
chr2	10583355	10583439	+	Target_280
chr2	10583615	10583697	+	Target_281
chr2	10583827	10583962	+	Target_282
chr2	10584220	10584393	+	Target_283
chr2	10584599	10584773	+	Target_284
chr2	10585056	10585175	+	Target_285
chr2	10585280	10585390	+	Target_286
chr2	10586839	10586975	+	Target_12065
chr2	10588246	10588453	+	Target_287
chr2	10710893	10712316	+	Target_21339
chr2	10717761	10717864	+	Target_21340
chr2	10729168	10729416	+	Target_21341
chr2	10729703	10729877	+	Target_21342
chr2	10740978	10741068	+	Target_21343
chr2	10742901	10743000	+	Target_21344
chr2	10743203	10743283	+	Target_21345
chr2	10747310	10747437	+	Target_21346
chr2	10784445	10784498	+	Target_21347
chr2	10794606	10794673	+	Target_21348
chr2	10797867	10798017	+	Target_21349
chr2	10799297	10799376	+	Target_21350
chr2	10803084	10803170	+	Target_21351
chr2	10807343	10807404	+	Target_21352
chr2	10808783	10808849	+	Target_21353
chr2	10811679	10811816	+	Target_21354
chr2	10813645	10813683	+	Target_21355
chr2	10815919	10815997	+	Target_21356
chr2	10822096	10822195	+	Target_21357
chr2	10824692	10824738	+	Target_21358
chr2	10829921	10830112	+	Target_21359
chr2	10861774	10861857	+	Target_2323|Target_25309
chr2	10862949	10863104	+	Target_2324|Target_25310
chr2	10866627	10866695	+	Target_2325|Target_25311
chr2	10894106	10894192	+	Target_2326|Target_25312
chr2	10904456	10904551	+	Target_2327|Target_25313
chr2	10908844	10908936	+	Target_2328|Target_25314
chr2	10911964	10912063	+	Target_2329|Target_25315
chr2	10912667	10912736	+	Target_2330|Target_25316
chr2	10914913	10915006	+	Target_2331|Target_25317
chr2	10915103	10915197	+	Target_2332|Target_25318
chr2	10917710	10917848	+	Target_25319
chr2	10918697	10918795	+	Target_2333|Target_25320
chr2	10922368	10922501	+	Target_2334|Target_25321
chr2	10923299	10925236	+	Target_2335|Target_25322|Target_7613|Target_7614
chr2	10927406	10927565	+	Target_7615
chr2	10928822	10928895	+	Target_7616
chr2	10929022	10929107	+	Target_7617
chr2	10929874	10930015	+	Target_7618
chr2	10930844	10930959	+	Target_7619
chr2	10931920	10932051	+	Target_7620
chr2	10933221	10933328	+	Target_7621
chr2	10937206	10937333	+	Target_7622
chr2	10937825	10937883	+	Target_7623
chr2	10942624	10942766	+	Target_7624
chr2	10952803	10952960	+	Target_7625
chr2	11052062	11054351	+	Target_1166
chr2	11239976	11240189	+	Target_27041
chr2	11245442	11245788	+	Target_27042
chr2	11246821	11246913	+	Target_27043
chr2	11260888	11261088	+	Target_27044
chr2	11263277	11263415	+	Target_27045
chr2	11264708	11264911	+	Target_27046
chr2	11268846	11269012	+	Target_27047
chr2	11269109	11269224	+	Target_27048
chr2	11272140	11272302	+	Target_27049
chr2	11273178	11273717	+	Target_20765
chr2	11280635	11280675	+	Target_20766
chr2	11284045	11284268	+	Target_20767
chr2	11286662	11286916	+	Target_20768
chr2	11295539	11295815	+	Target_3008
chr2	11300591	11300674	+	Target_3009
chr2	11300750	11300820	+	Target_3010
chr2	11304329	11304387	+	Target_3011
chr2	11312050	11312171	+	Target_3012
chr2	11315093	11315135	+	Target_3013
chr2	11317862	11318998	+	Target_3014
chr2	11321777	11323566	+	Target_11179
chr2	11332273	11332487	+	Target_11180
chr2	11332576	11332838	+	Target_11181
chr2	11333904	11333983	+	Target_11182
chr2	11334381	11334470	+	Target_11183
chr2	11335080	11335151	+	Target_11184
chr2	11337305	11337474	+	Target_11185
chr2	11337651	11337831	+	Target_11186
chr2	11338616	11338711	+	Target_11187
chr2	11338806	11338900	+	Target_11188
chr2	11341082	11341269	+	Target_11189
chr2	11341435	11341539	+	Target_11190
chr2	11342177	11342247	+	Target_11191
chr2	11347851	11348036	+	Target_11192
chr2	11348412	11348573	+	Target_11193
chr2	11351806	11351966	+	Target_11194
chr2	11354482	11354589	+	Target_11195
chr2	11354965	11355212	+	Target_11196
chr2	11355446	11355538	+	Target_11197
chr2	11355635	11355771	+	Target_11198
chr2	11356283	11356332	+	Target_11199
chr2	11357215	11357295	+	Target_11200
chr2	11358580	11358592	+	Target_11201
chr2	11359091	11359152	+	Target_11202
chr2	11361323	11361483	+	Target_11203
chr2	11362208	11362300	+	Target_11204
chr2	11364447	11364586	+	Target_11205
chr2	11367379	11367524	+	Target_11206
chr2	11375827	11376088	+	Target_11207
chr2	11389786	11389924	+	Target_11208
chr2	11426664	11426765	+	Target_11209
chr2	11427780	11427862	+	Target_11210
chr2	11484121	11484711	+	Target_11211
chr2	11584500	11586649	+	Target_17504|Target_17513|Target_17521|Target_23157|Target_26946
chr2	11587752	11587900	+	Target_17505|Target_17514|Target_17522|Target_23158|Target_26947
chr2	11590137	11590252	+	Target_17506|Target_17515|Target_17523|Target_23159|Target_26948
chr2	11591776	11591932	+	Target_17507|Target_17516|Target_17524|Target_23160|Target_26949
chr2	11593707	11593924	+	Target_17508|Target_17517|Target_17525|Target_23161|Target_26950
chr2	11595467	11595600	+	Target_17509|Target_17518
chr2	11597304	11597359	+	Target_17510|Target_17519|Target_17526|Target_26951
chr2	11598406	11598477	+	Target_17511|Target_17527
chr2	11605897	11606297	+	Target_17512|Target_17520|Target_17528|Target_23162|Target_26952
chr2	11674241	11674380	+	Target_5817
chr2	11680079	11680234	+	Target_6586
chr2	11680730	11680803	+	Target_26892
chr2	11682850	11682943	+	Target_19954
chr2	11696579	11696897	+	Target_5818|Target_6587|Target_19955
chr2	11702588	11702708	+	Target_19956|Target_5819|Target_6588
chr2	11706605	11706782	+	Target_19957|Target_5820|Target_6589
chr2	11716478	11716661	+	Target_19958|Target_5821|Target_6590
chr2	11718422	11718557	+	Target_19959|Target_5822|Target_6591
chr2	11720829	11720958	+	Target_19960|Target_5823|Target_6592
chr2	11725286	11725400	+	Target_19961|Target_5824|Target_6593
chr2	11725887	11726031	+	Target_19962|Target_5825|Target_6594
chr2	11727507	11728355	+	Target_6595
chr2	11728871	11729057	+	Target_19963|Target_5826
chr2	11731521	11732272	+	Target_19964
chr2	11732901	11733252	+	Target_5827
chr2	11735376	11735505	+	Target_5828
chr2	11736236	11736365	+	Target_5829
chr2	11737906	11738104	+	Target_5830
chr2	11738805	11738986	+	Target_5831
chr2	11740925	11741121	+	Target_5832
chr2	11742531	11742668	+	Target_5833
chr2	11750813	11751153	+	Target_5834
chr2	11752620	11752736	+	Target_5835
chr2	11755216	11755416	+	Target_5836
chr2	11756756	11756846	+	Target_5837
chr2	11758413	11759045	+	Target_5838
chr2	11761030	11761133	+	Target_5839
chr2	11765279	11765438	+	Target_5840
chr2	11767087	11767230	+	Target_5841
chr2	11770073	11770235	+	Target_5842
chr2	11772034	11772239	+	Target_5843
chr2	11773014	11773189	+	Target_5844
chr2	11774256	11774475	+	Target_5845
chr2	11775395	11775531	+	Target_5846
chr2	11777841	11778042	+	Target_5847
chr2	11778796	11778935	+	Target_5848
chr2	11780416	11782912	+	Target_5849
chr2	11798303	11798848	+	Target_794
chr2	11800168	11800259	+	Target_795
chr2	11802092	11802366	+	Target_796
chr2	11809631	11810329	+	Target_797
chr2	11886739	11886797	+	Target_8892
chr2	11905658	11905859	+	Target_8893
chr2	11907888	11907984	+	Target_8894
chr2	11911497	11911805	+	Target_8895
chr2	11913745	11913871	+	Target_8896
chr2	11919644	11919771	+	Target_8897
chr2	11922326	11922633	+	Target_8898
chr2	11923954	11924048	+	Target_8899
chr2	11925011	11925202	+	Target_8900
chr2	11927199	11927293	+	Target_8901
chr2	11928512	11928582	+	Target_8902
chr2	11932039	11932132	+	Target_8903
chr2	11935533	11935613	+	Target_8904
chr2	11943032	11943159	+	Target_8905
chr2	11944548	11944697	+	Target_8906
chr2	11945195	11945282	+	Target_8907
chr2	11955213	11955366	+	Target_8908
chr2	11959609	11959724	+	Target_8909
chr2	11960536	11960640	+	Target_8910
chr2	11964757	11967533	+	Target_8911
chr2	11977058	11977112	+	Target_18920
chr2	12856997	12858703	+	Target_10057|Target_15410
chr2	12863385	12863678	+	Target_10058|Target_15411
chr2	12877492	12877570	+	Target_20571
chr2	12880451	12882858	+	Target_10059|Target_15412
chr2	13106907	13108159	+	Target_22488
chr2	13121162	13121244	+	Target_22489
chr2	13141712	13141866	+	Target_22490
chr2	13142548	13142733	+	Target_22491
chr2	13143948	13144076	+	Target_22492
chr2	13146995	13147138	+	Target_22493
chr2	14772809	14773061	+	Target_6782
chr2	14774067	14780168	+	Target_6783
chr2	15307031	15307447	+	Target_12461
chr2	15319111	15319240	+	Target_12462
chr2	15326865	15327004	+	Target_12463
chr2	15330387	15330527	+	Target_12464
chr2	15358896	15359092	+	Target_12465
chr2	15372545	15372635	+	Target_12466
chr2	15374668	15374871	+	Target_12467
chr2	15378591	15378810	+	Target_12468
chr2	15415607	15415942	+	Target_12469
chr2	15416974	15417225	+	Target_12470
chr2	15427196	15427307	+	Target_12471
chr2	15432660	15432890	+	Target_12472
chr2	15448339	15448477	+	Target_12473
chr2	15449294	15449371	+	Target_12474
chr2	15467873	15467994	+	Target_12475
chr2	15468322	15468436	+	Target_12476
chr2	15470721	15470889	+	Target_12477
chr2	15492115	15492205	+	Target_12478
chr2	15493676	15493834	+	Target_12479
chr2	15496426	15496540	+	Target_12480
chr2	15506703	15506817	+	Target_12481
chr2	15514731	15514844	+	Target_12482
chr2	15519725	15519955	+	Target_12483
chr2	15523338	15523441	+	Target_12484
chr2	15534350	15534473	+	Target_12485
chr2	15536536	15536599	+	Target_12486
chr2	15542291	15542425	+	Target_12487
chr2	15555669	15555843	+	Target_12488
chr2	15557650	15557836	+	Target_12489
chr2	15564438	15564592	+	Target_12490
chr2	15567834	15567918	+	Target_12491
chr2	15601324	15601461	+	Target_12492
chr2	15601810	15601915	+	Target_12493
chr2	15607452	15607531	+	Target_12494
chr2	15607787	15607928	+	Target_12495
chr2	15608505	15608657	+	Target_12496
chr2	15613345	15613471	+	Target_12497
chr2	15614190	15614448	+	Target_12498
chr2	15615810	15616004	+	Target_12499
chr2	15618349	15618413	+	Target_12500
chr2	15629017	15629146	+	Target_12501
chr2	15644268	15644337	+	Target_12502
chr2	15651335	15651474	+	Target_12503
chr2	15674666	15674765	+	Target_12504
chr2	15676541	15676675	+	Target_12505
chr2	15679346	15679480	+	Target_12506
chr2	15691616	15691660	+	Target_12507
chr2	15693549	15693597	+	Target_12508
chr2	15694184	15694262	+	Target_12509
chr2	15696906	15696943	+	Target_12510
chr2	15698703	15698758	+	Target_12511
chr2	15701311	15701454	+	Target_12512
chr2	15731744	15732073	+	Target_29070
chr2	15735268	15735320	+	Target_29071
chr2	15735613	15735677	+	Target_29072
chr2	15736857	15736887	+	Target_29073
chr2	15737498	15737595	+	Target_29074
chr2	15739792	15739840	+	Target_29075
chr2	15742671	15742755	+	Target_29076
chr2	15743315	15743399	+	Target_29077
chr2	15743937	15744014	+	Target_29078
chr2	15744560	15744633	+	Target_29079
chr2	15746073	15746150	+	Target_29080
chr2	15746273	15746388	+	Target_29081
chr2	15747298	15747437	+	Target_29082
chr2	15753347	15753408	+	Target_29083
chr2	15757367	15757466	+	Target_29084
chr2	15758304	15758394	+	Target_29085
chr2	15760331	15760520	+	Target_29086
chr2	15761188	15761240	+	Target_29087
chr2	15763559	15763706	+	Target_29088
chr2	15767177	15767269	+	Target_29089
chr2	15768568	15768641	+	Target_29090
chr2	15768761	15768834	+	Target_29091
chr2	15768920	15768963	+	Target_29092
chr2	15769725	15769821	+	Target_29093
chr2	15770113	15770234	+	Target_29094
chr2	15770899	15771235	+	Target_29095
chr2	16080019	16080473	+	Target_18814
chr2	16080682	16080865	+	Target_6583
chr2	16081095	16081219	+	Target_18815
chr2	16081653	16081845	+	Target_18816
chr2	16082069	16082976	+	Target_6584
chr2	16085614	16087129	+	Target_6585
chr2	16730729	16734267	+	Target_4023
chr2	16736336	16736407	+	Target_4024
chr2	16740727	16740854	+	Target_4025
chr2	16742257	16742337	+	Target_4026
chr2	16742428	16742545	+	Target_4027
chr2	16742723	16742801	+	Target_4028
chr2	16743272	16743409	+	Target_4029
chr2	16745256	16745362	+	Target_4030
chr2	16746913	16747035	+	Target_4031
chr2	16769317	16769397	+	Target_4032
chr2	16805131	16805287	+	Target_4033
chr2	16847047	16847134	+	Target_4034
chr2	17691985	17692222	+	Target_12081
chr2	17695278	17695359	+	Target_12082
chr2	17696435	17699706	+	Target_12083
chr2	17721806	17722185	+	Target_22412
chr2	17773336	17773503	+	Target_22413
chr2	17830676	17830892	+	Target_22414
chr2	17836463	17837706	+	Target_22415
chr2	17845078	17846880	+	Target_7238|Target_7928
chr2	17847686	17847784	+	Target_7239|Target_7929
chr2	17851689	17851842	+	Target_7240|Target_7930
chr2	17860125	17860231	+	Target_7241|Target_7931
chr2	17864904	17865030	+	Target_7242|Target_7932
chr2	17876418	17876564	+	Target_7243|Target_7933
chr2	17877555	17877693	+	Target_7244|Target_7934
chr2	17881474	17881645	+	Target_7245|Target_7935
chr2	17883095	17883176	+	Target_7246|Target_7936
chr2	17884423	17884559	+	Target_7247|Target_7937
chr2	17888485	17888646	+	Target_7248|Target_7938
chr2	17889905	17890020	+	Target_7249|Target_7939
chr2	17896127	17896332	+	Target_7250|Target_7940
chr2	17897352	17897531	+	Target_7251|Target_7941
chr2	17898007	17898172	+	Target_7252|Target_7942
chr2	17898354	17898443	+	Target_7253|Target_7943
chr2	17899343	17899490	+	Target_7254|Target_7944
chr2	17902206	17902305	+	Target_7255|Target_7945
chr2	17902408	17902528	+	Target_7256|Target_7946
chr2	17906523	17906625	+	Target_7257|Target_7947
chr2	17907655	17907736	+	Target_7258|Target_7948
chr2	17912344	17912406	+	Target_7259|Target_7949
chr2	17913007	17913144	+	Target_7260|Target_7950
chr2	17919487	17919593	+	Target_7261|Target_7951
chr2	17922878	17922996	+	Target_7262|Target_7952
chr2	17927093	17927218	+	Target_7263|Target_7953
chr2	17934244	17934331	+	Target_7954
chr2	17934892	17935096	+	Target_7264|Target_7955
chr2	17935176	17935234	+	Target_22372
chr2	17935413	17935612	+	Target_14624
chr2	17941195	17941371	+	Target_14625|Target_22373
chr2	17942662	17942849	+	Target_14626|Target_22374
chr2	17946163	17946340	+	Target_14627|Target_22375
chr2	17947845	17947956	+	Target_14628|Target_22376
chr2	17950004	17950078	+	Target_14629|Target_22377
chr2	17952462	17952554	+	Target_14630|Target_22378
chr2	17953900	17954051	+	Target_14631|Target_22379
chr2	17954362	17954399	+	Target_14632|Target_22380
chr2	17954485	17954566	+	Target_14633|Target_22381
chr2	17955537	17955668	+	Target_14634|Target_22382
chr2	17959268	17959330	+	Target_14635|Target_22383
chr2	17961244	17961388	+	Target_14636|Target_22384
chr2	17961887	17966632	+	Target_14637|Target_22385
chr2	17997785	17998367	+	Target_12084
chr2	18059944	18060073	+	Target_24001
chr2	18098946	18099138	+	Target_24002
chr2	18112216	18114225	+	Target_24003
chr2	18735988	18737074	+	Target_21170|Target_22520|Target_24333
chr2	18741445	18741959	+	Target_21171
chr2	18744136	18745385	+	Target_15798|Target_22972|Target_22982|Target_22992|Target_5071|Target_22521
chr2	18757449	18757634	+	Target_15799|Target_22522|Target_22973|Target_22983|Target_22993|Target_24334|Target_5072
chr2	18758038	18758161	+	Target_15800|Target_22523|Target_22974|Target_22984|Target_22994|Target_24335|Target_5073
chr2	18764133	18764263	+	Target_15801|Target_22524|Target_22975|Target_22985|Target_22995|Target_24336|Target_5074
chr2	18765353	18765521	+	Target_15802|Target_22525|Target_22976|Target_22986|Target_22996|Target_24337|Target_5075
chr2	18765779	18766244	+	Target_15803|Target_22526|Target_22977|Target_22987|Target_22997|Target_24338|Target_5076
chr2	18767513	18767657	+	Target_22978|Target_24339|Target_15804|Target_22527|Target_22988|Target_22998|Target_5077
chr2	18768208	18768439	+	Target_22989|Target_22999|Target_22528|Target_22979|Target_5078
chr2	18768768	18768858	+	Target_15805|Target_22529|Target_22980|Target_22990|Target_23000|Target_24340|Target_5079
chr2	18770704	18770846	+	Target_15806|Target_22530|Target_22981|Target_22991|Target_23001|Target_24341|Target_5080
chr2	19548189	19548266	+	Target_26967
chr2	19551245	19552171	+	Target_8694
chr2	19552901	19553598	+	Target_8695
chr2	19558101	19558372	+	Target_8696
chr2	20068614	20068713	+	Target_12046
chr2	20069256	20069374	+	Target_12047
chr2	20070162	20070307	+	Target_12048
chr2	20072153	20072357	+	Target_12049
chr2	20072892	20073125	+	Target_12050
chr2	20075563	20075704	+	Target_12051
chr2	20078996	20079961	+	Target_12052
chr2	20082375	20082496	+	Target_12053
chr2	20083318	20083409	+	Target_12054
chr2	20083910	20084808	+	Target_12055
chr2	20096513	20096887	+	Target_9859
chr2	20097629	20097796	+	Target_9860
chr2	20101466	20101744	+	Target_9861
chr2	20110028	20113469	+	Target_19487|Target_19831
chr2	20113797	20114038	+	Target_19488|Target_19832
chr2	20130156	20130313	+	Target_19489|Target_19833
chr2	20131029	20131170	+	Target_19490|Target_19834
chr2	20132043	20132208	+	Target_19491|Target_19835
chr2	20133161	20133272	+	Target_19492|Target_19836
chr2	20135231	20135364	+	Target_19493|Target_19837
chr2	20135979	20136126	+	Target_19494|Target_19838
chr2	20137503	20137707	+	Target_19495|Target_19839
chr2	20138025	20138162	+	Target_19496|Target_19840
chr2	20141519	20141600	+	Target_19497|Target_19841
chr2	20145546	20145757	+	Target_19498|Target_19842
chr2	20146221	20146331	+	Target_19499|Target_19843
chr2	20147924	20147978	+	Target_19500|Target_19844
chr2	20151175	20151245	+	Target_19501|Target_19845
chr2	20153594	20153739	+	Target_19502|Target_19846
chr2	20160314	20160375	+	Target_19503|Target_19847
chr2	20162055	20162088	+	Target_19504
chr2	20166484	20166670	+	Target_19505|Target_19848
chr2	20169240	20169366	+	Target_19506|Target_19849
chr2	20173323	20173469	+	Target_19507|Target_19850
chr2	20174228	20174394	+	Target_19508|Target_19851
chr2	20175290	20175424	+	Target_19509|Target_19852
chr2	20178511	20178640	+	Target_19510|Target_19853
chr2	20180451	20180544	+	Target_19511|Target_19854
chr2	20182223	20182295	+	Target_19512|Target_19855
chr2	20188925	20189043	+	Target_19513|Target_19856
chr2	20189752	20189884	+	Target_19514|Target_19857
chr2	20191812	20192927	+	Target_5959
chr2	20194059	20194170	+	Target_5960
chr2	20196894	20197020	+	Target_5961
chr2	20200201	20200327	+	Target_5962
chr2	20201715	20201841	+	Target_5963
chr2	20202921	20203047	+	Target_5964
chr2	20205504	20206071	+	Target_5965
chr2	20212169	20212455	+	Target_5966
chr2	20232410	20233040	+	Target_13635
chr2	20234077	20234176	+	Target_13636
chr2	20234727	20234823	+	Target_13637
chr2	20237076	20237199	+	Target_13638
chr2	20237298	20237375	+	Target_13639
chr2	20240651	20240772	+	Target_13640
chr2	20251170	20251789	+	Target_13641
chr2	20400557	20402696	+	Target_25790|Target_4725
chr2	20402847	20402983	+	Target_25791|Target_4726
chr2	20403573	20404052	+	Target_25792|Target_4727
chr2	20405103	20405185	+	Target_25793|Target_4728
chr2	20424562	20424927	+	Target_25794|Target_4729
chr2	20425022	20425194	+	Target_25795
chr2	20448452	20451477	+	Target_11539
chr2	20453582	20453775	+	Target_11540
chr2	20454623	20454745	+	Target_11541
chr2	20454976	20455102	+	Target_11542
chr2	20455793	20455931	+	Target_11543
chr2	20458003	20458132	+	Target_11544
chr2	20460097	20460227	+	Target_11545
chr2	20462953	20463221	+	Target_11546
chr2	20478343	20478580	+	Target_11547
chr2	20482707	20482992	+	Target_11548
chr2	20483103	20483247	+	Target_11549
chr2	20490412	20490551	+	Target_11550
chr2	20494136	20494279	+	Target_11551
chr2	20497313	20497439	+	Target_11552
chr2	20507738	20507832	+	Target_11553
chr2	20508074	20508345	+	Target_11554
chr2	20511254	20511424	+	Target_11555
chr2	20511996	20512184	+	Target_11556
chr2	20518297	20518406	+	Target_11557
chr2	20527070	20527144	+	Target_11558
chr2	20646834	20649201	+	Target_5577
chr2	20817563	20819005	+	Target_25008
chr2	20823655	20823791	+	Target_25009
chr2	20824491	20824652	+	Target_25010
chr2	20838195	20838412	+	Target_25011
chr2	20840732	20840940	+	Target_25012
chr2	20845099	20845265	+	Target_25013
chr2	20850791	20850864	+	Target_25014
chr2	20866423	20867390	+	Target_24898
chr2	20870223	20871250	+	Target_24899
chr2	20884817	20886854	+	Target_21516
chr2	20901329	20901412	+	Target_21517
chr2	20939730	20939965	+	Target_21518
chr2	20974569	20974739	+	Target_21519
chr2	20990014	20990158	+	Target_21520
chr2	21001069	21001225	+	Target_21521
chr2	21022796	21022827	+	Target_21522
chr2	21224300	21226206	+	Target_24979
chr2	21227140	21227324	+	Target_24980
chr2	21227432	21227547	+	Target_24981
chr2	21227951	21235523	+	Target_24982
chr2	21236031	21236405	+	Target_24983
chr2	21237319	21237465	+	Target_24984
chr2	21237944	21238132	+	Target_24985
chr2	21238241	21238417	+	Target_24986
chr2	21239310	21239521	+	Target_24987
chr2	21241863	21241985	+	Target_24988
chr2	21242594	21242777	+	Target_24989
chr2	21245702	21245914	+	Target_24990
chr2	21246396	21246564	+	Target_24991
chr2	21247804	21247996	+	Target_24992
chr2	21249659	21249836	+	Target_24993
chr2	21250699	21250937	+	Target_24994
chr2	21251198	21251410	+	Target_24995
chr2	21252510	21252657	+	Target_24996
chr2	21252769	21252887	+	Target_24997
chr2	21255225	21255453	+	Target_24998
chr2	21256170	21256390	+	Target_24999
chr2	21257687	21257773	+	Target_25000
chr2	21258455	21258580	+	Target_25001
chr2	21259971	21260127	+	Target_25002
chr2	21260829	21260983	+	Target_25003
chr2	21263809	21263955	+	Target_25004
chr2	21265232	21265348	+	Target_25005
chr2	21266384	21266423	+	Target_25006
chr2	21266735	21266945	+	Target_25007
chr2	21910305	21912196	+	Target_26847
chr2	21933020	21933198	+	Target_26848
chr2	21933466	21933524	+	Target_26849
chr2	23608297	23608651	+	Target_23398
chr2	23698429	23698537	+	Target_23399
chr2	23785021	23785351	+	Target_23400
chr2	23862008	23862150	+	Target_23401
chr2	23865207	23865720	+	Target_23402
chr2	23907268	23907407	+	Target_23403
chr2	23914543	23914746	+	Target_23404
chr2	23916138	23916398	+	Target_23405
chr2	23918492	23918691	+	Target_23406
chr2	23918820	23919003	+	Target_23407
chr2	23919202	23919383	+	Target_23408
chr2	23926055	23926249	+	Target_23409
chr2	23926588	23926733	+	Target_23410
chr2	23929350	23931483	+	Target_23411
chr2	23971533	23974957	+	Target_17944|Target_27634
chr2	23977048	23977177	+	Target_17945|Target_27635
chr2	23977516	23977644	+	Target_17946|Target_27636
chr2	23980287	23980971	+	Target_17947|Target_27637
chr2	23985078	23985216	+	Target_17948|Target_27638
chr2	23988375	23988498	+	Target_17949|Target_27639
chr2	24005738	24005898	+	Target_17950|Target_27640
chr2	24008896	24009093	+	Target_17951|Target_27641
chr2	24011381	24011517	+	Target_17952|Target_27642
chr2	24021007	24021193	+	Target_17953|Target_27643
chr2	24033185	24033372	+	Target_17954|Target_27644
chr2	24042616	24042752	+	Target_17955|Target_27645
chr2	24046127	24046439	+	Target_17956|Target_27646
chr2	24051718	24051809	+	Target_17957|Target_27647
chr2	24056788	24056948	+	Target_17958|Target_27648
chr2	24080284	24080373	+	Target_17959|Target_27649
chr2	24086250	24086425	+	Target_17960|Target_27650
chr2	24087678	24087794	+	Target_17961|Target_27651
chr2	24090704	24090816	+	Target_17962|Target_27652
chr2	24092532	24092631	+	Target_17963|Target_27653
chr2	24098698	24098774	+	Target_17964|Target_27654
chr2	24103508	24103625	+	Target_17965|Target_27655
chr2	24107634	24107743	+	Target_17966|Target_27656
chr2	24108596	24108699	+	Target_17967|Target_27657
chr2	24110701	24110855	+	Target_17968|Target_27658
chr2	24111219	24111269	+	Target_17969|Target_27659
chr2	24118688	24118840	+	Target_17970|Target_27660
chr2	24149424	24149936	+	Target_17971|Target_27661
chr2	24163375	24163518	+	Target_7159
chr2	24181170	24181225	+	Target_7160
chr2	24194145	24194284	+	Target_7161
chr2	24199838	24199945	+	Target_7162
chr2	24205765	24205903	+	Target_7163
chr2	24207542	24207701	+	Target_7164
chr2	24222541	24223693	+	Target_7165
chr2	24232952	24233062	+	Target_12118
chr2	24236154	24236280	+	Target_12119
chr2	24239025	24239150	+	Target_12120
chr2	24239714	24239838	+	Target_12121
chr2	24240155	24240234	+	Target_12122
chr2	24240327	24240458	+	Target_12123
chr2	24244517	24244608	+	Target_12124
chr2	24244718	24244840	+	Target_12125
chr2	24245302	24245386	+	Target_12126
chr2	24245691	24245772	+	Target_12127
chr2	24245999	24246109	+	Target_12128
chr2	24246452	24246596	+	Target_12129
chr2	24246964	24247145	+	Target_12130
chr2	24252205	24254032	+	Target_20239|Target_26641
chr2	24255698	24255816	+	Target_26642
chr2	24260546	24262382	+	Target_20240|Target_26643
chr2	24270183	24270296	+	Target_20241|Target_26644
chr2	24272583	24272756	+	Target_16979|Target_23436
chr2	24276771	24276819	+	Target_16980|Target_23437
chr2	24283683	24283796	+	Target_16981|Target_23438
chr2	24285888	24286550	+	Target_16982|Target_23439
chr2	24290453	24290721	+	Target_5236
chr2	24291190	24291329	+	Target_5237
chr2	24296945	24297064	+	Target_5238
chr2	24299069	24299314	+	Target_5239
chr2	24300302	24300631	+	Target_10197|Target_24175|Target_8022
chr2	24302313	24302510	+	Target_10198|Target_8023
chr2	24303688	24303901	+	Target_10199|Target_24176|Target_8024
chr2	24305754	24306022	+	Target_10200|Target_24177|Target_8025
chr2	24307058	24308085	+	Target_24178|Target_8026|Target_10201|Target_8027
chr2	24338243	24338481	+	Target_22483
chr2	24342446	24342552	+	Target_22484
chr2	24344032	24344170	+	Target_22485
chr2	24345288	24345417	+	Target_22486
chr2	24345987	24346151	+	Target_22487
chr2	24346349	24346403	+	Target_9172
chr2	24347199	24347330	+	Target_9173
chr2	24357988	24358057	+	Target_9174
chr2	24360778	24360970	+	Target_9175
chr2	24362239	24362320	+	Target_9176
chr2	24369617	24369705	+	Target_9177
chr2	24369799	24369956	+	Target_9178
chr2	24384375	24384483	+	Target_9179
chr2	24387067	24387204	+	Target_9180
chr2	24390495	24390552	+	Target_9181
chr2	24392224	24392507	+	Target_9182
chr2	24397971	24398043	+	Target_18240
chr2	24398335	24398442	+	Target_18241
chr2	24400670	24400739	+	Target_18242
chr2	24406153	24406241	+	Target_18243
chr2	24406363	24406514	+	Target_18244
chr2	24413280	24414567	+	Target_18245
chr2	24425734	24426652	+	Target_10760|Target_18677
chr2	24427113	24427287	+	Target_10761|Target_18678
chr2	24428082	24428166	+	Target_10762|Target_18679
chr2	24431105	24431188	+	Target_10763|Target_18680
chr2	24431968	24432090	+	Target_10764|Target_18681
chr2	24432686	24432902	+	Target_10765|Target_18682
chr2	24433648	24433816	+	Target_10766|Target_18683
chr2	24435518	24435617	+	Target_10767|Target_18684
chr2	24438917	24439101	+	Target_10768|Target_18685
chr2	24440775	24440882	+	Target_10769|Target_18686
chr2	24443187	24443935	+	Target_9418|Target_10770|Target_18687
chr2	24468997	24469189	+	Target_10771|Target_18688|Target_9419
chr2	24469665	24469762	+	Target_10772|Target_18689|Target_9420
chr2	24471497	24471619	+	Target_10773|Target_18690|Target_9421
chr2	24471705	24471751	+	Target_10774|Target_18691|Target_9422
chr2	24475213	24475380	+	Target_10775|Target_18692|Target_9423
chr2	24477235	24477300	+	Target_10776|Target_18693|Target_9424
chr2	24480756	24480962	+	Target_10777|Target_18694|Target_9425
chr2	24483974	24484119	+	Target_10778|Target_18695|Target_9426
chr2	24484429	24484611	+	Target_10779|Target_18696|Target_9427
chr2	24493539	24493637	+	Target_10780|Target_18697|Target_9428
chr2	24494634	24494810	+	Target_10781|Target_18698|Target_9429
chr2	24498581	24498718	+	Target_10782|Target_18699|Target_9430
chr2	24507631	24507712	+	Target_10783|Target_9431
chr2	24509080	24509220	+	Target_10784|Target_18700|Target_9432
chr2	24516556	24516644	+	Target_10785|Target_18701|Target_9433
chr2	24518532	24518673	+	Target_10786|Target_18702|Target_9434
chr2	24521533	24521683	+	Target_10787|Target_18703|Target_9435
chr2	24522777	24523040	+	Target_10788|Target_18704|Target_9436
chr2	24524022	24524108	+	Target_10789|Target_18705|Target_9437
chr2	24524833	24524971	+	Target_10790|Target_18706|Target_9438
chr2	24526667	24526731	+	Target_10791|Target_18707|Target_9439
chr2	24531485	24531625	+	Target_10792|Target_18708|Target_9440
chr2	24533152	24533249	+	Target_10793|Target_18709|Target_9441
chr2	24533357	24533561	+	Target_10794|Target_18710|Target_9442
chr2	24535080	24535244	+	Target_10795|Target_18711|Target_9443
chr2	24536328	24536392	+	Target_10796|Target_18712|Target_9444
chr2	24538000	24538093	+	Target_10797|Target_18713|Target_9445
chr2	24550920	24550984	+	Target_10798|Target_18714|Target_9446
chr2	24583172	24583397	+	Target_10799|Target_18715|Target_9447
chr2	24807345	24807429	+	Target_16890|Target_16911|Target_19448
chr2	24866834	24866991	+	Target_16891|Target_16912|Target_19449
chr2	24881529	24881635	+	Target_16892|Target_16913|Target_19450
chr2	24888617	24888784	+	Target_16893|Target_16914|Target_19451
chr2	24896234	24896332	+	Target_16894|Target_16915|Target_19452
chr2	24905819	24905997	+	Target_16895|Target_16916|Target_19453
chr2	24914349	24914529	+	Target_16896|Target_16917|Target_19454
chr2	24916120	24916216	+	Target_16897|Target_16918|Target_19455
chr2	24920526	24920667	+	Target_16898|Target_16919|Target_19456
chr2	24927954	24928102	+	Target_16899|Target_16920|Target_19457
chr2	24929436	24930757	+	Target_16900|Target_16921|Target_19458
chr2	24933799	24933980	+	Target_16901|Target_16922|Target_19459
chr2	24949457	24949575	+	Target_16902|Target_16923|Target_19460
chr2	24951176	24951345	+	Target_16903|Target_16924|Target_19461
chr2	24952369	24952684	+	Target_16904|Target_16925|Target_19462
chr2	24962300	24962402	+	Target_16905|Target_16926|Target_19463
chr2	24964652	24965055	+	Target_16906|Target_16927|Target_19464
chr2	24974850	24975025	+	Target_16907|Target_16928|Target_19465
chr2	24980841	24981025	+	Target_16908|Target_16929|Target_19466
chr2	24985555	24985645	+	Target_16909|Target_16930|Target_19467
chr2	24990947	24991004	+	Target_16931
chr2	24991089	24993570	+	Target_16932|Target_19468|Target_16910
chr2	25013135	25013450	+	Target_25771
chr2	25015994	25016389	+	Target_25772|Target_22044|Target_9089
chr2	25016720	25016834	+	Target_9090
chr2	25022543	25022713	+	Target_22045|Target_9091
chr2	25037244	25037362	+	Target_22046|Target_9092
chr2	25038365	25038625	+	Target_22047|Target_9093
chr2	25039514	25039686	+	Target_22048|Target_9094
chr2	25040538	25040710	+	Target_22049|Target_9095
chr2	25042038	25045245	+	Target_10474|Target_22050|Target_9096|Target_10475|Target_10476
chr2	25045379	25045499	+	Target_10477
chr2	25046077	25046224	+	Target_10478
chr2	25047246	25047405	+	Target_10479
chr2	25048913	25048995	+	Target_10480
chr2	25050414	25050477	+	Target_10481
chr2	25050770	25051030	+	Target_10482
chr2	25053577	25053694	+	Target_10483
chr2	25054530	25054618	+	Target_10484
chr2	25057353	25057515	+	Target_10485
chr2	25057662	25057805	+	Target_10486
chr2	25059785	25059914	+	Target_10487
chr2	25061313	25061491	+	Target_10488
chr2	25062741	25062900	+	Target_10489
chr2	25064127	25064255	+	Target_10490
chr2	25064424	25064536	+	Target_10491
chr2	25065122	25065253	+	Target_10492
chr2	25095438	25095588	+	Target_10493
chr2	25141181	25142055	+	Target_10494
chr2	25166504	25170617	+	Target_21232|Target_748
chr2	25174262	25174423	+	Target_21233
chr2	25179911	25180034	+	Target_21234|Target_749
chr2	25180678	25180843	+	Target_21235|Target_750
chr2	25186273	25186343	+	Target_21236|Target_751
chr2	25190079	25190162	+	Target_21237|Target_752
chr2	25194686	25194963	+	Target_21238|Target_753
chr2	25194980	25195101	+	Target_12170
chr2	25224283	25224414	+	Target_12171
chr2	25258141	25262563	+	Target_12172
chr2	25264972	25265188	+	Target_16823
chr2	25314193	25314270	+	Target_16824
chr2	25315871	25315999	+	Target_16825
chr2	25326505	25326656	+	Target_16826
chr2	25344541	25344663	+	Target_16827
chr2	25351051	25351201	+	Target_16828
chr2	25352843	25352978	+	Target_16829
chr2	25353420	25353499	+	Target_16830
chr2	25354236	25354372	+	Target_16831
chr2	25354618	25354780	+	Target_16832
chr2	25355771	25355883	+	Target_16833
chr2	25356251	25356303	+	Target_16834
chr2	25358335	25358508	+	Target_16835
chr2	25359391	25359467	+	Target_16836
chr2	25360209	25360371	+	Target_16837
chr2	25361927	25362059	+	Target_16838
chr2	25364234	25364302	+	Target_16839
chr2	25366603	25366731	+	Target_16840
chr2	25367828	25367920	+	Target_16841
chr2	25372562	25372611	+	Target_16842
chr2	25374782	25374889	+	Target_16843
chr2	25376580	25376630	+	Target_16844
chr2	25377103	25382004	+	Target_16845
chr2	25383721	25384621	+	Target_27184|Target_6695
chr2	25387509	25387661	+	Target_27185|Target_6696
chr2	25388504	25388554	+	Target_27186
chr2	25391366	25391559	+	Target_27187|Target_6697
chr2	25455829	25457289	+	Target_24448|Target_3773|Target_5434
chr2	25458575	25458694	+	Target_24449|Target_3774|Target_5435
chr2	25459804	25459874	+	Target_24450|Target_3775|Target_5436
chr2	25461998	25462084	+	Target_24451|Target_3776|Target_5437
chr2	25463170	25463319	+	Target_24452|Target_3777|Target_5438
chr2	25463508	25463599	+	Target_24453|Target_3778|Target_5439
chr2	25464430	25464576	+	Target_24454|Target_3779|Target_5440
chr2	25466766	25466851	+	Target_24455|Target_3780|Target_5441
chr2	25467023	25467207	+	Target_24456|Target_3781|Target_5442
chr2	25467408	25467521	+	Target_24457|Target_3782|Target_5443
chr2	25468121	25468201	+	Target_24458|Target_3783|Target_5444
chr2	25468888	25468933	+	Target_24459|Target_3784|Target_5445
chr2	25469028	25469178	+	Target_24460|Target_3785|Target_5446
chr2	25469488	25469645	+	Target_24461|Target_3786|Target_5447
chr2	25469919	25470027	+	Target_24462|Target_3787|Target_5448
chr2	25470459	25470618	+	Target_24463|Target_3788|Target_5449
chr2	25470905	25471121	+	Target_24464|Target_3789|Target_5450
chr2	25472525	25472593	+	Target_3790
chr2	25475062	25475184	+	Target_3791
chr2	25497809	25497956	+	Target_24465|Target_5451
chr2	25498368	25498412	+	Target_24466|Target_5452
chr2	25504320	25505580	+	Target_24444|Target_24467|Target_5453
chr2	25523007	25523112	+	Target_24445|Target_24468|Target_5454
chr2	25536781	25537030	+	Target_24446|Target_24469|Target_5455
chr2	25551508	25551590	+	Target_23677
chr2	25564694	25564784	+	Target_5456
chr2	25565298	25565459	+	Target_24447|Target_24470
chr2	25600066	25600422	+	Target_14699|Target_10159|Target_10177|Target_13817|Target_13835|Target_22571|Target_6633|Target_949
chr2	25602158	25602192	+	Target_10160|Target_10178|Target_13818|Target_13836|Target_14700|Target_22572|Target_6634|Target_950
chr2	25606704	25606758	+	Target_10179|Target_13819|Target_22573|Target_6635|Target_951
chr2	25610157	25610247	+	Target_10161|Target_10180|Target_13837|Target_14701|Target_6636
chr2	25611070	25611230	+	Target_10162|Target_10181|Target_13820|Target_13838|Target_14702|Target_22574|Target_6637|Target_952
chr2	25642383	25642404	+	Target_13839|Target_22575|Target_6638|Target_953
chr2	25650403	25650500	+	Target_10163|Target_10182|Target_13821|Target_13840|Target_14703|Target_22576|Target_6639|Target_954
chr2	25655754	25655868	+	Target_10164|Target_10183|Target_13822|Target_13841|Target_14704|Target_22577|Target_6640|Target_955
chr2	25656778	25656864	+	Target_10165|Target_10184|Target_13823|Target_13842|Target_14705|Target_22578|Target_6641|Target_956
chr2	25674416	25674504	+	Target_10166|Target_10185|Target_13824|Target_13843|Target_14706|Target_22579|Target_6642|Target_957
chr2	25678273	25678363	+	Target_10167|Target_10186|Target_13844|Target_14707|Target_22580|Target_6643
chr2	25705664	25705742	+	Target_10168|Target_10187|Target_13825|Target_13845|Target_14708|Target_22581|Target_6644|Target_958
chr2	25754341	25754466	+	Target_10169|Target_10188|Target_13826|Target_13846|Target_14709|Target_22582|Target_6645|Target_959
chr2	25799706	25799873	+	Target_10170|Target_10189|Target_13827|Target_13847|Target_14710|Target_22583|Target_6646|Target_960
chr2	25803589	25803695	+	Target_10171|Target_10190|Target_13828|Target_13848|Target_14711|Target_22584|Target_6647|Target_961
chr2	25818954	25819109	+	Target_10172|Target_10191|Target_13829|Target_13849|Target_14712|Target_22585|Target_6648|Target_962
chr2	25830104	25830190	+	Target_10173|Target_10192|Target_13830|Target_13850|Target_14713|Target_22586|Target_6649|Target_963
chr2	25851039	25851253	+	Target_10174|Target_10193|Target_13831|Target_13851|Target_14714|Target_22587|Target_6650|Target_964
chr2	25861882	25861963	+	Target_10175|Target_10194|Target_13832|Target_13852|Target_14715|Target_22588|Target_6651|Target_965
chr2	25872890	25873091	+	Target_14716
chr2	25875462	25875530	+	Target_10176|Target_10195|Target_13833|Target_13853|Target_22589|Target_6652|Target_966
chr2	25896254	25896516	+	Target_10196|Target_13834|Target_13854|Target_22590|Target_6653|Target_967
chr2	25962252	25967345	+	Target_15436
chr2	25972564	25973282	+	Target_15437
chr2	25976402	25976508	+	Target_15438
chr2	25978886	25978983	+	Target_15439
chr2	25982350	25982514	+	Target_15440
chr2	25990451	25990595	+	Target_15441
chr2	25991610	25991737	+	Target_15442
chr2	25994308	25994409	+	Target_15443
chr2	26022253	26022404	+	Target_15444
chr2	26029097	26029209	+	Target_15445
chr2	26068349	26068432	+	Target_15446
chr2	26101034	26101312	+	Target_15447
chr2	26149454	26151940	+	Target_5483
chr2	26152173	26152346	+	Target_5484
chr2	26152823	26152932	+	Target_5485
chr2	26174657	26174774	+	Target_5486
chr2	26177135	26177254	+	Target_5487
chr2	26178409	26178532	+	Target_5488
chr2	26179211	26179313	+	Target_5489
chr2	26203241	26205443	+	Target_5490
chr2	26256728	26257604	+	Target_1237
chr2	26321530	26321591	+	Target_1238
chr2	26332636	26332775	+	Target_1239
chr2	26350012	26350102	+	Target_1240
chr2	26350718	26350820	+	Target_1241
chr2	26357806	26360323	+	Target_1242
chr2	26395959	26396201	+	Target_12844
chr2	26399212	26399353	+	Target_12845
chr2	26403584	26405362	+	Target_4343
chr2	26405835	26405966	+	Target_12846|Target_4344
chr2	26407101	26408145	+	Target_12847|Target_4345
chr2	26409057	26409227	+	Target_12848|Target_4346
chr2	26410099	26412532	+	Target_4347|Target_12849|Target_4348
chr2	26413503	26414264	+	Target_19760
chr2	26414351	26414497	+	Target_19761
chr2	26415178	26415293	+	Target_19762
chr2	26416445	26416641	+	Target_19763
chr2	26417438	26417507	+	Target_19764
chr2	26417960	26418101	+	Target_19765
chr2	26420559	26420646	+	Target_19766
chr2	26424017	26424189	+	Target_19767
chr2	26426930	26427065	+	Target_19768
chr2	26432648	26432758	+	Target_19769
chr2	26435438	26435495	+	Target_19770
chr2	26437311	26437430	+	Target_19771
chr2	26437921	26438044	+	Target_19772
chr2	26453059	26453162	+	Target_19773
chr2	26455027	26455147	+	Target_19774
chr2	26457084	26457223	+	Target_19775
chr2	26459722	26459856	+	Target_19776
chr2	26461801	26461872	+	Target_19777
chr2	26461969	26462011	+	Target_19778
chr2	26467397	26467594	+	Target_19779
chr2	26467615	26467858	+	Target_18267
chr2	26477114	26477186	+	Target_18268
chr2	26477297	26477342	+	Target_18269
chr2	26486247	26486347	+	Target_18270
chr2	26492820	26492865	+	Target_18271
chr2	26496518	26496618	+	Target_18272
chr2	26499940	26500028	+	Target_18273
chr2	26501481	26501669	+	Target_18274
chr2	26502002	26502183	+	Target_18275
chr2	26502861	26502983	+	Target_18276
chr2	26505712	26505792	+	Target_18277
chr2	26505871	26505919	+	Target_18278
chr2	26506984	26507072	+	Target_18279
chr2	26507750	26507825	+	Target_18280
chr2	26508274	26508439	+	Target_18281
chr2	26512785	26513333	+	Target_18282
chr2	26531040	26532449	+	Target_11212|Target_14383|Target_11213
chr2	26532811	26532973	+	Target_16877|Target_11214|Target_14384
chr2	26533063	26533105	+	Target_11215|Target_14385|Target_16878
chr2	26533559	26534942	+	Target_11216|Target_14386|Target_16879
chr2	26535810	26535990	+	Target_11217|Target_14387|Target_16880
chr2	26536244	26536441	+	Target_11218|Target_14388|Target_16881
chr2	26536627	26536771	+	Target_11219|Target_14389|Target_16882
chr2	26537281	26537491	+	Target_11220|Target_14390|Target_16883
chr2	26538389	26538635	+	Target_14391|Target_16884
chr2	26539142	26539316	+	Target_14392|Target_16885
chr2	26539779	26539923	+	Target_11221|Target_14393|Target_16886
chr2	26540363	26540430	+	Target_11222|Target_14394|Target_16887
chr2	26540878	26540991	+	Target_16888
chr2	26541739	26541970	+	Target_16889|Target_14395
chr2	26568953	26569685	+	Target_21301|Target_11223
chr2	26587169	26587238	+	Target_21302
chr2	26587699	26587808	+	Target_21303
chr2	26590013	26590088	+	Target_21304
chr2	26596234	26596497	+	Target_21305
chr2	26597907	26598016	+	Target_21306
chr2	26606166	26606215	+	Target_21307
chr2	26607826	26608007	+	Target_21308
chr2	26609221	26609404	+	Target_21309
chr2	26611872	26618759	+	Target_21310
chr2	26624783	26625012	+	Target_8474
chr2	26637211	26637299	+	Target_8475
chr2	26644155	26644268	+	Target_8476
chr2	26647138	26647322	+	Target_8477
chr2	26652495	26652633	+	Target_8478
chr2	26653653	26653740	+	Target_8479
chr2	26654751	26654874	+	Target_8480
chr2	26663245	26663385	+	Target_8481
chr2	26667089	26667224	+	Target_8482
chr2	26667583	26667816	+	Target_8483
chr2	26671558	26671671	+	Target_8484
chr2	26672863	26672953	+	Target_8485
chr2	26673459	26673549	+	Target_8486
chr2	26676187	26676417	+	Target_8487
chr2	26677514	26677658	+	Target_8488
chr2	26677998	26678101	+	Target_8489
chr2	26679328	26679579	+	Target_8490
chr2	26680070	26681088	+	Target_11103|Target_11132|Target_17468|Target_20019
chr2	26682875	26683073	+	Target_11133|Target_17469|Target_20020
chr2	26683514	26683615	+	Target_11104|Target_11134|Target_17470|Target_20021
chr2	26683719	26683898	+	Target_11105|Target_11135|Target_17471|Target_20022
chr2	26684563	26684805	+	Target_11106|Target_11136|Target_17472|Target_20023
chr2	26684950	26685049	+	Target_11107|Target_11137|Target_17473|Target_20024
chr2	26686350	26686439	+	Target_11108|Target_11138|Target_17474|Target_20025
chr2	26686831	26686974	+	Target_11109|Target_11139|Target_17475|Target_20026
chr2	26687736	26687897	+	Target_11110|Target_11140|Target_17476|Target_20027
chr2	26688539	26688710	+	Target_11111|Target_11141|Target_17477|Target_20028
chr2	26688816	26688944	+	Target_11112|Target_11142|Target_17478|Target_20029
chr2	26689581	26689719	+	Target_11113|Target_11143|Target_17479|Target_20030
chr2	26689966	26690101	+	Target_11114|Target_11144|Target_17480|Target_20031
chr2	26690232	26690369	+	Target_11115|Target_11145|Target_17481|Target_20032
chr2	26691275	26691342	+	Target_11116|Target_11146|Target_17482|Target_20033
chr2	26693460	26693589	+	Target_11117|Target_11147|Target_17483|Target_20034
chr2	26693988	26694018	+	Target_11118|Target_11148|Target_17484|Target_20035
chr2	26695386	26695517	+	Target_11119|Target_17485|Target_11149|Target_20036
chr2	26695999	26696162	+	Target_11120|Target_11150|Target_17486|Target_20037
chr2	26696273	26696435	+	Target_11121|Target_11151|Target_17487|Target_20038
chr2	26696858	26696978	+	Target_11122|Target_11152|Target_17488|Target_20039
chr2	26697380	26697542	+	Target_11123|Target_11153|Target_17489|Target_20040
chr2	26698226	26698361	+	Target_11124|Target_11154|Target_17490|Target_20041
chr2	26698781	26698906	+	Target_11125|Target_11155|Target_17491|Target_20042
chr2	26698995	26699185	+	Target_11126|Target_11156|Target_17492|Target_20043
chr2	26699758	26699911	+	Target_11127|Target_11157|Target_17493|Target_20044
chr2	26700039	26700156	+	Target_11128|Target_11158|Target_17494|Target_20045
chr2	26700283	26700374	+	Target_11129|Target_11159|Target_17495|Target_20046
chr2	26700516	26700910	+	Target_11130|Target_17496|Target_20047|Target_11160|Target_11131|Target_17497
chr2	26702131	26702252	+	Target_20048
chr2	26702340	26702521	+	Target_20049
chr2	26703070	26703179	+	Target_20050
chr2	26703653	26703877	+	Target_20051
chr2	26705273	26705460	+	Target_20052
chr2	26706329	26706516	+	Target_20053
chr2	26707341	26707501	+	Target_20054
chr2	26712078	26712163	+	Target_20055
chr2	26712545	26712608	+	Target_20056
chr2	26717809	26717941	+	Target_20057
chr2	26724621	26724676	+	Target_20058
chr2	26725167	26725294	+	Target_20059
chr2	26726639	26726713	+	Target_20060
chr2	26739285	26739467	+	Target_20061
chr2	26741877	26741977	+	Target_20062
chr2	26750699	26750788	+	Target_20063
chr2	26760583	26760642	+	Target_20064
chr2	26781360	26781566	+	Target_20065
chr2	26785480	26785554	+	Target_23826
chr2	26798769	26799043	+	Target_23827
chr2	26800383	26800496	+	Target_23828
chr2	26802161	26802395	+	Target_23829
chr2	26804072	26804261	+	Target_25661
chr2	26805692	26805781	+	Target_25662
chr2	26806656	26806766	+	Target_25663
chr2	26818043	26818185	+	Target_25664
chr2	26852277	26852374	+	Target_25665
chr2	26863400	26863435	+	Target_25666
chr2	26864128	26864211	+	Target_25667
chr2	26915580	26916026	+	Target_22051
chr2	26950534	26954066	+	Target_22052
chr2	26987141	26987294	+	Target_11224
chr2	26997118	26997191	+	Target_11225
chr2	26997911	26998083	+	Target_11226
chr2	26998331	26998544	+	Target_11227
chr2	26999239	26999350	+	Target_11228
chr2	27000909	27004099	+	Target_11229
chr2	27008881	27009164	+	Target_26390|Target_25260
chr2	27014998	27015108	+	Target_25261|Target_26391
chr2	27015623	27015701	+	Target_26392
chr2	27016012	27016194	+	Target_25262|Target_26393
chr2	27016679	27017455	+	Target_25263|Target_26394
chr2	27070968	27071122	+	Target_12986
chr2	27071156	27071227	+	Target_28031
chr2	27071291	27071365	+	Target_28044
chr2	27121363	27121628	+	Target_12987|Target_28032|Target_28045
chr2	27147754	27147913	+	Target_12988|Target_28033|Target_28046
chr2	27150120	27150300	+	Target_12989|Target_28034|Target_28047
chr2	27151122	27151191	+	Target_12990|Target_28035|Target_28048
chr2	27154507	27154552	+	Target_12991|Target_28036|Target_28049
chr2	27156125	27156201	+	Target_12992|Target_28037|Target_28050
chr2	27157445	27157602	+	Target_12993|Target_28038|Target_28051
chr2	27162898	27163040	+	Target_12994|Target_28039|Target_28052
chr2	27164817	27164960	+	Target_12995|Target_28040|Target_28053
chr2	27165410	27165618	+	Target_12996|Target_28041|Target_28054
chr2	27167523	27167692	+	Target_12997|Target_28042|Target_28055
chr2	27169777	27173219	+	Target_12998|Target_28043|Target_28056
chr2	27193524	27193670	+	Target_7839
chr2	27245079	27245207	+	Target_7840
chr2	27246199	27246345	+	Target_7841
chr2	27246963	27247165	+	Target_7842
chr2	27248450	27248605	+	Target_7843
chr2	27248747	27248900	+	Target_7844
chr2	27249147	27250087	+	Target_7845
chr2	27255773	27256034	+	Target_21607|Target_6474
chr2	27256934	27257134	+	Target_21608|Target_6475
chr2	27258002	27258153	+	Target_21609|Target_6476
chr2	27258461	27258596	+	Target_6477
chr2	27258837	27258920	+	Target_21610|Target_6478
chr2	27259354	27259460	+	Target_21611|Target_6479
chr2	27259572	27259654	+	Target_21612|Target_6480
chr2	27259944	27260046	+	Target_21613|Target_6481
chr2	27260428	27260570	+	Target_21614|Target_6482
chr2	27261013	27261105	+	Target_21615|Target_6483
chr2	27261351	27261400	+	Target_21616|Target_6484
chr2	27261569	27261683	+	Target_21617|Target_6485
chr2	27261914	27262032	+	Target_21618|Target_6486
chr2	27262608	27262705	+	Target_21619|Target_6487
chr2	27262897	27263066	+	Target_21620|Target_6488
chr2	27263212	27263364	+	Target_21621|Target_6489
chr2	27263578	27264565	+	Target_21622|Target_6490
chr2	27274490	27274661	+	Target_14824|Target_27170
chr2	27275780	27276041	+	Target_14825|Target_27171
chr2	27276269	27276441	+	Target_14826|Target_27172
chr2	27276763	27276927	+	Target_14827|Target_27173
chr2	27277497	27277675	+	Target_14828|Target_27174
chr2	27277942	27278121	+	Target_14829|Target_27175
chr2	27278549	27279006	+	Target_14830|Target_27176
chr2	27279490	27279660	+	Target_14831|Target_27177
chr2	27280170	27280306	+	Target_14832|Target_27178
chr2	27281267	27281470	+	Target_14833|Target_27179
chr2	27282057	27282403	+	Target_14834|Target_27180
chr2	27290361	27290514	+	Target_14835
chr2	27291499	27291612	+	Target_14836
chr2	27292440	27292574	+	Target_14837
chr2	27292959	27293589	+	Target_14838|Target_17124
chr2	27294193	27294331	+	Target_17125
chr2	27294468	27294567	+	Target_17126
chr2	27301434	27302103	+	Target_19868
chr2	27303018	27303138	+	Target_19869
chr2	27303599	27303820	+	Target_19870
chr2	27304950	27306879	+	Target_19871
chr2	27307282	27307399	+	Target_19872
chr2	27307858	27307876	+	Target_19873
chr2	27308027	27308165	+	Target_19874
chr2	27308545	27309265	+	Target_19875
chr2	27309610	27310219	+	Target_14865|Target_17614
chr2	27315199	27315316	+	Target_14866|Target_17615
chr2	27317344	27317479	+	Target_17616
chr2	27317667	27317802	+	Target_14867
chr2	27319596	27319669	+	Target_14868|Target_17617
chr2	27320370	27320517	+	Target_14869|Target_17618
chr2	27322063	27322152	+	Target_14870|Target_17619
chr2	27322220	27324756	+	Target_12584|Target_20520|Target_14871|Target_17620|Target_14872|Target_17621|Target_20521|Target_14314|Target_20544|Target_20522
chr2	27324964	27325089	+	Target_12585|Target_14315|Target_20523|Target_20545
chr2	27325227	27325298	+	Target_12586|Target_14316|Target_20524|Target_20546
chr2	27325393	27325459	+	Target_12587|Target_14317|Target_20525|Target_20547
chr2	27327154	27327245	+	Target_12588|Target_14318|Target_20548
chr2	27333540	27333970	+	Target_20526
chr2	27341642	27341995	+	Target_20549|Target_12589|Target_14319
chr2	27346656	27346930	+	Target_3502
chr2	27351308	27351469	+	Target_3503
chr2	27351812	27351995	+	Target_3504
chr2	27352183	27352229	+	Target_3505
chr2	27352381	27352494	+	Target_3506
chr2	27352621	27352795	+	Target_3507
chr2	27352972	27353021	+	Target_3508
chr2	27353118	27353284	+	Target_3509
chr2	27353400	27354376	+	Target_3510|Target_26414
chr2	27354539	27354699	+	Target_26415
chr2	27354877	27354950	+	Target_26416
chr2	27355097	27355271	+	Target_26417
chr2	27355470	27355595	+	Target_26418
chr2	27355710	27355791	+	Target_26419
chr2	27355984	27356205	+	Target_26420
chr2	27356399	27356589	+	Target_26421
chr2	27357154	27357542	+	Target_26422
chr2	27359714	27361562	+	Target_7283
chr2	27361837	27361890	+	Target_7284
chr2	27362170	27362332	+	Target_7285
chr2	27371944	27372223	+	Target_9204
chr2	27372990	27373233	+	Target_9205
chr2	27375555	27375819	+	Target_9206
chr2	27422454	27423447	+	Target_15867|Target_8215|Target_15868
chr2	27423865	27423981	+	Target_15869|Target_8216
chr2	27424217	27424321	+	Target_15870|Target_8217
chr2	27424533	27424715	+	Target_15871|Target_8218
chr2	27424855	27424942	+	Target_15872|Target_8219
chr2	27425680	27426213	+	Target_8220|Target_15873|Target_8221
chr2	27426646	27426735	+	Target_15874|Target_8222
chr2	27427328	27427458	+	Target_15875|Target_8223
chr2	27427658	27427799	+	Target_15876|Target_8224
chr2	27428217	27428372	+	Target_15877|Target_8225
chr2	27428893	27428961	+	Target_15878|Target_8226
chr2	27429350	27429402	+	Target_15879|Target_8227
chr2	27429744	27429810	+	Target_15880|Target_8228
chr2	27430125	27430658	+	Target_15881|Target_8229
chr2	27434334	27434401	+	Target_15882|Target_8230
chr2	27434887	27435475	+	Target_15883|Target_8231|Target_2710|Target_1561|Target_19657
chr2	27436044	27436166	+	Target_1562|Target_19658|Target_2711
chr2	27438188	27438260	+	Target_1563|Target_19659|Target_2712
chr2	27438341	27438413	+	Target_1564|Target_19660|Target_2713
chr2	27438499	27438621	+	Target_1565|Target_19661|Target_2714
chr2	27439390	27439488	+	Target_1566|Target_19662|Target_2715
chr2	27439711	27440046	+	Target_1567|Target_19663|Target_2716
chr2	27440257	27440501	+	Target_21415
chr2	27440744	27440884	+	Target_21416
chr2	27444085	27444215	+	Target_21417
chr2	27445061	27445204	+	Target_21418
chr2	27445386	27445528	+	Target_21419
chr2	27445733	27445905	+	Target_21420
chr2	27446430	27446616	+	Target_21421
chr2	27446784	27446897	+	Target_21422
chr2	27447212	27447358	+	Target_21423
chr2	27447612	27447744	+	Target_21424
chr2	27447877	27448111	+	Target_21425
chr2	27448572	27448794	+	Target_21426
chr2	27448998	27449187	+	Target_21427
chr2	27449392	27449517	+	Target_21428
chr2	27449699	27449830	+	Target_21429
chr2	27454335	27454448	+	Target_21430
chr2	27454847	27455092	+	Target_21431
chr2	27455315	27455562	+	Target_21432
chr2	27455909	27456008	+	Target_21433
chr2	27456179	27456404	+	Target_21434
chr2	27456493	27456676	+	Target_21435
chr2	27456875	27457094	+	Target_21436
chr2	27457385	27457553	+	Target_21437
chr2	27458112	27458295	+	Target_21438
chr2	27458403	27458508	+	Target_21439
chr2	27459151	27459391	+	Target_21440
chr2	27459616	27459698	+	Target_21441
chr2	27460246	27460413	+	Target_21442
chr2	27460585	27460750	+	Target_21443
chr2	27460923	27461055	+	Target_21444
chr2	27461298	27461500	+	Target_21445
chr2	27461909	27462100	+	Target_21446
chr2	27462198	27462339	+	Target_21447
chr2	27462564	27462666	+	Target_21448
chr2	27463132	27463229	+	Target_21449
chr2	27463778	27463823	+	Target_21450
chr2	27463925	27464095	+	Target_21451
chr2	27464189	27464264	+	Target_21452
chr2	27464778	27464991	+	Target_21453
chr2	27465169	27465295	+	Target_21454
chr2	27465487	27465643	+	Target_21455
chr2	27465739	27465841	+	Target_21456
chr2	27466065	27466160	+	Target_21457
chr2	27466283	27466654	+	Target_21458
chr2	27477439	27478328	+	Target_12268
chr2	27479253	27479388	+	Target_12269
chr2	27479655	27479761	+	Target_12270
chr2	27480021	27480220	+	Target_12271
chr2	27480772	27480926	+	Target_12272
chr2	27481028	27481175	+	Target_12273
chr2	27481620	27481802	+	Target_12274
chr2	27485679	27485960	+	Target_12275
chr2	27498288	27498421	+	Target_25362
chr2	27498973	27499255	+	Target_25363
chr2	27499593	27499709	+	Target_25364
chr2	27500621	27500883	+	Target_25365
chr2	27501055	27501200	+	Target_25366
chr2	27503033	27503101	+	Target_25367
chr2	27503296	27504296	+	Target_25368
chr2	27505296	27505767	+	Target_13490|Target_22064
chr2	27521434	27521607	+	Target_13491|Target_22065
chr2	27522112	27522284	+	Target_13492|Target_22066
chr2	27522397	27522523	+	Target_22067
chr2	27527826	27527922	+	Target_13493|Target_22068
chr2	27528451	27528685	+	Target_13494|Target_22069
chr2	27528947	27528970	+	Target_13495|Target_22070
chr2	27529080	27529205	+	Target_13496|Target_22071
chr2	27529323	27529410	+	Target_13497|Target_22072
chr2	27529754	27530776	+	Target_13498|Target_22073|Target_6996
chr2	27531027	27531130	+	Target_6997
chr2	27532359	27532849	+	Target_23295
chr2	27534766	27534819	+	Target_23296
chr2	27535081	27535114	+	Target_23297
chr2	27535360	27535456	+	Target_23298
chr2	27535546	27535639	+	Target_23299
chr2	27535860	27535976	+	Target_23300
chr2	27545314	27545389	+	Target_23301
chr2	27545918	27545969	+	Target_23302
chr2	27548720	27549760	+	Target_10495|Target_5557
chr2	27550043	27550151	+	Target_10496|Target_5558
chr2	27550903	27551056	+	Target_10497|Target_5559
chr2	27551334	27551463	+	Target_10498|Target_5560
chr2	27551710	27551798	+	Target_10499|Target_5561
chr2	27551987	27552149	+	Target_10500|Target_5562
chr2	27552245	27552390	+	Target_10501|Target_5563
chr2	27556521	27556651	+	Target_10502|Target_5564
chr2	27556840	27556866	+	Target_10503|Target_5565
chr2	27558408	27558587	+	Target_14374|Target_10504|Target_5566
chr2	27558783	27558895	+	Target_10505|Target_5567
chr2	27559064	27559337	+	Target_10506|Target_5568|Target_14375
chr2	27560077	27560209	+	Target_14376|Target_10507|Target_5569
chr2	27560303	27560670	+	Target_14377|Target_10508|Target_5570
chr2	27560792	27560887	+	Target_10509|Target_5571
chr2	27564814	27565100	+	Target_10510|Target_5572
chr2	27565692	27566014	+	Target_10511|Target_5573
chr2	27566174	27566445	+	Target_10512|Target_5574
chr2	27573180	27573256	+	Target_10513
chr2	27579605	27579868	+	Target_10514|Target_5575
chr2	27587218	27587466	+	Target_25271|Target_2624|Target_26490
chr2	27587584	27587765	+	Target_25272|Target_2625|Target_26491
chr2	27589625	27589803	+	Target_25273|Target_2626|Target_26492
chr2	27589940	27590068	+	Target_25274|Target_2627|Target_26493
chr2	27590323	27590426	+	Target_25275|Target_2628|Target_26494
chr2	27590612	27590689	+	Target_25276|Target_2629|Target_26495
chr2	27590891	27591006	+	Target_25277|Target_2630|Target_26496
chr2	27591238	27591330	+	Target_25278|Target_2631|Target_26497
chr2	27591520	27591600	+	Target_25279|Target_2632|Target_26498
chr2	27591872	27592079	+	Target_2633|Target_26499|Target_25280
chr2	27592280	27592416	+	Target_25281|Target_2634|Target_26500
chr2	27592742	27592919	+	Target_25282|Target_2635|Target_26501
chr2	27593150	27593324	+	Target_25283|Target_2636
chr2	27593388	27593673	+	Target_2550
chr2	27594135	27594210	+	Target_2551
chr2	27595489	27595607	+	Target_2552
chr2	27596113	27596178	+	Target_2553
chr2	27596727	27596838	+	Target_2554
chr2	27596951	27597042	+	Target_2555
chr2	27597212	27597300	+	Target_2556
chr2	27597555	27597625	+	Target_2557
chr2	27597927	27598020	+	Target_2558
chr2	27598372	27598576	+	Target_2559
chr2	27598712	27598838	+	Target_2560
chr2	27598972	27599050	+	Target_2561
chr2	27599179	27599254	+	Target_2562
chr2	27599345	27599387	+	Target_2563
chr2	27599472	27599994	+	Target_2564
chr2	27600097	27601238	+	Target_11065|Target_23230
chr2	27601333	27601921	+	Target_11066|Target_23231
chr2	27602959	27603311	+	Target_11067|Target_23232
chr2	27603338	27603611	+	Target_11068
chr2	27604060	27604672	+	Target_7337
chr2	27604992	27605095	+	Target_7338
chr2	27605342	27605472	+	Target_7339
chr2	27606232	27606467	+	Target_7340
chr2	27606818	27606959	+	Target_7341
chr2	27607539	27607955	+	Target_7342
chr2	27608613	27608746	+	Target_7343
chr2	27609060	27609146	+	Target_7344
chr2	27609955	27610025	+	Target_7345
chr2	27615489	27616443	+	Target_12301
chr2	27632169	27632496	+	Target_7346
chr2	27651472	27651598	+	Target_4266
chr2	27656120	27656350	+	Target_4267
chr2	27656539	27656662	+	Target_4268
chr2	27656855	27656957	+	Target_4269
chr2	27657337	27657427	+	Target_4270
chr2	27657588	27657629	+	Target_4271
chr2	27657999	27658094	+	Target_4272
chr2	27659619	27659703	+	Target_4273
chr2	27659913	27659972	+	Target_4274
chr2	27660128	27660227	+	Target_4275
chr2	27662632	27662765	+	Target_4276
chr2	27663269	27663375	+	Target_4277
chr2	27663518	27663569	+	Target_4278
chr2	27663671	27663807	+	Target_4279
chr2	27663993	27664047	+	Target_4280
chr2	27664133	27664197	+	Target_4281
chr2	27664433	27664489	+	Target_4282
chr2	27664574	27665124	+	Target_4283
chr2	27665232	27665307	+	Target_15403|Target_15955
chr2	27665445	27665630	+	Target_15404|Target_15956
chr2	27665708	27665768	+	Target_15405|Target_15957
chr2	27665940	27666147	+	Target_15406|Target_15958
chr2	27666264	27666399	+	Target_15407|Target_15959
chr2	27666815	27666928	+	Target_15408|Target_15960
chr2	27667052	27667164	+	Target_15409
chr2	27667239	27667388	+	Target_3117
chr2	27667880	27667972	+	Target_3118
chr2	27668162	27668316	+	Target_3119
chr2	27668611	27668710	+	Target_3120
chr2	27668795	27668855	+	Target_3121
chr2	27669126	27669348	+	Target_3122|Target_15961
chr2	27670381	27670501	+	Target_3123
chr2	27670678	27670789	+	Target_3124
chr2	27671781	27671898	+	Target_3125
chr2	27672160	27672247	+	Target_3126
chr2	27672365	27672429	+	Target_3127
chr2	27672557	27672667	+	Target_3128
chr2	27672864	27672963	+	Target_3129
chr2	27676250	27676380	+	Target_3130
chr2	27676496	27676606	+	Target_3131
chr2	27676848	27677029	+	Target_3132
chr2	27677220	27677285	+	Target_3133
chr2	27677433	27677527	+	Target_3134
chr2	27679377	27679520	+	Target_3135
chr2	27680505	27680622	+	Target_3136
chr2	27680707	27680843	+	Target_3137
chr2	27680992	27681090	+	Target_3138
chr2	27681645	27681735	+	Target_3139
chr2	27682244	27682389	+	Target_3140
chr2	27682575	27682696	+	Target_3141
chr2	27683881	27683960	+	Target_3142
chr2	27684135	27684384	+	Target_3143
chr2	27684625	27684703	+	Target_3144
chr2	27685567	27685660	+	Target_3145
chr2	27685963	27686048	+	Target_3146
chr2	27688277	27688385	+	Target_3147
chr2	27688612	27688749	+	Target_3148
chr2	27693794	27693962	+	Target_3149
chr2	27695116	27695229	+	Target_3150
chr2	27699507	27699593	+	Target_3151
chr2	27700083	27700187	+	Target_3152
chr2	27700425	27700479	+	Target_3153
chr2	27700861	27701023	+	Target_3154
chr2	27702375	27702471	+	Target_3155
chr2	27702892	27703016	+	Target_3156
chr2	27703912	27704127	+	Target_3157
chr2	27706155	27706243	+	Target_3158
chr2	27706446	27706526	+	Target_3159
chr2	27706738	27706804	+	Target_3160
chr2	27707093	27707133	+	Target_3161
chr2	27707884	27707997	+	Target_3162
chr2	27708226	27708370	+	Target_3163
chr2	27712481	27712571	+	Target_3164
chr2	27714749	27715345	+	Target_3819
chr2	27715532	27715657	+	Target_3820
chr2	27716255	27716345	+	Target_3821
chr2	27716796	27717001	+	Target_3822
chr2	27717217	27717333	+	Target_3823
chr2	27717413	27717570	+	Target_3824
chr2	27717744	27718126	+	Target_3825
chr2	27719705	27719831	+	Target_21682
chr2	27720110	27720266	+	Target_21683
chr2	27720428	27720497	+	Target_21684
chr2	27721121	27721190	+	Target_21685
chr2	27721590	27721664	+	Target_21686
chr2	27722008	27722075	+	Target_21687
chr2	27722263	27722317	+	Target_21688
chr2	27724001	27724096	+	Target_21689
chr2	27726380	27726486	+	Target_21690
chr2	27728584	27728703	+	Target_21691
chr2	27729347	27729446	+	Target_21692
chr2	27729654	27729752	+	Target_21693
chr2	27730101	27730178	+	Target_21694
chr2	27730547	27730644	+	Target_21695
chr2	27730843	27730941	+	Target_21696
chr2	27731034	27731118	+	Target_21697
chr2	27741654	27741804	+	Target_21698
chr2	27745326	27745461	+	Target_21699
chr2	27746135	27746550	+	Target_21700
chr2	27799388	27805589	+	Target_17314
chr2	27805892	27806009	+	Target_12432
chr2	27806524	27806583	+	Target_12433
chr2	27820933	27821121	+	Target_12434
chr2	27822449	27822545	+	Target_12435
chr2	27822836	27822920	+	Target_12436
chr2	27823557	27823682	+	Target_12437
chr2	27824222	27824309	+	Target_12438
chr2	27825329	27825428	+	Target_12439
chr2	27826006	27826174	+	Target_12440
chr2	27830711	27830906	+	Target_12441
chr2	27838034	27838136	+	Target_12442
chr2	27839128	27839191	+	Target_12443
chr2	27840339	27840438	+	Target_12444
chr2	27844019	27845963	+	Target_12445
chr2	27848505	27850784	+	Target_14998|Target_3245
chr2	27851262	27851745	+	Target_3246|Target_24021|Target_26545|Target_9768
chr2	27851816	27852036	+	Target_14999|Target_22954|Target_27238
chr2	27852241	27852309	+	Target_26546
chr2	27852725	27852819	+	Target_22955|Target_24022|Target_26547|Target_27239|Target_9769
chr2	27853893	27853933	+	Target_22956|Target_26548|Target_9770
chr2	27854700	27854767	+	Target_22957|Target_26549|Target_9771
chr2	27855499	27855537	+	Target_22958|Target_24023|Target_26550|Target_27240|Target_9772
chr2	27857712	27857791	+	Target_22959|Target_24024|Target_26551|Target_27241|Target_9773
chr2	27858006	27858101	+	Target_22960|Target_24025|Target_26552|Target_27242|Target_9774
chr2	27861076	27861122	+	Target_22961|Target_24026|Target_26553|Target_27243|Target_9775
chr2	27861751	27861898	+	Target_22962|Target_24027|Target_26554|Target_27244|Target_9776
chr2	27862909	27862992	+	Target_22963|Target_24028|Target_26555|Target_27245|Target_9777
chr2	27864106	27864146	+	Target_22964|Target_24029|Target_26556|Target_27246|Target_9778
chr2	27865295	27865386	+	Target_22965|Target_24030|Target_26557|Target_27247|Target_9779
chr2	27870702	27870810	+	Target_22966|Target_24031|Target_26558|Target_27248|Target_9780
chr2	27872981	27876614	+	Target_22967|Target_24032|Target_26559|Target_27249|Target_9781|Target_21805
chr2	27878231	27878469	+	Target_21806
chr2	27880211	27880536	+	Target_21807
chr2	27883850	27884255	+	Target_21808
chr2	27885045	27885148	+	Target_21809
chr2	27886195	27887444	+	Target_21810|Target_22815
chr2	27887966	27888162	+	Target_22816
chr2	27890134	27890257	+	Target_22817
chr2	27891709	27891770	+	Target_22818
chr2	27892114	27892254	+	Target_22819
chr2	27898398	27898559	+	Target_22820
chr2	27900161	27900231	+	Target_22821
chr2	27900604	27900791	+	Target_22822
chr2	27905114	27905226	+	Target_22823
chr2	27907903	27908144	+	Target_22824
chr2	27910800	27910887	+	Target_22825
chr2	27911566	27911634	+	Target_22826
chr2	27916551	27916621	+	Target_22827
chr2	27917500	27917847	+	Target_22828
chr2	27994583	27994666	+	Target_13010|Target_27254
chr2	27995540	27995559	+	Target_13011|Target_27255
chr2	27997290	27997397	+	Target_13012
chr2	28002299	28002608	+	Target_13013|Target_27256
chr2	28004265	28004655	+	Target_20164
chr2	28050433	28050622	+	Target_20165
chr2	28055552	28055644	+	Target_20166
chr2	28065933	28066098	+	Target_20167
chr2	28069908	28069971	+	Target_20168
chr2	28070900	28070964	+	Target_20169
chr2	28081305	28081438	+	Target_20170
chr2	28112322	28113981	+	Target_12311|Target_20171|Target_7365|Target_9586|Target_4414|Target_7379|Target_7392
chr2	28115249	28115315	+	Target_7366|Target_9587
chr2	28117399	28117551	+	Target_4415|Target_7367|Target_7380|Target_7393|Target_9588
chr2	28152698	28152775	+	Target_4416|Target_7368|Target_7381|Target_7394|Target_9589
chr2	28210859	28210954	+	Target_4417|Target_7369|Target_7382|Target_7395|Target_9590
chr2	28219233	28219316	+	Target_18916
chr2	28248092	28248287	+	Target_4418|Target_7370|Target_7383|Target_7396|Target_9591
chr2	28268591	28268666	+	Target_4419|Target_7371|Target_7384|Target_7397|Target_9592
chr2	28352137	28352247	+	Target_4420|Target_7372|Target_7385|Target_7398|Target_9593
chr2	28460068	28460168	+	Target_4421|Target_7373|Target_7386|Target_7399|Target_9594
chr2	28464189	28464260	+	Target_4422|Target_7374|Target_7387|Target_7400|Target_9595
chr2	28467646	28467729	+	Target_4423|Target_7375|Target_7388|Target_7401|Target_9596
chr2	28521204	28521358	+	Target_4424|Target_7376|Target_7389|Target_7402|Target_9597
chr2	28530557	28532441	+	Target_26560
chr2	28532803	28532846	+	Target_26561
chr2	28532948	28533020	+	Target_7377|Target_7390
chr2	28533143	28533326	+	Target_26562
chr2	28550140	28550314	+	Target_4425
chr2	28561316	28561767	+	Target_4426|Target_7378|Target_7391|Target_7403|Target_9598
chr2	28615778	28616689	+	Target_20074
chr2	28626973	28627225	+	Target_20075
chr2	28631625	28631733	+	Target_20076
chr2	28634796	28637516	+	Target_20077
chr2	28718937	28719036	+	Target_14092|Target_17410
chr2	28739674	28739736	+	Target_14093|Target_17411
chr2	28741332	28741399	+	Target_14094|Target_17412
chr2	28742571	28742630	+	Target_14095|Target_17413
chr2	28748133	28748174	+	Target_14096|Target_17414
chr2	28748771	28748812	+	Target_14097|Target_17415
chr2	28752183	28752274	+	Target_14098|Target_17416
chr2	28752594	28752646	+	Target_14099|Target_17417
chr2	28754974	28755061	+	Target_14100|Target_17418
chr2	28761152	28761248	+	Target_14101|Target_17419
chr2	28761965	28762045	+	Target_14102|Target_17420
chr2	28763232	28763308	+	Target_14103|Target_17421
chr2	28764573	28764678	+	Target_14104|Target_17422
chr2	28766078	28766135	+	Target_14105|Target_17423
chr2	28771726	28771798	+	Target_14106|Target_17424
chr2	28772876	28772951	+	Target_14107|Target_17425
chr2	28775794	28775858	+	Target_14108|Target_17426
chr2	28785907	28785966	+	Target_14109|Target_17427
chr2	28788146	28788220	+	Target_14110|Target_17428
chr2	28789662	28789706	+	Target_14111|Target_17429
chr2	28796063	28796172	+	Target_14112|Target_17430
chr2	28800973	28801025	+	Target_14113|Target_17431
chr2	28802493	28802574	+	Target_14114|Target_17432
chr2	28804934	28805000	+	Target_17433
chr2	28805271	28805372	+	Target_14115|Target_17434
chr2	28808627	28808709	+	Target_14116|Target_17435
chr2	28812316	28812421	+	Target_14117|Target_17436
chr2	28812541	28812637	+	Target_14118|Target_17437
chr2	28812871	28812943	+	Target_14119|Target_17438
chr2	28813999	28814038	+	Target_14120|Target_17439
chr2	28814566	28814627	+	Target_14121|Target_17440
chr2	28815527	28815586	+	Target_14122|Target_17441
chr2	28816547	28816621	+	Target_14123|Target_17442
chr2	28820871	28820915	+	Target_14124|Target_17443
chr2	28821518	28821627	+	Target_14125|Target_17444
chr2	28823675	28823727	+	Target_14126|Target_17445
chr2	28824118	28824199	+	Target_14127|Target_17446
chr2	28824765	28824831	+	Target_14128|Target_17447
chr2	28825687	28825788	+	Target_14129|Target_17448
chr2	28826832	28826914	+	Target_14130|Target_17449
chr2	28827521	28827626	+	Target_14131|Target_17450
chr2	28828719	28828815	+	Target_14132|Target_17451
chr2	28829362	28829434	+	Target_14133|Target_17452
chr2	28836897	28836963	+	Target_14134|Target_17453
chr2	28840593	28840654	+	Target_14135|Target_17454
chr2	28841207	28841266	+	Target_14136|Target_17455
chr2	28843131	28843199	+	Target_14137|Target_17456
chr2	28843466	28843510	+	Target_14138|Target_17457
chr2	28843745	28843845	+	Target_14139|Target_17458
chr2	28847923	28847975	+	Target_14140|Target_17459
chr2	28849294	28849375	+	Target_14141|Target_17460
chr2	28851429	28851495	+	Target_14142|Target_17461
chr2	28851960	28852052	+	Target_14143|Target_17462
chr2	28853452	28853531	+	Target_14144|Target_17463
chr2	28854902	28855007	+	Target_14145|Target_17464
chr2	28855810	28855906	+	Target_14146|Target_17465
chr2	28863792	28863867	+	Target_14147|Target_17466
chr2	28865723	28866653	+	Target_14148|Target_17467
chr2	28974613	28975042	+	Target_11681|Target_6898|Target_11682
chr2	28999716	28999848	+	Target_11683|Target_6899
chr2	29001674	29001905	+	Target_11684|Target_6900
chr2	29004603	29004708	+	Target_11685|Target_6901
chr2	29006772	29006844	+	Target_11686|Target_6902
chr2	29011523	29011675	+	Target_11687|Target_6903
chr2	29016728	29016863	+	Target_11688|Target_6904
chr2	29022064	29025806	+	Target_11689|Target_6905
chr2	29033699	29033813	+	Target_22597|Target_8722
chr2	29037478	29037552	+	Target_8723
chr2	29038862	29039115	+	Target_22598|Target_26084|Target_8724
chr2	29041913	29041972	+	Target_22599|Target_26085|Target_8725
chr2	29045190	29045276	+	Target_22600|Target_26086|Target_8726
chr2	29052013	29052185	+	Target_22601|Target_26087|Target_8727
chr2	29063037	29063675	+	Target_22602|Target_8728|Target_26088
chr2	29072687	29073475	+	Target_25369|Target_22603|Target_8729|Target_25370
[truncated: 14,247 more rows]
