# Supplementary material for: Affected Kindred Analysis of Human X Chromosome Exomes to Identify Novel X-Linked Intellectual Disability Genes
Source: PLoS One. 2015 Feb 13;10(2):e0116454. doi: 10.1371/journal.pone.0116454 (PMC4332666; doi:10.1371/journal.pone.0116454)
Supplement: S2 File — is a compressed file providing a collection of bash-based and R-based scripts that were written and run to process and analyze our XLID study cohort. The scripts provided assume that short-read alignment has already been performed, including quality correction steps. These scripts will run data processing and analysis for a test cohort, as well as comparison analyses with other public databases. (ZIP) [file pone.0116454.s006.zip › Sib-PairCross-CohortFilter_scripts/interval_lists/chr3_Targets.interval_list]

@HD	VN:1.0	SO:coordinate
@SQ	SN:chr1	LN:249250621
@SQ	SN:chr2	LN:243199373
@SQ	SN:chr3	LN:198022430
@SQ	SN:chr4	LN:191154276
@SQ	SN:chr5	LN:180915260
@SQ	SN:chr6	LN:171115067
@SQ	SN:chr7	LN:159138663
@SQ	SN:chr8	LN:146364022
@SQ	SN:chr9	LN:141213431
@SQ	SN:chr10	LN:135534747
@SQ	SN:chr11	LN:135006516
@SQ	SN:chr12	LN:133851895
@SQ	SN:chr13	LN:115169878
@SQ	SN:chr14	LN:107349540
@SQ	SN:chr15	LN:102531392
@SQ	SN:chr16	LN:90354753
@SQ	SN:chr17	LN:81195210
@SQ	SN:chr18	LN:78077248
@SQ	SN:chr19	LN:59128983
@SQ	SN:chr20	LN:63025520
@SQ	SN:chr21	LN:48129895
@SQ	SN:chr22	LN:51304566
@SQ	SN:chrX	LN:155270560
@SQ	SN:chrY	LN:59373566
@SQ	SN:chrM	LN:16571
@SQ	SN:chr1_gl000191_random	LN:106433
@SQ	SN:chr1_gl000192_random	LN:547496
@SQ	SN:chr4_gl000193_random	LN:189789
@SQ	SN:chr4_gl000194_random	LN:191469
@SQ	SN:chr7_gl000195_random	LN:182896
@SQ	SN:chr8_gl000196_random	LN:38914
@SQ	SN:chr8_gl000197_random	LN:37175
@SQ	SN:chr9_gl000198_random	LN:90085
@SQ	SN:chr9_gl000199_random	LN:169874
@SQ	SN:chr9_gl000200_random	LN:187035
@SQ	SN:chr9_gl000201_random	LN:36148
@SQ	SN:chr11_gl000202_random	LN:40103
@SQ	SN:chr17_gl000203_random	LN:37498
@SQ	SN:chr17_gl000204_random	LN:81310
@SQ	SN:chr17_gl000205_random	LN:174588
@SQ	SN:chr17_gl000206_random	LN:41001
@SQ	SN:chr18_gl000207_random	LN:4262
@SQ	SN:chr19_gl000208_random	LN:92689
@SQ	SN:chr19_gl000209_random	LN:159169
@SQ	SN:chr21_gl000210_random	LN:27682
@SQ	SN:chrUn_gl000211	LN:166566
@SQ	SN:chrUn_gl000212	LN:186858
@SQ	SN:chrUn_gl000213	LN:164239
@SQ	SN:chrUn_gl000214	LN:137718
@SQ	SN:chrUn_gl000215	LN:172545
@SQ	SN:chrUn_gl000216	LN:172294
@SQ	SN:chrUn_gl000217	LN:172149
@SQ	SN:chrUn_gl000218	LN:161147
@SQ	SN:chrUn_gl000219	LN:179198
@SQ	SN:chrUn_gl000220	LN:161802
@SQ	SN:chrUn_gl000221	LN:155397
@SQ	SN:chrUn_gl000222	LN:186861
@SQ	SN:chrUn_gl000223	LN:180455
@SQ	SN:chrUn_gl000224	LN:179693
@SQ	SN:chrUn_gl000225	LN:211173
@SQ	SN:chrUn_gl000226	LN:15008
@SQ	SN:chrUn_gl000227	LN:128374
@SQ	SN:chrUn_gl000228	LN:129120
@SQ	SN:chrUn_gl000229	LN:19913
@SQ	SN:chrUn_gl000230	LN:43691
@SQ	SN:chrUn_gl000231	LN:27386
@SQ	SN:chrUn_gl000232	LN:40652
@SQ	SN:chrUn_gl000233	LN:45941
@SQ	SN:chrUn_gl000234	LN:40531
@SQ	SN:chrUn_gl000235	LN:34474
@SQ	SN:chrUn_gl000236	LN:41934
@SQ	SN:chrUn_gl000237	LN:45867
@SQ	SN:chrUn_gl000238	LN:39939
@SQ	SN:chrUn_gl000239	LN:33824
@SQ	SN:chrUn_gl000240	LN:41933
@SQ	SN:chrUn_gl000241	LN:42152
@SQ	SN:chrUn_gl000242	LN:43523
@SQ	SN:chrUn_gl000243	LN:43341
@SQ	SN:chrUn_gl000244	LN:39929
@SQ	SN:chrUn_gl000245	LN:36651
@SQ	SN:chrUn_gl000246	LN:38154
@SQ	SN:chrUn_gl000247	LN:36422
@SQ	SN:chrUn_gl000248	LN:39786
@SQ	SN:chrUn_gl000249	LN:38502
@PG	ID:bowtie2	PN:bowtie2	VN:2.0.0-beta7
@PG	ID:1	PN:IntervalListTools	CL:net.sf.picard.util.IntervalListTools INPUT=[chr3_Targets.interval_list] OUTPUT=chr3_Targets.interval_list UNIQUE=true SORT=true PADDING=0 VERBOSITY=INFO QUIET=false VALIDATION_STRINGENCY=STRICT COMPRESSION_LEVEL=5 MAX_RECORDS_IN_RAM=500000 CREATE_INDEX=false CREATE_MD5_FILE=false
chr3	238278	238746	+	Target_23019|Target_23019
chr3	239325	239775	+	Target_23019
chr3	286295	286375	+	Target_23019|Target_23019|Target_23019
chr3	288250	290282	+	Target_23019
chr3	361365	361550	+	Target_23019|Target_23019|Target_23019
chr3	367641	367747	+	Target_23019|Target_23019|Target_23019
chr3	369849	370037	+	Target_23019|Target_23019|Target_23019
chr3	382476	382599	+	Target_23019|Target_23019|Target_23019
chr3	383594	383765	+	Target_23019|Target_23019|Target_23019
chr3	384666	384714	+	Target_23019|Target_23019
chr3	386271	386392	+	Target_23019|Target_23019|Target_23019
chr3	391041	391226	+	Target_23019|Target_23019|Target_23019
chr3	396322	396454	+	Target_23019|Target_23019|Target_23019
chr3	401966	402107	+	Target_23019|Target_23019|Target_23019
chr3	403381	403493	+	Target_23019|Target_23019|Target_23019
chr3	404899	405066	+	Target_23019|Target_23019|Target_23019
chr3	407632	407798	+	Target_23019|Target_23019|Target_23019
chr3	419500	419625	+	Target_23019|Target_23019|Target_23019
chr3	423861	423963	+	Target_23019|Target_23019|Target_23019
chr3	424156	424354	+	Target_23019|Target_23019|Target_23019
chr3	425498	425569	+	Target_23019|Target_23019|Target_23019
chr3	430934	431157	+	Target_23019|Target_23019|Target_23019
chr3	432383	432499	+	Target_23019|Target_23019|Target_23019
chr3	432637	432842	+	Target_23019|Target_23019|Target_23019
chr3	433357	433480	+	Target_23019|Target_23019|Target_23019
chr3	436375	436555	+	Target_23019|Target_23019|Target_23019
chr3	439909	440068	+	Target_23019|Target_23019
chr3	440699	440831	+	Target_23019|Target_23019|Target_23019
chr3	443308	443381	+	Target_23019|Target_23019|Target_23019
chr3	447177	451097	+	Target_23019|Target_23019|Target_23019
chr3	1134628	1134813	+	Target_23019
chr3	1189610	1189747	+	Target_23019
chr3	1262370	1262497	+	Target_23019
chr3	1269501	1269677	+	Target_23019
chr3	1320096	1320192	+	Target_23019
chr3	1337284	1337488	+	Target_23019
chr3	1339572	1339675	+	Target_23019
chr3	1363333	1363518	+	Target_23019
chr3	1367498	1367635	+	Target_23019
chr3	1369140	1369270	+	Target_23019
chr3	1371468	1371619	+	Target_23019
chr3	1394007	1394135	+	Target_23019
chr3	1413982	1414158	+	Target_23019
chr3	1414521	1414639	+	Target_23019
chr3	1415287	1415446	+	Target_23019
chr3	1415607	1415757	+	Target_23019
chr3	1418688	1418759	+	Target_23019
chr3	1424625	1424860	+	Target_23019
chr3	1424976	1425092	+	Target_23019
chr3	1427294	1427481	+	Target_23019
chr3	1443116	1443229	+	Target_23019
chr3	1444001	1444170	+	Target_23019
chr3	1445001	1445278	+	Target_23019
chr3	2140549	2140662	+	Target_23019
chr3	2142241	2142323	+	Target_23019
chr3	2280512	2280752	+	Target_23019
chr3	2380861	2380917	+	Target_23019|Target_23019
chr3	2613099	2613242	+	Target_23019|Target_23019
chr3	2777898	2778025	+	Target_23019|Target_23019
chr3	2787205	2787381	+	Target_23019|Target_23019
chr3	2861169	2861265	+	Target_23019|Target_23019
chr3	2908435	2908633	+	Target_23019|Target_23019
chr3	2924828	2924931	+	Target_23019|Target_23019
chr3	2928723	2928908	+	Target_23019|Target_23019
chr3	2933898	2933944	+	Target_23019|Target_23019
chr3	2942368	2942505	+	Target_23019|Target_23019|Target_23019|Target_23019
chr3	2944559	2944689	+	Target_23019|Target_23019|Target_23019|Target_23019
chr3	2967312	2967463	+	Target_23019|Target_23019|Target_23019|Target_23019
chr3	3030028	3030156	+	Target_23019|Target_23019|Target_23019|Target_23019
chr3	3067785	3067961	+	Target_23019|Target_23019|Target_23019|Target_23019
chr3	3072538	3072659	+	Target_23019|Target_23019|Target_23019|Target_23019
chr3	3076315	3076474	+	Target_23019|Target_23019|Target_23019|Target_23019
chr3	3078862	3079012	+	Target_23019|Target_23019|Target_23019|Target_23019
chr3	3080616	3080687	+	Target_23019|Target_23019|Target_23019|Target_23019
chr3	3081720	3081955	+	Target_23019|Target_23019|Target_23019|Target_23019
chr3	3083993	3084106	+	Target_23019|Target_23019|Target_23019|Target_23019
chr3	3084660	3084847	+	Target_23019|Target_23019|Target_23019|Target_23019
chr3	3085275	3085388	+	Target_23019|Target_23019|Target_23019|Target_23019
chr3	3095490	3095659	+	Target_23019|Target_23019|Target_23019|Target_23019
chr3	3097803	3099645	+	Target_23019|Target_23019|Target_23019|Target_23019
chr3	3108007	3111995	+	Target_23019|Target_23019|Target_23019
chr3	3116465	3116550	+	Target_23019|Target_23019
chr3	3118214	3118311	+	Target_23019|Target_23019|Target_23019
chr3	3131856	3131940	+	Target_23019|Target_23019
chr3	3133493	3134046	+	Target_23019|Target_23019|Target_23019|Target_23019|Target_23019|Target_23019|Target_23019
chr3	3136982	3137128	+	Target_23019|Target_23019|Target_23019|Target_23019|Target_23019|Target_23019|Target_23019
chr3	3139553	3139741	+	Target_23019|Target_23019|Target_23019|Target_23019|Target_23019|Target_23019|Target_23019
chr3	3139820	3139974	+	Target_23019|Target_23019|Target_23019|Target_23019|Target_23019|Target_23019|Target_23019
chr3	3143375	3143514	+	Target_23019|Target_23019|Target_23019|Target_23019|Target_23019|Target_23019|Target_23019
chr3	3144358	3144504	+	Target_23019|Target_23019|Target_23019|Target_23019|Target_23019|Target_23019|Target_23019
chr3	3146586	3146671	+	Target_23019|Target_23019|Target_23019|Target_23019|Target_23019|Target_23019|Target_23019
chr3	3147151	3147220	+	Target_23019|Target_23019|Target_23019
chr3	3150233	3150375	+	Target_23019|Target_23019|Target_23019|Target_23019|Target_23019|Target_23019|Target_23019
chr3	3151628	3152058	+	Target_23019|Target_23019|Target_23019|Target_23019|Target_23019|Target_23019|Target_23019
chr3	3168599	3168674	+	Target_23019
chr3	3170697	3170872	+	Target_23019
chr3	3178943	3179137	+	Target_23019
chr3	3182193	3182332	+	Target_23019
chr3	3186267	3186394	+	Target_23019
chr3	3188113	3188307	+	Target_23019
chr3	3189133	3189387	+	Target_23019
chr3	3189589	3190706	+	Target_23019
chr3	3191316	3192729	+	Target_23019|Target_23019
chr3	3194139	3194271	+	Target_23019|Target_23019
chr3	3195107	3195172	+	Target_23019|Target_23019
chr3	3195643	3195759	+	Target_23019|Target_23019
chr3	3196430	3196515	+	Target_23019|Target_23019
chr3	3197902	3197965	+	Target_23019|Target_23019
chr3	3209317	3209477	+	Target_23019|Target_23019
chr3	3214459	3214609	+	Target_23019|Target_23019
chr3	3215742	3215945	+	Target_23019|Target_23019
chr3	3216846	3216953	+	Target_23019|Target_23019
chr3	3221304	3221401	+	Target_23019|Target_23019
chr3	3841120	3841603	+	Target_23019
chr3	3886047	3889387	+	Target_23019
chr3	4344987	4345210	+	Target_23019|Target_23019
chr3	4345296	4345552	+	Target_23019
chr3	4354581	4355445	+	Target_23019|Target_23019|Target_23019|Target_23019
chr3	4357895	4358949	+	Target_23019|Target_23019|Target_23019
chr3	4402828	4403938	+	Target_23019|Target_23019|Target_23019
chr3	4418013	4418073	+	Target_23019|Target_23019
chr3	4452548	4452662	+	Target_23019|Target_23019|Target_23019
chr3	4458811	4458926	+	Target_23019|Target_23019|Target_23019
chr3	4459693	4459816	+	Target_23019|Target_23019|Target_23019
chr3	4461747	4461830	+	Target_23019|Target_23019|Target_23019
chr3	4490949	4491024	+	Target_23019|Target_23019
chr3	4494559	4494733	+	Target_23019|Target_23019|Target_23019
chr3	4508659	4508966	+	Target_23019|Target_23019|Target_23019
chr3	4535031	4535289	+	Target_23019|Target_23019|Target_23019
chr3	4536114	4536190	+	Target_23019|Target_23019|Target_23019
chr3	4558159	4558267	+	Target_23019|Target_23019|Target_23019
chr3	4562707	4562778	+	Target_23019|Target_23019|Target_23019
chr3	4669446	4669562	+	Target_23019|Target_23019|Target_23019
chr3	4681067	4681154	+	Target_23019|Target_23019|Target_23019
chr3	4683776	4683935	+	Target_23019|Target_23019|Target_23019
chr3	4685819	4685918	+	Target_23019|Target_23019|Target_23019
chr3	4687070	4687154	+	Target_23019|Target_23019|Target_23019
chr3	4687265	4687412	+	Target_23019|Target_23019|Target_23019
chr3	4693806	4693902	+	Target_23019|Target_23019|Target_23019
chr3	4695525	4695570	+	Target_23019
chr3	4699807	4699962	+	Target_23019|Target_23019|Target_23019
chr3	4702671	4702771	+	Target_23019|Target_23019|Target_23019
chr3	4703765	4703926	+	Target_23019|Target_23019|Target_23019
chr3	4704748	4704890	+	Target_23019|Target_23019|Target_23019
chr3	4706821	4706980	+	Target_23019|Target_23019|Target_23019
chr3	4709060	4709233	+	Target_23019|Target_23019|Target_23019
chr3	4711337	4711457	+	Target_23019|Target_23019|Target_23019
chr3	4712412	4712610	+	Target_23019|Target_23019|Target_23019
chr3	4714819	4715071	+	Target_23019|Target_23019|Target_23019
chr3	4715885	4716027	+	Target_23019|Target_23019|Target_23019
chr3	4716751	4716932	+	Target_23019|Target_23019|Target_23019
chr3	4718297	4718485	+	Target_23019|Target_23019|Target_23019
chr3	4722236	4722375	+	Target_23019|Target_23019|Target_23019
chr3	4723047	4723102	+	Target_23019|Target_23019|Target_23019
chr3	4725069	4725235	+	Target_23019|Target_23019|Target_23019
chr3	4725311	4725482	+	Target_23019|Target_23019|Target_23019
chr3	4725964	4726030	+	Target_23019|Target_23019|Target_23019
chr3	4726752	4726890	+	Target_23019|Target_23019|Target_23019
chr3	4730178	4730304	+	Target_23019|Target_23019|Target_23019
chr3	4732827	4733028	+	Target_23019|Target_23019|Target_23019
chr3	4735173	4735425	+	Target_23019|Target_23019|Target_23019
chr3	4738830	4738956	+	Target_23019|Target_23019|Target_23019
chr3	4741496	4741625	+	Target_23019|Target_23019|Target_23019
chr3	4744513	4744634	+	Target_23019|Target_23019|Target_23019
chr3	4747850	4748035	+	Target_23019|Target_23019|Target_23019
chr3	4752008	4752157	+	Target_23019|Target_23019|Target_23019
chr3	4753440	4753552	+	Target_23019|Target_23019|Target_23019
chr3	4759050	4759083	+	Target_23019
chr3	4767229	4767265	+	Target_23019
chr3	4768809	4768857	+	Target_23019
chr3	4774771	4774904	+	Target_23019|Target_23019|Target_23019
chr3	4776847	4777038	+	Target_23019|Target_23019|Target_23019
chr3	4790877	4791694	+	Target_23019
chr3	4792629	4793274	+	Target_23019
chr3	4808213	4808394	+	Target_23019|Target_23019|Target_23019
chr3	4810194	4810448	+	Target_23019|Target_23019|Target_23019
chr3	4816925	4817126	+	Target_23019|Target_23019|Target_23019
chr3	4818947	4819058	+	Target_23019|Target_23019|Target_23019
chr3	4821233	4821329	+	Target_23019|Target_23019|Target_23019
chr3	4824302	4824425	+	Target_23019|Target_23019|Target_23019
chr3	4825499	4825604	+	Target_23019|Target_23019|Target_23019
chr3	4829630	4829823	+	Target_23019|Target_23019|Target_23019
chr3	4836748	4836871	+	Target_23019|Target_23019|Target_23019
chr3	4842108	4842284	+	Target_23019|Target_23019|Target_23019
chr3	4847786	4847951	+	Target_23019|Target_23019|Target_23019
chr3	4852948	4853144	+	Target_23019|Target_23019|Target_23019
chr3	4854825	4854918	+	Target_23019|Target_23019|Target_23019
chr3	4856106	4856246	+	Target_23019|Target_23019|Target_23019
chr3	4856736	4856902	+	Target_23019|Target_23019|Target_23019
chr3	4859765	4859926	+	Target_23019|Target_23019|Target_23019
chr3	4878457	4878619	+	Target_23019|Target_23019|Target_23019
chr3	4887822	4889524	+	Target_23019|Target_23019|Target_23019
chr3	4939913	4940620	+	Target_23019
chr3	4942225	4942382	+	Target_23019
chr3	4948060	4948186	+	Target_23019
chr3	5021096	5021483	+	Target_23019
chr3	5021646	5021716	+	Target_23019
chr3	5021985	5022093	+	Target_23019
chr3	5023076	5023200	+	Target_23019
chr3	5024520	5026865	+	Target_23019
chr3	5163929	5164273	+	Target_23019
chr3	5212187	5212268	+	Target_23019
chr3	5213834	5213908	+	Target_23019
chr3	5214331	5214425	+	Target_23019
chr3	5215701	5215769	+	Target_23019
chr3	5216028	5216099	+	Target_23019
chr3	5220348	5222601	+	Target_23019
chr3	5229358	5229999	+	Target_23019
chr3	5236893	5236966	+	Target_23019
chr3	5241276	5241380	+	Target_23019
chr3	5243437	5243609	+	Target_23019
chr3	5244650	5244834	+	Target_23019
chr3	5246751	5246926	+	Target_23019
chr3	5248837	5248958	+	Target_23019
chr3	5249777	5249948	+	Target_23019
chr3	5251859	5251933	+	Target_23019
chr3	5252804	5252901	+	Target_23019
chr3	5255003	5255207	+	Target_23019
chr3	5257513	5261650	+	Target_23019
chr3	5291861	5291940	+	Target_23019
chr3	6902801	6903594	+	Target_23019|Target_23019
chr3	7188138	7188355	+	Target_23019|Target_23019
chr3	7340370	7340512	+	Target_23019|Target_23019
chr3	7348184	7348339	+	Target_23019|Target_23019
chr3	7456709	7456850	+	Target_23019|Target_23019
chr3	7494293	7494494	+	Target_23019|Target_23019
chr3	7503269	7503409	+	Target_23019|Target_23019
chr3	7620108	7621044	+	Target_23019|Target_23019
chr3	7721735	7721982	+	Target_23019|Target_23019
chr3	7728043	7728135	+	Target_23019
chr3	7782043	7783218	+	Target_23019|Target_23019
chr3	8262833	8264406	+	Target_23019
chr3	8536366	8536452	+	Target_23019
chr3	8540235	8540535	+	Target_23019
chr3	8543156	8543344	+	Target_23019
chr3	8543510	8543666	+	Target_23019
chr3	8574422	8574511	+	Target_23019
chr3	8578870	8579126	+	Target_23019
chr3	8590253	8590589	+	Target_23019
chr3	8607117	8607333	+	Target_23019
chr3	8609125	8609806	+	Target_23019
chr3	8613467	8616354	+	Target_23019
chr3	8661085	8661700	+	Target_23019|Target_23019|Target_23019|Target_23019
chr3	8665234	8665342	+	Target_23019|Target_23019|Target_23019|Target_23019
chr3	8667227	8667333	+	Target_23019|Target_23019|Target_23019|Target_23019
chr3	8667914	8668007	+	Target_23019|Target_23019|Target_23019|Target_23019
chr3	8669383	8669469	+	Target_23019|Target_23019|Target_23019|Target_23019
chr3	8671349	8671412	+	Target_23019|Target_23019|Target_23019|Target_23019
chr3	8672490	8672615	+	Target_23019|Target_23019|Target_23019|Target_23019
chr3	8673734	8673795	+	Target_23019|Target_23019|Target_23019|Target_23019
chr3	8675351	8675627	+	Target_23019|Target_23019|Target_23019|Target_23019
chr3	8676083	8676331	+	Target_23019
chr3	8676985	8677067	+	Target_23019|Target_23019|Target_23019|Target_23019
chr3	8677444	8677543	+	Target_23019|Target_23019|Target_23019|Target_23019
chr3	8686416	8686484	+	Target_23019|Target_23019
chr3	8693675	8693764	+	Target_23019|Target_23019
chr3	8775485	8775676	+	Target_23019|Target_23019
chr3	8787211	8788451	+	Target_23019|Target_23019|Target_23019
chr3	8792094	8794910	+	Target_23019
chr3	8808951	8810015	+	Target_23019
chr3	8810181	8810277	+	Target_23019
chr3	8810916	8811300	+	Target_23019
chr3	8918879	8923143	+	Target_23019
chr3	8932072	8932135	+	Target_23019
chr3	8940577	8940731	+	Target_23019
chr3	8944063	8944204	+	Target_23019
chr3	8953995	8954056	+	Target_23019
chr3	8955327	8955404	+	Target_23019
chr3	8977554	8977739	+	Target_23019
chr3	8981237	8981337	+	Target_23019
chr3	8983150	8983488	+	Target_23019
chr3	8988903	8988974	+	Target_23019
chr3	8990192	8990254	+	Target_23019
chr3	9000603	9000685	+	Target_23019
chr3	9005018	9005159	+	Target_23019
chr3	9022277	9027616	+	Target_23019|Target_23019
chr3	9032195	9032523	+	Target_23019|Target_23019
chr3	9034589	9034739	+	Target_23019|Target_23019
chr3	9036026	9036207	+	Target_23019|Target_23019
chr3	9051991	9052071	+	Target_23019|Target_23019
chr3	9054991	9055219	+	Target_23019|Target_23019
chr3	9055420	9055526	+	Target_23019|Target_23019
chr3	9057280	9057415	+	Target_23019|Target_23019
chr3	9066944	9067022	+	Target_23019|Target_23019
chr3	9068618	9068679	+	Target_23019|Target_23019
chr3	9069783	9069814	+	Target_23019
chr3	9074333	9074436	+	Target_23019
chr3	9079746	9079774	+	Target_23019|Target_23019
chr3	9089074	9089159	+	Target_23019|Target_23019
chr3	9094710	9094908	+	Target_23019|Target_23019
chr3	9097916	9098018	+	Target_23019|Target_23019
chr3	9099934	9100156	+	Target_23019|Target_23019
chr3	9101914	9102043	+	Target_23019|Target_23019
chr3	9106079	9106265	+	Target_23019|Target_23019
chr3	9121708	9121771	+	Target_23019|Target_23019
chr3	9146363	9146526	+	Target_23019|Target_23019
chr3	9166408	9166601	+	Target_23019|Target_23019
chr3	9290568	9291311	+	Target_23019|Target_23019
chr3	9404716	9405016	+	Target_23019|Target_23019
chr3	9406699	9407004	+	Target_23019|Target_23019
chr3	9408591	9408669	+	Target_23019|Target_23019
chr3	9412743	9413220	+	Target_23019|Target_23019
chr3	9416199	9416330	+	Target_23019|Target_23019
chr3	9419502	9419572	+	Target_23019|Target_23019
chr3	9422186	9422302	+	Target_23019|Target_23019
chr3	9424882	9424993	+	Target_23019|Target_23019
chr3	9425895	9426019	+	Target_23019|Target_23019
chr3	9426207	9428475	+	Target_23019|Target_23019
chr3	9430536	9432181	+	Target_23019
chr3	9433362	9433510	+	Target_23019
chr3	9439107	9439174	+	Target_23019
chr3	9439402	9439661	+	Target_23019
chr3	9466150	9466210	+	Target_23019
chr3	9470506	9470693	+	Target_23019
chr3	9475528	9475634	+	Target_23019
chr3	9476017	9476169	+	Target_23019
chr3	9476507	9476566	+	Target_23019
chr3	9477411	9477590	+	Target_23019
chr3	9482139	9482382	+	Target_23019
chr3	9483276	9483425	+	Target_23019
chr3	9483811	9483929	+	Target_23019
chr3	9484991	9485101	+	Target_23019
chr3	9486731	9486984	+	Target_23019
chr3	9487340	9487424	+	Target_23019
chr3	9488733	9488991	+	Target_23019
chr3	9489369	9489690	+	Target_23019
chr3	9490071	9490314	+	Target_23019
chr3	9495422	9495552	+	Target_23019
chr3	9506108	9506356	+	Target_23019
chr3	9512142	9512613	+	Target_23019
chr3	9514919	9515221	+	Target_23019
chr3	9516132	9516266	+	Target_23019
chr3	9516751	9516840	+	Target_23019
chr3	9517166	9519838	+	Target_23019
chr3	9540044	9543995	+	Target_23019
chr3	9547650	9547887	+	Target_23019
chr3	9593957	9594531	+	Target_23019
chr3	9595368	9595486	+	Target_23019
chr3	9691116	9691426	+	Target_23019|Target_23019|Target_23019
chr3	9695304	9695453	+	Target_23019|Target_23019|Target_23019
chr3	9703950	9704059	+	Target_23019|Target_23019|Target_23019
chr3	9710402	9710478	+	Target_23019|Target_23019|Target_23019
chr3	9711115	9711176	+	Target_23019|Target_23019|Target_23019
chr3	9712731	9712854	+	Target_23019|Target_23019|Target_23019
chr3	9714368	9714442	+	Target_23019|Target_23019|Target_23019
chr3	9719000	9719071	+	Target_23019|Target_23019|Target_23019
chr3	9719667	9719742	+	Target_23019|Target_23019|Target_23019
chr3	9724861	9724928	+	Target_23019|Target_23019|Target_23019
chr3	9726268	9726354	+	Target_23019|Target_23019|Target_23019
chr3	9726571	9726648	+	Target_23019|Target_23019|Target_23019
chr3	9726894	9726931	+	Target_23019|Target_23019|Target_23019
chr3	9729504	9729575	+	Target_23019|Target_23019|Target_23019
chr3	9730379	9730438	+	Target_23019|Target_23019|Target_23019
chr3	9730627	9730766	+	Target_23019|Target_23019|Target_23019
chr3	9731647	9731827	+	Target_23019|Target_23019
chr3	9739394	9739550	+	Target_23019
chr3	9743473	9744078	+	Target_23019|Target_23019|Target_23019
chr3	9745509	9745748	+	Target_23019
chr3	9746270	9746311	+	Target_23019
chr3	9746432	9746479	+	Target_23019
chr3	9746574	9746678	+	Target_23019
chr3	9747147	9747184	+	Target_23019
chr3	9747667	9747747	+	Target_23019
chr3	9754224	9754288	+	Target_23019
chr3	9754408	9754512	+	Target_23019
chr3	9754658	9754763	+	Target_23019
chr3	9756597	9756639	+	Target_23019
chr3	9756972	9757048	+	Target_23019
chr3	9757156	9757210	+	Target_23019
chr3	9757657	9757719	+	Target_23019
chr3	9758741	9758788	+	Target_23019
chr3	9759712	9759894	+	Target_23019
chr3	9760158	9760286	+	Target_23019
chr3	9767632	9767735	+	Target_23019
chr3	9768348	9768406	+	Target_23019
chr3	9768796	9768870	+	Target_23019
chr3	9771190	9771592	+	Target_23019
chr3	9773433	9773822	+	Target_23019|Target_23019
chr3	9775814	9776423	+	Target_23019|Target_23019
chr3	9780682	9781642	+	Target_23019|Target_23019
chr3	9782462	9782625	+	Target_23019|Target_23019
chr3	9782991	9783123	+	Target_23019|Target_23019
chr3	9783708	9783855	+	Target_23019|Target_23019
chr3	9784627	9784937	+	Target_23019|Target_23019
chr3	9785261	9785585	+	Target_23019|Target_23019
chr3	9785907	9786192	+	Target_23019|Target_23019
chr3	9786691	9786839	+	Target_23019|Target_23019
chr3	9787256	9787393	+	Target_23019|Target_23019
chr3	9787495	9787614	+	Target_23019|Target_23019
chr3	9787983	9788138	+	Target_23019|Target_23019
chr3	9788849	9789699	+	Target_23019|Target_23019
chr3	9791627	9792107	+	Target_23019|Target_23019|Target_23019|Target_23019|Target_23019|Target_23019|Target_23019|Target_23019
chr3	9792628	9792876	+	Target_23019|Target_23019|Target_23019|Target_23019|Target_23019|Target_23019|Target_23019|Target_23019
chr3	9793453	9793633	+	Target_23019|Target_23019|Target_23019|Target_23019|Target_23019|Target_23019|Target_23019|Target_23019
chr3	9796387	9796569	+	Target_23019|Target_23019|Target_23019|Target_23019|Target_23019|Target_23019|Target_23019
chr3	9798154	9798305	+	Target_23019|Target_23019|Target_23019|Target_23019|Target_23019|Target_23019
chr3	9798450	9799305	+	Target_23019|Target_23019|Target_23019|Target_23019|Target_23019|Target_23019|Target_23019|Target_23019|Target_23019
chr3	9799412	9799530	+	Target_23019
chr3	9800870	9800970	+	Target_23019|Target_23019
chr3	9801171	9801259	+	Target_23019
chr3	9801355	9801434	+	Target_23019
chr3	9802339	9802452	+	Target_23019
chr3	9803144	9803220	+	Target_23019
chr3	9803314	9803441	+	Target_23019
chr3	9804597	9804736	+	Target_23019
chr3	9804822	9804897	+	Target_23019
chr3	9807442	9808353	+	Target_23019|Target_23019|Target_23019|Target_23019|Target_23019|Target_23019
chr3	9809350	9809465	+	Target_23019
chr3	9811515	9811668	+	Target_23019
chr3	9821653	9822233	+	Target_23019
chr3	9824811	9825897	+	Target_23019|Target_23019
chr3	9826999	9827109	+	Target_23019|Target_23019
chr3	9828689	9828793	+	Target_23019|Target_23019
chr3	9828882	9829024	+	Target_23019|Target_23019
chr3	9831192	9831298	+	Target_23019|Target_23019
chr3	9831396	9831647	+	Target_23019|Target_23019
chr3	9832943	9833177	+	Target_23019|Target_23019
chr3	9833899	9834865	+	Target_23019|Target_23019|Target_23019|Target_23019|Target_23019|Target_23019|Target_23019
chr3	9839342	9839461	+	Target_23019|Target_23019|Target_23019|Target_23019|Target_23019
chr3	9841868	9841980	+	Target_23019|Target_23019|Target_23019|Target_23019|Target_23019
chr3	9843344	9843440	+	Target_23019|Target_23019|Target_23019|Target_23019|Target_23019
chr3	9845526	9845697	+	Target_23019|Target_23019|Target_23019|Target_23019
chr3	9847893	9848789	+	Target_23019|Target_23019|Target_23019|Target_23019
chr3	9851643	9852393	+	Target_23019|Target_23019|Target_23019
chr3	9854626	9854795	+	Target_23019|Target_23019|Target_23019
chr3	9854931	9855029	+	Target_23019|Target_23019|Target_23019
chr3	9857757	9857886	+	Target_23019
chr3	9859328	9859443	+	Target_23019|Target_23019|Target_23019
chr3	9860238	9860604	+	Target_23019|Target_23019
chr3	9862229	9862425	+	Target_23019|Target_23019|Target_23019
chr3	9867483	9867632	+	Target_23019|Target_23019|Target_23019
chr3	9868680	9868924	+	Target_23019|Target_23019|Target_23019
chr3	9870643	9871079	+	Target_23019|Target_23019|Target_23019
chr3	9874787	9874929	+	Target_23019
chr3	9876364	9878040	+	Target_23019|Target_23019|Target_23019|Target_23019
chr3	9879532	9879891	+	Target_23019|Target_23019
chr3	9880715	9880855	+	Target_23019|Target_23019
chr3	9881867	9881991	+	Target_23019|Target_23019
chr3	9882215	9882300	+	Target_23019|Target_23019
chr3	9882381	9882489	+	Target_23019|Target_23019
chr3	9883666	9883766	+	Target_23019|Target_23019
chr3	9883882	9883927	+	Target_23019
chr3	9885148	9885285	+	Target_23019|Target_23019
chr3	9885573	9885702	+	Target_23019|Target_23019
chr3	9908393	9908980	+	Target_23019|Target_23019|Target_23019|Target_23019
chr3	9911565	9911753	+	Target_23019|Target_23019|Target_23019|Target_23019
chr3	9911847	9912006	+	Target_23019|Target_23019|Target_23019|Target_23019
chr3	9912128	9912158	+	Target_23019
chr3	9918749	9918903	+	Target_23019|Target_23019|Target_23019|Target_23019
chr3	9920117	9920195	+	Target_23019|Target_23019|Target_23019|Target_23019
chr3	9920462	9920496	+	Target_23019
chr3	9920625	9920740	+	Target_23019
chr3	9921907	9921938	+	Target_23019|Target_23019
chr3	9932270	9932495	+	Target_23019
chr3	9934598	9936031	+	Target_23019
chr3	9944295	9944376	+	Target_23019
chr3	9944511	9944748	+	Target_23019|Target_23019|Target_23019
chr3	9945080	9945096	+	Target_23019|Target_23019|Target_23019
chr3	9945715	9945835	+	Target_23019|Target_23019|Target_23019
chr3	9948047	9948145	+	Target_23019|Target_23019|Target_23019
chr3	9948389	9948549	+	Target_23019|Target_23019|Target_23019
chr3	9948644	9948784	+	Target_23019|Target_23019|Target_23019
chr3	9949922	9949991	+	Target_23019|Target_23019|Target_23019
chr3	9950900	9950967	+	Target_23019|Target_23019|Target_23019
chr3	9952548	9952724	+	Target_23019|Target_23019|Target_23019
chr3	9952810	9952858	+	Target_23019|Target_23019|Target_23019
chr3	9952938	9952984	+	Target_23019|Target_23019|Target_23019
chr3	9953126	9953281	+	Target_23019|Target_23019|Target_23019
chr3	9955639	9955708	+	Target_23019|Target_23019|Target_23019
chr3	9956158	9956283	+	Target_23019|Target_23019|Target_23019
chr3	9956362	9956461	+	Target_23019|Target_23019|Target_23019
chr3	9956934	9958084	+	Target_23019|Target_23019|Target_23019
chr3	9958757	9959317	+	Target_23019|Target_23019|Target_23019|Target_23019|Target_23019|Target_23019|Target_23019
chr3	9959396	9959418	+	Target_23019|Target_23019|Target_23019|Target_23019|Target_23019|Target_23019|Target_23019
chr3	9959606	9959759	+	Target_23019|Target_23019|Target_23019|Target_23019|Target_23019|Target_23019|Target_23019
chr3	9960018	9960093	+	Target_23019|Target_23019|Target_23019|Target_23019|Target_23019|Target_23019|Target_23019
chr3	9960183	9960293	+	Target_23019|Target_23019|Target_23019|Target_23019|Target_23019|Target_23019|Target_23019
chr3	9962174	9962286	+	Target_23019|Target_23019|Target_23019|Target_23019|Target_23019|Target_23019|Target_23019
chr3	9962608	9962653	+	Target_23019|Target_23019|Target_23019|Target_23019
chr3	9965564	9965975	+	Target_23019|Target_23019|Target_23019|Target_23019|Target_23019|Target_23019|Target_23019|Target_23019|Target_23019|Target_23019|Target_23019|Target_23019|Target_23019
chr3	9969849	9969904	+	Target_23019|Target_23019|Target_23019|Target_23019|Target_23019|Target_23019|Target_23019
chr3	9969988	9970170	+	Target_23019|Target_23019|Target_23019|Target_23019|Target_23019|Target_23019|Target_23019
chr3	9970263	9970314	+	Target_23019|Target_23019|Target_23019|Target_23019|Target_23019
chr3	9971535	9971581	+	Target_23019|Target_23019|Target_23019|Target_23019|Target_23019|Target_23019|Target_23019
chr3	9971711	9971833	+	Target_23019|Target_23019|Target_23019|Target_23019|Target_23019|Target_23019|Target_23019
chr3	9972083	9972143	+	Target_23019|Target_23019|Target_23019|Target_23019|Target_23019|Target_23019|Target_23019
chr3	9972578	9972627	+	Target_23019|Target_23019|Target_23019|Target_23019|Target_23019|Target_23019|Target_23019
chr3	9974291	9974387	+	Target_23019|Target_23019|Target_23019|Target_23019|Target_23019|Target_23019|Target_23019
chr3	9974503	9974542	+	Target_23019|Target_23019|Target_23019|Target_23019|Target_23019
chr3	9974636	9975305	+	Target_23019|Target_23019|Target_23019|Target_23019|Target_23019|Target_23019|Target_23019
chr3	9975523	9976296	+	Target_23019|Target_23019|Target_23019|Target_23019|Target_23019
chr3	9976518	9976601	+	Target_23019|Target_23019|Target_23019
chr3	9979245	9979356	+	Target_23019|Target_23019|Target_23019
chr3	9979698	9979790	+	Target_23019|Target_23019|Target_23019
chr3	9982533	9982710	+	Target_23019|Target_23019|Target_23019
chr3	9982794	9982890	+	Target_23019|Target_23019|Target_23019
chr3	9984496	9984580	+	Target_23019|Target_23019|Target_23019
chr3	9984760	9984856	+	Target_23019|Target_23019|Target_23019
chr3	9985064	9985199	+	Target_23019|Target_23019|Target_23019
chr3	9985585	9985779	+	Target_23019
chr3	9986048	9987097	+	Target_23019|Target_23019|Target_23019
chr3	9987225	9989685	+	Target_23019
chr3	9990441	9990597	+	Target_23019
chr3	9990784	9991856	+	Target_23019
chr3	9994005	9994078	+	Target_23019
chr3	10005635	10005881	+	Target_23019
chr3	10011402	10011485	+	Target_23019
chr3	10012265	10012345	+	Target_23019
chr3	10015311	10015393	+	Target_23019
chr3	10016067	10016172	+	Target_23019
chr3	10018640	10018734	+	Target_23019
chr3	10019072	10019130	+	Target_23019
chr3	10028190	10028522	+	Target_23019
chr3	10048101	10049307	+	Target_23019
chr3	10050087	10050336	+	Target_23019
chr3	10051854	10052086	+	Target_23019
chr3	10052569	10052779	+	Target_23019
chr3	10059236	10059755	+	Target_23019
chr3	10065243	10065431	+	Target_23019
chr3	10067724	10067820	+	Target_23019
chr3	10068112	10068157	+	Target_23019|Target_23019
chr3	10070308	10070405	+	Target_23019|Target_23019
chr3	10074515	10074656	+	Target_23019|Target_23019
chr3	10076152	10076220	+	Target_23019|Target_23019
chr3	10076378	10076482	+	Target_23019|Target_23019
chr3	10076856	10076917	+	Target_23019|Target_23019
chr3	10077970	10078023	+	Target_23019|Target_23019
chr3	10080962	10081041	+	Target_23019|Target_23019
chr3	10081404	10081529	+	Target_23019|Target_23019
chr3	10083306	10083394	+	Target_23019|Target_23019
chr3	10084242	10084347	+	Target_23019|Target_23019
chr3	10084733	10084834	+	Target_23019|Target_23019
chr3	10085167	10085276	+	Target_23019|Target_23019
chr3	10085512	10085548	+	Target_23019|Target_23019
chr3	10088263	10088407	+	Target_23019|Target_23019
chr3	10089600	10089735	+	Target_23019|Target_23019
chr3	10091057	10091189	+	Target_23019|Target_23019
chr3	10094070	10094181	+	Target_23019|Target_23019
chr3	10101977	10102087	+	Target_23019|Target_23019
chr3	10103834	10103895	+	Target_23019|Target_23019
chr3	10105475	10105595	+	Target_23019|Target_23019
chr3	10106039	10106113	+	Target_23019|Target_23019
chr3	10106412	10106559	+	Target_23019|Target_23019
chr3	10107077	10107178	+	Target_23019|Target_23019
chr3	10107547	10107663	+	Target_23019|Target_23019
chr3	10108892	10109001	+	Target_23019|Target_23019
chr3	10114554	10114665	+	Target_23019|Target_23019
chr3	10114936	10115046	+	Target_23019|Target_23019
chr3	10116213	10116357	+	Target_23019|Target_23019
chr3	10119764	10119881	+	Target_23019|Target_23019
chr3	10122783	10122912	+	Target_23019|Target_23019
chr3	10123003	10123215	+	Target_23019|Target_23019|Target_23019
chr3	10127495	10127606	+	Target_23019|Target_23019
chr3	10128817	10128948	+	Target_23019|Target_23019
chr3	10130132	10130226	+	Target_23019|Target_23019
chr3	10130511	10130634	+	Target_23019|Target_23019
chr3	10131975	10132069	+	Target_23019|Target_23019
chr3	10133864	10133936	+	Target_23019|Target_23019
chr3	10134968	10135007	+	Target_23019|Target_23019
chr3	10135972	10136047	+	Target_23019|Target_23019
chr3	10136883	10136958	+	Target_23019|Target_23019
chr3	10138009	10138156	+	Target_23019|Target_23019
chr3	10140403	10141344	+	Target_23019|Target_23019
chr3	10142871	10143614	+	Target_23019
chr3	10145818	10146466	+	Target_23019|Target_23019
chr3	10149698	10149915	+	Target_23019|Target_23019
chr3	10157332	10157503	+	Target_23019
chr3	10167309	10167392	+	Target_23019
chr3	10167952	10168874	+	Target_23019
chr3	10183318	10183871	+	Target_23019|Target_23019
chr3	10188197	10188320	+	Target_23019
chr3	10191470	10195354	+	Target_23019|Target_23019
chr3	10206562	10206732	+	Target_23019
chr3	10219521	10219704	+	Target_23019
chr3	10242052	10242199	+	Target_23019
chr3	10251272	10251376	+	Target_23019
chr3	10254890	10255085	+	Target_23019
chr3	10255167	10255232	+	Target_23019
chr3	10258617	10258732	+	Target_23019
chr3	10261363	10261473	+	Target_23019
chr3	10264319	10264515	+	Target_23019
chr3	10268054	10268117	+	Target_23019
chr3	10276142	10276343	+	Target_23019
chr3	10280431	10280723	+	Target_23019
chr3	10283799	10285427	+	Target_23019
chr3	10290176	10290751	+	Target_23019
chr3	10290878	10291298	+	Target_23019
chr3	10301820	10302354	+	Target_23019
chr3	10311814	10312699	+	Target_23019
chr3	10318044	10318172	+	Target_23019
chr3	10319962	10320146	+	Target_23019
chr3	10320568	10320747	+	Target_23019
chr3	10320904	10322906	+	Target_23019
chr3	10326102	10327430	+	Target_23019
chr3	10327433	10327578	+	Target_23019|Target_23019|Target_23019|Target_23019|Target_23019|Target_23019|Target_23019|Target_23019|Target_23019|Target_23019|Target_23019|Target_23019|Target_23019|Target_23019|Target_23019|Target_23019
chr3	10328387	10328496	+	Target_23019|Target_23019|Target_23019|Target_23019|Target_23019|Target_23019|Target_23019|Target_23019|Target_23019|Target_23019|Target_23019|Target_23019
chr3	10329097	10329165	+	Target_23019|Target_23019
chr3	10329628	10329786	+	Target_23019|Target_23019|Target_23019
chr3	10331445	10331562	+	Target_23019|Target_23019|Target_23019|Target_23019|Target_23019|Target_23019|Target_23019|Target_23019|Target_23019|Target_23019|Target_23019
chr3	10331756	10331893	+	Target_23019|Target_23019|Target_23019|Target_23019|Target_23019|Target_23019|Target_23019|Target_23019|Target_23019
chr3	10332399	10333135	+	Target_23019|Target_23019|Target_23019|Target_23019|Target_23019|Target_23019|Target_23019|Target_23019|Target_23019
chr3	10333751	10335133	+	Target_23019|Target_23019|Target_23019|Target_23019|Target_23019|Target_23019|Target_23019|Target_23019|Target_23019|Target_23019|Target_23019|Target_23019|Target_23019|Target_23019
chr3	10342614	10343058	+	Target_23019|Target_23019|Target_23019|Target_23019
chr3	10345709	10345856	+	Target_23019|Target_23019|Target_23019|Target_23019
chr3	10346716	10346840	+	Target_23019|Target_23019|Target_23019|Target_23019
chr3	10347242	10347376	+	Target_23019|Target_23019|Target_23019|Target_23019
chr3	10353648	10353782	+	Target_23019|Target_23019|Target_23019|Target_23019
chr3	10354262	10354414	+	Target_23019|Target_23019|Target_23019|Target_23019
chr3	10357004	10357120	+	Target_23019|Target_23019|Target_23019|Target_23019
chr3	10359733	10359778	+	Target_23019|Target_23019|Target_23019|Target_23019
chr3	10360822	10361000	+	Target_23019|Target_23019
chr3	10362554	10362725	+	Target_23019
chr3	10362733	10362858	+	Target_23019|Target_23019|Target_23019
chr3	10365706	10370809	+	Target_23019|Target_23019
chr3	10379859	10380042	+	Target_23019|Target_23019
chr3	10381925	10382033	+	Target_23019|Target_23019
chr3	10382176	10382388	+	Target_23019|Target_23019
chr3	10384435	10384649	+	Target_23019|Target_23019
chr3	10387067	10387259	+	Target_23019|Target_23019
chr3	10387714	10387821	+	Target_23019|Target_23019
chr3	10391795	10391883	+	Target_23019|Target_23019
chr3	10392081	10392261	+	Target_23019|Target_23019
chr3	10400374	10400609	+	Target_23019|Target_23019
chr3	10401565	10401807	+	Target_23019|Target_23019
chr3	10413492	10413735	+	Target_23019|Target_23019
chr3	10417113	10417328	+	Target_23019|Target_23019
chr3	10419935	10420094	+	Target_23019|Target_23019
chr3	10420926	10420968	+	Target_23019
chr3	10426951	10427011	+	Target_23019
chr3	10428163	10428196	+	Target_23019
chr3	10429960	10430086	+	Target_23019|Target_23019
chr3	10436172	10436246	+	Target_23019
chr3	10442636	10442762	+	Target_23019|Target_23019
chr3	10443774	10444032	+	Target_23019|Target_23019
chr3	10452301	10452499	+	Target_23019|Target_23019
chr3	10491028	10491546	+	Target_23019|Target_23019
chr3	10547148	10547268	+	Target_23019|Target_23019
chr3	10801168	10803607	+	Target_23019
chr3	10804884	10805182	+	Target_23019
chr3	10805745	10805877	+	Target_23019
chr3	10857916	10858206	+	Target_23019
chr3	10861149	10861284	+	Target_23019
chr3	10861396	10861537	+	Target_23019
chr3	10864986	10865077	+	Target_23019
chr3	10885898	10886031	+	Target_23019
chr3	10916645	10916780	+	Target_23019
chr3	10953774	10953878	+	Target_23019
chr3	10960013	10960138	+	Target_23019
chr3	10967689	10967802	+	Target_23019
chr3	10970887	10971025	+	Target_23019
chr3	10974836	10974939	+	Target_23019
chr3	10975751	10975852	+	Target_23019
chr3	10976714	10976885	+	Target_23019
chr3	10979935	10980146	+	Target_23019
chr3	11034419	11034615	+	Target_23019
chr3	11057357	11057419	+	Target_23019
chr3	11058744	11059135	+	Target_23019
chr3	11059528	11059660	+	Target_23019
chr3	11060283	11060384	+	Target_23019
chr3	11061898	11062008	+	Target_23019
chr3	11064021	11064154	+	Target_23019
chr3	11067134	11067269	+	Target_23019
chr3	11067458	11067562	+	Target_23019
chr3	11067920	11068045	+	Target_23019
chr3	11070420	11070533	+	Target_23019
chr3	11070906	11071038	+	Target_23019
chr3	11072862	11072965	+	Target_23019
chr3	11075324	11075425	+	Target_23019
chr3	11076216	11076384	+	Target_23019
chr3	11078547	11080935	+	Target_23019
chr3	11178778	11179085	+	Target_23019
chr3	11196213	11196240	+	Target_23019
chr3	11267668	11267745	+	Target_23019
chr3	11294384	11294454	+	Target_23019
chr3	11294818	11294904	+	Target_23019
chr3	11300688	11304939	+	Target_23019|Target_23019|Target_23019|Target_23019
chr3	11314009	11314116	+	Target_23019|Target_23019|Target_23019
chr3	11340159	11340329	+	Target_23019|Target_23019|Target_23019
chr3	11340835	11340890	+	Target_23019|Target_23019|Target_23019
chr3	11348416	11348534	+	Target_23019|Target_23019|Target_23019
chr3	11350457	11350535	+	Target_23019|Target_23019|Target_23019
chr3	11354777	11354894	+	Target_23019|Target_23019
chr3	11356817	11356967	+	Target_23019|Target_23019|Target_23019
chr3	11372813	11372902	+	Target_23019|Target_23019|Target_23019
chr3	11374445	11374567	+	Target_23019|Target_23019|Target_23019
chr3	11382118	11382209	+	Target_23019|Target_23019|Target_23019
chr3	11383608	11383753	+	Target_23019|Target_23019|Target_23019
chr3	11389350	11389509	+	Target_23019|Target_23019|Target_23019
chr3	11399891	11400086	+	Target_23019|Target_23019|Target_23019
chr3	11402054	11402258	+	Target_23019|Target_23019|Target_23019
chr3	11404286	11404402	+	Target_23019|Target_23019|Target_23019
chr3	11406132	11406208	+	Target_23019|Target_23019|Target_23019
chr3	11421445	11421526	+	Target_23019|Target_23019
chr3	11468277	11468400	+	Target_23019|Target_23019
chr3	11596284	11600301	+	Target_23019|Target_23019|Target_23019|Target_23019|Target_23019|Target_23019|Target_23019
chr3	11600805	11600929	+	Target_23019|Target_23019|Target_23019|Target_23019
chr3	11606270	11606493	+	Target_23019|Target_23019|Target_23019|Target_23019
chr3	11610078	11610398	+	Target_23019
chr3	11623759	11623836	+	Target_23019
chr3	11643306	11643496	+	Target_23019|Target_23019
chr3	11684910	11685398	+	Target_23019
chr3	11744444	11744521	+	Target_23019
chr3	11761867	11762220	+	Target_23019
chr3	11831918	11832055	+	Target_23019
chr3	11850990	11851156	+	Target_23019
chr3	11858665	11858811	+	Target_23019
chr3	11871187	11871338	+	Target_23019
chr3	11880695	11880788	+	Target_23019
chr3	11885502	11885685	+	Target_23019
chr3	11887975	11888352	+	Target_23019
chr3	12045861	12046235	+	Target_23019|Target_23019
chr3	12046264	12046428	+	Target_23019|Target_23019
chr3	12182150	12182208	+	Target_23019|Target_23019
chr3	12183404	12183496	+	Target_23019|Target_23019
chr3	12187178	12187335	+	Target_23019|Target_23019
chr3	12192736	12192826	+	Target_23019|Target_23019
chr3	12194567	12195212	+	Target_23019
chr3	12195826	12195951	+	Target_23019
chr3	12198319	12198434	+	Target_23019
chr3	12198884	12198982	+	Target_23019
chr3	12200201	12200851	+	Target_23019
chr3	12203045	12203108	+	Target_23019|Target_23019
chr3	12203511	12203654	+	Target_23019|Target_23019
chr3	12208733	12208808	+	Target_23019|Target_23019
chr3	12209875	12209978	+	Target_23019|Target_23019
chr3	12211256	12211406	+	Target_23019|Target_23019
chr3	12224811	12227226	+	Target_23019|Target_23019
chr3	12228868	12229112	+	Target_23019
chr3	12231989	12233532	+	Target_23019
chr3	12329348	12329519	+	Target_23019|Target_23019
chr3	12330435	12330633	+	Target_23019
chr3	12353878	12353952	+	Target_23019|Target_23019
chr3	12393000	12393173	+	Target_23019
chr3	12421202	12421430	+	Target_23019|Target_23019|Target_23019|Target_23019
chr3	12422820	12422990	+	Target_23019|Target_23019|Target_23019|Target_23019
chr3	12434112	12434251	+	Target_23019|Target_23019|Target_23019|Target_23019
chr3	12447380	12447580	+	Target_23019|Target_23019|Target_23019|Target_23019
chr3	12458202	12458653	+	Target_23019|Target_23019|Target_23019|Target_23019
chr3	12475396	12475855	+	Target_23019|Target_23019|Target_23019|Target_23019
chr3	12525930	12526379	+	Target_23019|Target_23019|Target_23019|Target_23019|Target_23019
chr3	12531282	12531488	+	Target_23019|Target_23019|Target_23019|Target_23019|Target_23019
chr3	12533634	12533716	+	Target_23019|Target_23019|Target_23019|Target_23019|Target_23019
chr3	12538016	12538053	+	Target_23019|Target_23019|Target_23019|Target_23019|Target_23019
chr3	12544760	12545283	+	Target_23019|Target_23019|Target_23019|Target_23019|Target_23019|Target_23019
chr3	12546652	12546730	+	Target_23019|Target_23019|Target_23019
chr3	12558109	12558160	+	Target_23019|Target_23019|Target_23019|Target_23019|Target_23019
chr3	12560557	12560696	+	Target_23019|Target_23019|Target_23019|Target_23019|Target_23019
chr3	12570386	12570423	+	Target_23019|Target_23019|Target_23019|Target_23019|Target_23019
chr3	12571260	12572512	+	Target_23019|Target_23019|Target_23019|Target_23019|Target_23019
chr3	12573068	12573158	+	Target_23019|Target_23019|Target_23019|Target_23019
chr3	12574160	12574820	+	Target_23019|Target_23019|Target_23019|Target_23019
chr3	12581279	12581932	+	Target_23019
chr3	12583358	12583521	+	Target_23019
chr3	12584678	12584728	+	Target_23019
chr3	12586745	12586963	+	Target_23019
chr3	12598593	12598675	+	Target_23019
chr3	12610373	12610502	+	Target_23019
chr3	12611569	12611751	+	Target_23019
chr3	12613567	12613872	+	Target_23019
chr3	12616290	12616505	+	Target_23019
chr3	12618129	12618240	+	Target_23019
chr3	12623306	12623451	+	Target_23019
chr3	12623614	12626156	+	Target_23019|Target_23019
chr3	12626345	12626480	+	Target_23019
chr3	12626620	12626752	+	Target_23019
chr3	12627179	12627298	+	Target_23019
chr3	12629089	12629136	+	Target_23019
chr3	12632296	12632473	+	Target_23019
chr3	12633206	12633291	+	Target_23019
chr3	12641189	12641307	+	Target_23019
chr3	12641650	12641778	+	Target_23019
chr3	12641886	12641914	+	Target_23019
chr3	12645634	12645788	+	Target_23019
chr3	12647699	12647798	+	Target_23019
chr3	12650264	12650422	+	Target_23019
chr3	12650731	12650834	+	Target_23019
chr3	12653448	12653561	+	Target_23019
chr3	12660013	12660246	+	Target_23019
chr3	12705311	12705700	+	Target_23019
chr3	12775391	12776292	+	Target_23019
chr3	12777053	12777116	+	Target_23019
chr3	12778076	12778151	+	Target_23019
chr3	12778262	12778334	+	Target_23019
chr3	12779205	12779253	+	Target_23019
chr3	12779634	12779667	+	Target_23019
chr3	12780051	12780087	+	Target_23019
chr3	12783952	12784006	+	Target_23019
chr3	12785398	12785488	+	Target_23019
chr3	12790153	12790291	+	Target_23019
chr3	12791258	12791339	+	Target_23019
chr3	12800689	12800808	+	Target_23019
chr3	12838170	12838287	+	Target_23019|Target_23019
chr3	12844986	12845130	+	Target_23019|Target_23019
chr3	12848804	12848959	+	Target_23019
chr3	12849708	12849832	+	Target_23019
chr3	12851557	12851823	+	Target_23019|Target_23019
chr3	12854488	12854594	+	Target_23019|Target_23019
chr3	12854744	12854887	+	Target_23019|Target_23019
chr3	12856639	12856932	+	Target_23019|Target_23019
chr3	12857365	12857507	+	Target_23019|Target_23019
chr3	12857872	12859375	+	Target_23019|Target_23019
chr3	12861584	12861680	+	Target_23019|Target_23019
chr3	12866968	12867138	+	Target_23019|Target_23019
chr3	12868938	12869103	+	Target_23019|Target_23019
chr3	12872963	12873071	+	Target_23019|Target_23019
chr3	12875253	12876313	+	Target_23019|Target_23019
chr3	12876443	12877722	+	Target_23019|Target_23019|Target_23019
chr3	12880847	12881029	+	Target_23019|Target_23019|Target_23019
chr3	12881640	12881949	+	Target_23019|Target_23019|Target_23019|Target_23019
chr3	12882992	12883081	+	Target_23019|Target_23019
chr3	12938718	12943022	+	Target_23019|Target_23019|Target_23019
chr3	12944272	12944322	+	Target_23019|Target_23019
chr3	12949848	12950025	+	Target_23019|Target_23019
chr3	12950772	12950934	+	Target_23019|Target_23019
chr3	12953128	12953228	+	Target_23019|Target_23019
chr3	12954927	12955053	+	Target_23019|Target_23019
chr3	12956603	12956633	+	Target_23019|Target_23019
chr3	12957093	12957233	+	Target_23019|Target_23019
chr3	12961929	12962096	+	Target_23019|Target_23019
chr3	12963619	12963742	+	Target_23019|Target_23019
chr3	12966080	12966242	+	Target_23019|Target_23019
chr3	12976947	12978197	+	Target_23019|Target_23019
chr3	12983070	12983365	+	Target_23019|Target_23019
chr3	13008886	13008960	+	Target_23019
chr3	13114491	13114617	+	Target_23019
chr3	13357736	13359281	+	Target_23019
chr3	13360571	13360655	+	Target_23019
chr3	13360729	13360825	+	Target_23019
chr3	13361262	13361479	+	Target_23019
chr3	13363084	13363335	+	Target_23019
chr3	13363692	13363839	+	Target_23019
chr3	13364808	13364932	+	Target_23019
chr3	13367294	13367431	+	Target_23019
chr3	13368716	13368937	+	Target_23019
chr3	13370270	13370446	+	Target_23019
chr3	13371959	13372134	+	Target_23019
chr3	13373792	13373884	+	Target_23019
chr3	13376953	13377112	+	Target_23019
chr3	13378286	13378418	+	Target_23019
chr3	13379336	13379417	+	Target_23019
chr3	13381353	13381533	+	Target_23019
chr3	13381735	13381798	+	Target_23019
chr3	13383247	13383383	+	Target_23019
chr3	13383495	13383623	+	Target_23019
chr3	13384674	13384803	+	Target_23019
chr3	13393378	13393480	+	Target_23019
chr3	13393579	13393684	+	Target_23019
chr3	13395053	13395160	+	Target_23019
chr3	13395414	13395607	+	Target_23019
chr3	13399721	13399895	+	Target_23019
chr3	13401769	13401991	+	Target_23019
chr3	13407445	13407591	+	Target_23019
chr3	13413333	13413532	+	Target_23019
chr3	13415217	13415373	+	Target_23019
chr3	13417003	13417141	+	Target_23019
chr3	13417790	13417931	+	Target_23019
chr3	13418955	13419062	+	Target_23019
chr3	13420411	13420480	+	Target_23019
chr3	13421062	13421221	+	Target_23019
chr3	13427774	13427907	+	Target_23019
chr3	13429802	13429953	+	Target_23019
chr3	13432710	13432807	+	Target_23019
chr3	13438856	13438988	+	Target_23019
chr3	13441224	13441361	+	Target_23019
chr3	13461559	13461809	+	Target_23019
chr3	13521714	13521946	+	Target_23019|Target_23019
chr3	13522745	13522894	+	Target_23019|Target_23019
chr3	13524963	13525064	+	Target_23019|Target_23019
chr3	13538235	13538352	+	Target_23019|Target_23019
chr3	13540012	13540055	+	Target_23019|Target_23019
chr3	13542212	13542289	+	Target_23019|Target_23019
chr3	13543370	13543433	+	Target_23019|Target_23019
chr3	13544383	13544480	+	Target_23019|Target_23019
chr3	13545593	13545772	+	Target_23019|Target_23019
chr3	13545967	13547924	+	Target_23019|Target_23019
chr3	13590624	13590708	+	Target_23019|Target_23019
chr3	13610239	13610580	+	Target_23019
chr3	13611814	13613161	+	Target_23019|Target_23019|Target_23019
chr3	13649561	13649673	+	Target_23019|Target_23019|Target_23019
chr3	13651012	13651142	+	Target_23019|Target_23019|Target_23019
chr3	13655483	13655664	+	Target_23019|Target_23019|Target_23019
chr3	13659575	13659785	+	Target_23019|Target_23019|Target_23019
chr3	13660403	13660517	+	Target_23019|Target_23019|Target_23019
chr3	13661229	13661331	+	Target_23019|Target_23019|Target_23019
chr3	13663274	13663415	+	Target_23019|Target_23019
chr3	13667944	13668079	+	Target_23019|Target_23019|Target_23019
chr3	13669331	13669469	+	Target_23019|Target_23019|Target_23019
chr3	13670404	13670548	+	Target_23019|Target_23019|Target_23019
chr3	13670663	13670792	+	Target_23019|Target_23019|Target_23019
chr3	13671319	13671445	+	Target_23019|Target_23019|Target_23019
chr3	13672198	13672315	+	Target_23019|Target_23019|Target_23019
chr3	13672828	13672957	+	Target_23019|Target_23019|Target_23019
chr3	13677944	13678068	+	Target_23019|Target_23019|Target_23019
chr3	13679061	13679922	+	Target_23019|Target_23019|Target_23019
chr3	13692220	13692333	+	Target_23019
chr3	13729611	13729715	+	Target_23019
chr3	13759186	13759259	+	Target_23019
chr3	13759734	13759853	+	Target_23019
chr3	13777133	13777326	+	Target_23019
chr3	13787740	13788132	+	Target_23019
chr3	13860081	13860920	+	Target_23019
chr3	13896028	13896300	+	Target_23019
chr3	13916443	13916670	+	Target_23019
chr3	13921242	13921618	+	Target_23019
chr3	13974552	13975120	+	Target_23019
chr3	13975635	13978444	+	Target_23019
chr3	13978806	13978979	+	Target_23019
chr3	14104878	14105008	+	Target_23019
chr3	14105524	14107481	+	Target_23019
chr3	14153576	14154694	+	Target_23019|Target_23019
chr3	14157925	14158024	+	Target_23019|Target_23019
chr3	14163416	14163586	+	Target_23019
chr3	14166154	14166371	+	Target_23019|Target_23019
chr3	14166439	14166705	+	Target_23019
chr3	14170911	14171061	+	Target_23019
chr3	14172321	14172456	+	Target_23019
chr3	14173079	14173174	+	Target_23019
chr3	14174045	14174095	+	Target_23019
chr3	14174365	14174435	+	Target_23019
chr3	14175238	14175309	+	Target_23019
chr3	14176269	14176391	+	Target_23019
chr3	14176657	14176732	+	Target_23019
chr3	14177306	14177408	+	Target_23019
chr3	14180679	14180797	+	Target_23019
chr3	14183092	14185180	+	Target_23019
chr3	14186647	14187659	+	Target_23019|Target_23019|Target_23019
chr3	14188789	14188879	+	Target_23019|Target_23019|Target_23019
chr3	14189407	14189501	+	Target_23019|Target_23019|Target_23019
chr3	14190061	14190231	+	Target_23019|Target_23019|Target_23019
chr3	14190313	14190448	+	Target_23019|Target_23019|Target_23019
chr3	14193834	14193916	+	Target_23019|Target_23019|Target_23019
chr3	14197834	14197995	+	Target_23019|Target_23019|Target_23019
chr3	14199510	14200392	+	Target_23019|Target_23019|Target_23019
chr3	14201240	14201330	+	Target_23019|Target_23019|Target_23019
chr3	14206312	14206433	+	Target_23019|Target_23019|Target_23019
chr3	14206927	14207085	+	Target_23019|Target_23019|Target_23019
chr3	14208668	14208753	+	Target_23019|Target_23019|Target_23019
chr3	14209756	14209880	+	Target_23019|Target_23019
chr3	14211937	14212050	+	Target_23019|Target_23019|Target_23019
chr3	14214366	14214562	+	Target_23019|Target_23019|Target_23019
chr3	14219965	14220172	+	Target_23019|Target_23019|Target_23019
chr3	14220227	14220381	+	Target_23019
chr3	14223059	14223170	+	Target_23019
chr3	14225436	14225532	+	Target_23019
chr3	14239535	14239869	+	Target_23019
chr3	14444105	14444355	+	Target_23019|Target_23019|Target_23019
chr3	14457919	14457961	+	Target_23019|Target_23019|Target_23019
chr3	14485131	14485371	+	Target_23019|Target_23019|Target_23019
chr3	14487224	14487359	+	Target_23019|Target_23019|Target_23019
chr3	14489089	14489693	+	Target_23019|Target_23019|Target_23019
chr3	14499457	14499590	+	Target_23019|Target_23019
chr3	14508023	14508158	+	Target_23019|Target_23019
chr3	14509360	14509464	+	Target_23019|Target_23019
chr3	14509595	14509720	+	Target_23019|Target_23019
chr3	14513712	14513825	+	Target_23019|Target_23019
chr3	14518712	14518850	+	Target_23019|Target_23019
chr3	14519973	14520076	+	Target_23019|Target_23019
chr3	14520592	14520693	+	Target_23019|Target_23019
chr3	14523178	14523349	+	Target_23019|Target_23019
chr3	14526374	14535334	+	Target_23019|Target_23019|Target_23019
chr3	14536350	14536497	+	Target_23019
chr3	14537924	14538068	+	Target_23019
chr3	14545073	14545179	+	Target_23019
chr3	14547122	14547297	+	Target_23019
chr3	14548308	14548488	+	Target_23019
chr3	14549068	14549208	+	Target_23019
chr3	14551327	14551472	+	Target_23019
chr3	14552672	14552818	+	Target_23019
chr3	14552920	14552987	+	Target_23019
chr3	14554284	14554365	+	Target_23019
chr3	14555172	14555318	+	Target_23019
chr3	14555799	14555986	+	Target_23019
chr3	14558571	14558721	+	Target_23019
chr3	14559279	14559405	+	Target_23019
chr3	14561617	14561786	+	Target_23019
chr3	14561896	14562044	+	Target_23019
chr3	14563148	14563294	+	Target_23019
chr3	14564506	14564582	+	Target_23019
chr3	14565118	14565205	+	Target_23019
chr3	14565899	14566045	+	Target_23019
chr3	14566943	14567079	+	Target_23019
chr3	14567357	14567438	+	Target_23019
chr3	14581775	14581897	+	Target_23019
chr3	14583379	14583588	+	Target_23019
chr3	14693252	14693385	+	Target_23019
chr3	14695932	14696037	+	Target_23019
chr3	14697035	14697136	+	Target_23019
chr3	14700377	14700436	+	Target_23019
chr3	14703036	14703214	+	Target_23019
chr3	14706534	14706630	+	Target_23019
chr3	14708311	14708454	+	Target_23019
chr3	14708930	14709025	+	Target_23019
chr3	14709555	14709688	+	Target_23019
chr3	14711440	14711593	+	Target_23019
chr3	14712402	14714166	+	Target_23019
chr3	14716605	14716759	+	Target_23019|Target_23019|Target_23019
chr3	14723676	14723838	+	Target_23019|Target_23019|Target_23019
chr3	14724084	14724704	+	Target_23019|Target_23019|Target_23019
chr3	14725748	14725889	+	Target_23019|Target_23019|Target_23019
chr3	14731503	14731623	+	Target_23019|Target_23019|Target_23019
chr3	14744636	14744769	+	Target_23019|Target_23019|Target_23019
chr3	14745843	14746125	+	Target_23019|Target_23019|Target_23019
chr3	14755513	14755666	+	Target_23019|Target_23019|Target_23019
chr3	14756795	14756916	+	Target_23019|Target_23019|Target_23019
chr3	14763159	14763291	+	Target_23019|Target_23019|Target_23019
chr3	14768407	14768531	+	Target_23019|Target_23019|Target_23019
chr3	14769945	14770195	+	Target_23019|Target_23019|Target_23019
chr3	14798877	14799181	+	Target_23019|Target_23019|Target_23019
chr3	14801397	14801505	+	Target_23019|Target_23019|Target_23019
chr3	14802979	14803122	+	Target_23019|Target_23019|Target_23019
chr3	14813573	14813708	+	Target_23019|Target_23019|Target_23019
chr3	14814297	14814543	+	Target_23019|Target_23019|Target_23019
chr3	14860468	14863103	+	Target_23019
chr3	14905634	14905767	+	Target_23019
chr3	14922078	14922137	+	Target_23019
chr3	14922248	14922279	+	Target_23019
chr3	14939015	14939176	+	Target_23019
chr3	14939445	14939602	+	Target_23019
chr3	14940245	14940333	+	Target_23019
chr3	14941909	14941960	+	Target_23019
chr3	14942509	14942568	+	Target_23019
chr3	14949146	14949218	+	Target_23019
chr3	14952367	14952436	+	Target_23019
chr3	14958755	14958839	+	Target_23019
chr3	14960260	14960340	+	Target_23019
chr3	14963424	14963524	+	Target_23019
chr3	14963917	14964055	+	Target_23019
chr3	14964552	14964682	+	Target_23019
chr3	14965514	14965645	+	Target_23019
chr3	14967576	14967705	+	Target_23019
chr3	14974083	14974238	+	Target_23019
chr3	14974637	14976072	+	Target_23019
chr3	14984285	14987661	+	Target_23019|Target_23019|Target_23019|Target_23019|Target_23019
chr3	14988593	14989012	+	Target_23019|Target_23019|Target_23019
chr3	14989235	14989413	+	Target_23019|Target_23019
chr3	14989519	14989948	+	Target_23019
chr3	15045382	15045493	+	Target_23019
chr3	15046063	15046120	+	Target_23019
chr3	15055095	15055296	+	Target_23019
chr3	15057658	15057761	+	Target_23019
chr3	15062259	15062439	+	Target_23019
chr3	15064706	15064854	+	Target_23019
chr3	15065621	15065715	+	Target_23019
chr3	15070092	15070226	+	Target_23019
chr3	15071781	15071959	+	Target_23019
chr3	15073885	15074007	+	Target_23019
chr3	15076176	15076316	+	Target_23019
chr3	15079506	15079644	+	Target_23019
chr3	15080628	15080734	+	Target_23019
chr3	15084340	15094140	+	Target_23019|Target_23019
chr3	15094886	15094974	+	Target_23019
chr3	15100875	15100982	+	Target_23019
chr3	15106567	15106816	+	Target_23019
chr3	15111579	15116437	+	Target_23019
chr3	15117112	15117217	+	Target_23019
chr3	15118568	15118671	+	Target_23019
chr3	15119581	15119668	+	Target_23019
chr3	15122238	15122309	+	Target_23019
chr3	15123873	15124115	+	Target_23019
chr3	15126241	15126403	+	Target_23019
chr3	15126506	15126552	+	Target_23019
chr3	15127367	15127468	+	Target_23019
chr3	15131905	15132046	+	Target_23019
chr3	15137479	15137795	+	Target_23019
chr3	15138041	15138217	+	Target_23019
chr3	15139625	15139781	+	Target_23019
chr3	15140541	15140655	+	Target_23019
chr3	15206868	15207046	+	Target_23019
chr3	15211454	15212084	+	Target_23019
chr3	15216269	15216858	+	Target_23019
chr3	15219091	15219694	+	Target_23019
chr3	15247217	15247466	+	Target_23019
chr3	15247732	15248104	+	Target_23019
chr3	15253610	15253719	+	Target_23019
chr3	15258931	15259089	+	Target_23019
chr3	15259979	15260047	+	Target_23019
chr3	15262287	15262488	+	Target_23019
chr3	15264981	15265068	+	Target_23019
chr3	15269345	15269472	+	Target_23019
chr3	15270480	15270566	+	Target_23019
chr3	15271948	15272042	+	Target_23019
chr3	15274025	15274172	+	Target_23019
chr3	15275373	15275480	+	Target_23019
chr3	15276531	15276652	+	Target_23019
chr3	15281979	15282124	+	Target_23019
chr3	15282260	15282360	+	Target_23019
chr3	15282959	15283095	+	Target_23019
chr3	15283684	15283760	+	Target_23019
chr3	15287032	15287178	+	Target_23019
chr3	15288238	15288301	+	Target_23019
chr3	15288833	15288964	+	Target_23019
chr3	15292437	15292530	+	Target_23019
chr3	15292622	15294423	+	Target_23019
chr3	15295690	15299113	+	Target_23019|Target_23019|Target_23019|Target_23019|Target_23019
chr3	15300140	15302089	+	Target_23019|Target_23019|Target_23019|Target_23019|Target_23019
chr3	15303665	15303796	+	Target_23019|Target_23019
chr3	15305802	15306005	+	Target_23019
chr3	15311219	15311384	+	Target_23019|Target_23019
chr3	15345609	15345806	+	Target_23019|Target_23019
chr3	15372010	15372073	+	Target_23019|Target_23019
chr3	15373777	15374104	+	Target_23019
chr3	15382729	15382901	+	Target_23019
chr3	15451376	15452944	+	Target_23019
chr3	15455527	15455669	+	Target_23019
chr3	15457278	15457449	+	Target_23019
chr3	15466461	15466596	+	Target_23019
chr3	15467793	15468142	+	Target_23019
chr3	15468908	15469042	+	Target_23019
chr3	15469063	15469389	+	Target_23019
chr3	15471419	15471514	+	Target_23019
chr3	15473593	15473730	+	Target_23019
chr3	15475854	15476045	+	Target_23019
chr3	15477848	15478082	+	Target_23019
chr3	15480615	15484120	+	Target_23019
chr3	15491639	15493220	+	Target_23019|Target_23019|Target_23019
chr3	15495335	15495438	+	Target_23019|Target_23019|Target_23019
chr3	15497405	15497526	+	Target_23019|Target_23019|Target_23019
chr3	15497966	15498086	+	Target_23019|Target_23019|Target_23019
chr3	15499692	15499832	+	Target_23019|Target_23019|Target_23019
chr3	15507847	15507944	+	Target_23019|Target_23019|Target_23019
chr3	15512042	15512123	+	Target_23019|Target_23019|Target_23019
chr3	15515506	15515542	+	Target_23019|Target_23019|Target_23019
chr3	15515734	15515779	+	Target_23019|Target_23019|Target_23019
chr3	15516431	15516458	+	Target_23019|Target_23019|Target_23019
chr3	15516931	15516994	+	Target_23019|Target_23019|Target_23019
chr3	15518632	15518704	+	Target_23019|Target_23019|Target_23019
chr3	15520483	15520510	+	Target_23019|Target_23019|Target_23019
chr3	15520844	15520889	+	Target_23019|Target_23019|Target_23019
chr3	15529712	15529814	+	Target_23019|Target_23019
chr3	15531031	15531144	+	Target_23019|Target_23019|Target_23019
chr3	15537745	15537815	+	Target_23019
chr3	15540018	15540379	+	Target_23019
chr3	15563026	15563258	+	Target_23019|Target_23019
chr3	15602239	15602404	+	Target_23019
chr3	15604864	15605051	+	Target_23019
chr3	15606057	15606165	+	Target_23019
chr3	15609350	15609509	+	Target_23019
chr3	15609938	15610093	+	Target_23019
chr3	15613174	15613276	+	Target_23019
chr3	15614665	15614749	+	Target_23019
chr3	15616483	15616589	+	Target_23019
chr3	15621416	15621552	+	Target_23019
chr3	15624383	15624496	+	Target_23019
chr3	15626754	15626849	+	Target_23019
chr3	15628031	15628109	+	Target_23019
chr3	15631046	15631119	+	Target_23019
chr3	15633106	15633187	+	Target_23019
chr3	15637890	15637931	+	Target_23019
chr3	15642596	15642701	+	Target_23019
chr3	15642889	15643130	+	Target_23019
chr3	15643254	15643401	+	Target_23019
chr3	15676930	15677195	+	Target_23019
chr3	15683414	15683564	+	Target_23019
chr3	15685822	15687325	+	Target_23019
chr3	15708743	15712063	+	Target_23019|Target_23019|Target_23019
chr3	15717404	15717496	+	Target_23019|Target_23019|Target_23019
chr3	15718480	15718563	+	Target_23019|Target_23019|Target_23019
chr3	15718986	15719069	+	Target_23019|Target_23019|Target_23019
chr3	15719715	15719861	+	Target_23019|Target_23019|Target_23019
chr3	15720807	15720891	+	Target_23019|Target_23019|Target_23019
chr3	15720982	15721070	+	Target_23019|Target_23019|Target_23019
chr3	15726732	15726952	+	Target_23019|Target_23019|Target_23019
chr3	15727508	15727626	+	Target_23019|Target_23019|Target_23019
chr3	15727728	15727816	+	Target_23019|Target_23019|Target_23019
chr3	15731525	15731727	+	Target_23019|Target_23019|Target_23019
chr3	15736245	15736320	+	Target_23019|Target_23019|Target_23019
chr3	15736694	15736721	+	Target_23019|Target_23019|Target_23019
chr3	15737640	15737752	+	Target_23019|Target_23019|Target_23019
chr3	15749430	15749571	+	Target_23019|Target_23019|Target_23019
chr3	15751174	15751243	+	Target_23019|Target_23019|Target_23019
chr3	15752717	15752781	+	Target_23019|Target_23019|Target_23019
chr3	15753646	15753729	+	Target_23019|Target_23019|Target_23019
chr3	15755033	15755148	+	Target_23019|Target_23019|Target_23019
chr3	15756084	15756163	+	Target_23019|Target_23019|Target_23019
chr3	15762421	15762634	+	Target_23019|Target_23019|Target_23019
chr3	15765888	15766031	+	Target_23019|Target_23019|Target_23019
chr3	15776916	15777004	+	Target_23019|Target_23019|Target_23019
chr3	15778539	15778740	+	Target_23019|Target_23019|Target_23019
chr3	15793256	15793327	+	Target_23019|Target_23019|Target_23019
chr3	15797990	15798058	+	Target_23019
chr3	15807740	15807819	+	Target_23019|Target_23019
chr3	15836729	15836813	+	Target_23019|Target_23019
chr3	15839477	15839691	+	Target_23019
chr3	15900883	15901053	+	Target_23019
chr3	15915277	15915356	+	Target_23019
chr3	16216183	16217197	+	Target_23019
chr3	16237266	16237433	+	Target_23019
chr3	16242125	16242330	+	Target_23019
chr3	16250009	16250177	+	Target_23019
chr3	16252630	16252748	+	Target_23019
chr3	16254075	16254270	+	Target_23019
chr3	16260909	16261041	+	Target_23019
chr3	16261416	16261521	+	Target_23019
chr3	16264121	16264265	+	Target_23019
chr3	16268860	16271253	+	Target_23019
chr3	16298567	16302336	+	Target_23019|Target_23019
chr3	16305661	16305736	+	Target_23019
chr3	16306275	16306496	+	Target_23019|Target_23019
chr3	16306666	16307012	+	Target_23019
chr3	16310632	16310782	+	Target_23019
chr3	16312451	16312578	+	Target_23019
chr3	16313165	16313229	+	Target_23019
chr3	16327848	16327955	+	Target_23019
chr3	16336362	16336504	+	Target_23019
chr3	16343132	16343375	+	Target_23019
chr3	16344146	16344255	+	Target_23019
chr3	16344914	16347594	+	Target_23019
chr3	16357351	16358739	+	Target_23019
chr3	16364882	16364964	+	Target_23019
chr3	16368279	16368383	+	Target_23019
chr3	16399438	16399554	+	Target_23019
chr3	16411582	16411786	+	Target_23019
chr3	16419224	16419609	+	Target_23019
chr3	16450881	16450990	+	Target_23019
chr3	16475357	16475544	+	Target_23019
chr3	16535231	16535384	+	Target_23019
chr3	16554948	16555222	+	Target_23019
chr3	16628300	16630220	+	Target_23019|Target_23019
chr3	16633556	16633655	+	Target_23019|Target_23019
chr3	16635161	16635275	+	Target_23019|Target_23019
chr3	16636039	16636090	+	Target_23019|Target_23019
chr3	16636820	16636892	+	Target_23019|Target_23019
chr3	16638256	16638396	+	Target_23019|Target_23019
chr3	16638494	16638558	+	Target_23019|Target_23019
chr3	16638996	16639048	+	Target_23019|Target_23019
chr3	16639593	16639685	+	Target_23019|Target_23019
chr3	16639958	16640105	+	Target_23019|Target_23019
chr3	16645946	16646297	+	Target_23019
chr3	16646709	16647006	+	Target_23019
chr3	16926451	16926548	+	Target_23019
chr3	16926562	16926865	+	Target_23019
chr3	16974581	16974783	+	Target_23019|Target_23019
chr3	17051165	17053652	+	Target_23019|Target_23019
chr3	17056199	17056403	+	Target_23019|Target_23019
chr3	17084365	17084441	+	Target_23019|Target_23019
chr3	17109447	17109557	+	Target_23019|Target_23019
chr3	17131224	17132098	+	Target_23019|Target_23019
chr3	17198653	17202748	+	Target_23019|Target_23019|Target_23019
chr3	17208258	17208420	+	Target_23019|Target_23019|Target_23019
chr3	17209240	17209320	+	Target_23019|Target_23019|Target_23019
chr3	17226600	17226700	+	Target_23019|Target_23019|Target_23019
chr3	17255698	17255862	+	Target_23019|Target_23019|Target_23019
chr3	17275176	17275242	+	Target_23019
chr3	17279654	17279911	+	Target_23019|Target_23019|Target_23019
chr3	17299997	17300083	+	Target_23019|Target_23019|Target_23019
chr3	17333386	17333493	+	Target_23019|Target_23019|Target_23019
chr3	17349483	17349626	+	Target_23019|Target_23019|Target_23019
chr3	17413566	17413739	+	Target_23019|Target_23019|Target_23019
chr3	17415962	17416032	+	Target_23019|Target_23019|Target_23019
chr3	17416120	17416171	+	Target_23019|Target_23019|Target_23019
chr3	17418016	17418105	+	Target_23019|Target_23019|Target_23019
chr3	17425404	17425507	+	Target_23019|Target_23019|Target_23019
chr3	17444672	17444740	+	Target_23019|Target_23019|Target_23019
chr3	17446185	17446260	+	Target_23019|Target_23019|Target_23019
chr3	17446363	17446453	+	Target_23019|Target_23019|Target_23019
chr3	17447909	17448018	+	Target_23019|Target_23019|Target_23019
chr3	17469941	17470011	+	Target_23019|Target_23019|Target_23019
chr3	17549965	17550097	+	Target_23019|Target_23019|Target_23019
chr3	17603510	17603634	+	Target_23019
chr3	17665340	17665405	+	Target_23019|Target_23019
chr3	17704481	17704602	+	Target_23019
chr3	17741469	17741512	+	Target_23019
chr3	17780834	17782399	+	Target_23019
chr3	17783972	17784240	+	Target_23019
chr3	18004063	18004186	+	Target_23019
chr3	18055146	18055266	+	Target_23019|Target_23019
chr3	18058109	18058203	+	Target_23019|Target_23019
chr3	18082940	18083033	+	Target_23019|Target_23019
chr3	18308509	18310410	+	Target_23019|Target_23019
chr3	18389132	18391174	+	Target_23019|Target_23019|Target_23019
chr3	18392804	18392900	+	Target_23019
chr3	18393483	18393687	+	Target_23019|Target_23019|Target_23019
chr3	18419661	18419817	+	Target_23019|Target_23019|Target_23019
chr3	18427890	18428103	+	Target_23019|Target_23019|Target_23019
chr3	18435953	18436408	+	Target_23019|Target_23019|Target_23019
chr3	18438670	18438782	+	Target_23019|Target_23019|Target_23019
chr3	18456602	18456726	+	Target_23019|Target_23019|Target_23019
chr3	18457498	18457625	+	Target_23019|Target_23019|Target_23019
chr3	18458393	18458570	+	Target_23019|Target_23019|Target_23019
chr3	18462248	18462483	+	Target_23019|Target_23019|Target_23019
chr3	18465118	18466829	+	Target_23019|Target_23019
chr3	18480056	18480265	+	Target_23019
chr3	19190016	19190287	+	Target_23019
chr3	19295145	19295379	+	Target_23019
chr3	19322689	19322821	+	Target_23019
chr3	19356339	19356423	+	Target_23019
chr3	19384078	19384206	+	Target_23019
chr3	19389216	19389457	+	Target_23019
chr3	19431972	19432130	+	Target_23019
chr3	19436595	19436803	+	Target_23019
chr3	19479655	19479853	+	Target_23019
chr3	19491597	19491797	+	Target_23019
chr3	19492646	19492896	+	Target_23019
chr3	19498259	19498474	+	Target_23019
chr3	19551854	19551893	+	Target_23019
chr3	19554461	19554817	+	Target_23019
chr3	19556813	19556920	+	Target_23019
chr3	19559489	19559566	+	Target_23019
chr3	19574886	19577135	+	Target_23019
chr3	19920965	19921296	+	Target_23019
chr3	19924041	19924223	+	Target_23019
chr3	19925894	19926107	+	Target_23019
chr3	19929935	19930143	+	Target_23019
chr3	19938178	19938333	+	Target_23019
chr3	19940269	19940337	+	Target_23019
chr3	19940923	19941007	+	Target_23019
chr3	19947111	19947241	+	Target_23019
chr3	19956794	19956905	+	Target_23019
chr3	19959723	19959904	+	Target_23019
chr3	19961324	19961468	+	Target_23019
chr3	19961996	19962059	+	Target_23019
chr3	19974721	19975706	+	Target_23019
chr3	19988571	19989013	+	Target_23019
chr3	19992297	19992553	+	Target_23019
chr3	20017092	20017244	+	Target_23019
chr3	20017538	20017661	+	Target_23019
chr3	20019801	20019895	+	Target_23019
chr3	20021452	20021666	+	Target_23019
chr3	20025199	20026667	+	Target_23019|Target_23019
chr3	20026835	20027674	+	Target_23019
chr3	20042521	20043588	+	Target_23019|Target_23019
chr3	20053541	20053765	+	Target_23019|Target_23019
chr3	20081523	20082272	+	Target_23019
chr3	20113824	20113951	+	Target_23019
chr3	20136754	20136900	+	Target_23019
chr3	20141353	20141446	+	Target_23019
chr3	20142778	20142960	+	Target_23019
chr3	20153087	20153279	+	Target_23019
chr3	20156373	20156480	+	Target_23019
chr3	20161089	20161215	+	Target_23019
chr3	20164159	20164296	+	Target_23019
chr3	20167396	20167605	+	Target_23019
chr3	20168914	20169041	+	Target_23019
chr3	20178433	20178544	+	Target_23019
chr3	20181712	20181856	+	Target_23019
chr3	20187807	20187922	+	Target_23019
chr3	20189454	20189491	+	Target_23019
chr3	20189734	20189798	+	Target_23019
chr3	20189894	20189979	+	Target_23019
chr3	20193823	20195896	+	Target_23019
chr3	20202084	20202718	+	Target_23019|Target_23019|Target_23019|Target_23019|Target_23019|Target_23019|Target_23019
chr3	20209935	20212307	+	Target_23019|Target_23019|Target_23019|Target_23019|Target_23019|Target_23019|Target_23019|Target_23019|Target_23019|Target_23019|Target_23019|Target_23019
chr3	20212534	20212724	+	Target_23019|Target_23019|Target_23019|Target_23019|Target_23019|Target_23019|Target_23019|Target_23019|Target_23019|Target_23019|Target_23019|Target_23019
chr3	20215740	20216547	+	Target_23019|Target_23019|Target_23019|Target_23019|Target_23019|Target_23019|Target_23019|Target_23019|Target_23019
chr3	20218092	20218151	+	Target_23019|Target_23019|Target_23019|Target_23019|Target_23019|Target_23019|Target_23019|Target_23019|Target_23019|Target_23019|Target_23019|Target_23019|Target_23019
chr3	20219762	20219839	+	Target_23019|Target_23019|Target_23019|Target_23019|Target_23019|Target_23019|Target_23019|Target_23019|Target_23019|Target_23019|Target_23019|Target_23019|Target_23019
chr3	20225099	20225296	+	Target_23019|Target_23019|Target_23019|Target_23019|Target_23019|Target_23019|Target_23019|Target_23019|Target_23019|Target_23019|Target_23019|Target_23019|Target_23019
chr3	20225377	20225526	+	Target_23019|Target_23019|Target_23019|Target_23019|Target_23019|Target_23019|Target_23019|Target_23019|Target_23019|Target_23019|Target_23019|Target_23019|Target_23019
chr3	20227439	20227724	+	Target_23019|Target_23019|Target_23019|Target_23019|Target_23019|Target_23019|Target_23019|Target_23019|Target_23019|Target_23019|Target_23019|Target_23019|Target_23019
chr3	21447217	21448177	+	Target_23019
chr3	21462489	21462939	+	Target_23019
chr3	21465454	21465556	+	Target_23019
chr3	21466983	21467162	+	Target_23019
chr3	21478461	21478695	+	Target_23019
chr3	21552352	21552515	+	Target_23019
chr3	21606065	21606176	+	Target_23019
chr3	21706377	21706520	+	Target_23019
chr3	21792386	21792816	+	Target_23019
chr3	23244783	23244955	+	Target_23019
chr3	23250182	23250366	+	Target_23019
chr3	23258752	23258803	+	Target_23019
chr3	23375625	23375652	+	Target_23019
chr3	23541098	23541231	+	Target_23019
chr3	23574044	23574192	+	Target_23019
chr3	23577615	23577642	+	Target_23019
chr3	23631224	23632296	+	Target_23019
chr3	23648851	23648882	+	Target_23019
chr3	23847383	23847579	+	Target_23019|Target_23019
chr3	23848727	23848912	+	Target_23019|Target_23019
chr3	23851933	23852019	+	Target_23019
chr3	23852950	23853001	+	Target_23019|Target_23019
chr3	23929057	23929190	+	Target_23019|Target_23019|Target_23019
chr3	23930602	23930750	+	Target_23019|Target_23019|Target_23019
chr3	23931999	23933131	+	Target_23019|Target_23019|Target_23019
chr3	23933571	23934828	+	Target_23019
chr3	23942298	23942540	+	Target_23019
chr3	23952301	23952412	+	Target_23019
chr3	23952819	23952941	+	Target_23019
chr3	23958274	23958786	+	Target_23019|Target_23019|Target_23019|Target_23019|Target_23019|Target_23019
chr3	23959195	23959522	+	Target_23019|Target_23019|Target_23019|Target_23019|Target_23019|Target_23019
chr3	23959930	23960067	+	Target_23019|Target_23019|Target_23019|Target_23019|Target_23019|Target_23019
chr3	23960686	23962347	+	Target_23019|Target_23019|Target_23019|Target_23019|Target_23019|Target_23019
chr3	23963088	23965187	+	Target_23019
chr3	23986750	23987085	+	Target_23019
chr3	23987611	23987744	+	Target_23019
chr3	23996027	23996294	+	Target_23019|Target_23019
chr3	23997527	23997616	+	Target_23019|Target_23019
chr3	24001161	24001306	+	Target_23019|Target_23019
chr3	24003467	24004096	+	Target_23019|Target_23019
chr3	24006467	24006653	+	Target_23019|Target_23019
chr3	24009303	24009514	+	Target_23019|Target_23019
chr3	24018713	24022109	+	Target_23019|Target_23019
chr3	24141464	24143037	+	Target_23019
chr3	24144070	24144738	+	Target_23019
chr3	24158644	24164616	+	Target_23019|Target_23019|Target_23019|Target_23019
chr3	24168989	24169248	+	Target_23019|Target_23019|Target_23019|Target_23019
chr3	24174806	24174953	+	Target_23019|Target_23019|Target_23019|Target_23019
chr3	24184991	24185197	+	Target_23019|Target_23019|Target_23019|Target_23019
chr3	24188165	24188313	+	Target_23019|Target_23019|Target_23019|Target_23019
chr3	24193880	24193981	+	Target_23019|Target_23019|Target_23019|Target_23019
chr3	24231564	24231825	+	Target_23019|Target_23019|Target_23019|Target_23019
chr3	24270428	24270492	+	Target_23019|Target_23019|Target_23019|Target_23019
chr3	24338716	24338862	+	Target_23019|Target_23019
chr3	24359848	24359985	+	Target_23019|Target_23019
chr3	24378790	24378862	+	Target_23019|Target_23019|Target_23019|Target_23019
chr3	24535577	24535982	+	Target_23019
chr3	24536142	24536313	+	Target_23019|Target_23019|Target_23019|Target_23019
chr3	24541022	24541502	+	Target_23019
chr3	24562852	24562926	+	Target_23019
chr3	25469753	25470379	+	Target_23019|Target_23019
chr3	25502683	25502832	+	Target_23019|Target_23019
chr3	25542672	25542814	+	Target_23019|Target_23019
chr3	25611248	25611409	+	Target_23019|Target_23019
chr3	25622036	25622213	+	Target_23019|Target_23019
chr3	25634993	25635198	+	Target_23019|Target_23019
chr3	25636010	25636169	+	Target_23019|Target_23019
chr3	25637910	25639422	+	Target_23019|Target_23019
chr3	25639474	25639968	+	Target_23019
chr3	25640925	25641020	+	Target_23019
chr3	25642590	25642716	+	Target_23019
chr3	25646250	25646361	+	Target_23019
chr3	25647533	25647613	+	Target_23019
chr3	25648661	25648866	+	Target_23019
chr3	25650673	25650835	+	Target_23019
chr3	25651058	25651203	+	Target_23019
chr3	25654005	25654200	+	Target_23019
chr3	25656695	25656779	+	Target_23019
chr3	25656921	25657077	+	Target_23019
chr3	25659908	25660000	+	Target_23019
chr3	25660144	25660340	+	Target_23019
chr3	25661352	25661553	+	Target_23019
chr3	25662172	25662307	+	Target_23019
chr3	25665005	25665237	+	Target_23019
chr3	25665787	25665936	+	Target_23019
chr3	25666172	25666294	+	Target_23019
chr3	25668050	25668165	+	Target_23019
chr3	25668262	25668355	+	Target_23019
chr3	25668677	25668787	+	Target_23019
chr3	25670337	25670443	+	Target_23019
chr3	25670525	25670636	+	Target_23019
chr3	25671519	25671645	+	Target_23019
chr3	25671802	25671960	+	Target_23019
chr3	25672291	25672430	+	Target_23019
chr3	25673936	25674074	+	Target_23019
chr3	25674183	25674285	+	Target_23019
chr3	25675331	25675505	+	Target_23019
chr3	25677426	25677639	+	Target_23019
chr3	25678705	25678803	+	Target_23019
chr3	25679655	25679801	+	Target_23019
chr3	25683812	25683876	+	Target_23019
chr3	25685184	25685275	+	Target_23019
chr3	25686790	25686946	+	Target_23019
chr3	25705719	25705788	+	Target_23019
chr3	25706363	25706430	+	Target_23019
chr3	25760434	25761126	+	Target_23019|Target_23019|Target_23019|Target_23019
chr3	25761504	25761682	+	Target_23019|Target_23019|Target_23019
chr3	25770623	25770809	+	Target_23019|Target_23019|Target_23019|Target_23019
chr3	25773809	25773974	+	Target_23019|Target_23019|Target_23019|Target_23019
chr3	25775362	25775473	+	Target_23019|Target_23019|Target_23019|Target_23019
chr3	25777494	25777640	+	Target_23019|Target_23019|Target_23019
chr3	25777799	25777891	+	Target_23019
chr3	25778824	25778946	+	Target_23019|Target_23019|Target_23019|Target_23019
chr3	25781067	25781290	+	Target_23019|Target_23019|Target_23019|Target_23019
chr3	25792588	25792754	+	Target_23019|Target_23019|Target_23019|Target_23019
chr3	25805556	25805802	+	Target_23019|Target_23019|Target_23019|Target_23019
chr3	25820064	25820179	+	Target_23019|Target_23019|Target_23019|Target_23019
chr3	25824750	25824989	+	Target_23019|Target_23019|Target_23019
chr3	25831351	25831530	+	Target_23019
chr3	25831562	25831638	+	Target_23019|Target_23019|Target_23019
chr3	25832480	25833488	+	Target_23019|Target_23019|Target_23019|Target_23019|Target_23019
chr3	25835582	25836025	+	Target_23019|Target_23019|Target_23019
chr3	25900022	25900289	+	Target_23019
chr3	25902181	25902243	+	Target_23019
chr3	25904478	25904544	+	Target_23019
chr3	25904775	25904870	+	Target_23019
chr3	25911505	25911626	+	Target_23019
chr3	25913291	25913387	+	Target_23019
chr3	25913805	25913973	+	Target_23019
chr3	25915131	25915186	+	Target_23019
chr3	26664299	26664728	+	Target_23019
chr3	26751003	26752265	+	Target_23019
chr3	27257096	27257371	+	Target_23019
chr3	27297786	27297862	+	Target_23019
chr3	27326092	27326195	+	Target_23019
chr3	27326330	27326452	+	Target_23019
chr3	27329188	27329234	+	Target_23019
chr3	27332107	27332245	+	Target_23019
chr3	27332752	27332881	+	Target_23019
chr3	27332974	27333077	+	Target_23019
chr3	27335078	27335143	+	Target_23019
chr3	27337103	27337181	+	Target_23019
chr3	27338669	27338731	+	Target_23019
chr3	27343186	27343326	+	Target_23019
chr3	27346237	27346462	+	Target_23019
chr3	27349349	27349436	+	Target_23019
chr3	27350416	27350496	+	Target_23019
chr3	27352439	27352507	+	Target_23019
chr3	27353589	27353668	+	Target_23019
chr3	27355787	27355829	+	Target_23019
chr3	27363667	27363752	+	Target_23019
chr3	27385762	27385861	+	Target_23019
chr3	27387576	27387707	+	Target_23019
chr3	27393955	27394016	+	Target_23019
chr3	27394302	27394410	+	Target_23019
chr3	27409013	27409053	+	Target_23019
chr3	27410715	27410912	+	Target_23019
chr3	27414213	27418336	+	Target_23019
chr3	27424643	27424741	+	Target_23019
chr3	27427382	27427514	+	Target_23019
chr3	27431421	27431595	+	Target_23019
chr3	27433230	27433299	+	Target_23019
chr3	27436008	27436260	+	Target_23019
chr3	27436444	27436606	+	Target_23019
chr3	27439174	27439288	+	Target_23019
chr3	27439682	27439844	+	Target_23019
chr3	27442254	27442360	+	Target_23019
chr3	27444629	27444875	+	Target_23019
chr3	27446320	27446454	+	Target_23019
chr3	27450846	27451021	+	Target_23019
chr3	27453132	27453239	+	Target_23019
chr3	27459976	27460123	+	Target_23019
chr3	27462190	27462278	+	Target_23019
chr3	27463112	27463270	+	Target_23019
chr3	27465527	27465643	+	Target_23019
chr3	27472788	27473160	+	Target_23019
chr3	27475406	27475595	+	Target_23019
chr3	27477878	27478039	+	Target_23019
chr3	27478878	27479017	+	Target_23019
chr3	27490141	27490288	+	Target_23019
chr3	27493907	27493989	+	Target_23019
chr3	27498141	27498245	+	Target_23019
chr3	27757885	27759242	+	Target_23019
chr3	27760077	27760139	+	Target_23019
chr3	27760225	27760384	+	Target_23019
chr3	27760850	27760972	+	Target_23019
chr3	27761661	27761816	+	Target_23019
chr3	27762904	27763785	+	Target_23019
chr3	28283123	28283303	+	Target_23019
chr3	28304781	28304871	+	Target_23019
chr3	28357823	28357914	+	Target_23019
chr3	28360999	28361263	+	Target_23019
chr3	28363844	28365945	+	Target_23019
chr3	28368322	28368441	+	Target_23019
chr3	28373179	28373445	+	Target_23019|Target_23019
chr3	28373859	28373918	+	Target_23019|Target_23019|Target_23019
chr3	28378227	28378376	+	Target_23019|Target_23019|Target_23019
chr3	28379427	28379527	+	Target_23019|Target_23019|Target_23019
chr3	28379983	28380106	+	Target_23019|Target_23019|Target_23019
chr3	28381892	28382113	+	Target_23019|Target_23019|Target_23019
chr3	28390091	28390618	+	Target_23019|Target_23019|Target_23019
chr3	28431986	28432108	+	Target_23019
chr3	28454546	28454891	+	Target_23019
chr3	28476600	28476760	+	Target_23019
chr3	28520304	28520422	+	Target_23019
chr3	28533617	28533664	+	Target_23019
chr3	28555554	28555613	+	Target_23019
chr3	28557044	28557112	+	Target_23019
chr3	28562482	28562607	+	Target_23019
chr3	28566017	28566632	+	Target_23019
chr3	28616768	28616866	+	Target_23019
chr3	28617763	28617987	+	Target_23019
chr3	28798248	28798459	+	Target_23019
chr3	28798599	28798732	+	Target_23019
chr3	28798840	28799828	+	Target_23019
chr3	29322802	29323247	+	Target_23019|Target_23019|Target_23019|Target_23019|Target_23019
chr3	29476233	29476406	+	Target_23019|Target_23019|Target_23019|Target_23019|Target_23019
chr3	29529931	29529990	+	Target_23019|Target_23019|Target_23019|Target_23019|Target_23019
chr3	29628604	29628696	+	Target_23019|Target_23019|Target_23019|Target_23019|Target_23019
chr3	29781210	29781368	+	Target_23019|Target_23019|Target_23019|Target_23019|Target_23019
chr3	29804400	29804480	+	Target_23019|Target_23019|Target_23019|Target_23019|Target_23019
chr3	29910348	29910455	+	Target_23019|Target_23019|Target_23019|Target_23019|Target_23019
chr3	29922269	29922308	+	Target_23019
chr3	29925652	29925699	+	Target_23019|Target_23019|Target_23019|Target_23019|Target_23019
chr3	29938869	29938966	+	Target_23019|Target_23019|Target_23019|Target_23019|Target_23019
chr3	29941195	29941246	+	Target_23019|Target_23019|Target_23019|Target_23019
chr3	29977576	29977687	+	Target_23019|Target_23019|Target_23019|Target_23019|Target_23019
chr3	29985697	29985745	+	Target_23019|Target_23019
chr3	30029633	30029714	+	Target_23019|Target_23019|Target_23019|Target_23019|Target_23019
chr3	30032572	30032809	+	Target_23019|Target_23019|Target_23019|Target_23019|Target_23019
chr3	30045346	30051886	+	Target_23019|Target_23019|Target_23019
chr3	30647993	30648469	+	Target_23019|Target_23019
chr3	30664690	30664765	+	Target_23019
chr3	30686238	30686407	+	Target_23019|Target_23019
chr3	30691761	30691952	+	Target_23019|Target_23019
chr3	30713129	30713929	+	Target_23019|Target_23019
chr3	30715596	30715738	+	Target_23019|Target_23019
chr3	30729875	30730003	+	Target_23019|Target_23019
chr3	30732911	30735633	+	Target_23019|Target_23019
chr3	30767691	30769907	+	Target_23019
chr3	30819670	30819760	+	Target_23019
chr3	30827846	30827898	+	Target_23019
chr3	30842380	30842580	+	Target_23019
chr3	30875344	30875426	+	Target_23019
chr3	30875708	30875773	+	Target_23019
chr3	30880488	30880605	+	Target_23019
chr3	30885701	30885756	+	Target_23019
chr3	30885878	30885958	+	Target_23019
chr3	30891487	30891603	+	Target_23019
chr3	30892326	30892433	+	Target_23019
chr3	30896190	30896281	+	Target_23019
chr3	30898506	30898633	+	Target_23019
chr3	30903084	30903257	+	Target_23019
chr3	30936069	30936153	+	Target_23019
chr3	31574490	31574804	+	Target_23019
chr3	31617887	31617996	+	Target_23019
chr3	31621300	31621588	+	Target_23019
chr3	31638289	31638355	+	Target_23019
chr3	31641851	31641951	+	Target_23019
chr3	31656596	31656695	+	Target_23019
chr3	31658420	31658567	+	Target_23019
chr3	31659431	31659480	+	Target_23019
chr3	31661167	31661322	+	Target_23019
chr3	31663588	31663800	+	Target_23019
chr3	31665165	31665353	+	Target_23019
chr3	31666405	31666577	+	Target_23019
chr3	31667445	31667619	+	Target_23019
chr3	31670789	31670903	+	Target_23019
chr3	31674426	31674639	+	Target_23019
chr3	31677475	31677556	+	Target_23019
chr3	31702316	31703608	+	Target_23019|Target_23019
chr3	31705570	31705724	+	Target_23019|Target_23019
chr3	31710133	31710316	+	Target_23019|Target_23019
chr3	31712288	31712475	+	Target_23019|Target_23019
chr3	31725125	31725606	+	Target_23019|Target_23019
chr3	31743850	31744000	+	Target_23019|Target_23019
chr3	31774748	31774903	+	Target_23019|Target_23019
chr3	31789401	31789612	+	Target_23019|Target_23019
chr3	31871531	31871723	+	Target_23019
chr3	31917924	31918004	+	Target_23019|Target_23019
chr3	31921146	31921322	+	Target_23019|Target_23019
chr3	32022390	32023394	+	Target_23019|Target_23019|Target_23019
chr3	32030151	32033228	+	Target_23019
chr3	32148002	32148250	+	Target_23019
chr3	32169567	32169745	+	Target_23019
chr3	32180078	32180219	+	Target_23019
chr3	32181719	32181858	+	Target_23019
chr3	32188113	32188226	+	Target_23019
chr3	32200367	32200601	+	Target_23019
chr3	32201059	32201166	+	Target_23019
chr3	32207305	32210207	+	Target_23019
chr3	32280170	32280611	+	Target_23019
chr3	32398864	32399038	+	Target_23019
chr3	32409363	32409480	+	Target_23019
chr3	32411375	32411813	+	Target_23019
chr3	32433162	32433557	+	Target_23019|Target_23019
chr3	32483331	32483505	+	Target_23019|Target_23019
chr3	32490945	32491044	+	Target_23019
chr3	32493883	32493965	+	Target_23019|Target_23019
chr3	32495732	32496333	+	Target_23019|Target_23019
chr3	32522803	32525589	+	Target_23019
chr3	32529429	32529528	+	Target_23019
chr3	32533201	32533378	+	Target_23019
chr3	32544099	32544403	+	Target_23019
chr3	32567462	32568400	+	Target_23019
chr3	32569937	32570093	+	Target_23019
chr3	32571031	32571152	+	Target_23019
chr3	32571775	32571820	+	Target_23019
chr3	32571952	32572012	+	Target_23019
chr3	32574477	32574589	+	Target_23019
chr3	32576002	32576138	+	Target_23019
chr3	32578502	32578596	+	Target_23019
chr3	32582528	32582698	+	Target_23019
chr3	32586367	32586598	+	Target_23019
chr3	32587340	32587457	+	Target_23019
chr3	32611837	32611911	+	Target_23019
chr3	32612116	32612366	+	Target_23019
chr3	32726636	32726974	+	Target_23019|Target_23019|Target_23019
chr3	32737032	32737319	+	Target_23019
chr3	32745359	32745454	+	Target_23019|Target_23019|Target_23019|Target_23019
chr3	32746302	32746464	+	Target_23019|Target_23019|Target_23019
chr3	32750161	32750312	+	Target_23019|Target_23019|Target_23019|Target_23019
chr3	32754718	32754861	+	Target_23019|Target_23019|Target_23019|Target_23019
chr3	32757716	32757803	+	Target_23019|Target_23019|Target_23019|Target_23019
chr3	32758645	32758729	+	Target_23019|Target_23019|Target_23019|Target_23019
chr3	32761605	32761723	+	Target_23019|Target_23019|Target_23019|Target_23019
chr3	32766941	32767091	+	Target_23019|Target_23019|Target_23019|Target_23019
chr3	32769159	32769362	+	Target_23019|Target_23019|Target_23019|Target_23019
chr3	32774914	32775036	+	Target_23019|Target_23019|Target_23019|Target_23019
chr3	32776291	32776468	+	Target_23019|Target_23019|Target_23019|Target_23019
chr3	32778901	32778982	+	Target_23019|Target_23019
chr3	32800949	32801063	+	Target_23019|Target_23019|Target_23019|Target_23019
chr3	32804224	32804355	+	Target_23019|Target_23019|Target_23019|Target_23019
chr3	32805946	32805982	+	Target_23019|Target_23019|Target_23019|Target_23019
chr3	32806173	32806301	+	Target_23019|Target_23019|Target_23019|Target_23019
chr3	32806541	32806669	+	Target_23019
chr3	32811378	32811454	+	Target_23019|Target_23019|Target_23019
chr3	32814948	32815367	+	Target_23019|Target_23019|Target_23019|Target_23019
chr3	32859509	32860424	+	Target_23019
chr3	32915309	32915477	+	Target_23019
chr3	32927425	32927560	+	Target_23019
chr3	32931851	32933771	+	Target_23019
chr3	32993065	32993182	+	Target_23019
chr3	32994863	32996403	+	Target_23019
chr3	33038099	33038836	+	Target_23019|Target_23019|Target_23019
chr3	33055547	33055802	+	Target_23019|Target_23019|Target_23019
chr3	33058200	33058332	+	Target_23019|Target_23019|Target_23019
chr3	33059939	33060053	+	Target_23019|Target_23019|Target_23019
chr3	33063057	33063147	+	Target_23019|Target_23019|Target_23019
chr3	33065742	33065817	+	Target_23019|Target_23019|Target_23019
chr3	33087611	33087724	+	Target_23019|Target_23019|Target_23019
chr3	33093249	33093290	+	Target_23019|Target_23019|Target_23019
chr3	33093374	33093496	+	Target_23019|Target_23019|Target_23019
chr3	33094982	33095041	+	Target_23019|Target_23019|Target_23019
chr3	33099580	33099761	+	Target_23019|Target_23019
chr3	33106954	33107049	+	Target_23019|Target_23019|Target_23019
chr3	33109721	33109782	+	Target_23019|Target_23019
chr3	33110311	33110462	+	Target_23019|Target_23019
chr3	33114035	33114205	+	Target_23019|Target_23019|Target_23019
chr3	33131907	33135795	+	Target_23019|Target_23019
chr3	33138210	33138314	+	Target_23019|Target_23019|Target_23019
chr3	33138502	33138694	+	Target_23019|Target_23019
chr3	33155449	33156040	+	Target_23019
chr3	33161835	33161985	+	Target_23019
chr3	33165899	33166071	+	Target_23019
chr3	33171430	33171559	+	Target_23019
chr3	33174046	33174192	+	Target_23019
chr3	33175673	33175757	+	Target_23019
chr3	33183886	33189265	+	Target_23019
chr3	33191536	33195525	+	Target_23019
chr3	33216377	33216566	+	Target_23019
chr3	33249299	33249418	+	Target_23019
chr3	33255419	33255597	+	Target_23019
chr3	33260177	33260707	+	Target_23019
chr3	33318933	33319007	+	Target_23019|Target_23019
chr3	33339155	33339217	+	Target_23019|Target_23019
chr3	33400458	33400513	+	Target_23019|Target_23019
chr3	33400774	33400849	+	Target_23019|Target_23019
chr3	33406116	33406211	+	Target_23019|Target_23019
chr3	33414583	33414652	+	Target_23019|Target_23019
chr3	33414751	33414847	+	Target_23019|Target_23019
chr3	33415069	33415196	+	Target_23019
chr3	33415338	33415413	+	Target_23019|Target_23019
chr3	33416779	33416910	+	Target_23019|Target_23019
chr3	33418764	33418825	+	Target_23019|Target_23019
chr3	33419594	33419639	+	Target_23019|Target_23019
chr3	33420176	33420233	+	Target_23019|Target_23019
chr3	33425480	33425693	+	Target_23019|Target_23019
chr3	33426992	33428757	+	Target_23019|Target_23019
chr3	33429828	33431860	+	Target_23019|Target_23019|Target_23019
chr3	33434054	33434106	+	Target_23019|Target_23019|Target_23019
chr3	33434803	33434946	+	Target_23019|Target_23019|Target_23019
chr3	33437653	33437772	+	Target_23019|Target_23019|Target_23019
chr3	33438536	33438627	+	Target_23019|Target_23019|Target_23019
chr3	33441680	33441774	+	Target_23019|Target_23019|Target_23019
chr3	33442453	33442508	+	Target_23019|Target_23019|Target_23019
chr3	33444292	33444396	+	Target_23019|Target_23019|Target_23019
chr3	33450181	33450289	+	Target_23019|Target_23019
chr3	33450727	33450838	+	Target_23019|Target_23019|Target_23019
chr3	33450940	33451093	+	Target_23019|Target_23019|Target_23019
chr3	33453072	33453179	+	Target_23019|Target_23019|Target_23019
chr3	33454213	33454319	+	Target_23019|Target_23019|Target_23019
chr3	33458249	33458326	+	Target_23019|Target_23019|Target_23019
chr3	33467081	33467233	+	Target_23019|Target_23019|Target_23019
chr3	33481227	33481897	+	Target_23019|Target_23019|Target_23019|Target_23019
chr3	33537738	33540209	+	Target_23019|Target_23019
chr3	33543143	33543260	+	Target_23019|Target_23019
chr3	33552049	33552256	+	Target_23019|Target_23019
chr3	33557514	33557643	+	Target_23019|Target_23019
chr3	33558472	33558666	+	Target_23019|Target_23019
chr3	33576724	33576953	+	Target_23019|Target_23019
chr3	33580280	33580434	+	Target_23019|Target_23019
chr3	33584924	33585031	+	Target_23019|Target_23019
chr3	33586189	33586333	+	Target_23019|Target_23019
chr3	33592743	33592887	+	Target_23019|Target_23019
chr3	33600798	33600877	+	Target_23019|Target_23019
chr3	33602299	33602463	+	Target_23019|Target_23019
chr3	33612215	33612282	+	Target_23019|Target_23019
chr3	33614601	33614846	+	Target_23019|Target_23019
chr3	33615964	33615988	+	Target_23019
chr3	33617660	33617767	+	Target_23019|Target_23019
chr3	33618693	33618756	+	Target_23019
chr3	33623312	33623420	+	Target_23019|Target_23019
chr3	33626241	33626412	+	Target_23019|Target_23019
chr3	33633886	33633988	+	Target_23019|Target_23019
chr3	33636442	33636460	+	Target_23019|Target_23019
chr3	33638202	33638226	+	Target_23019|Target_23019
chr3	33644443	33644617	+	Target_23019|Target_23019
chr3	33645645	33645701	+	Target_23019|Target_23019
chr3	33648082	33648250	+	Target_23019|Target_23019
chr3	33648875	33648953	+	Target_23019|Target_23019
chr3	33650058	33650118	+	Target_23019|Target_23019
chr3	33653492	33653563	+	Target_23019|Target_23019
chr3	33661094	33661230	+	Target_23019|Target_23019
chr3	33663626	33663772	+	Target_23019|Target_23019
chr3	33668479	33668572	+	Target_23019|Target_23019
chr3	33673783	33673866	+	Target_23019|Target_23019
chr3	33686248	33686395	+	Target_23019|Target_23019
chr3	33700465	33700933	+	Target_23019
chr3	33704936	33705007	+	Target_23019
chr3	33725850	33725948	+	Target_23019
chr3	33728551	33728627	+	Target_23019
chr3	33729768	33729860	+	Target_23019
chr3	33731320	33731424	+	Target_23019
chr3	33738346	33738425	+	Target_23019
chr3	33759299	33759705	+	Target_23019
chr3	33840062	33840429	+	Target_23019|Target_23019|Target_23019
chr3	33853563	33853618	+	Target_23019|Target_23019|Target_23019
chr3	33855050	33855120	+	Target_23019|Target_23019|Target_23019
chr3	33863446	33863574	+	Target_23019|Target_23019|Target_23019
chr3	33866678	33866832	+	Target_23019|Target_23019|Target_23019
chr3	33867971	33868756	+	Target_23019|Target_23019|Target_23019
chr3	33870329	33870461	+	Target_23019|Target_23019
chr3	33877535	33877758	+	Target_23019|Target_23019
chr3	33879695	33879819	+	Target_23019|Target_23019
chr3	33883388	33883566	+	Target_23019|Target_23019
chr3	33885603	33885715	+	Target_23019|Target_23019
chr3	33886910	33887080	+	Target_23019|Target_23019
chr3	33893979	33894228	+	Target_23019|Target_23019
chr3	33895370	33895505	+	Target_23019|Target_23019
chr3	33896657	33896752	+	Target_23019|Target_23019
chr3	33905497	33905621	+	Target_23019|Target_23019
chr3	33906734	33906922	+	Target_23019|Target_23019
chr3	33907842	33911199	+	Target_23019|Target_23019
chr3	35683848	35683900	+	Target_23019
chr3	35721115	35721193	+	Target_23019|Target_23019
chr3	35721278	35721452	+	Target_23019|Target_23019|Target_23019
chr3	35722428	35722662	+	Target_23019
chr3	35723205	35723372	+	Target_23019|Target_23019|Target_23019|Target_23019
chr3	35724339	35724381	+	Target_23019|Target_23019|Target_23019|Target_23019
chr3	35725217	35725307	+	Target_23019|Target_23019|Target_23019|Target_23019
chr3	35725512	35727379	+	Target_23019|Target_23019|Target_23019
chr3	35729230	35729375	+	Target_23019
chr3	35730798	35730877	+	Target_23019
chr3	35731572	35731632	+	Target_23019
chr3	35732356	35732497	+	Target_23019
chr3	35748465	35748574	+	Target_23019
chr3	35750460	35750562	+	Target_23019
chr3	35756930	35756968	+	Target_23019
chr3	35758789	35758849	+	Target_23019
chr3	35763096	35763326	+	Target_23019
chr3	35770794	35771028	+	Target_23019
chr3	35778669	35778854	+	Target_23019
chr3	35780808	35781069	+	Target_23019
chr3	35785330	35785457	+	Target_23019
chr3	35785967	35786051	+	Target_23019
chr3	35833873	35834022	+	Target_23019
chr3	35835192	35835988	+	Target_23019
chr3	36422096	36422246	+	Target_23019
chr3	36484855	36485132	+	Target_23019
chr3	36524483	36524584	+	Target_23019
chr3	36526468	36526550	+	Target_23019
chr3	36527625	36527741	+	Target_23019
chr3	36534642	36534721	+	Target_23019
chr3	36545884	36545949	+	Target_23019
chr3	36547237	36547326	+	Target_23019
chr3	36570187	36570239	+	Target_23019
chr3	36570339	36570477	+	Target_23019
chr3	36587682	36589496	+	Target_23019
chr3	36753912	36757012	+	Target_23019
chr3	36759500	36759668	+	Target_23019
chr3	36763017	36763150	+	Target_23019
chr3	36778698	36780575	+	Target_23019
chr3	36781286	36781352	+	Target_23019
chr3	36868307	36869866	+	Target_23019
chr3	36871054	36871153	+	Target_23019
chr3	36872363	36875410	+	Target_23019
chr3	36876252	36876398	+	Target_23019
chr3	36879862	36879995	+	Target_23019
chr3	36880103	36880207	+	Target_23019
chr3	36884112	36884201	+	Target_23019
chr3	36887738	36887895	+	Target_23019
chr3	36888690	36888837	+	Target_23019
chr3	36893209	36893347	+	Target_23019
chr3	36893636	36893836	+	Target_23019
chr3	36896663	36899540	+	Target_23019
chr3	36900208	36900385	+	Target_23019
chr3	36902396	36902651	+	Target_23019
chr3	36905809	36905971	+	Target_23019
chr3	36915616	36915787	+	Target_23019
chr3	36931319	36931451	+	Target_23019
chr3	36933692	36933831	+	Target_23019
chr3	36934391	36934475	+	Target_23019
chr3	36937130	36937249	+	Target_23019
chr3	36940599	36940750	+	Target_23019
chr3	36944639	36944766	+	Target_23019
chr3	36986277	36986548	+	Target_23019
chr3	37027356	37034795	+	Target_23019
chr3	37034840	37035154	+	Target_23019
chr3	37035267	37035381	+	Target_23019|Target_23019|Target_23019
chr3	37038109	37038200	+	Target_23019|Target_23019|Target_23019|Target_23019
chr3	37042445	37042544	+	Target_23019|Target_23019|Target_23019|Target_23019
chr3	37045891	37045965	+	Target_23019|Target_23019|Target_23019|Target_23019
chr3	37048481	37048554	+	Target_23019|Target_23019|Target_23019|Target_23019
chr3	37050304	37050396	+	Target_23019|Target_23019|Target_23019
chr3	37053310	37053353	+	Target_23019|Target_23019|Target_23019|Target_23019
chr3	37053501	37053590	+	Target_23019|Target_23019|Target_23019|Target_23019
chr3	37055922	37056035	+	Target_23019|Target_23019|Target_23019|Target_23019
chr3	37058996	37059090	+	Target_23019|Target_23019|Target_23019|Target_23019
chr3	37061800	37061954	+	Target_23019|Target_23019|Target_23019|Target_23019
chr3	37067127	37067498	+	Target_23019|Target_23019|Target_23019|Target_23019
chr3	37070274	37070423	+	Target_23019|Target_23019|Target_23019|Target_23019
chr3	37081676	37081785	+	Target_23019|Target_23019|Target_23019|Target_23019
chr3	37083758	37083822	+	Target_23019|Target_23019|Target_23019|Target_23019
chr3	37089009	37089174	+	Target_23019|Target_23019|Target_23019|Target_23019
chr3	37090007	37090100	+	Target_23019|Target_23019|Target_23019|Target_23019
chr3	37090394	37090508	+	Target_23019|Target_23019|Target_23019|Target_23019
chr3	37091976	37092337	+	Target_23019|Target_23019|Target_23019|Target_23019
chr3	37094116	37095452	+	Target_23019|Target_23019|Target_23019
chr3	37095901	37096006	+	Target_23019|Target_23019|Target_23019
chr3	37096576	37096656	+	Target_23019|Target_23019|Target_23019
chr3	37100280	37100401	+	Target_23019|Target_23019|Target_23019
chr3	37105232	37105282	+	Target_23019|Target_23019|Target_23019
chr3	37107300	37107433	+	Target_23019|Target_23019|Target_23019
chr3	37107714	37107816	+	Target_23019
chr3	37114280	37114373	+	Target_23019
chr3	37116514	37116607	+	Target_23019|Target_23019|Target_23019
chr3	37125126	37125297	+	Target_23019|Target_23019|Target_23019
chr3	37132957	37133029	+	Target_23019|Target_23019
chr3	37136282	37136399	+	Target_23019|Target_23019|Target_23019
chr3	37138106	37138151	+	Target_23019|Target_23019|Target_23019
chr3	37144414	37144504	+	Target_23019
chr3	37146945	37147014	+	Target_23019
chr3	37149563	37149620	+	Target_23019
[truncated: 10,865 more rows]
