# Supplementary material for: Affected Kindred Analysis of Human X Chromosome Exomes to Identify Novel X-Linked Intellectual Disability Genes
Source: PLoS One. 2015 Feb 13;10(2):e0116454. doi: 10.1371/journal.pone.0116454 (PMC4332666; doi:10.1371/journal.pone.0116454)
Supplement: S2 File — is a compressed file providing a collection of bash-based and R-based scripts that were written and run to process and analyze our XLID study cohort. The scripts provided assume that short-read alignment has already been performed, including quality correction steps. These scripts will run data processing and analysis for a test cohort, as well as comparison analyses with other public databases. (ZIP) [file pone.0116454.s006.zip › Sib-PairCross-CohortFilter_scripts/interval_lists/chr4_Targets.interval_list]

@HD	VN:1.0	SO:coordinate
@SQ	SN:chr1	LN:249250621
@SQ	SN:chr2	LN:243199373
@SQ	SN:chr3	LN:198022430
@SQ	SN:chr4	LN:191154276
@SQ	SN:chr5	LN:180915260
@SQ	SN:chr6	LN:171115067
@SQ	SN:chr7	LN:159138663
@SQ	SN:chr8	LN:146364022
@SQ	SN:chr9	LN:141213431
@SQ	SN:chr10	LN:135534747
@SQ	SN:chr11	LN:135006516
@SQ	SN:chr12	LN:133851895
@SQ	SN:chr13	LN:115169878
@SQ	SN:chr14	LN:107349540
@SQ	SN:chr15	LN:102531392
@SQ	SN:chr16	LN:90354753
@SQ	SN:chr17	LN:81195210
@SQ	SN:chr18	LN:78077248
@SQ	SN:chr19	LN:59128983
@SQ	SN:chr20	LN:63025520
@SQ	SN:chr21	LN:48129895
@SQ	SN:chr22	LN:51304566
@SQ	SN:chrX	LN:155270560
@SQ	SN:chrY	LN:59373566
@SQ	SN:chrM	LN:16571
@SQ	SN:chr1_gl000191_random	LN:106433
@SQ	SN:chr1_gl000192_random	LN:547496
@SQ	SN:chr4_gl000193_random	LN:189789
@SQ	SN:chr4_gl000194_random	LN:191469
@SQ	SN:chr7_gl000195_random	LN:182896
@SQ	SN:chr8_gl000196_random	LN:38914
@SQ	SN:chr8_gl000197_random	LN:37175
@SQ	SN:chr9_gl000198_random	LN:90085
@SQ	SN:chr9_gl000199_random	LN:169874
@SQ	SN:chr9_gl000200_random	LN:187035
@SQ	SN:chr9_gl000201_random	LN:36148
@SQ	SN:chr11_gl000202_random	LN:40103
@SQ	SN:chr17_gl000203_random	LN:37498
@SQ	SN:chr17_gl000204_random	LN:81310
@SQ	SN:chr17_gl000205_random	LN:174588
@SQ	SN:chr17_gl000206_random	LN:41001
@SQ	SN:chr18_gl000207_random	LN:4262
@SQ	SN:chr19_gl000208_random	LN:92689
@SQ	SN:chr19_gl000209_random	LN:159169
@SQ	SN:chr21_gl000210_random	LN:27682
@SQ	SN:chrUn_gl000211	LN:166566
@SQ	SN:chrUn_gl000212	LN:186858
@SQ	SN:chrUn_gl000213	LN:164239
@SQ	SN:chrUn_gl000214	LN:137718
@SQ	SN:chrUn_gl000215	LN:172545
@SQ	SN:chrUn_gl000216	LN:172294
@SQ	SN:chrUn_gl000217	LN:172149
@SQ	SN:chrUn_gl000218	LN:161147
@SQ	SN:chrUn_gl000219	LN:179198
@SQ	SN:chrUn_gl000220	LN:161802
@SQ	SN:chrUn_gl000221	LN:155397
@SQ	SN:chrUn_gl000222	LN:186861
@SQ	SN:chrUn_gl000223	LN:180455
@SQ	SN:chrUn_gl000224	LN:179693
@SQ	SN:chrUn_gl000225	LN:211173
@SQ	SN:chrUn_gl000226	LN:15008
@SQ	SN:chrUn_gl000227	LN:128374
@SQ	SN:chrUn_gl000228	LN:129120
@SQ	SN:chrUn_gl000229	LN:19913
@SQ	SN:chrUn_gl000230	LN:43691
@SQ	SN:chrUn_gl000231	LN:27386
@SQ	SN:chrUn_gl000232	LN:40652
@SQ	SN:chrUn_gl000233	LN:45941
@SQ	SN:chrUn_gl000234	LN:40531
@SQ	SN:chrUn_gl000235	LN:34474
@SQ	SN:chrUn_gl000236	LN:41934
@SQ	SN:chrUn_gl000237	LN:45867
@SQ	SN:chrUn_gl000238	LN:39939
@SQ	SN:chrUn_gl000239	LN:33824
@SQ	SN:chrUn_gl000240	LN:41933
@SQ	SN:chrUn_gl000241	LN:42152
@SQ	SN:chrUn_gl000242	LN:43523
@SQ	SN:chrUn_gl000243	LN:43341
@SQ	SN:chrUn_gl000244	LN:39929
@SQ	SN:chrUn_gl000245	LN:36651
@SQ	SN:chrUn_gl000246	LN:38154
@SQ	SN:chrUn_gl000247	LN:36422
@SQ	SN:chrUn_gl000248	LN:39786
@SQ	SN:chrUn_gl000249	LN:38502
@PG	ID:bowtie2	PN:bowtie2	VN:2.0.0-beta7
@PG	ID:1	PN:IntervalListTools	CL:net.sf.picard.util.IntervalListTools INPUT=[chr4_Targets.interval_list] OUTPUT=chr4_Targets.interval_list UNIQUE=true SORT=true PADDING=0 VERBOSITY=INFO QUIET=false VALIDATION_STRINGENCY=STRICT COMPRESSION_LEVEL=5 MAX_RECORDS_IN_RAM=500000 CREATE_INDEX=false CREATE_MD5_FILE=false
chr4	53226	53385	+	Target_14737|Target_14737
chr4	59322	59449	+	Target_14737|Target_14737
chr4	59950	60046	+	Target_14737|Target_14737
chr4	85621	88099	+	Target_14737|Target_14737|Target_14737
chr4	154701	156490	+	Target_14737
chr4	206388	206570	+	Target_14737
chr4	247348	249773	+	Target_14737
chr4	264463	266419	+	Target_14737
chr4	289226	289322	+	Target_14737
chr4	289817	289944	+	Target_14737
chr4	331595	331775	+	Target_14737
chr4	337570	337697	+	Target_14737
chr4	338123	338219	+	Target_14737
chr4	366452	367691	+	Target_14737
chr4	419223	420762	+	Target_14737
chr4	433778	438221	+	Target_14737
chr4	466363	466490	+	Target_14737|Target_14737
chr4	467769	467998	+	Target_14737
chr4	492844	493442	+	Target_14737|Target_14737|Target_14737
chr4	494184	494390	+	Target_14737|Target_14737
chr4	499506	499716	+	Target_14737|Target_14737
chr4	501193	501382	+	Target_14737|Target_14737
chr4	502617	502759	+	Target_14737|Target_14737
chr4	509761	509974	+	Target_14737|Target_14737
chr4	514844	515062	+	Target_14737|Target_14737
chr4	515448	515730	+	Target_14737|Target_14737
chr4	517247	517702	+	Target_14737|Target_14737
chr4	520827	521019	+	Target_14737|Target_14737
chr4	524224	524534	+	Target_14737|Target_14737
chr4	527606	527770	+	Target_14737|Target_14737
chr4	532941	533320	+	Target_14737|Target_14737
chr4	619362	619883	+	Target_14737|Target_14737
chr4	628465	628618	+	Target_14737|Target_14737
chr4	629668	629758	+	Target_14737|Target_14737
chr4	646965	647108	+	Target_14737
chr4	647640	647781	+	Target_14737|Target_14737|Target_14737
chr4	647868	647943	+	Target_14737|Target_14737|Target_14737
chr4	648612	648677	+	Target_14737|Target_14737|Target_14737
chr4	649728	649795	+	Target_14737|Target_14737|Target_14737
chr4	650033	650081	+	Target_14737|Target_14737|Target_14737
chr4	650662	650812	+	Target_14737|Target_14737|Target_14737
chr4	651139	651283	+	Target_14737|Target_14737|Target_14737
chr4	652740	652806	+	Target_14737|Target_14737|Target_14737
chr4	654255	654402	+	Target_14737|Target_14737|Target_14737
chr4	655922	656030	+	Target_14737|Target_14737|Target_14737
chr4	656297	656407	+	Target_14737|Target_14737|Target_14737
chr4	656888	656976	+	Target_14737|Target_14737|Target_14737
chr4	657558	657659	+	Target_14737|Target_14737|Target_14737
chr4	657902	658010	+	Target_14737|Target_14737|Target_14737
chr4	658669	658733	+	Target_14737|Target_14737|Target_14737
chr4	659043	659118	+	Target_14737|Target_14737|Target_14737
chr4	660319	660403	+	Target_14737|Target_14737|Target_14737
chr4	661644	661795	+	Target_14737|Target_14737|Target_14737
chr4	663834	664681	+	Target_14737|Target_14737|Target_14737
chr4	666224	666308	+	Target_14737|Target_14737
chr4	667091	667190	+	Target_14737|Target_14737
chr4	667700	667755	+	Target_14737
chr4	668000	668127	+	Target_14737|Target_14737
chr4	671710	671818	+	Target_14737
chr4	672446	672554	+	Target_14737
chr4	672746	672822	+	Target_14737
chr4	673702	673807	+	Target_14737
chr4	674297	674376	+	Target_14737
chr4	674880	674929	+	Target_14737
chr4	675617	676165	+	Target_14737|Target_14737
chr4	676569	676679	+	Target_14737
chr4	676998	677156	+	Target_14737
chr4	677397	677550	+	Target_14737
chr4	678271	678388	+	Target_14737
chr4	678507	678645	+	Target_14737
chr4	679623	679700	+	Target_14737
chr4	679877	680091	+	Target_14737
chr4	680320	680479	+	Target_14737
chr4	682781	682973	+	Target_14737
chr4	699572	699759	+	Target_14737
chr4	724418	724457	+	Target_14737
chr4	724758	724899	+	Target_14737
chr4	727460	727578	+	Target_14737
chr4	728719	728816	+	Target_14737
chr4	731254	731310	+	Target_14737
chr4	737261	737372	+	Target_14737
chr4	738387	738476	+	Target_14737
chr4	755066	755204	+	Target_14737
chr4	758771	758852	+	Target_14737
chr4	759819	764427	+	Target_14737
chr4	773936	775636	+	Target_14737|Target_14737|Target_14737
chr4	778744	780486	+	Target_14737
chr4	786220	786396	+	Target_14737
chr4	818279	818389	+	Target_14737
chr4	819833	819945	+	Target_14737
chr4	843064	843562	+	Target_14737
chr4	843679	843856	+	Target_14737
chr4	844723	844872	+	Target_14737
chr4	845537	845762	+	Target_14737
chr4	853393	853510	+	Target_14737
chr4	858909	859032	+	Target_14737
chr4	860151	860322	+	Target_14737
chr4	860743	861220	+	Target_14737
chr4	862326	862473	+	Target_14737
chr4	864498	864692	+	Target_14737
chr4	870317	870397	+	Target_14737
chr4	870877	870995	+	Target_14737
chr4	871402	871597	+	Target_14737
chr4	875694	875828	+	Target_14737
chr4	876484	876607	+	Target_14737
chr4	877102	877251	+	Target_14737
chr4	877824	877874	+	Target_14737
chr4	882634	882758	+	Target_14737
chr4	884319	884410	+	Target_14737
chr4	887164	887277	+	Target_14737
chr4	887661	887797	+	Target_14737
chr4	890247	890337	+	Target_14737
chr4	891820	891946	+	Target_14737
chr4	898424	898567	+	Target_14737
chr4	905460	905575	+	Target_14737
chr4	906522	906582	+	Target_14737
chr4	907394	907456	+	Target_14737
chr4	925830	926174	+	Target_14737
chr4	926261	926328	+	Target_14737
chr4	941496	941680	+	Target_14737
chr4	941903	941942	+	Target_14737
chr4	944208	944306	+	Target_14737
chr4	944994	945046	+	Target_14737
chr4	945469	945505	+	Target_14737
chr4	946154	946238	+	Target_14737
chr4	946977	947142	+	Target_14737
chr4	949192	949271	+	Target_14737
chr4	949542	949678	+	Target_14737
chr4	951611	952443	+	Target_14737
chr4	952671	954509	+	Target_14737
chr4	954836	954989	+	Target_14737
chr4	955254	955366	+	Target_14737
chr4	955475	955622	+	Target_14737
chr4	955769	955870	+	Target_14737
chr4	956222	956401	+	Target_14737
chr4	956559	956708	+	Target_14737
chr4	956926	957078	+	Target_14737
chr4	958963	959079	+	Target_14737
chr4	959278	959317	+	Target_14737
chr4	959715	959866	+	Target_14737
chr4	960253	960315	+	Target_14737
chr4	960535	960590	+	Target_14737
chr4	960751	960842	+	Target_14737
chr4	960916	961149	+	Target_14737
chr4	961336	961437	+	Target_14737
chr4	961515	961590	+	Target_14737
chr4	961667	961815	+	Target_14737
chr4	962069	962195	+	Target_14737
chr4	962266	962352	+	Target_14737
chr4	962598	962698	+	Target_14737
chr4	964780	964860	+	Target_14737
chr4	966999	967348	+	Target_14737
chr4	972862	973292	+	Target_14737
chr4	980784	981030	+	Target_14737
chr4	981444	984150	+	Target_14737|Target_14737|Target_14737
chr4	984915	985518	+	Target_14737|Target_14737|Target_14737
chr4	986508	986723	+	Target_14737
chr4	987088	987224	+	Target_14737|Target_14737|Target_14737
chr4	994399	994485	+	Target_14737
chr4	994669	994777	+	Target_14737
chr4	995255	995351	+	Target_14737
chr4	995466	995669	+	Target_14737
chr4	995769	995949	+	Target_14737
chr4	996056	996273	+	Target_14737
chr4	996519	996732	+	Target_14737
chr4	996823	996945	+	Target_14737
chr4	997132	997258	+	Target_14737
chr4	997336	997413	+	Target_14737
chr4	997799	997900	+	Target_14737
chr4	998047	998317	+	Target_14737
chr4	1005609	1005742	+	Target_14737
chr4	1005759	1005775	+	Target_14737
chr4	1006251	1006352	+	Target_14737|Target_14737|Target_14737
chr4	1015990	1016263	+	Target_14737|Target_14737|Target_14737
chr4	1017428	1017509	+	Target_14737|Target_14737|Target_14737
chr4	1017604	1017889	+	Target_14737|Target_14737|Target_14737
chr4	1018098	1018452	+	Target_14737|Target_14737|Target_14737
chr4	1018692	1020686	+	Target_14737|Target_14737|Target_14737
chr4	1065265	1066981	+	Target_14737|Target_14737
chr4	1067386	1067450	+	Target_14737|Target_14737
chr4	1073430	1073476	+	Target_14737|Target_14737
chr4	1075206	1075255	+	Target_14737|Target_14737
chr4	1075354	1075407	+	Target_14737|Target_14737
chr4	1079683	1079742	+	Target_14737|Target_14737
chr4	1084569	1084626	+	Target_14737|Target_14737
chr4	1087095	1087802	+	Target_14737
chr4	1090552	1090627	+	Target_14737|Target_14737|Target_14737
chr4	1102130	1102192	+	Target_14737|Target_14737|Target_14737
chr4	1107143	1107352	+	Target_14737|Target_14737|Target_14737
chr4	1108984	1109197	+	Target_14737
chr4	1110051	1110198	+	Target_14737
chr4	1110935	1111061	+	Target_14737
chr4	1116905	1116952	+	Target_14737
chr4	1160720	1161444	+	Target_14737|Target_14737|Target_14737
chr4	1164189	1164364	+	Target_14737|Target_14737|Target_14737
chr4	1164786	1164978	+	Target_14737|Target_14737|Target_14737
chr4	1165050	1165274	+	Target_14737|Target_14737|Target_14737
chr4	1165639	1165862	+	Target_14737|Target_14737|Target_14737
chr4	1166331	1166657	+	Target_14737|Target_14737|Target_14737
chr4	1166867	1166999	+	Target_14737
chr4	1173235	1173329	+	Target_14737
chr4	1189570	1193835	+	Target_14737
chr4	1195056	1195250	+	Target_14737
chr4	1198769	1198904	+	Target_14737
chr4	1202363	1202750	+	Target_14737|Target_14737
chr4	1205227	1206211	+	Target_14737|Target_14737
chr4	1206700	1206818	+	Target_14737|Target_14737
chr4	1207265	1207393	+	Target_14737|Target_14737
chr4	1208130	1208261	+	Target_14737|Target_14737
chr4	1209778	1209993	+	Target_14737|Target_14737
chr4	1219147	1219354	+	Target_14737|Target_14737
chr4	1221986	1222131	+	Target_14737|Target_14737
chr4	1231970	1232125	+	Target_14737|Target_14737
chr4	1235112	1235307	+	Target_14737
chr4	1242703	1242908	+	Target_14737|Target_14737
chr4	1243227	1243260	+	Target_14737
chr4	1243898	1246795	+	Target_14737
chr4	1283671	1283770	+	Target_14737|Target_14737
chr4	1305766	1305949	+	Target_14737|Target_14737
chr4	1309184	1309388	+	Target_14737|Target_14737
chr4	1316168	1316291	+	Target_14737
chr4	1321414	1321491	+	Target_14737|Target_14737
chr4	1326544	1326653	+	Target_14737|Target_14737
chr4	1330648	1330782	+	Target_14737|Target_14737
chr4	1332209	1332405	+	Target_14737|Target_14737
chr4	1332861	1333925	+	Target_14737|Target_14737
chr4	1341103	1341548	+	Target_14737
chr4	1341877	1341977	+	Target_14737
chr4	1343311	1343642	+	Target_14737
chr4	1345502	1345623	+	Target_14737
chr4	1346817	1347201	+	Target_14737
chr4	1348522	1348635	+	Target_14737
chr4	1348904	1349033	+	Target_14737
chr4	1360107	1360219	+	Target_14737
chr4	1369151	1369296	+	Target_14737
chr4	1369821	1369956	+	Target_14737
chr4	1373834	1374018	+	Target_14737
chr4	1374667	1374776	+	Target_14737
chr4	1377553	1377728	+	Target_14737
chr4	1379655	1381837	+	Target_14737
chr4	1385339	1389782	+	Target_14737
chr4	1641607	1643334	+	Target_14737|Target_14737
chr4	1656704	1657450	+	Target_14737|Target_14737
chr4	1659134	1659195	+	Target_14737|Target_14737
chr4	1670393	1670632	+	Target_14737|Target_14737
chr4	1685684	1685718	+	Target_14737
chr4	1685959	1685988	+	Target_14737
chr4	1694526	1695440	+	Target_14737
chr4	1696500	1696567	+	Target_14737
chr4	1697928	1698078	+	Target_14737
chr4	1701290	1701428	+	Target_14737
chr4	1701737	1701797	+	Target_14737
chr4	1705322	1705427	+	Target_14737
chr4	1713600	1713717	+	Target_14737
chr4	1713856	1714030	+	Target_14737
chr4	1717678	1719155	+	Target_14737|Target_14737
chr4	1719242	1719402	+	Target_14737
chr4	1719878	1720353	+	Target_14737|Target_14737
chr4	1722359	1723084	+	Target_14737|Target_14737
chr4	1723216	1723370	+	Target_14737
chr4	1725147	1725310	+	Target_14737
chr4	1725454	1725597	+	Target_14737
chr4	1729434	1730514	+	Target_14737
chr4	1732613	1732689	+	Target_14737
chr4	1732898	1733028	+	Target_14737
chr4	1736999	1737052	+	Target_14737
chr4	1737457	1737561	+	Target_14737
chr4	1738967	1739055	+	Target_14737
chr4	1739324	1739429	+	Target_14737
chr4	1741428	1741505	+	Target_14737
chr4	1741685	1741729	+	Target_14737
chr4	1742552	1742713	+	Target_14737
chr4	1746244	1746351	+	Target_14737
chr4	1746438	1746559	+	Target_14737
chr4	1746674	1746905	+	Target_14737
chr4	1795038	1795192	+	Target_14737|Target_14737|Target_14737
chr4	1795559	1795770	+	Target_14737|Target_14737|Target_14737
chr4	1800980	1801250	+	Target_14737|Target_14737|Target_14737
chr4	1801473	1801539	+	Target_14737|Target_14737|Target_14737
chr4	1803093	1803263	+	Target_14737|Target_14737|Target_14737
chr4	1803346	1803470	+	Target_14737|Target_14737|Target_14737
chr4	1803561	1803752	+	Target_14737|Target_14737|Target_14737
chr4	1804640	1804791	+	Target_14737
chr4	1805418	1805563	+	Target_14737
chr4	1806056	1806247	+	Target_14737|Target_14737
chr4	1806550	1806696	+	Target_14737|Target_14737|Target_14737
chr4	1807081	1807203	+	Target_14737|Target_14737|Target_14737
chr4	1807285	1807396	+	Target_14737|Target_14737|Target_14737
chr4	1807476	1807667	+	Target_14737|Target_14737|Target_14737
chr4	1807777	1807900	+	Target_14737|Target_14737|Target_14737
chr4	1807983	1808054	+	Target_14737|Target_14737|Target_14737
chr4	1808272	1808410	+	Target_14737|Target_14737|Target_14737
chr4	1808555	1808661	+	Target_14737|Target_14737|Target_14737
chr4	1808842	1810599	+	Target_14737|Target_14737|Target_14737
chr4	1813205	1816300	+	Target_14737
chr4	1817390	1817529	+	Target_14737
chr4	1818453	1818641	+	Target_14737
chr4	1821064	1821199	+	Target_14737
chr4	1823907	1824039	+	Target_14737
chr4	1824714	1824858	+	Target_14737
chr4	1825370	1825502	+	Target_14737
chr4	1827290	1827410	+	Target_14737
chr4	1834470	1834674	+	Target_14737
chr4	1836571	1836709	+	Target_14737
chr4	1838155	1838299	+	Target_14737
chr4	1843073	1843524	+	Target_14737
chr4	1850875	1850936	+	Target_14737
chr4	1857595	1857974	+	Target_14737
chr4	1873122	1873269	+	Target_14737
chr4	1894508	1894618	+	Target_14737|Target_14737|Target_14737|Target_14737
chr4	1895456	1895636	+	Target_14737|Target_14737
chr4	1900947	1901122	+	Target_14737|Target_14737|Target_14737
chr4	1902352	1902978	+	Target_14737|Target_14737|Target_14737|Target_14737|Target_14737|Target_14737
chr4	1905942	1906105	+	Target_14737|Target_14737|Target_14737|Target_14737|Target_14737|Target_14737
chr4	1918597	1918764	+	Target_14737|Target_14737|Target_14737|Target_14737|Target_14737|Target_14737
chr4	1919867	1920350	+	Target_14737|Target_14737|Target_14737|Target_14737|Target_14737|Target_14737
chr4	1932352	1932497	+	Target_14737|Target_14737|Target_14737|Target_14737|Target_14737|Target_14737
chr4	1936870	1936989	+	Target_14737|Target_14737|Target_14737|Target_14737|Target_14737|Target_14737
chr4	1940177	1940259	+	Target_14737|Target_14737|Target_14737|Target_14737|Target_14737|Target_14737
chr4	1941380	1950545	+	Target_14737|Target_14737|Target_14737|Target_14737|Target_14737|Target_14737|Target_14737
chr4	1952798	1952930	+	Target_14737|Target_14737|Target_14737|Target_14737
chr4	1953834	1953958	+	Target_14737|Target_14737|Target_14737|Target_14737
chr4	1955050	1955251	+	Target_14737|Target_14737|Target_14737|Target_14737
chr4	1956887	1957067	+	Target_14737|Target_14737|Target_14737|Target_14737
chr4	1957419	1957576	+	Target_14737|Target_14737|Target_14737|Target_14737
chr4	1957709	1957915	+	Target_14737|Target_14737|Target_14737|Target_14737
chr4	1959659	1959763	+	Target_14737|Target_14737|Target_14737|Target_14737
chr4	1961197	1961467	+	Target_14737|Target_14737|Target_14737|Target_14737
chr4	1962761	1962878	+	Target_14737|Target_14737|Target_14737|Target_14737
chr4	1976362	1976487	+	Target_14737
chr4	1976589	1976731	+	Target_14737|Target_14737|Target_14737|Target_14737
chr4	1977020	1977127	+	Target_14737|Target_14737|Target_14737|Target_14737
chr4	1978201	1978406	+	Target_14737|Target_14737|Target_14737|Target_14737
chr4	1980364	1983934	+	Target_14737|Target_14737|Target_14737|Target_14737
chr4	1984440	1985230	+	Target_14737
chr4	1985322	1985422	+	Target_14737
chr4	1985574	1985840	+	Target_14737
chr4	1986534	1986646	+	Target_14737
chr4	1987502	1987591	+	Target_14737
chr4	1987840	1987910	+	Target_14737
chr4	1987998	1988204	+	Target_14737|Target_14737
chr4	1989644	1989734	+	Target_14737
chr4	1991434	1991596	+	Target_14737
chr4	1993270	1993442	+	Target_14737
chr4	2010476	2010962	+	Target_14737
chr4	2043719	2043902	+	Target_14737|Target_14737
chr4	2044053	2044211	+	Target_14737|Target_14737
chr4	2044462	2044551	+	Target_14737|Target_14737
chr4	2045587	2045697	+	Target_14737|Target_14737
chr4	2061238	2061614	+	Target_14737
chr4	2062724	2062889	+	Target_14737
chr4	2065486	2070816	+	Target_14737
chr4	2073644	2074026	+	Target_14737
chr4	2074694	2074756	+	Target_14737
chr4	2077178	2077246	+	Target_14737
chr4	2082684	2082763	+	Target_14737
chr4	2083359	2083470	+	Target_14737
chr4	2087339	2087471	+	Target_14737
chr4	2097577	2097660	+	Target_14737
chr4	2129839	2129954	+	Target_14737
chr4	2130905	2130983	+	Target_14737
chr4	2132959	2133017	+	Target_14737
chr4	2158514	2158580	+	Target_14737
chr4	2159584	2159638	+	Target_14737
chr4	2160881	2160938	+	Target_14737
chr4	2172405	2172501	+	Target_14737
chr4	2172824	2172908	+	Target_14737
chr4	2175681	2175746	+	Target_14737
chr4	2176417	2176478	+	Target_14737
chr4	2177992	2178061	+	Target_14737
chr4	2181034	2181192	+	Target_14737
chr4	2194930	2195043	+	Target_14737
chr4	2200250	2200444	+	Target_14737
chr4	2209713	2210214	+	Target_14737
chr4	2214773	2214853	+	Target_14737
chr4	2230095	2233887	+	Target_14737|Target_14737
chr4	2237954	2238183	+	Target_14737
chr4	2240330	2240770	+	Target_14737
chr4	2241764	2242820	+	Target_14737
chr4	2243777	2243860	+	Target_14737
chr4	2249159	2252428	+	Target_14737|Target_14737
chr4	2252810	2252973	+	Target_14737
chr4	2254134	2254249	+	Target_14737
chr4	2259708	2259738	+	Target_14737
chr4	2263451	2263551	+	Target_14737
chr4	2263643	2263739	+	Target_14737
chr4	2271323	2272583	+	Target_14737|Target_14737|Target_14737
chr4	2273037	2273141	+	Target_14737|Target_14737|Target_14737
chr4	2273401	2273506	+	Target_14737|Target_14737|Target_14737
chr4	2274899	2275016	+	Target_14737|Target_14737|Target_14737
chr4	2275788	2275943	+	Target_14737|Target_14737|Target_14737
chr4	2306015	2307263	+	Target_14737|Target_14737|Target_14737
chr4	2321896	2321998	+	Target_14737|Target_14737|Target_14737
chr4	2330305	2330869	+	Target_14737|Target_14737
chr4	2331979	2332775	+	Target_14737
chr4	2337431	2337521	+	Target_14737|Target_14737|Target_14737|Target_14737
chr4	2339133	2339223	+	Target_14737|Target_14737|Target_14737|Target_14737|Target_14737|Target_14737
chr4	2341179	2341382	+	Target_14737|Target_14737|Target_14737|Target_14737|Target_14737|Target_14737
chr4	2343204	2343342	+	Target_14737|Target_14737|Target_14737|Target_14737|Target_14737|Target_14737
chr4	2355659	2355800	+	Target_14737|Target_14737|Target_14737|Target_14737|Target_14737
chr4	2366212	2366604	+	Target_14737|Target_14737
chr4	2420011	2420370	+	Target_14737|Target_14737|Target_14737|Target_14737
chr4	2420700	2420820	+	Target_14737
chr4	2428185	2428313	+	Target_14737
chr4	2438600	2438745	+	Target_14737
chr4	2439796	2439891	+	Target_14737
chr4	2444856	2444969	+	Target_14737
chr4	2446857	2447035	+	Target_14737
chr4	2451396	2451477	+	Target_14737
chr4	2451660	2451732	+	Target_14737
chr4	2452673	2452745	+	Target_14737
chr4	2452990	2453079	+	Target_14737
chr4	2453868	2454073	+	Target_14737
chr4	2460449	2460591	+	Target_14737
chr4	2460833	2460985	+	Target_14737
chr4	2461763	2461969	+	Target_14737
chr4	2464169	2464332	+	Target_14737
chr4	2464536	2464690	+	Target_14737
chr4	2470794	2470985	+	Target_14737|Target_14737
chr4	2471179	2471769	+	Target_14737
chr4	2472713	2472836	+	Target_14737
chr4	2492063	2492229	+	Target_14737|Target_14737|Target_14737
chr4	2498733	2498848	+	Target_14737|Target_14737|Target_14737
chr4	2502385	2502465	+	Target_14737|Target_14737|Target_14737
chr4	2513682	2513692	+	Target_14737|Target_14737|Target_14737
chr4	2514164	2514324	+	Target_14737|Target_14737
chr4	2514809	2514858	+	Target_14737|Target_14737|Target_14737
chr4	2515396	2517586	+	Target_14737|Target_14737|Target_14737
chr4	2627158	2627271	+	Target_14737|Target_14737|Target_14737|Target_14737|Target_14737|Target_14737
chr4	2628136	2628304	+	Target_14737|Target_14737|Target_14737|Target_14737|Target_14737|Target_14737
chr4	2632661	2632896	+	Target_14737|Target_14737|Target_14737|Target_14737|Target_14737|Target_14737
chr4	2641461	2641586	+	Target_14737|Target_14737|Target_14737|Target_14737|Target_14737|Target_14737
chr4	2648411	2648559	+	Target_14737|Target_14737|Target_14737|Target_14737|Target_14737|Target_14737
chr4	2656784	2656856	+	Target_14737
chr4	2659529	2659607	+	Target_14737|Target_14737|Target_14737|Target_14737|Target_14737|Target_14737
chr4	2661284	2661397	+	Target_14737|Target_14737|Target_14737|Target_14737|Target_14737|Target_14737
chr4	2661538	2661781	+	Target_14737|Target_14737|Target_14737|Target_14737|Target_14737|Target_14737
chr4	2664564	2664718	+	Target_14737|Target_14737|Target_14737|Target_14737|Target_14737|Target_14737
chr4	2664835	2665015	+	Target_14737|Target_14737|Target_14737|Target_14737|Target_14737|Target_14737
chr4	2673847	2674099	+	Target_14737|Target_14737|Target_14737|Target_14737|Target_14737|Target_14737
chr4	2691232	2691431	+	Target_14737|Target_14737|Target_14737|Target_14737|Target_14737|Target_14737
chr4	2692424	2692697	+	Target_14737|Target_14737|Target_14737|Target_14737|Target_14737|Target_14737
chr4	2695312	2695601	+	Target_14737|Target_14737|Target_14737|Target_14737|Target_14737|Target_14737
chr4	2696672	2696869	+	Target_14737|Target_14737|Target_14737|Target_14737|Target_14737|Target_14737
chr4	2698089	2698320	+	Target_14737|Target_14737|Target_14737|Target_14737|Target_14737|Target_14737
chr4	2701406	2702271	+	Target_14737|Target_14737|Target_14737|Target_14737|Target_14737|Target_14737
chr4	2709872	2709995	+	Target_14737
chr4	2717048	2717220	+	Target_14737
chr4	2717749	2717831	+	Target_14737|Target_14737|Target_14737|Target_14737|Target_14737|Target_14737
chr4	2721706	2721799	+	Target_14737
chr4	2733501	2734302	+	Target_14737|Target_14737|Target_14737|Target_14737|Target_14737|Target_14737
chr4	2743386	2744247	+	Target_14737|Target_14737
chr4	2746113	2746233	+	Target_14737|Target_14737
chr4	2746423	2746672	+	Target_14737|Target_14737
chr4	2747172	2747262	+	Target_14737|Target_14737
chr4	2749381	2749672	+	Target_14737|Target_14737
chr4	2757675	2758103	+	Target_14737|Target_14737
chr4	2794749	2794865	+	Target_14737
chr4	2813945	2814204	+	Target_14737
chr4	2819911	2820117	+	Target_14737
chr4	2820540	2820797	+	Target_14737
chr4	2822340	2822480	+	Target_14737|Target_14737|Target_14737|Target_14737
chr4	2824661	2824764	+	Target_14737|Target_14737|Target_14737|Target_14737
chr4	2826339	2826457	+	Target_14737|Target_14737|Target_14737|Target_14737
chr4	2826852	2826923	+	Target_14737|Target_14737|Target_14737|Target_14737
chr4	2828956	2829045	+	Target_14737|Target_14737|Target_14737|Target_14737
chr4	2829332	2829401	+	Target_14737|Target_14737|Target_14737|Target_14737
chr4	2831219	2831874	+	Target_14737|Target_14737|Target_14737|Target_14737
chr4	2833297	2833406	+	Target_14737|Target_14737|Target_14737|Target_14737
chr4	2833649	2833705	+	Target_14737|Target_14737|Target_14737|Target_14737
chr4	2834057	2834139	+	Target_14737|Target_14737|Target_14737|Target_14737
chr4	2834716	2834776	+	Target_14737|Target_14737|Target_14737|Target_14737
chr4	2835423	2842823	+	Target_14737|Target_14737|Target_14737|Target_14737
chr4	2845583	2845751	+	Target_14737|Target_14737|Target_14737|Target_14737
chr4	2877622	2877837	+	Target_14737|Target_14737|Target_14737|Target_14737
chr4	2883624	2883787	+	Target_14737|Target_14737|Target_14737|Target_14737
chr4	2886241	2886393	+	Target_14737|Target_14737|Target_14737|Target_14737
chr4	2895739	2895820	+	Target_14737|Target_14737|Target_14737|Target_14737
chr4	2896308	2896458	+	Target_14737|Target_14737|Target_14737|Target_14737
chr4	2899910	2900054	+	Target_14737|Target_14737|Target_14737|Target_14737
chr4	2900159	2900258	+	Target_14737|Target_14737|Target_14737|Target_14737
chr4	2900985	2901162	+	Target_14737|Target_14737|Target_14737|Target_14737
chr4	2906490	2906835	+	Target_14737|Target_14737|Target_14737|Target_14737
chr4	2909469	2909571	+	Target_14737|Target_14737|Target_14737|Target_14737
chr4	2910241	2910331	+	Target_14737|Target_14737|Target_14737|Target_14737
chr4	2916610	2916767	+	Target_14737|Target_14737|Target_14737|Target_14737
chr4	2927740	2927839	+	Target_14737|Target_14737|Target_14737|Target_14737
chr4	2928368	2928402	+	Target_14737|Target_14737
chr4	2929897	2931802	+	Target_14737|Target_14737|Target_14737|Target_14737
chr4	2932287	2932680	+	Target_14737|Target_14737
chr4	2932787	2932877	+	Target_14737|Target_14737
chr4	2932953	2933001	+	Target_14737|Target_14737
chr4	2933101	2933192	+	Target_14737|Target_14737
chr4	2933281	2933390	+	Target_14737|Target_14737
chr4	2933551	2933663	+	Target_14737|Target_14737
chr4	2933771	2933880	+	Target_14737|Target_14737
chr4	2934077	2934239	+	Target_14737|Target_14737
chr4	2934326	2934485	+	Target_14737|Target_14737
chr4	2934832	2934936	+	Target_14737|Target_14737
chr4	2935293	2935390	+	Target_14737|Target_14737
chr4	2935479	2935964	+	Target_14737|Target_14737
chr4	2936495	2936586	+	Target_14737
chr4	2937277	2939915	+	Target_14737|Target_14737
chr4	2940419	2940519	+	Target_14737
chr4	2940538	2940657	+	Target_14737
chr4	2940914	2941070	+	Target_14737
chr4	2941253	2941372	+	Target_14737
chr4	2943308	2943456	+	Target_14737
chr4	2943918	2944078	+	Target_14737
chr4	2945799	2945953	+	Target_14737
chr4	2946854	2946956	+	Target_14737
chr4	2948138	2948274	+	Target_14737
chr4	2948599	2948847	+	Target_14737
chr4	2949252	2949338	+	Target_14737
chr4	2950004	2950135	+	Target_14737
chr4	2951660	2952794	+	Target_14737|Target_14737
chr4	2952840	2952972	+	Target_14737
chr4	2954001	2954124	+	Target_14737
chr4	2955237	2955372	+	Target_14737
chr4	2956150	2956290	+	Target_14737
chr4	2958396	2958538	+	Target_14737
chr4	2959332	2959467	+	Target_14737
chr4	2964851	2965118	+	Target_14737
chr4	2965342	2965849	+	Target_14737|Target_14737|Target_14737
chr4	2986239	2986335	+	Target_14737|Target_14737
chr4	2990453	2990566	+	Target_14737|Target_14737|Target_14737
chr4	2993941	2994019	+	Target_14737|Target_14737|Target_14737
chr4	3005957	3006061	+	Target_14737|Target_14737|Target_14737
chr4	3009462	3009555	+	Target_14737|Target_14737|Target_14737
chr4	3011374	3011438	+	Target_14737|Target_14737|Target_14737
chr4	3015414	3015555	+	Target_14737|Target_14737|Target_14737
chr4	3021367	3021558	+	Target_14737|Target_14737|Target_14737
chr4	3024140	3024178	+	Target_14737|Target_14737|Target_14737
chr4	3029638	3029728	+	Target_14737|Target_14737|Target_14737
chr4	3030927	3031136	+	Target_14737|Target_14737|Target_14737
chr4	3037112	3037250	+	Target_14737|Target_14737|Target_14737
chr4	3039100	3039238	+	Target_14737|Target_14737|Target_14737
chr4	3040102	3040240	+	Target_14737|Target_14737
chr4	3042298	3042474	+	Target_14737|Target_14737|Target_14737
chr4	3064972	3065427	+	Target_14737
chr4	3071704	3071900	+	Target_14737
chr4	3076152	3076241	+	Target_14737
chr4	3076407	3076815	+	Target_14737
chr4	3088665	3088749	+	Target_14737
chr4	3101000	3101121	+	Target_14737
chr4	3105550	3105610	+	Target_14737
chr4	3107083	3107163	+	Target_14737
chr4	3109011	3109150	+	Target_14737
chr4	3117030	3117172	+	Target_14737
chr4	3117811	3117990	+	Target_14737
chr4	3122954	3123159	+	Target_14737
chr4	3124615	3124663	+	Target_14737
chr4	3127275	3127356	+	Target_14737
chr4	3128990	3129331	+	Target_14737
chr4	3131650	3131774	+	Target_14737
chr4	3132031	3132150	+	Target_14737
chr4	3133012	3133124	+	Target_14737
chr4	3133364	3133502	+	Target_14737
chr4	3134288	3134447	+	Target_14737
chr4	3134540	3134638	+	Target_14737
chr4	3136127	3136267	+	Target_14737
chr4	3137630	3137694	+	Target_14737
chr4	3137952	3138053	+	Target_14737
chr4	3142236	3142383	+	Target_14737
chr4	3144492	3144613	+	Target_14737
chr4	3146878	3146955	+	Target_14737
chr4	3148523	3148675	+	Target_14737
chr4	3149731	3149934	+	Target_14737
chr4	3156019	3156146	+	Target_14737
chr4	3158798	3158926	+	Target_14737
chr4	3162008	3162119	+	Target_14737
chr4	3174046	3174124	+	Target_14737
chr4	3174634	3174858	+	Target_14737
chr4	3176447	3176526	+	Target_14737
chr4	3176672	3176834	+	Target_14737
chr4	3179058	3179114	+	Target_14737
chr4	3180024	3180173	+	Target_14737
chr4	3182241	3182378	+	Target_14737
chr4	3184080	3184197	+	Target_14737
chr4	3188323	3188446	+	Target_14737
chr4	3189377	3189613	+	Target_14737
chr4	3190677	3190820	+	Target_14737
chr4	3201458	3201666	+	Target_14737
chr4	3205733	3205875	+	Target_14737
chr4	3208222	3208402	+	Target_14737
chr4	3208533	3208710	+	Target_14737
chr4	3209007	3209084	+	Target_14737
chr4	3210499	3210638	+	Target_14737
chr4	3211553	3211676	+	Target_14737
chr4	3213655	3213869	+	Target_14737
chr4	3214290	3214436	+	Target_14737
chr4	3215684	3215862	+	Target_14737
chr4	3216836	3216938	+	Target_14737
chr4	3219491	3219679	+	Target_14737
chr4	3221908	3222035	+	Target_14737
chr4	3224113	3224214	+	Target_14737
chr4	3225132	3225287	+	Target_14737
chr4	3225718	3225858	+	Target_14737
chr4	3227387	3227470	+	Target_14737
chr4	3230341	3230472	+	Target_14737
chr4	3230606	3230736	+	Target_14737
chr4	3231613	3231769	+	Target_14737
chr4	3234889	3235080	+	Target_14737
chr4	3237010	3237125	+	Target_14737
chr4	3237291	3237505	+	Target_14737
chr4	3237875	3237981	+	Target_14737
chr4	3240173	3240336	+	Target_14737
chr4	3240544	3240705	+	Target_14737
chr4	3241572	3245687	+	Target_14737
chr4	3250766	3251269	+	Target_14737
chr4	3254933	3255209	+	Target_14737
chr4	3257451	3258342	+	Target_14737
chr4	3315873	3316676	+	Target_14737|Target_14737
chr4	3317796	3319778	+	Target_14737|Target_14737
chr4	3344663	3344780	+	Target_14737|Target_14737
chr4	3371723	3372048	+	Target_14737
chr4	3388142	3388164	+	Target_14737|Target_14737|Target_14737
chr4	3415798	3415968	+	Target_14737|Target_14737|Target_14737
chr4	3416478	3416571	+	Target_14737|Target_14737|Target_14737
chr4	3417704	3417848	+	Target_14737|Target_14737|Target_14737
chr4	3418639	3418819	+	Target_14737|Target_14737|Target_14737
chr4	3419114	3419268	+	Target_14737|Target_14737|Target_14737
chr4	3422368	3422445	+	Target_14737|Target_14737|Target_14737
chr4	3424102	3424297	+	Target_14737|Target_14737|Target_14737
chr4	3424631	3424705	+	Target_14737|Target_14737|Target_14737
chr4	3425241	3425368	+	Target_14737|Target_14737|Target_14737
chr4	3427190	3427287	+	Target_14737|Target_14737|Target_14737
chr4	3429816	3429896	+	Target_14737|Target_14737|Target_14737
chr4	3430284	3430438	+	Target_14737|Target_14737|Target_14737
chr4	3432133	3433904	+	Target_14737|Target_14737|Target_14737
chr4	3441181	3441640	+	Target_14737|Target_14737
chr4	3443725	3443845	+	Target_14737
chr4	3444458	3444639	+	Target_14737
chr4	3444776	3444873	+	Target_14737
chr4	3445067	3445147	+	Target_14737
chr4	3445765	3445888	+	Target_14737
chr4	3446037	3446169	+	Target_14737
chr4	3446349	3446460	+	Target_14737
chr4	3446545	3446720	+	Target_14737
chr4	3446991	3447077	+	Target_14737
chr4	3447768	3448021	+	Target_14737
chr4	3449218	3449358	+	Target_14737
chr4	3449621	3449762	+	Target_14737
chr4	3449854	3450003	+	Target_14737
chr4	3450963	3451213	+	Target_14737
chr4	3465032	3465156	+	Target_14737|Target_14737
chr4	3465232	3465278	+	Target_14737|Target_14737
chr4	3475132	3475363	+	Target_14737|Target_14737
chr4	3478068	3478269	+	Target_14737|Target_14737
chr4	3486270	3486570	+	Target_14737
chr4	3487265	3487385	+	Target_14737|Target_14737|Target_14737
chr4	3491403	3491523	+	Target_14737|Target_14737|Target_14737
chr4	3494485	3496209	+	Target_14737|Target_14737|Target_14737
chr4	3505323	3514763	+	Target_14737
chr4	3516478	3516655	+	Target_14737
chr4	3517842	3517925	+	Target_14737
chr4	3519760	3519919	+	Target_14737
chr4	3520597	3520718	+	Target_14737
chr4	3521798	3521920	+	Target_14737
chr4	3526633	3526778	+	Target_14737
chr4	3533935	3534224	+	Target_14737
chr4	3578595	3578850	+	Target_14737
chr4	3589601	3589777	+	Target_14737
chr4	3590660	3592712	+	Target_14737
chr4	3675319	3675588	+	Target_14737
chr4	3678329	3678408	+	Target_14737
chr4	3678897	3679582	+	Target_14737
chr4	3768295	3770253	+	Target_14737
chr4	3943668	3945099	+	Target_14737
chr4	3948352	3949947	+	Target_14737
chr4	3951174	3951319	+	Target_14737
chr4	3952865	3952946	+	Target_14737
chr4	3954837	3954900	+	Target_14737
chr4	3957050	3957148	+	Target_14737
chr4	4190529	4190700	+	Target_14737
chr4	4198892	4199830	+	Target_14737
chr4	4204174	4204305	+	Target_14737
chr4	4207798	4207857	+	Target_14737
chr4	4214594	4214731	+	Target_14737
chr4	4228188	4228621	+	Target_14737
chr4	4237268	4237983	+	Target_14737
chr4	4239553	4239662	+	Target_14737
chr4	4242047	4242206	+	Target_14737
chr4	4247928	4248070	+	Target_14737
chr4	4249327	4249934	+	Target_14737
chr4	4269428	4269750	+	Target_14737|Target_14737
chr4	4270256	4270342	+	Target_14737|Target_14737
chr4	4275309	4275396	+	Target_14737|Target_14737
chr4	4276093	4276496	+	Target_14737|Target_14737
chr4	4281173	4281257	+	Target_14737|Target_14737
chr4	4281368	4281476	+	Target_14737|Target_14737
chr4	4283509	4283624	+	Target_14737|Target_14737
chr4	4285347	4285522	+	Target_14737|Target_14737
chr4	4288245	4288299	+	Target_14737|Target_14737
chr4	4291712	4291748	+	Target_14737
chr4	4291762	4291896	+	Target_14737
chr4	4291923	4292079	+	Target_14737
chr4	4301653	4301824	+	Target_14737
chr4	4303715	4304818	+	Target_14737
chr4	4307864	4307911	+	Target_14737
chr4	4314767	4314841	+	Target_14737
chr4	4317362	4317445	+	Target_14737
chr4	4317535	4317697	+	Target_14737
chr4	4322366	4323513	+	Target_14737
chr4	4387982	4388900	+	Target_14737|Target_14737
chr4	4389330	4389485	+	Target_14737|Target_14737
chr4	4393201	4393318	+	Target_14737|Target_14737
chr4	4411299	4411410	+	Target_14737|Target_14737
chr4	4418961	4421856	+	Target_14737|Target_14737|Target_14737
chr4	4422590	4422671	+	Target_14737
chr4	4425244	4425314	+	Target_14737
chr4	4426890	4426949	+	Target_14737
chr4	4436496	4436585	+	Target_14737
chr4	4440120	4440236	+	Target_14737
chr4	4458917	4458984	+	Target_14737
chr4	4459149	4459227	+	Target_14737
chr4	4461098	4461214	+	Target_14737
chr4	4473365	4473433	+	Target_14737
chr4	4543523	4543775	+	Target_14737
chr4	4543857	4544202	+	Target_14737
chr4	4546464	4546634	+	Target_14737
chr4	4650703	4650836	+	Target_14737
chr4	4651099	4651269	+	Target_14737
chr4	4707399	4707637	+	Target_14737
chr4	4711242	4712664	+	Target_14737
chr4	4861391	4862095	+	Target_14737
chr4	4864427	4865660	+	Target_14737
chr4	5016313	5016961	+	Target_14737
chr4	5018562	5018691	+	Target_14737
chr4	5018861	5018906	+	Target_14737
chr4	5021019	5021197	+	Target_14737
chr4	5053526	5053642	+	Target_14737
chr4	5141631	5141687	+	Target_14737
chr4	5170025	5170177	+	Target_14737
chr4	5332946	5333120	+	Target_14737
chr4	5399933	5399971	+	Target_14737
chr4	5418571	5418661	+	Target_14737
chr4	5448399	5448503	+	Target_14737
chr4	5458533	5458650	+	Target_14737
chr4	5461829	5461955	+	Target_14737
chr4	5468429	5468561	+	Target_14737
chr4	5469732	5469797	+	Target_14737
chr4	5500671	5502725	+	Target_14737
chr4	5526882	5527223	+	Target_14737
chr4	5527942	5528060	+	Target_14737
chr4	5529114	5529527	+	Target_14737
chr4	5564145	5564842	+	Target_14737|Target_14737
chr4	5566984	5567086	+	Target_14737|Target_14737
chr4	5570170	5570367	+	Target_14737|Target_14737
chr4	5576411	5576499	+	Target_14737|Target_14737
chr4	5577966	5578181	+	Target_14737|Target_14737
chr4	5586349	5586577	+	Target_14737|Target_14737
chr4	5617148	5617271	+	Target_14737|Target_14737
chr4	5620204	5620409	+	Target_14737|Target_14737
chr4	5624263	5624718	+	Target_14737|Target_14737
chr4	5627475	5627635	+	Target_14737|Target_14737
chr4	5630285	5630461	+	Target_14737|Target_14737
chr4	5633519	5633759	+	Target_14737|Target_14737
chr4	5642240	5642565	+	Target_14737|Target_14737
chr4	5664833	5664973	+	Target_14737|Target_14737
chr4	5667241	5667376	+	Target_14737|Target_14737
chr4	5682986	5683040	+	Target_14737|Target_14737
chr4	5687096	5687206	+	Target_14737|Target_14737
chr4	5690883	5691070	+	Target_14737|Target_14737
chr4	5692991	5693060	+	Target_14737|Target_14737
chr4	5696061	5696228	+	Target_14737|Target_14737
chr4	5699319	5699374	+	Target_14737|Target_14737
chr4	5710012	5710294	+	Target_14737
chr4	5710555	5711275	+	Target_14737
chr4	5712923	5713281	+	Target_14737
chr4	5720974	5721100	+	Target_14737
chr4	5731033	5731117	+	Target_14737
chr4	5733151	5733384	+	Target_14737
chr4	5735077	5735162	+	Target_14737
chr4	5743442	5743541	+	Target_14737
chr4	5746930	5747068	+	Target_14737
chr4	5749874	5750033	+	Target_14737
chr4	5754562	5754779	+	Target_14737
chr4	5755511	5755660	+	Target_14737
chr4	5757990	5758089	+	Target_14737
chr4	5785278	5785491	+	Target_14737
chr4	5795334	5795444	+	Target_14737
chr4	5798748	5798959	+	Target_14737
chr4	5800312	5800519	+	Target_14737
chr4	5803676	5803821	+	Target_14737
chr4	5806456	5806568	+	Target_14737
chr4	5809927	5810054	+	Target_14737
chr4	5811244	5811338	+	Target_14737
chr4	5812065	5812177	+	Target_14737
chr4	5812679	5816031	+	Target_14737
chr4	5822490	5823578	+	Target_14737|Target_14737
chr4	5827220	5827386	+	Target_14737|Target_14737
chr4	5830215	5830395	+	Target_14737|Target_14737
chr4	5837641	5837812	+	Target_14737|Target_14737
chr4	5838491	5838633	+	Target_14737|Target_14737
chr4	5841248	5841405	+	Target_14737|Target_14737
chr4	5843034	5843155	+	Target_14737|Target_14737
chr4	5844819	5844888	+	Target_14737|Target_14737
chr4	5851118	5851199	+	Target_14737|Target_14737
chr4	5853134	5853196	+	Target_14737|Target_14737
chr4	5857869	5858034	+	Target_14737|Target_14737
chr4	5862752	5862937	+	Target_14737|Target_14737
chr4	5868394	5868483	+	Target_14737|Target_14737
chr4	5889954	5890315	+	Target_14737
chr4	5894315	5894785	+	Target_14737
chr4	5925001	5925055	+	Target_14737
chr4	6027925	6028005	+	Target_14737
chr4	6031442	6031508	+	Target_14737
chr4	6037630	6037834	+	Target_14737
chr4	6042365	6042443	+	Target_14737
chr4	6043885	6043954	+	Target_14737
chr4	6050583	6050649	+	Target_14737
chr4	6051545	6051599	+	Target_14737
chr4	6052304	6052406	+	Target_14737
chr4	6055481	6055875	+	Target_14737|Target_14737
chr4	6058423	6058486	+	Target_14737|Target_14737
chr4	6062150	6062234	+	Target_14737|Target_14737
chr4	6064038	6064167	+	Target_14737|Target_14737
chr4	6066606	6066735	+	Target_14737|Target_14737
chr4	6080665	6080725	+	Target_14737|Target_14737
chr4	6081898	6082039	+	Target_14737|Target_14737
chr4	6083335	6083482	+	Target_14737|Target_14737
chr4	6086572	6086692	+	Target_14737|Target_14737
chr4	6087146	6087356	+	Target_14737|Target_14737
chr4	6107199	6107694	+	Target_14737|Target_14737
chr4	6114448	6114724	+	Target_14737|Target_14737
chr4	6201979	6202318	+	Target_14737|Target_14737
chr4	6202459	6202666	+	Target_14737
chr4	6228652	6228730	+	Target_14737
chr4	6229743	6229866	+	Target_14737
chr4	6234586	6235663	+	Target_14737
chr4	6271576	6271741	+	Target_14737|Target_14737
chr4	6279177	6279414	+	Target_14737|Target_14737
chr4	6288819	6288902	+	Target_14737|Target_14737
chr4	6290713	6290858	+	Target_14737|Target_14737
chr4	6292923	6293094	+	Target_14737|Target_14737
chr4	6293643	6293724	+	Target_14737|Target_14737
chr4	6296767	6296916	+	Target_14737|Target_14737
chr4	6302383	6304992	+	Target_14737|Target_14737
chr4	6322304	6325320	+	Target_14737|Target_14737|Target_14737|Target_14737
chr4	6330988	6331080	+	Target_14737|Target_14737|Target_14737|Target_14737
chr4	6335288	6335458	+	Target_14737|Target_14737|Target_14737|Target_14737
chr4	6349572	6349737	+	Target_14737|Target_14737|Target_14737|Target_14737
chr4	6374249	6374427	+	Target_14737|Target_14737|Target_14737|Target_14737
chr4	6377545	6377658	+	Target_14737|Target_14737|Target_14737|Target_14737
chr4	6380133	6380299	+	Target_14737|Target_14737|Target_14737|Target_14737
chr4	6382723	6382821	+	Target_14737|Target_14737|Target_14737|Target_14737
chr4	6383503	6383597	+	Target_14737
chr4	6415629	6415758	+	Target_14737
chr4	6422672	6422845	+	Target_14737
chr4	6536997	6537104	+	Target_14737|Target_14737
chr4	6557260	6557405	+	Target_14737
chr4	6565286	6565327	+	Target_14737
chr4	6576901	6577075	+	Target_14737
chr4	6578304	6578451	+	Target_14737
chr4	6580119	6580225	+	Target_14737
chr4	6588722	6588895	+	Target_14737
chr4	6590771	6590887	+	Target_14737
chr4	6594899	6595077	+	Target_14737
chr4	6596260	6596459	+	Target_14737
chr4	6598839	6599030	+	Target_14737
chr4	6599924	6600081	+	Target_14737
chr4	6602349	6602483	+	Target_14737
chr4	6606781	6607056	+	Target_14737
chr4	6610833	6611025	+	Target_14737
chr4	6611524	6611777	+	Target_14737
chr4	6612606	6612717	+	Target_14737
chr4	6612812	6613005	+	Target_14737
chr4	6615944	6616082	+	Target_14737
chr4	6619106	6619219	+	Target_14737
chr4	6621653	6621771	+	Target_14737
chr4	6622914	6624188	+	Target_14737
chr4	6642444	6642985	+	Target_14737
chr4	6643456	6644449	+	Target_14737
chr4	6675820	6676433	+	Target_14737
chr4	6676719	6677774	+	Target_14737
chr4	6695565	6695797	+	Target_14737
chr4	6698619	6698897	+	Target_14737
chr4	6709428	6710370	+	Target_14737
chr4	6710957	6711606	+	Target_14737
chr4	6717841	6719387	+	Target_14737
chr4	6784458	6784568	+	Target_14737|Target_14737
chr4	6806249	6806333	+	Target_14737
chr4	6825911	6826411	+	Target_14737|Target_14737
chr4	6843793	6843931	+	Target_14737|Target_14737
chr4	6858890	6858957	+	Target_14737|Target_14737
chr4	6860151	6860233	+	Target_14737|Target_14737
chr4	6862627	6865910	+	Target_14737|Target_14737
chr4	6873300	6873409	+	Target_14737|Target_14737
chr4	6878386	6878484	+	Target_14737|Target_14737
chr4	6882513	6885899	+	Target_14737|Target_14737
chr4	6911170	6911232	+	Target_14737
chr4	6911494	6911678	+	Target_14737
chr4	6925099	6925838	+	Target_14737|Target_14737
chr4	6969030	6969151	+	Target_14737|Target_14737
chr4	6988888	6989076	+	Target_14737
chr4	6995910	6996029	+	Target_14737|Target_14737|Target_14737
chr4	6998051	6998134	+	Target_14737|Target_14737|Target_14737
chr4	7000811	7000929	+	Target_14737|Target_14737|Target_14737
chr4	7002871	7002978	+	Target_14737|Target_14737|Target_14737
chr4	7006570	7006651	+	Target_14737|Target_14737|Target_14737
chr4	7008358	7008453	+	Target_14737|Target_14737|Target_14737
chr4	7011603	7011675	+	Target_14737|Target_14737|Target_14737
chr4	7012379	7012508	+	Target_14737|Target_14737|Target_14737
chr4	7016174	7016284	+	Target_14737|Target_14737|Target_14737
chr4	7026730	7026989	+	Target_14737|Target_14737|Target_14737
chr4	7032053	7035780	+	Target_14737|Target_14737|Target_14737|Target_14737
chr4	7036897	7037001	+	Target_14737
chr4	7042575	7044728	+	Target_14737
chr4	7045155	7045576	+	Target_14737
chr4	7046706	7046829	+	Target_14737
chr4	7047385	7047958	+	Target_14737
chr4	7055788	7059677	+	Target_14737
chr4	7061779	7062935	+	Target_14737
chr4	7064111	7064193	+	Target_14737
chr4	7065787	7065950	+	Target_14737
chr4	7069697	7069800	+	Target_14737
chr4	7099150	7101181	+	Target_14737
chr4	7104994	7105103	+	Target_14737
chr4	7194373	7194853	+	Target_14737
chr4	7312176	7312251	+	Target_14737
chr4	7398014	7398082	+	Target_14737
chr4	7432020	7436700	+	Target_14737
chr4	7461754	7461845	+	Target_14737
chr4	7533256	7533356	+	Target_14737
chr4	7640054	7640219	+	Target_14737
chr4	7655860	7655934	+	Target_14737
chr4	7663226	7663291	+	Target_14737
chr4	7666079	7666198	+	Target_14737
chr4	7668850	7668940	+	Target_14737
chr4	7677776	7677956	+	Target_14737
chr4	7684469	7684616	+	Target_14737
chr4	7691212	7691315	+	Target_14737
chr4	7698924	7699001	+	Target_14737
chr4	7705006	7705098	+	Target_14737
chr4	7705903	7706011	+	Target_14737
chr4	7714459	7714580	+	Target_14737
chr4	7715966	7716100	+	Target_14737
chr4	7716909	7717038	+	Target_14737
chr4	7719738	7719910	+	Target_14737
chr4	7725423	7725610	+	Target_14737
chr4	7726880	7727014	+	Target_14737
chr4	7728506	7728630	+	Target_14737
chr4	7730076	7730189	+	Target_14737
chr4	7731313	7731439	+	Target_14737
chr4	7735048	7735148	+	Target_14737
chr4	7735998	7736101	+	Target_14737
chr4	7738795	7738899	+	Target_14737
chr4	7741926	7744564	+	Target_14737
chr4	7755816	7755886	+	Target_14737
chr4	7760439	7765518	+	Target_14737|Target_14737
chr4	7770570	7770735	+	Target_14737|Target_14737
chr4	7773930	7780654	+	Target_14737|Target_14737|Target_14737|Target_14737|Target_14737|Target_14737|Target_14737
chr4	7783102	7783354	+	Target_14737
chr4	7787920	7788038	+	Target_14737|Target_14737
chr4	7795407	7795553	+	Target_14737|Target_14737
chr4	7802168	7802380	+	Target_14737|Target_14737
chr4	7811340	7811490	+	Target_14737|Target_14737
chr4	7817744	7817826	+	Target_14737|Target_14737
chr4	7820802	7820898	+	Target_14737|Target_14737
chr4	7840250	7840430	+	Target_14737|Target_14737
chr4	7844865	7845077	+	Target_14737|Target_14737
chr4	7857192	7857301	+	Target_14737|Target_14737
chr4	7870348	7870446	+	Target_14737|Target_14737
chr4	7873678	7873807	+	Target_14737|Target_14737
chr4	7941382	7941653	+	Target_14737|Target_14737
chr4	7967036	7968830	+	Target_14737|Target_14737|Target_14737|Target_14737|Target_14737|Target_14737
chr4	7984990	7985071	+	Target_14737|Target_14737|Target_14737|Target_14737|Target_14737|Target_14737
chr4	7985273	7985281	+	Target_14737|Target_14737|Target_14737|Target_14737|Target_14737|Target_14737
chr4	7986565	7986620	+	Target_14737|Target_14737|Target_14737
chr4	7994592	7994654	+	Target_14737|Target_14737|Target_14737
chr4	8008747	8009927	+	Target_14737|Target_14737|Target_14737|Target_14737|Target_14737|Target_14737|Target_14737
chr4	8010776	8010829	+	Target_14737|Target_14737|Target_14737|Target_14737|Target_14737|Target_14737|Target_14737
chr4	8021344	8021398	+	Target_14737|Target_14737|Target_14737
chr4	8021928	8022030	+	Target_14737|Target_14737|Target_14737
chr4	8029485	8029584	+	Target_14737
chr4	8031382	8031503	+	Target_14737|Target_14737|Target_14737|Target_14737|Target_14737|Target_14737|Target_14737
chr4	8034374	8034407	+	Target_14737|Target_14737
chr4	8037875	8038022	+	Target_14737|Target_14737|Target_14737|Target_14737|Target_14737|Target_14737|Target_14737
chr4	8046890	8046968	+	Target_14737|Target_14737|Target_14737|Target_14737|Target_14737|Target_14737|Target_14737
chr4	8055914	8055973	+	Target_14737|Target_14737|Target_14737|Target_14737|Target_14737|Target_14737|Target_14737
chr4	8062693	8062781	+	Target_14737|Target_14737|Target_14737|Target_14737|Target_14737|Target_14737|Target_14737
chr4	8079354	8079448	+	Target_14737|Target_14737|Target_14737|Target_14737|Target_14737|Target_14737|Target_14737
chr4	8082402	8082529	+	Target_14737|Target_14737|Target_14737|Target_14737|Target_14737|Target_14737|Target_14737
chr4	8089895	8090011	+	Target_14737|Target_14737|Target_14737|Target_14737|Target_14737|Target_14737|Target_14737
chr4	8098825	8099009	+	Target_14737|Target_14737|Target_14737|Target_14737|Target_14737|Target_14737|Target_14737
chr4	8108220	8108364	+	Target_14737|Target_14737|Target_14737|Target_14737|Target_14737|Target_14737|Target_14737
chr4	8160406	8160559	+	Target_14737|Target_14737|Target_14737|Target_14737|Target_14737|Target_14737|Target_14737
chr4	8201059	8201132	+	Target_14737
chr4	8206893	8207093	+	Target_14737
chr4	8211474	8211549	+	Target_14737
chr4	8214427	8214555	+	Target_14737
chr4	8216201	8216307	+	Target_14737
chr4	8217837	8217984	+	Target_14737
chr4	8218683	8218894	+	Target_14737
chr4	8219997	8220074	+	Target_14737
chr4	8221061	8221257	+	Target_14737
chr4	8224566	8224697	+	Target_14737
chr4	8226901	8226943	+	Target_14737
chr4	8228706	8230371	+	Target_14737
chr4	8233702	8233883	+	Target_14737
chr4	8235089	8235240	+	Target_14737
chr4	8237159	8237282	+	Target_14737
chr4	8238004	8238155	+	Target_14737
chr4	8239200	8239397	+	Target_14737
chr4	8242424	8242830	+	Target_14737
chr4	8271488	8272080	+	Target_14737
chr4	8284163	8284263	+	Target_14737
chr4	8288287	8288510	+	Target_14737
chr4	8293096	8293291	+	Target_14737
chr4	8294047	8294080	+	Target_14737
chr4	8295813	8295928	+	Target_14737
chr4	8304189	8304238	+	Target_14737
chr4	8305910	8306006	+	Target_14737
chr4	8307697	8308838	+	Target_14737
chr4	8368008	8368807	+	Target_14737|Target_14737
chr4	8372634	8372721	+	Target_14737|Target_14737
chr4	8375287	8375355	+	Target_14737
chr4	8376704	8376879	+	Target_14737|Target_14737
chr4	8383218	8383334	+	Target_14737|Target_14737
chr4	8390899	8391013	+	Target_14737|Target_14737
chr4	8391338	8391461	+	Target_14737|Target_14737
chr4	8394059	8394180	+	Target_14737|Target_14737
chr4	8396346	8396469	+	Target_14737|Target_14737
chr4	8398663	8398846	+	Target_14737|Target_14737
chr4	8401282	8401379	+	Target_14737|Target_14737
chr4	8407681	8407770	+	Target_14737|Target_14737
chr4	8411938	8412082	+	Target_14737|Target_14737
chr4	8416018	8416108	+	Target_14737|Target_14737
chr4	8416580	8416655	+	Target_14737|Target_14737
chr4	8417492	8417726	+	Target_14737|Target_14737
chr4	8418104	8418262	+	Target_14737|Target_14737
chr4	8442374	8442452	+	Target_14737|Target_14737
chr4	8442531	8443168	+	Target_14737
chr4	8448202	8448317	+	Target_14737
chr4	8451395	8451615	+	Target_14737
chr4	8453686	8453755	+	Target_14737
chr4	8454608	8454716	+	Target_14737
chr4	8456468	8456540	+	Target_14737
chr4	8465711	8465818	+	Target_14737
chr4	8467104	8467288	+	Target_14737
chr4	8469640	8470073	+	Target_14737
chr4	8472810	8472927	+	Target_14737
chr4	8477498	8478282	+	Target_14737
chr4	8581963	8583377	+	Target_14737|Target_14737
chr4	8584257	8584371	+	Target_14737|Target_14737
chr4	8588780	8591750	+	Target_14737|Target_14737
chr4	8594386	8594648	+	Target_14737|Target_14737|Target_14737
chr4	8601179	8601309	+	Target_14737|Target_14737
chr4	8602683	8603224	+	Target_14737|Target_14737|Target_14737
chr4	8605702	8605915	+	Target_14737|Target_14737|Target_14737
chr4	8607715	8607912	+	Target_14737|Target_14737|Target_14737
chr4	8608463	8608625	+	Target_14737|Target_14737|Target_14737
chr4	8608993	8609152	+	Target_14737|Target_14737|Target_14737
chr4	8613753	8613889	+	Target_14737|Target_14737|Target_14737
chr4	8616085	8616225	+	Target_14737|Target_14737|Target_14737
chr4	8620155	8620255	+	Target_14737|Target_14737|Target_14737
chr4	8620988	8621488	+	Target_14737|Target_14737|Target_14737
chr4	8868772	8870071	+	Target_14737
chr4	8872946	8873543	+	Target_14737
chr4	8951476	8952127	+	Target_14737
chr4	9212382	9213975	+	Target_14737
chr4	9217130	9218723	+	Target_14737|Target_14737|Target_14737
chr4	9221877	9223470	+	Target_14737|Target_14737
chr4	9226621	9228214	+	Target_14737
chr4	9236110	9237728	+	Target_14737
chr4	9237998	9238060	+	Target_14737
chr4	9245604	9247197	+	Target_14737
chr4	9250355	9251948	+	Target_14737|Target_14737
chr4	9255103	9256696	+	Target_14737
chr4	9259849	9261442	+	Target_14737|Target_14737|Target_14737
chr4	9264597	9266190	+	Target_14737|Target_14737
chr4	9269344	9270937	+	Target_14737|Target_14737
chr4	9326890	9328483	+	Target_14737|Target_14737|Target_14737|Target_14737|Target_14737|Target_14737|Target_14737|Target_14737
chr4	9331636	9333229	+	Target_14737|Target_14737|Target_14737|Target_14737|Target_14737|Target_14737|Target_14737|Target_14737
chr4	9336383	9337976	+	Target_14737|Target_14737|Target_14737|Target_14737|Target_14737|Target_14737|Target_14737|Target_14737
chr4	9341128	9342721	+	Target_14737|Target_14737|Target_14737|Target_14737|Target_14737|Target_14737|Target_14737|Target_14737
chr4	9345873	9347466	+	Target_14737|Target_14737|Target_14737|Target_14737|Target_14737|Target_14737|Target_14737|Target_14737
chr4	9350618	9352211	+	Target_14737|Target_14737|Target_14737|Target_14737|Target_14737|Target_14737|Target_14737|Target_14737
chr4	9355363	9356956	+	Target_14737|Target_14737|Target_14737|Target_14737|Target_14737|Target_14737|Target_14737|Target_14737
chr4	9360107	9361700	+	Target_14737
chr4	9364854	9366447	+	Target_14737|Target_14737|Target_14737|Target_14737|Target_14737|Target_14737|Target_14737|Target_14737
chr4	9369599	9370796	+	Target_14737
chr4	9446259	9446317	+	Target_14737
chr4	9452085	9452240	+	Target_14737
chr4	9557788	9557937	+	Target_14737
chr4	9783257	9785633	+	Target_14737
chr4	9827847	9828224	+	Target_14737|Target_14737
chr4	9836504	9836632	+	Target_14737|Target_14737
chr4	9889190	9889266	+	Target_14737|Target_14737
chr4	9892233	9892335	+	Target_14737|Target_14737
chr4	9909858	9909969	+	Target_14737|Target_14737
chr4	9922008	9922196	+	Target_14737|Target_14737
chr4	9943536	9943669	+	Target_14737|Target_14737
chr4	9982215	9982361	+	Target_14737|Target_14737
chr4	9987292	9987417	+	Target_14737|Target_14737
chr4	9998404	9998565	+	Target_14737|Target_14737
chr4	10020598	10020697	+	Target_14737|Target_14737
chr4	10022903	10023114	+	Target_14737
chr4	10027527	10027630	+	Target_14737
chr4	10041753	10041872	+	Target_14737
chr4	10075962	10077108	+	Target_14737|Target_14737
chr4	10078927	10079072	+	Target_14737|Target_14737
chr4	10079376	10079550	+	Target_14737|Target_14737
chr4	10080234	10080316	+	Target_14737
chr4	10080514	10080625	+	Target_14737|Target_14737
chr4	10082980	10083068	+	Target_14737|Target_14737
chr4	10084645	10084800	+	Target_14737|Target_14737
chr4	10086064	10086154	+	Target_14737|Target_14737
chr4	10089330	10089564	+	Target_14737|Target_14737
chr4	10089916	10089997	+	Target_14737|Target_14737
chr4	10090287	10090365	+	Target_14737|Target_14737
chr4	10099334	10099515	+	Target_14737
chr4	10100615	10100763	+	Target_14737
chr4	10105519	10105610	+	Target_14737
chr4	10117736	10117858	+	Target_14737|Target_14737
chr4	10118274	10118573	+	Target_14737|Target_14737
chr4	10441503	10448163	+	Target_14737
chr4	10456428	10456612	+	Target_14737
chr4	10458940	10459032	+	Target_14737
chr4	10491837	10492237	+	Target_14737
chr4	10502879	10503035	+	Target_14737
chr4	10509582	10509660	+	Target_14737
chr4	10515087	10515221	+	Target_14737
chr4	10522414	10522455	+	Target_14737
chr4	10527464	10527546	+	Target_14737
chr4	10529699	10529718	+	Target_14737
chr4	10533879	10533907	+	Target_14737
chr4	10542117	10542228	+	Target_14737
chr4	10543645	10543665	+	Target_14737
chr4	10543878	10543904	+	Target_14737
chr4	10560030	10560076	+	Target_14737
chr4	10566294	10566401	+	Target_14737
chr4	10567632	10567774	+	Target_14737
chr4	10573364	10573402	+	Target_14737
chr4	10586550	10586579	+	Target_14737
chr4	10599601	10599673	+	Target_14737
chr4	10669482	10669535	+	Target_14737
chr4	10686291	10686386	+	Target_14737
chr4	11370450	11370545	+	Target_14737
chr4	11399987	11401737	+	Target_14737
chr4	11430322	11430537	+	Target_14737
chr4	13335036	13339925	+	Target_14737
chr4	13369346	13370274	+	Target_14737|Target_14737|Target_14737
chr4	13371494	13371589	+	Target_14737
chr4	13373418	13373491	+	Target_14737
chr4	13378168	13378246	+	Target_14737|Target_14737|Target_14737
chr4	13383114	13383218	+	Target_14737|Target_14737|Target_14737
chr4	13462322	13462452	+	Target_14737|Target_14737|Target_14737
chr4	13475941	13476030	+	Target_14737|Target_14737|Target_14737
chr4	13481053	13481150	+	Target_14737|Target_14737|Target_14737
chr4	13485699	13485989	+	Target_14737|Target_14737|Target_14737
chr4	13527942	13529517	+	Target_14737
chr4	13529774	13529870	+	Target_14737
chr4	13530545	13530726	+	Target_14737
chr4	13532771	13533041	+	Target_14737
chr4	13542453	13544152	+	Target_14737
chr4	13545572	13546114	+	Target_14737
chr4	13547699	13549448	+	Target_14737
chr4	13570365	13571752	+	Target_14737
chr4	13578461	13578615	+	Target_14737
chr4	13579026	13579111	+	Target_14737
chr4	13579205	13579255	+	Target_14737
chr4	13581551	13581597	+	Target_14737
chr4	13582643	13582678	+	Target_14737
chr4	13582755	13582831	+	Target_14737
chr4	13583860	13583934	+	Target_14737
chr4	13584275	13584360	+	Target_14737
chr4	13588019	13588099	+	Target_14737
chr4	13589322	13589395	+	Target_14737
chr4	13590345	13590416	+	Target_14737
chr4	13592009	13592070	+	Target_14737
chr4	13593546	13593590	+	Target_14737
chr4	13597483	13597568	+	Target_14737
chr4	13598727	13598792	+	Target_14737
chr4	13600569	13606708	+	Target_14737
chr4	13608740	13608813	+	Target_14737
chr4	13610153	13610292	+	Target_14737
chr4	13610918	13611030	+	Target_14737
chr4	13612557	13612724	+	Target_14737
chr4	13615135	13615285	+	Target_14737
chr4	13615819	13616434	+	Target_14737
chr4	13616935	13617126	+	Target_14737
chr4	13621566	13621691	+	Target_14737
chr4	13628968	13629328	+	Target_14737
chr4	14113591	14113801	+	Target_14737
chr4	14128700	14128882	+	Target_14737
chr4	14140084	14141676	+	Target_14737
chr4	14911584	14912392	+	Target_14737
chr4	14986844	14987000	+	Target_14737
chr4	14992077	14992178	+	Target_14737
chr4	14994335	14994526	+	Target_14737
chr4	14996877	14996974	+	Target_14737
chr4	15002784	15002853	+	Target_14737
chr4	15003249	15003349	+	Target_14737
chr4	15003561	15003669	+	Target_14737
chr4	15004297	15005959	+	Target_14737|Target_14737|Target_14737|Target_14737|Target_14737|Target_14737
chr4	15008928	15009219	+	Target_14737|Target_14737|Target_14737|Target_14737|Target_14737|Target_14737
chr4	15009961	15010051	+	Target_14737|Target_14737
chr4	15018811	15018902	+	Target_14737|Target_14737|Target_14737|Target_14737|Target_14737|Target_14737
chr4	15034784	15034835	+	Target_14737|Target_14737|Target_14737|Target_14737|Target_14737|Target_14737
chr4	15042087	15042111	+	Target_14737|Target_14737|Target_14737
chr4	15054037	15054208	+	Target_14737|Target_14737|Target_14737|Target_14737|Target_14737|Target_14737
chr4	15055751	15055841	+	Target_14737|Target_14737|Target_14737|Target_14737|Target_14737|Target_14737
chr4	15060044	15060163	+	Target_14737|Target_14737|Target_14737|Target_14737|Target_14737|Target_14737
chr4	15060810	15060925	+	Target_14737|Target_14737|Target_14737|Target_14737|Target_14737|Target_14737
chr4	15063702	15063884	+	Target_14737|Target_14737|Target_14737|Target_14737|Target_14737|Target_14737
chr4	15067776	15071777	+	Target_14737|Target_14737|Target_14737|Target_14737|Target_14737|Target_14737
chr4	15341559	15341831	+	Target_14737
chr4	15376174	15376393	+	Target_14737
chr4	15429628	15429730	+	Target_14737
chr4	15437359	15437605	+	Target_14737|Target_14737|Target_14737
chr4	15443791	15447791	+	Target_14737|Target_14737|Target_14737
chr4	15471488	15471681	+	Target_14737|Target_14737|Target_14737
chr4	15474845	15474879	+	Target_14737|Target_14737
chr4	15477538	15477595	+	Target_14737|Target_14737|Target_14737
chr4	15480346	15480430	+	Target_14737|Target_14737|Target_14737
chr4	15480846	15480952	+	Target_14737
chr4	15482327	15482451	+	Target_14737|Target_14737|Target_14737
chr4	15482820	15483887	+	Target_14737|Target_14737
chr4	15504051	15504140	+	Target_14737
chr4	15504444	15504546	+	Target_14737
chr4	15511761	15511863	+	Target_14737
chr4	15512869	15513046	+	Target_14737
chr4	15516329	15516492	+	Target_14737
chr4	15517490	15517627	+	Target_14737
chr4	15518247	15518379	+	Target_14737
chr4	15529069	15529279	+	Target_14737
chr4	15530242	15530349	+	Target_14737
chr4	15534815	15534956	+	Target_14737
chr4	15538542	15538699	+	Target_14737
chr4	15539521	15539760	+	Target_14737
chr4	15542459	15542637	+	Target_14737
chr4	15552446	15552603	+	Target_14737
chr4	15554780	15554928	+	Target_14737
chr4	15556694	15556833	+	Target_14737
chr4	15558926	15559130	+	Target_14737
chr4	15560787	15560880	+	Target_14737
chr4	15562153	15562245	+	Target_14737
chr4	15564977	15565145	+	Target_14737
chr4	15568999	15569105	+	Target_14737
chr4	15569299	15569409	+	Target_14737
chr4	15570915	15571012	+	Target_14737
chr4	15572020	15572119	+	Target_14737
chr4	15575772	15575949	+	Target_14737
chr4	15581590	15581794	+	Target_14737
chr4	15587779	15587869	+	Target_14737
chr4	15589438	15589552	+	Target_14737
chr4	15591167	15591302	+	Target_14737
chr4	15597707	15597830	+	Target_14737
chr4	15599029	15599088	+	Target_14737
chr4	15601151	15601329	+	Target_14737
chr4	15602859	15603180	+	Target_14737
chr4	15606006	15607422	+	Target_14737|Target_14737|Target_14737|Target_14737
chr4	15613888	15614037	+	Target_14737|Target_14737|Target_14737|Target_14737
chr4	15626874	15627600	+	Target_14737|Target_14737|Target_14737|Target_14737
chr4	15628495	15628578	+	Target_14737|Target_14737|Target_14737|Target_14737
chr4	15629507	15629656	+	Target_14737|Target_14737|Target_14737|Target_14737
chr4	15632288	15632414	+	Target_14737|Target_14737|Target_14737|Target_14737
chr4	15638116	15638299	+	Target_14737|Target_14737|Target_14737|Target_14737
chr4	15640130	15640317	+	Target_14737|Target_14737|Target_14737|Target_14737
chr4	15642410	15642506	+	Target_14737|Target_14737|Target_14737|Target_14737
chr4	15643146	15643250	+	Target_14737
chr4	15646115	15646331	+	Target_14737|Target_14737|Target_14737|Target_14737
chr4	15656826	15657035	+	Target_14737|Target_14737|Target_14737|Target_14737
chr4	15683351	15683524	+	Target_14737
chr4	15687858	15692070	+	Target_14737
chr4	15704572	15704955	+	Target_14737
chr4	15707137	15707264	+	Target_14737
chr4	15709133	15709269	+	Target_14737
chr4	15713429	15713512	+	Target_14737
chr4	15716907	15716984	+	Target_14737
chr4	15717329	15717422	+	Target_14737
chr4	15720529	15720616	+	Target_14737
chr4	15724497	15724557	+	Target_14737
chr4	15733362	15733796	+	Target_14737
chr4	15779930	15780270	+	Target_14737
chr4	15818133	15818263	+	Target_14737
chr4	15826503	15826639	+	Target_14737
chr4	15835839	15835925	+	Target_14737
chr4	15839714	15839788	+	Target_14737
chr4	15841648	15841741	+	Target_14737
chr4	15842074	15842161	+	Target_14737
chr4	15850161	15850706	+	Target_14737
chr4	15937192	15938275	+	Target_14737
chr4	15939873	15940094	+	Target_14737
chr4	15940309	15940363	+	Target_14737
chr4	15961862	15962234	+	Target_14737
chr4	15964060	15964859	+	Target_14737
chr4	15969848	15970991	+	Target_14737|Target_14737|Target_14737|Target_14737|Target_14737|Target_14737|Target_14737
chr4	15972665	15972705	+	Target_14737|Target_14737|Target_14737|Target_14737|Target_14737|Target_14737|Target_14737
chr4	15981017	15981086	+	Target_14737|Target_14737|Target_14737
chr4	15981503	15981527	+	Target_14737|Target_14737|Target_14737|Target_14737|Target_14737
chr4	15982044	15982160	+	Target_14737|Target_14737|Target_14737|Target_14737|Target_14737|Target_14737|Target_14737
chr4	15985885	15985978	+	Target_14737|Target_14737|Target_14737|Target_14737|Target_14737|Target_14737|Target_14737
chr4	15987382	15987451	+	Target_14737|Target_14737|Target_14737|Target_14737|Target_14737|Target_14737|Target_14737
chr4	15987579	15987660	+	Target_14737|Target_14737|Target_14737|Target_14737|Target_14737|Target_14737|Target_14737
chr4	15989285	15989339	+	Target_14737|Target_14737|Target_14737|Target_14737|Target_14737|Target_14737|Target_14737
chr4	15991354	15991447	+	Target_14737|Target_14737|Target_14737|Target_14737|Target_14737|Target_14737|Target_14737
chr4	15992844	15992916	+	Target_14737|Target_14737|Target_14737|Target_14737|Target_14737|Target_14737|Target_14737
chr4	15993870	15994014	+	Target_14737|Target_14737|Target_14737|Target_14737|Target_14737|Target_14737|Target_14737
chr4	15995609	15995694	+	Target_14737|Target_14737|Target_14737|Target_14737|Target_14737|Target_14737|Target_14737
chr4	16000007	16000111	+	Target_14737|Target_14737|Target_14737|Target_14737|Target_14737|Target_14737|Target_14737
chr4	16002118	16002242	+	Target_14737|Target_14737|Target_14737|Target_14737|Target_14737|Target_14737|Target_14737
chr4	16008160	16008313	+	Target_14737|Target_14737|Target_14737|Target_14737|Target_14737|Target_14737|Target_14737
chr4	16010571	16010731	+	Target_14737|Target_14737|Target_14737|Target_14737|Target_14737|Target_14737|Target_14737
chr4	16014897	16014961	+	Target_14737|Target_14737|Target_14737|Target_14737|Target_14737|Target_14737|Target_14737
chr4	16017788	16017863	+	Target_14737|Target_14737|Target_14737|Target_14737|Target_14737|Target_14737|Target_14737
chr4	16019945	16020163	+	Target_14737|Target_14737|Target_14737|Target_14737|Target_14737|Target_14737|Target_14737
chr4	16024948	16025038	+	Target_14737|Target_14737|Target_14737|Target_14737|Target_14737|Target_14737|Target_14737
chr4	16025917	16025981	+	Target_14737|Target_14737|Target_14737|Target_14737|Target_14737|Target_14737|Target_14737
chr4	16026814	16026935	+	Target_14737|Target_14737|Target_14737|Target_14737|Target_14737|Target_14737|Target_14737
chr4	16034926	16035132	+	Target_14737|Target_14737|Target_14737|Target_14737|Target_14737|Target_14737|Target_14737
chr4	16037357	16037384	+	Target_14737|Target_14737|Target_14737
chr4	16040568	16040624	+	Target_14737|Target_14737|Target_14737|Target_14737|Target_14737|Target_14737|Target_14737
chr4	16077309	16077741	+	Target_14737|Target_14737|Target_14737|Target_14737|Target_14737|Target_14737|Target_14737
chr4	16085287	16085594	+	Target_14737
chr4	16085600	16085623	+	Target_14737
chr4	16162127	16165160	+	Target_14737
chr4	16168255	16168416	+	Target_14737
chr4	16172275	16172352	+	Target_14737
chr4	16175826	16175895	+	Target_14737
chr4	16176292	16176352	+	Target_14737
chr4	16177741	16177851	+	Target_14737
chr4	16181199	16181280	+	Target_14737
chr4	16188157	16188227	+	Target_14737
chr4	16188403	16188501	+	Target_14737
chr4	16189842	16189978	+	Target_14737
chr4	16192983	16193146	+	Target_14737
chr4	16204084	16204203	+	Target_14737
chr4	16215390	16215521	+	Target_14737
chr4	16227881	16228161	+	Target_14737
chr4	16228285	16228800	+	Target_14737|Target_14737
chr4	16240393	16240494	+	Target_14737|Target_14737
chr4	16257879	16259810	+	Target_14737|Target_14737
chr4	16503164	16504496	+	Target_14737|Target_14737
chr4	16507462	16507605	+	Target_14737
chr4	16510157	16510309	+	Target_14737|Target_14737
chr4	16513603	16513727	+	Target_14737|Target_14737
chr4	16587544	16587628	+	Target_14737|Target_14737
chr4	16590332	16590455	+	Target_14737|Target_14737
chr4	16597325	16597498	+	Target_14737|Target_14737
chr4	16760780	16760883	+	Target_14737|Target_14737
chr4	16899976	16900424	+	Target_14737|Target_14737
chr4	17488015	17488859	+	Target_14737
chr4	17492284	17492368	+	Target_14737
chr4	17493854	17493963	+	Target_14737
chr4	17503341	17503482	+	Target_14737
chr4	17506001	17506098	+	Target_14737
chr4	17510893	17510986	+	Target_14737
chr4	17513572	17513857	+	Target_14737
chr4	17516787	17517142	+	Target_14737
chr4	17524486	17524666	+	Target_14737
chr4	17528439	17528727	+	Target_14737
chr4	17578926	17579190	+	Target_14737
chr4	17581446	17581562	+	Target_14737
chr4	17583382	17583437	+	Target_14737
chr4	17583910	17584016	+	Target_14737
chr4	17585105	17585265	+	Target_14737
chr4	17586594	17586759	+	Target_14737
chr4	17590441	17590600	+	Target_14737
chr4	17597032	17597157	+	Target_14737
chr4	17598668	17598757	+	Target_14737
chr4	17600078	17600181	+	Target_14737
chr4	17606210	17606290	+	Target_14737
chr4	17608451	17608561	+	Target_14737
chr4	17609022	17609590	+	Target_14737
chr4	17616272	17616436	+	Target_14737
chr4	17621523	17621590	+	Target_14737
chr4	17623209	17623322	+	Target_14737
chr4	17625223	17626160	+	Target_14737
chr4	17633708	17634248	+	Target_14737
chr4	17635311	17635511	+	Target_14737
chr4	17636631	17636736	+	Target_14737
chr4	17638150	17638268	+	Target_14737
chr4	17640872	17641019	+	Target_14737
chr4	17643678	17643851	+	Target_14737
chr4	17649259	17649414	+	Target_14737
chr4	17654452	17654606	+	Target_14737
chr4	17659972	17660185	+	Target_14737
chr4	17661580	17661710	+	Target_14737
chr4	17666184	17666282	+	Target_14737
chr4	17690046	17690154	+	Target_14737
chr4	17694924	17695035	+	Target_14737
chr4	17706622	17706829	+	Target_14737
chr4	17707374	17707514	+	Target_14737
chr4	17709271	17709407	+	Target_14737
chr4	17710514	17711267	+	Target_14737
chr4	17782781	17783135	+	Target_14737
chr4	17802277	17806394	+	Target_14737
chr4	17806729	17806848	+	Target_14737
chr4	17812069	17812381	+	Target_14737
chr4	17812524	17812811	+	Target_14737
chr4	17813843	17814047	+	Target_14737
chr4	17814539	17814768	+	Target_14737
chr4	17816475	17816621	+	Target_14737
chr4	17816896	17816981	+	Target_14737
chr4	17818883	17819076	+	Target_14737
chr4	17819561	17819711	+	Target_14737
chr4	17824605	17824746	+	Target_14737
chr4	17825269	17825393	+	Target_14737
chr4	17826590	17826680	+	Target_14737
chr4	17827004	17827184	+	Target_14737
chr4	17829900	17830011	+	Target_14737
chr4	17832619	17832739	+	Target_14737
chr4	17835921	17836146	+	Target_14737
chr4	17838781	17838963	+	Target_14737
chr4	17839249	17839424	+	Target_14737
chr4	17841298	17841460	+	Target_14737
chr4	17841693	17841832	+	Target_14737
chr4	17842229	17842316	+	Target_14737
chr4	17843932	17844002	+	Target_14737
chr4	17844838	17847524	+	Target_14737|Target_14737
chr4	17882217	17886375	+	Target_14737
chr4	17887690	17887784	+	Target_14737|Target_14737
chr4	17910716	17910968	+	Target_14737|Target_14737
chr4	17963525	17963655	+	Target_14737|Target_14737
chr4	17964592	17964672	+	Target_14737|Target_14737
chr4	17974442	17974508	+	Target_14737|Target_14737
chr4	18023220	18023483	+	Target_14737|Target_14737
chr4	20255234	20255617	+	Target_14737
chr4	20258294	20258366	+	Target_14737
chr4	20259490	20259562	+	Target_14737
chr4	20270432	20270504	+	Target_14737
chr4	20393811	20393886	+	Target_14737
chr4	20394972	20395076	+	Target_14737
chr4	20395188	20395282	+	Target_14737
chr4	20396151	20396479	+	Target_14737
chr4	20469374	20469446	+	Target_14737
chr4	20482338	20482410	+	Target_14737
chr4	20487822	20487894	+	Target_14737
chr4	20490441	20490605	+	Target_14737
chr4	20493383	20493522	+	Target_14737
chr4	20512117	20512189	+	Target_14737
chr4	20512688	20512760	+	Target_14737
chr4	20521004	20521076	+	Target_14737
chr4	20525382	20525526	+	Target_14737
chr4	20525636	20525800	+	Target_14737
chr4	20526771	20526795	+	Target_14737
chr4	20529897	20530007	+	Target_14737
chr4	20530571	20530722	+	Target_14737
chr4	20533606	20533681	+	Target_14737
chr4	20535194	20535338	+	Target_14737
chr4	20541063	20541207	+	Target_14737
chr4	20543075	20543242	+	Target_14737
chr4	20544116	20544249	+	Target_14737
chr4	20547653	20547722	+	Target_14737
chr4	20550110	20550182	+	Target_14737
chr4	20550679	20550751	+	Target_14737
chr4	20552449	20552521	+	Target_14737
chr4	20555427	20555591	+	Target_14737
chr4	20568884	20569009	+	Target_14737
chr4	20569140	20569238	+	Target_14737
chr4	20570487	20570627	+	Target_14737
chr4	20591266	20591360	+	Target_14737
chr4	20597319	20597457	+	Target_14737
chr4	20598037	20598278	+	Target_14737
chr4	20599887	20600018	+	Target_14737
chr4	20611635	20611790	+	Target_14737
chr4	20618532	20618821	+	Target_14737
chr4	20619061	20619273	+	Target_14737
chr4	20620390	20620788	+	Target_14737
chr4	20702035	20702410	+	Target_14737|Target_14737
chr4	20706088	20706156	+	Target_14737|Target_14737
chr4	20706282	20706437	+	Target_14737|Target_14737
chr4	20709425	20709493	+	Target_14737
chr4	20711305	20711396	+	Target_14737
chr4	20714410	20714545	+	Target_14737
chr4	20715054	20715162	+	Target_14737|Target_14737
chr4	20728907	20729980	+	Target_14737|Target_14737
chr4	20730238	20731752	+	Target_14737|Target_14737|Target_14737|Target_14737|Target_14737|Target_14737
chr4	20733628	20733691	+	Target_14737|Target_14737|Target_14737|Target_14737|Target_14737|Target_14737
chr4	20734303	20734408	+	Target_14737|Target_14737|Target_14737|Target_14737|Target_14737|Target_14737
chr4	20736250	20736358	+	Target_14737|Target_14737|Target_14737|Target_14737|Target_14737|Target_14737
chr4	20751284	20751355	+	Target_14737|Target_14737|Target_14737|Target_14737|Target_14737|Target_14737
chr4	20760443	20760513	+	Target_14737|Target_14737|Target_14737|Target_14737|Target_14737|Target_14737
chr4	20852165	20852291	+	Target_14737|Target_14737|Target_14737|Target_14737|Target_14737|Target_14737
chr4	20884230	20884333	+	Target_14737
chr4	21305429	21305529	+	Target_14737
chr4	21546012	21546279	+	Target_14737
chr4	21698972	21699318	+	Target_14737
chr4	21764543	21764655	+	Target_14737
chr4	21844963	21854811	+	Target_14737
chr4	21950193	21950374	+	Target_14737
chr4	22328989	22329512	+	Target_14737
chr4	22331479	22331627	+	Target_14737
chr4	22336663	22336790	+	Target_14737
chr4	22341202	22341289	+	Target_14737
chr4	22388998	22390570	+	Target_14737
chr4	22390710	22390806	+	Target_14737
chr4	22394167	22394313	+	Target_14737
chr4	22403053	22403177	+	Target_14737
chr4	22404297	22404422	+	Target_14737
chr4	22414804	22415013	+	Target_14737
chr4	22415223	22415437	+	Target_14737
chr4	22422508	22422712	+	Target_14737
chr4	22425813	22425975	+	Target_14737
chr4	22436933	22437089	+	Target_14737
chr4	22438062	22438264	+	Target_14737
chr4	22439878	22440043	+	Target_14737
chr4	22444272	22444486	+	Target_14737
chr4	22446595	22446756	+	Target_14737
chr4	22449062	22449134	+	Target_14737
chr4	22456488	22456560	+	Target_14737
chr4	22463359	22463431	+	Target_14737
chr4	22475394	22475466	+	Target_14737
chr4	22517150	22517672	+	Target_14737
chr4	22694547	22694696	+	Target_14737|Target_14737
chr4	22737603	22737831	+	Target_14737|Target_14737
chr4	22748918	22749715	+	Target_14737
chr4	22750459	22750583	+	Target_14737
chr4	22820343	22821192	+	Target_14737|Target_14737
chr4	23199716	23199731	+	Target_14737
chr4	23200448	23200453	+	Target_14737
chr4	23464695	23464726	+	Target_14737
chr4	23793643	23797548	+	Target_14737
chr4	23803352	23803504	+	Target_14737
chr4	23803846	23803968	+	Target_14737
chr4	23814369	23814490	+	Target_14737
chr4	23814643	23814748	+	Target_14737
chr4	23815312	23816228	+	Target_14737
chr4	23825902	23825976	+	Target_14737
chr4	23826085	23826131	+	Target_14737
chr4	23830022	23830227	+	Target_14737
chr4	23831085	23831208	+	Target_14737
chr4	23833179	23833374	+	Target_14737
chr4	23886374	23886554	+	Target_14737
chr4	23891526	23891700	+	Target_14737
chr4	24521814	24521913	+	Target_14737
chr4	24529087	24529664	+	Target_14737
chr4	24531223	24531393	+	Target_14737
chr4	24534486	24534677	+	Target_14737
chr4	24538673	24538796	+	Target_14737
chr4	24541730	24541922	+	Target_14737
chr4	24542462	24542571	+	Target_14737
chr4	24543495	24543645	+	Target_14737
chr4	24544562	24544649	+	Target_14737
chr4	24550477	24550645	+	Target_14737
chr4	24556347	24556566	+	Target_14737
chr4	24557873	24558033	+	Target_14737
chr4	24572276	24572470	+	Target_14737
chr4	24577865	24578301	+	Target_14737
chr4	24585945	24586184	+	Target_14737
chr4	24797084	24797273	+	Target_14737
chr4	24801127	24802467	+	Target_14737
chr4	24807738	24810441	+	Target_14737|Target_14737
chr4	24821480	24821597	+	Target_14737|Target_14737
chr4	24824118	24824195	+	Target_14737|Target_14737
chr4	24833127	24833272	+	Target_14737|Target_14737
chr4	24836569	24836654	+	Target_14737|Target_14737
chr4	24838057	24838130	+	Target_14737|Target_14737
chr4	24838849	24839022	+	Target_14737|Target_14737
chr4	24839777	24839894	+	Target_14737|Target_14737
chr4	24854693	24854801	+	Target_14737|Target_14737
chr4	24875302	24875341	+	Target_14737|Target_14737
chr4	24878157	24878319	+	Target_14737|Target_14737
chr4	24896613	24896740	+	Target_14737
chr4	24914438	24914600	+	Target_14737
chr4	24981690	24981826	+	Target_14737
chr4	25000470	25005890	+	Target_14737
chr4	25013956	25014121	+	Target_14737
chr4	25019610	25019780	+	Target_14737
chr4	25020788	25020860	+	Target_14737
chr4	25026441	25026513	+	Target_14737
chr4	25028489	25028561	+	Target_14737
chr4	25030128	25030200	+	Target_14737
chr4	25032118	25032414	+	Target_14737
chr4	25121626	25125847	+	Target_14737
chr4	25127315	25127406	+	Target_14737
chr4	25128885	25128979	+	Target_14737
chr4	25146395	25146487	+	Target_14737
chr4	25146625	25146755	+	Target_14737
chr4	25153581	25153684	+	Target_14737
chr4	25156619	25156773	+	Target_14737
chr4	25157658	25157817	+	Target_14737
chr4	25158477	25158596	+	Target_14737
chr4	25160574	25160729	+	Target_14737
chr4	25161877	25162204	+	Target_14737
chr4	25162293	25162375	+	Target_14737
chr4	25199089	25200127	+	Target_14737
chr4	25235652	25236053	+	Target_14737
chr4	25253942	25254097	+	Target_14737
chr4	25256686	25256887	+	Target_14737
chr4	25258164	25258296	+	Target_14737
chr4	25260658	25260812	+	Target_14737
chr4	25262145	25262213	+	Target_14737
chr4	25265371	25265471	+	Target_14737
chr4	25270064	25270198	+	Target_14737
chr4	25270765	25270825	+	Target_14737
chr4	25278635	25280831	+	Target_14737
chr4	25314395	25314558	+	Target_14737
chr4	25315667	25315786	+	Target_14737
chr4	25316939	25317022	+	Target_14737
chr4	25334804	25335080	+	Target_14737
chr4	25335529	25335610	+	Target_14737
chr4	25347169	25347242	+	Target_14737
chr4	25351113	25351264	+	Target_14737
chr4	25353210	25353311	+	Target_14737
chr4	25363480	25363602	+	Target_14737
chr4	25363847	25363923	+	Target_14737
chr4	25366075	25366127	+	Target_14737
chr4	25366643	25366788	+	Target_14737
chr4	25370650	25372005	+	Target_14737
chr4	25378847	25378966	+	Target_14737
chr4	25379039	25379178	+	Target_14737
chr4	25381995	25382101	+	Target_14737
chr4	25384882	25385015	+	Target_14737
chr4	25390121	25390196	+	Target_14737
chr4	25390338	25390365	+	Target_14737
chr4	25390459	25390504	+	Target_14737
chr4	25391757	25391842	+	Target_14737
chr4	25392532	25392637	+	Target_14737
chr4	25393959	25394043	+	Target_14737
chr4	25395426	25395513	+	Target_14737
chr4	25395931	25395996	+	Target_14737
chr4	25396292	25396335	+	Target_14737
chr4	25396450	25396527	+	Target_14737
chr4	25398285	25398386	+	Target_14737
chr4	25398469	25398521	+	Target_14737
chr4	25404592	25404648	+	Target_14737
chr4	25407194	25407241	+	Target_14737
chr4	25408450	25408507	+	Target_14737
chr4	25408818	25408875	+	Target_14737
chr4	25411319	25411413	+	Target_14737
chr4	25415266	25415364	+	Target_14737
chr4	25415945	25416007	+	Target_14737
chr4	25416087	25416126	+	Target_14737
chr4	25416220	25416322	+	Target_14737
chr4	25417087	25417162	+	Target_14737
chr4	25418046	25418220	+	Target_14737
chr4	25419237	25419361	+	Target_14737
chr4	25419776	25420120	+	Target_14737
chr4	25657434	25657512	+	Target_14737|Target_14737
chr4	25658085	25658186	+	Target_14737
chr4	25664119	25664234	+	Target_14737|Target_14737|Target_14737
chr4	25664326	25664464	+	Target_14737|Target_14737|Target_14737
chr4	25665823	25665952	+	Target_14737|Target_14737|Target_14737
chr4	25667749	25667893	+	Target_14737|Target_14737|Target_14737
chr4	25669501	25669613	+	Target_14737|Target_14737|Target_14737
chr4	25671268	25671464	+	Target_14737|Target_14737|Target_14737
chr4	25672359	25672455	+	Target_14737|Target_14737|Target_14737
chr4	25673222	25673343	+	Target_14737|Target_14737|Target_14737
chr4	25674708	25674876	+	Target_14737|Target_14737|Target_14737
chr4	25675917	25676034	+	Target_14737|Target_14737|Target_14737
chr4	25676126	25676251	+	Target_14737|Target_14737|Target_14737
chr4	25677756	25680368	+	Target_14737|Target_14737|Target_14737
chr4	25749048	25750186	+	Target_14737
chr4	25759155	25759228	+	Target_14737
chr4	25759309	25759412	+	Target_14737
chr4	25760562	25760690	+	Target_14737
chr4	25766947	25767057	+	Target_14737
chr4	25769146	25769231	+	Target_14737
chr4	25769361	25769452	+	Target_14737
chr4	25777898	25777982	+	Target_14737
chr4	25780697	25780825	+	Target_14737
chr4	25783863	25784040	+	Target_14737
chr4	25785849	25785912	+	Target_14737
chr4	25789845	25789986	+	Target_14737
chr4	25792076	25792196	+	Target_14737
chr4	25803904	25804084	+	Target_14737
chr4	25806162	25806374	+	Target_14737
chr4	25819759	25819900	+	Target_14737
chr4	25821429	25821562	+	Target_14737
chr4	25823617	25823750	+	Target_14737
chr4	25831719	25831778	+	Target_14737
chr4	25834616	25834732	+	Target_14737
chr4	25835069	25835191	+	Target_14737
chr4	25836818	25836945	+	Target_14737
chr4	25848915	25849486	+	Target_14737
chr4	25864296	25864610	+	Target_14737
chr4	25915813	25916044	+	Target_14737
chr4	25929934	25929991	+	Target_14737
chr4	25930775	25931501	+	Target_14737
chr4	26321331	26321510	+	Target_14737|Target_14737
chr4	26322321	26322670	+	Target_14737|Target_14737|Target_14737
chr4	26364067	26364250	+	Target_14737
chr4	26387974	26388013	+	Target_14737|Target_14737|Target_14737|Target_14737
chr4	26407796	26407892	+	Target_14737|Target_14737|Target_14737|Target_14737
chr4	26417096	26417262	+	Target_14737|Target_14737|Target_14737|Target_14737
chr4	26422172	26422347	+	Target_14737|Target_14737|Target_14737|Target_14737
chr4	26425963	26426101	+	Target_14737|Target_14737|Target_14737|Target_14737
chr4	26426252	26426365	+	Target_14737|Target_14737|Target_14737|Target_14737
chr4	26430341	26430482	+	Target_14737|Target_14737|Target_14737|Target_14737
chr4	26431519	26431675	+	Target_14737|Target_14737|Target_14737|Target_14737
chr4	26432040	26432144	+	Target_14737|Target_14737|Target_14737|Target_14737
chr4	26432313	26436752	+	Target_14737|Target_14737|Target_14737|Target_14737
chr4	26483017	26483792	+	Target_14737
chr4	26484777	26484905	+	Target_14737
chr4	26487258	26487520	+	Target_14737
chr4	26490854	26491106	+	Target_14737
chr4	26491777	26492042	+	Target_14737
chr4	26585545	26585914	+	Target_14737
chr4	26614790	26614863	+	Target_14737
chr4	26616029	26616075	+	Target_14737
chr4	26622234	26622310	+	Target_14737
chr4	26638832	26638907	+	Target_14737
chr4	26640392	26640456	+	Target_14737
chr4	26641762	26641809	+	Target_14737
chr4	26661218	26661329	+	Target_14737
chr4	26667954	26668027	+	Target_14737
chr4	26673770	26673809	+	Target_14737
chr4	26675397	26675510	+	Target_14737
chr4	26685296	26685371	+	Target_14737
chr4	26689966	26690029	+	Target_14737
chr4	26719554	26719639	+	Target_14737
chr4	26721702	26721747	+	Target_14737
chr4	26737076	26737109	+	Target_14737
chr4	26741485	26741595	+	Target_14737
chr4	26744129	26744221	+	Target_14737
chr4	26750032	26750148	+	Target_14737
chr4	26755441	26755512	+	Target_14737
chr4	26756494	26756918	+	Target_14737
chr4	26862312	26862991	+	Target_14737|Target_14737|Target_14737
chr4	26921125	26921256	+	Target_14737|Target_14737|Target_14737
chr4	26959233	26959348	+	Target_14737|Target_14737|Target_14737
chr4	26997000	26997112	+	Target_14737|Target_14737|Target_14737
chr4	27000853	27000969	+	Target_14737|Target_14737|Target_14737
chr4	27003838	27004016	+	Target_14737|Target_14737|Target_14737
chr4	27004548	27004726	+	Target_14737|Target_14737|Target_14737
chr4	27009154	27009322	+	Target_14737|Target_14737|Target_14737
chr4	27009604	27009628	+	Target_14737
chr4	27010049	27010150	+	Target_14737|Target_14737|Target_14737
chr4	27010385	27010624	+	Target_14737|Target_14737|Target_14737
chr4	27019332	27019606	+	Target_14737|Target_14737|Target_14737
chr4	27022622	27022690	+	Target_14737
chr4	27024140	27027003	+	Target_14737|Target_14737|Target_14737
chr4	28821203	28821290	+	Target_14737
chr4	30722029	30726957	+	Target_14737|Target_14737|Target_14737|Target_14737
chr4	30732374	30732838	+	Target_14737
chr4	30921774	30921991	+	Target_14737|Target_14737
chr4	31144094	31148423	+	Target_14737|Target_14737
chr4	36067619	36069900	+	Target_14737
chr4	36075310	36075445	+	Target_14737
chr4	36081837	36081901	+	Target_14737
chr4	36083872	36083908	+	Target_14737
chr4	36084989	36085072	+	Target_14737
chr4	36093502	36093642	+	Target_14737
chr4	36109186	36109315	+	Target_14737
chr4	36115791	36115909	+	Target_14737
chr4	36118682	36118757	+	Target_14737
chr4	36121271	36121340	+	Target_14737
chr4	36122800	36122948	+	Target_14737
chr4	36126483	36126589	+	Target_14737
chr4	36130154	36130367	+	Target_14737
chr4	36134847	36135011	+	Target_14737
chr4	36148917	36148981	+	Target_14737
chr4	36149169	36149368	+	Target_14737
chr4	36150026	36150129	+	Target_14737
chr4	36152521	36152666	+	Target_14737
chr4	36160351	36160486	+	Target_14737
chr4	36160952	36161127	+	Target_14737
chr4	36162080	36162263	+	Target_14737
chr4	36163086	36163172	+	Target_14737
chr4	36166535	36166735	+	Target_14737
chr4	36168553	36168669	+	Target_14737
chr4	36179448	36179627	+	Target_14737
chr4	36189072	36189193	+	Target_14737
chr4	36195199	36195269	+	Target_14737
chr4	36212011	36212365	+	Target_14737
chr4	36214017	36214109	+	Target_14737
chr4	36214864	36214941	+	Target_14737
chr4	36216043	36216102	+	Target_14737
chr4	36230203	36231267	+	Target_14737
chr4	36245800	36245979	+	Target_14737
chr4	36283243	36283651	+	Target_14737
chr4	36285643	36286213	+	Target_14737
chr4	36291994	36292325	+	Target_14737|Target_14737
chr4	36295147	36295327	+	Target_14737|Target_14737
chr4	36296416	36296661	+	Target_14737|Target_14737
chr4	36307812	36307974	+	Target_14737|Target_14737
chr4	36309825	36310115	+	Target_14737|Target_14737
chr4	36317863	36318108	+	Target_14737|Target_14737
chr4	36340733	36340791	+	Target_14737|Target_14737
chr4	36345123	36347378	+	Target_14737|Target_14737
chr4	37243531	37243613	+	Target_14737
chr4	37246689	37246840	+	Target_14737
chr4	37327557	37327646	+	Target_14737
chr4	37357987	37358104	+	Target_14737
chr4	37432193	37432397	+	Target_14737
chr4	37435497	37435642	+	Target_14737
chr4	37440422	37441012	+	Target_14737
chr4	37444906	37451087	+	Target_14737
chr4	37455551	37455662	+	Target_14737
chr4	37559648	37559698	+	Target_14737
chr4	37585854	37586010	+	Target_14737
chr4	37590467	37590521	+	Target_14737|Target_14737
chr4	37591709	37595132	+	Target_14737|Target_14737|Target_14737
chr4	37612255	37614964	+	Target_14737
chr4	37633006	37633145	+	Target_14737|Target_14737
chr4	37636508	37636745	+	Target_14737|Target_14737
chr4	37640068	37640126	+	Target_14737|Target_14737
chr4	37648989	37649061	+	Target_14737|Target_14737
chr4	37650897	37651122	+	Target_14737|Target_14737
chr4	37687821	37687999	+	Target_14737|Target_14737
chr4	37828281	37828435	+	Target_14737
chr4	37831585	37831753	+	Target_14737
chr4	37836239	37836346	+	Target_14737
chr4	37839150	37839235	+	Target_14737
chr4	37841469	37841553	+	Target_14737
chr4	37841687	37841881	+	Target_14737
chr4	37845984	37846174	+	Target_14737
chr4	37847253	37847351	+	Target_14737
chr4	37848551	37848732	+	Target_14737
chr4	37848822	37848916	+	Target_14737
chr4	37850142	37850272	+	Target_14737
chr4	37851804	37851994	+	Target_14737
chr4	37857228	37857362	+	Target_14737
chr4	37863130	37864559	+	Target_14737
chr4	37892704	37892969	+	Target_14737|Target_14737
chr4	37903623	37904133	+	Target_14737|Target_14737
chr4	37962055	37962631	+	Target_14737
chr4	38016129	38016594	+	Target_14737|Target_14737
chr4	38019974	38020064	+	Target_14737|Target_14737
chr4	38022211	38022316	+	Target_14737|Target_14737
chr4	38023206	38023339	+	Target_14737|Target_14737
chr4	38029408	38029500	+	Target_14737|Target_14737
chr4	38037208	38037319	+	Target_14737|Target_14737
chr4	38045982	38046111	+	Target_14737|Target_14737
chr4	38047437	38047524	+	Target_14737|Target_14737
chr4	38051238	38051519	+	Target_14737|Target_14737
chr4	38053519	38053681	+	Target_14737
chr4	38054726	38054846	+	Target_14737
chr4	38055819	38055959	+	Target_14737|Target_14737
chr4	38091552	38091738	+	Target_14737|Target_14737
chr4	38097549	38097711	+	Target_14737|Target_14737
chr4	38104619	38104778	+	Target_14737|Target_14737
chr4	38111801	38112355	+	Target_14737
chr4	38113522	38113722	+	Target_14737
chr4	38117330	38117575	+	Target_14737|Target_14737|Target_14737|Target_14737
chr4	38119653	38119813	+	Target_14737|Target_14737|Target_14737
chr4	38121574	38121729	+	Target_14737
chr4	38126582	38126752	+	Target_14737|Target_14737|Target_14737|Target_14737|Target_14737
chr4	38134704	38134878	+	Target_14737|Target_14737|Target_14737|Target_14737|Target_14737
chr4	38138755	38140796	+	Target_14737|Target_14737|Target_14737|Target_14737|Target_14737
chr4	38614321	38614880	+	Target_14737
chr4	38616245	38616329	+	Target_14737
chr4	38626042	38626904	+	Target_14737
chr4	38627222	38627383	+	Target_14737
chr4	38629659	38629723	+	Target_14737
chr4	38632120	38632202	+	Target_14737
chr4	38637576	38637679	+	Target_14737
chr4	38665789	38666249	+	Target_14737|Target_14737
chr4	38682207	38682303	+	Target_14737
chr4	38690205	38690692	+	Target_14737
chr4	38691349	38691500	+	Target_14737
chr4	38696366	38696527	+	Target_14737
chr4	38698702	38703129	+	Target_14737
chr4	38773859	38777273	+	Target_14737|Target_14737|Target_14737|Target_14737|Target_14737
chr4	38777395	38777584	+	Target_14737|Target_14737
chr4	38777730	38778047	+	Target_14737|Target_14737|Target_14737
chr4	38784541	38784611	+	Target_14737|Target_14737|Target_14737|Target_14737|Target_14737
chr4	38797875	38800519	+	Target_14737
chr4	38802477	38802569	+	Target_14737
chr4	38805926	38806003	+	Target_14737
chr4	38806374	38806412	+	Target_14737
chr4	38825328	38831158	+	Target_14737
chr4	38858381	38858438	+	Target_14737
chr4	38869353	38869455	+	Target_14737|Target_14737
chr4	38869652	38869748	+	Target_14737
chr4	38870018	38870167	+	Target_14737
chr4	38879691	38880047	+	Target_14737
chr4	38893363	38893451	+	Target_14737|Target_14737
chr4	38907142	38907256	+	Target_14737|Target_14737
chr4	38907375	38907482	+	Target_14737|Target_14737
chr4	38910212	38910347	+	Target_14737|Target_14737
chr4	38916541	38916694	+	Target_14737|Target_14737
chr4	38924390	38924514	+	Target_14737|Target_14737
chr4	38930862	38930954	+	Target_14737|Target_14737
chr4	38933071	38933233	+	Target_14737|Target_14737
chr4	38933855	38933995	+	Target_14737|Target_14737
chr4	38937338	38937411	+	Target_14737|Target_14737
chr4	38942588	38942642	+	Target_14737|Target_14737
chr4	38945076	38947365	+	Target_14737|Target_14737
chr4	38968440	38969262	+	Target_14737
chr4	38972651	38972757	+	Target_14737
chr4	38987955	38988039	+	Target_14737
chr4	38990470	38990590	+	Target_14737
chr4	38995357	38995618	+	Target_14737
chr4	39000259	39000529	+	Target_14737
chr4	39033845	39034041	+	Target_14737
chr4	39046450	39046716	+	Target_14737|Target_14737
chr4	39063851	39064655	+	Target_14737|Target_14737|Target_14737
chr4	39077584	39077767	+	Target_14737|Target_14737|Target_14737
chr4	39082722	39082859	+	Target_14737|Target_14737|Target_14737|Target_14737
chr4	39083582	39083779	+	Target_14737|Target_14737|Target_14737|Target_14737
chr4	39088134	39088347	+	Target_14737|Target_14737|Target_14737|Target_14737
chr4	39098311	39098498	+	Target_14737|Target_14737|Target_14737|Target_14737
chr4	39104906	39105131	+	Target_14737|Target_14737|Target_14737|Target_14737
chr4	39109188	39109351	+	Target_14737|Target_14737|Target_14737|Target_14737
chr4	39114639	39114852	+	Target_14737|Target_14737|Target_14737|Target_14737
chr4	39116778	39116950	+	Target_14737|Target_14737|Target_14737|Target_14737
chr4	39122629	39127853	+	Target_14737|Target_14737|Target_14737|Target_14737
chr4	39184023	39184183	+	Target_14737
chr4	39187345	39187437	+	Target_14737
chr4	39188158	39188224	+	Target_14737
chr4	39191275	39191401	+	Target_14737
chr4	39196163	39196279	+	Target_14737
chr4	39201097	39201213	+	Target_14737
chr4	39205261	39205342	+	Target_14737
chr4	39206773	39206886	+	Target_14737
chr4	39207182	39207356	+	Target_14737
chr4	39216220	39216291	+	Target_14737
chr4	39217460	39217633	+	Target_14737
chr4	39217715	39217830	+	Target_14737
chr4	39218753	39218860	+	Target_14737
chr4	39219602	39219725	+	Target_14737
chr4	39226503	39226653	+	Target_14737
chr4	39229829	39229977	+	Target_14737
chr4	39230105	39230310	+	Target_14737
chr4	39233416	39233576	+	Target_14737
chr4	39233781	39233892	+	Target_14737
chr4	39236385	39236495	+	Target_14737
chr4	39241896	39241954	+	Target_14737
[truncated: 6,501 more rows]
