# Supplementary material for: Affected Kindred Analysis of Human X Chromosome Exomes to Identify Novel X-Linked Intellectual Disability Genes
Source: PLoS One. 2015 Feb 13;10(2):e0116454. doi: 10.1371/journal.pone.0116454 (PMC4332666; doi:10.1371/journal.pone.0116454)
Supplement: S2 File — is a compressed file providing a collection of bash-based and R-based scripts that were written and run to process and analyze our XLID study cohort. The scripts provided assume that short-read alignment has already been performed, including quality correction steps. These scripts will run data processing and analysis for a test cohort, as well as comparison analyses with other public databases. (ZIP) [file pone.0116454.s006.zip › Sib-PairCross-CohortFilter_scripts/interval_lists/chr5_Targets.interval_list]

@HD	VN:1.0	SO:coordinate
@SQ	SN:chr1	LN:249250621
@SQ	SN:chr2	LN:243199373
@SQ	SN:chr3	LN:198022430
@SQ	SN:chr4	LN:191154276
@SQ	SN:chr5	LN:180915260
@SQ	SN:chr6	LN:171115067
@SQ	SN:chr7	LN:159138663
@SQ	SN:chr8	LN:146364022
@SQ	SN:chr9	LN:141213431
@SQ	SN:chr10	LN:135534747
@SQ	SN:chr11	LN:135006516
@SQ	SN:chr12	LN:133851895
@SQ	SN:chr13	LN:115169878
@SQ	SN:chr14	LN:107349540
@SQ	SN:chr15	LN:102531392
@SQ	SN:chr16	LN:90354753
@SQ	SN:chr17	LN:81195210
@SQ	SN:chr18	LN:78077248
@SQ	SN:chr19	LN:59128983
@SQ	SN:chr20	LN:63025520
@SQ	SN:chr21	LN:48129895
@SQ	SN:chr22	LN:51304566
@SQ	SN:chrX	LN:155270560
@SQ	SN:chrY	LN:59373566
@SQ	SN:chrM	LN:16571
@SQ	SN:chr1_gl000191_random	LN:106433
@SQ	SN:chr1_gl000192_random	LN:547496
@SQ	SN:chr4_gl000193_random	LN:189789
@SQ	SN:chr4_gl000194_random	LN:191469
@SQ	SN:chr7_gl000195_random	LN:182896
@SQ	SN:chr8_gl000196_random	LN:38914
@SQ	SN:chr8_gl000197_random	LN:37175
@SQ	SN:chr9_gl000198_random	LN:90085
@SQ	SN:chr9_gl000199_random	LN:169874
@SQ	SN:chr9_gl000200_random	LN:187035
@SQ	SN:chr9_gl000201_random	LN:36148
@SQ	SN:chr11_gl000202_random	LN:40103
@SQ	SN:chr17_gl000203_random	LN:37498
@SQ	SN:chr17_gl000204_random	LN:81310
@SQ	SN:chr17_gl000205_random	LN:174588
@SQ	SN:chr17_gl000206_random	LN:41001
@SQ	SN:chr18_gl000207_random	LN:4262
@SQ	SN:chr19_gl000208_random	LN:92689
@SQ	SN:chr19_gl000209_random	LN:159169
@SQ	SN:chr21_gl000210_random	LN:27682
@SQ	SN:chrUn_gl000211	LN:166566
@SQ	SN:chrUn_gl000212	LN:186858
@SQ	SN:chrUn_gl000213	LN:164239
@SQ	SN:chrUn_gl000214	LN:137718
@SQ	SN:chrUn_gl000215	LN:172545
@SQ	SN:chrUn_gl000216	LN:172294
@SQ	SN:chrUn_gl000217	LN:172149
@SQ	SN:chrUn_gl000218	LN:161147
@SQ	SN:chrUn_gl000219	LN:179198
@SQ	SN:chrUn_gl000220	LN:161802
@SQ	SN:chrUn_gl000221	LN:155397
@SQ	SN:chrUn_gl000222	LN:186861
@SQ	SN:chrUn_gl000223	LN:180455
@SQ	SN:chrUn_gl000224	LN:179693
@SQ	SN:chrUn_gl000225	LN:211173
@SQ	SN:chrUn_gl000226	LN:15008
@SQ	SN:chrUn_gl000227	LN:128374
@SQ	SN:chrUn_gl000228	LN:129120
@SQ	SN:chrUn_gl000229	LN:19913
@SQ	SN:chrUn_gl000230	LN:43691
@SQ	SN:chrUn_gl000231	LN:27386
@SQ	SN:chrUn_gl000232	LN:40652
@SQ	SN:chrUn_gl000233	LN:45941
@SQ	SN:chrUn_gl000234	LN:40531
@SQ	SN:chrUn_gl000235	LN:34474
@SQ	SN:chrUn_gl000236	LN:41934
@SQ	SN:chrUn_gl000237	LN:45867
@SQ	SN:chrUn_gl000238	LN:39939
@SQ	SN:chrUn_gl000239	LN:33824
@SQ	SN:chrUn_gl000240	LN:41933
@SQ	SN:chrUn_gl000241	LN:42152
@SQ	SN:chrUn_gl000242	LN:43523
@SQ	SN:chrUn_gl000243	LN:43341
@SQ	SN:chrUn_gl000244	LN:39929
@SQ	SN:chrUn_gl000245	LN:36651
@SQ	SN:chrUn_gl000246	LN:38154
@SQ	SN:chrUn_gl000247	LN:36422
@SQ	SN:chrUn_gl000248	LN:39786
@SQ	SN:chrUn_gl000249	LN:38502
@PG	ID:bowtie2	PN:bowtie2	VN:2.0.0-beta7
@PG	ID:1	PN:IntervalListTools	CL:net.sf.picard.util.IntervalListTools INPUT=[chr5_Targets.interval_list] OUTPUT=chr5_Targets.interval_list UNIQUE=true SORT=true PADDING=0 VERBOSITY=INFO QUIET=false VALIDATION_STRINGENCY=STRICT COMPRESSION_LEVEL=5 MAX_RECORDS_IN_RAM=500000 CREATE_INDEX=false CREATE_MD5_FILE=false
chr5	140372	140831	+	Target_16338
chr5	143161	143371	+	Target_16338
chr5	143494	143618	+	Target_16338
chr5	144941	145035	+	Target_16338
chr5	151627	151714	+	Target_16338
chr5	154989	155106	+	Target_16338
chr5	155459	155558	+	Target_16338
chr5	156185	156325	+	Target_16338
chr5	156887	157026	+	Target_16338
chr5	161897	162059	+	Target_16338
chr5	162836	163663	+	Target_16338
chr5	169454	169707	+	Target_16338
chr5	171157	171247	+	Target_16338
chr5	171328	171559	+	Target_16338
chr5	173011	173182	+	Target_16338
chr5	174032	174213	+	Target_16338
chr5	181628	181790	+	Target_16338
chr5	182118	190087	+	Target_16338
chr5	191625	192552	+	Target_16338
chr5	194822	195468	+	Target_16338
chr5	204874	206073	+	Target_16338
chr5	216843	216974	+	Target_16338
chr5	218207	218297	+	Target_16338
chr5	218355	218533	+	Target_16338
chr5	223596	223683	+	Target_16338
chr5	224474	224636	+	Target_16338
chr5	225533	225677	+	Target_16338
chr5	225997	226162	+	Target_16338
chr5	228299	228448	+	Target_16338
chr5	230990	231115	+	Target_16338
chr5	233591	233760	+	Target_16338
chr5	235258	235454	+	Target_16338
chr5	236542	236714	+	Target_16338
chr5	240472	240591	+	Target_16338
chr5	251106	251218	+	Target_16338
chr5	251452	251583	+	Target_16338
chr5	254507	254621	+	Target_16338
chr5	256448	256814	+	Target_16338
chr5	271735	271936	+	Target_16338
chr5	272825	272887	+	Target_16338
chr5	304290	304336	+	Target_16338|Target_16338|Target_16338
chr5	306716	306875	+	Target_16338
chr5	311407	311517	+	Target_16338
chr5	314531	315089	+	Target_16338
chr5	344007	344079	+	Target_16338|Target_16338
chr5	353844	354026	+	Target_16338|Target_16338
chr5	376724	376831	+	Target_16338|Target_16338
chr5	413458	413548	+	Target_16338|Target_16338
chr5	422843	422973	+	Target_16338|Target_16338
chr5	423955	424092	+	Target_16338|Target_16338
chr5	427751	427805	+	Target_16338
chr5	427921	428121	+	Target_16338|Target_16338
chr5	432577	432639	+	Target_16338|Target_16338
chr5	432920	433062	+	Target_16338|Target_16338
chr5	433967	438405	+	Target_16338|Target_16338
chr5	441642	443258	+	Target_16338
chr5	443333	443405	+	Target_16338
chr5	446264	446464	+	Target_16338
chr5	447647	447867	+	Target_16338
chr5	453484	454166	+	Target_16338
chr5	457003	457121	+	Target_16338
chr5	458014	458140	+	Target_16338
chr5	459473	459574	+	Target_16338
chr5	462074	462185	+	Target_16338
chr5	462271	462422	+	Target_16338
chr5	464404	464527	+	Target_16338
chr5	465225	465387	+	Target_16338
chr5	465832	465960	+	Target_16338
chr5	466841	467409	+	Target_16338
chr5	470624	472080	+	Target_16338
chr5	472793	473080	+	Target_16338
chr5	473333	473497	+	Target_16338
chr5	474997	475247	+	Target_16338
chr5	475675	475786	+	Target_16338
chr5	476134	476207	+	Target_16338
chr5	476316	476493	+	Target_16338
chr5	476657	476787	+	Target_16338
chr5	477446	477559	+	Target_16338
chr5	479950	480080	+	Target_16338
chr5	481679	481750	+	Target_16338
chr5	482182	482272	+	Target_16338
chr5	482662	482865	+	Target_16338
chr5	483376	483597	+	Target_16338
chr5	484634	484812	+	Target_16338
chr5	485267	485346	+	Target_16338
chr5	488430	488591	+	Target_16338
chr5	491883	492186	+	Target_16338
chr5	524226	524549	+	Target_16338
chr5	535954	535997	+	Target_16338
chr5	612404	612558	+	Target_16338
chr5	619104	619232	+	Target_16338
chr5	620183	620376	+	Target_16338
chr5	624585	624694	+	Target_16338
chr5	633883	634062	+	Target_16338
chr5	635486	635699	+	Target_16338
chr5	637631	637933	+	Target_16338
chr5	639203	639339	+	Target_16338
chr5	640522	640719	+	Target_16338
chr5	644413	644540	+	Target_16338
chr5	647919	648031	+	Target_16338
chr5	653102	653666	+	Target_16338
chr5	659976	665411	+	Target_16338
chr5	666084	666238	+	Target_16338
chr5	677864	678179	+	Target_16338
chr5	693392	693510	+	Target_16338
chr5	795719	796695	+	Target_16338
chr5	801214	801279	+	Target_16338
chr5	814875	814910	+	Target_16338
chr5	819639	819727	+	Target_16338
chr5	821975	822010	+	Target_16338
chr5	825278	825366	+	Target_16338
chr5	833887	833922	+	Target_16338
chr5	837479	837595	+	Target_16338
chr5	840609	840765	+	Target_16338
chr5	843714	843839	+	Target_16338
chr5	847628	847730	+	Target_16338
chr5	848596	848775	+	Target_16338
chr5	850495	851101	+	Target_16338
chr5	863849	864683	+	Target_16338|Target_16338|Target_16338
chr5	865528	865696	+	Target_16338|Target_16338|Target_16338
chr5	870587	870690	+	Target_16338|Target_16338|Target_16338
chr5	871640	871679	+	Target_16338|Target_16338|Target_16338
chr5	876215	876327	+	Target_16338|Target_16338|Target_16338
chr5	878469	878602	+	Target_16338|Target_16338|Target_16338
chr5	879908	880004	+	Target_16338|Target_16338|Target_16338
chr5	881221	881297	+	Target_16338|Target_16338|Target_16338
chr5	884052	884185	+	Target_16338|Target_16338|Target_16338
chr5	886706	886882	+	Target_16338|Target_16338|Target_16338
chr5	887475	887586	+	Target_16338|Target_16338|Target_16338
chr5	889135	889280	+	Target_16338|Target_16338|Target_16338
chr5	889701	889881	+	Target_16338|Target_16338|Target_16338
chr5	891269	891402	+	Target_16338|Target_16338|Target_16338
chr5	891754	891969	+	Target_16338|Target_16338|Target_16338
chr5	892623	892674	+	Target_16338
chr5	892720	892939	+	Target_16338|Target_16338
chr5	892968	893205	+	Target_16338|Target_16338
chr5	894901	895067	+	Target_16338|Target_16338
chr5	896779	896909	+	Target_16338|Target_16338
chr5	900608	900664	+	Target_16338|Target_16338
chr5	901455	901546	+	Target_16338|Target_16338
chr5	904262	904335	+	Target_16338|Target_16338
chr5	907244	907308	+	Target_16338|Target_16338
chr5	908102	908189	+	Target_16338|Target_16338
chr5	908469	909047	+	Target_16338|Target_16338
chr5	911957	912111	+	Target_16338
chr5	914579	914692	+	Target_16338
chr5	916018	916088	+	Target_16338
chr5	917122	918164	+	Target_16338
chr5	988424	990672	+	Target_16338
chr5	997385	997455	+	Target_16338
chr5	1009167	1009197	+	Target_16338
chr5	1009293	1009329	+	Target_16338
chr5	1009595	1009675	+	Target_16338
chr5	1032266	1032327	+	Target_16338
chr5	1033486	1033614	+	Target_16338
chr5	1034349	1034445	+	Target_16338
chr5	1034870	1035018	+	Target_16338
chr5	1035503	1035588	+	Target_16338
chr5	1036371	1036499	+	Target_16338
chr5	1037919	1038925	+	Target_16338
chr5	1050488	1052566	+	Target_16338
chr5	1053463	1053597	+	Target_16338
chr5	1057585	1057764	+	Target_16338
chr5	1060458	1060566	+	Target_16338
chr5	1063010	1063089	+	Target_16338
chr5	1063958	1064090	+	Target_16338
chr5	1064197	1064367	+	Target_16338
chr5	1065397	1065593	+	Target_16338
chr5	1073747	1073916	+	Target_16338
chr5	1074681	1074786	+	Target_16338
chr5	1075485	1075605	+	Target_16338
chr5	1076252	1076351	+	Target_16338
chr5	1076808	1076927	+	Target_16338
chr5	1077947	1078122	+	Target_16338
chr5	1078815	1078873	+	Target_16338
chr5	1079512	1079611	+	Target_16338
chr5	1081691	1081859	+	Target_16338
chr5	1083859	1084071	+	Target_16338
chr5	1085346	1085588	+	Target_16338
chr5	1087017	1087148	+	Target_16338
chr5	1088420	1088475	+	Target_16338
chr5	1089096	1089243	+	Target_16338
chr5	1093647	1093770	+	Target_16338
chr5	1094268	1094363	+	Target_16338
chr5	1111982	1112172	+	Target_16338
chr5	1201709	1201967	+	Target_16338
chr5	1208860	1209001	+	Target_16338
chr5	1210558	1210696	+	Target_16338
chr5	1212417	1212599	+	Target_16338
chr5	1213577	1213688	+	Target_16338
chr5	1214067	1214180	+	Target_16338
chr5	1216672	1216801	+	Target_16338
chr5	1216903	1217060	+	Target_16338
chr5	1219017	1219222	+	Target_16338
chr5	1219619	1219779	+	Target_16338
chr5	1221265	1221428	+	Target_16338
chr5	1221815	1225230	+	Target_16338
chr5	1225469	1225752	+	Target_16338
chr5	1232333	1232474	+	Target_16338
chr5	1232865	1233003	+	Target_16338
chr5	1235595	1235777	+	Target_16338
chr5	1238064	1238175	+	Target_16338
chr5	1239564	1239677	+	Target_16338
chr5	1240645	1240774	+	Target_16338
chr5	1242821	1242978	+	Target_16338
chr5	1243669	1243874	+	Target_16338
chr5	1244328	1244488	+	Target_16338
chr5	1244722	1244882	+	Target_16338
chr5	1245962	1246304	+	Target_16338
chr5	1253286	1253946	+	Target_16338|Target_16338
chr5	1254482	1254620	+	Target_16338|Target_16338
chr5	1255401	1255526	+	Target_16338|Target_16338
chr5	1258712	1258774	+	Target_16338|Target_16338
chr5	1260588	1260715	+	Target_16338|Target_16338
chr5	1264518	1264707	+	Target_16338
chr5	1266578	1266650	+	Target_16338|Target_16338
chr5	1268634	1268748	+	Target_16338|Target_16338
chr5	1271233	1271319	+	Target_16338|Target_16338
chr5	1272299	1272395	+	Target_16338|Target_16338
chr5	1278755	1278911	+	Target_16338|Target_16338
chr5	1279405	1279585	+	Target_16338|Target_16338
chr5	1280272	1280453	+	Target_16338|Target_16338
chr5	1282543	1282739	+	Target_16338|Target_16338
chr5	1293427	1294781	+	Target_16338|Target_16338
chr5	1294885	1295162	+	Target_16338|Target_16338
chr5	1309424	1309492	+	Target_16338
chr5	1317999	1318568	+	Target_16338
chr5	1320730	1320846	+	Target_16338
chr5	1321749	1321794	+	Target_16338
chr5	1321878	1321934	+	Target_16338
chr5	1322991	1323026	+	Target_16338
chr5	1323901	1323984	+	Target_16338
chr5	1324877	1324928	+	Target_16338
chr5	1325865	1325931	+	Target_16338
chr5	1330394	1330498	+	Target_16338
chr5	1331913	1331998	+	Target_16338
chr5	1334403	1334498	+	Target_16338
chr5	1335171	1335289	+	Target_16338
chr5	1338018	1338097	+	Target_16338
chr5	1338974	1339120	+	Target_16338
chr5	1341785	1341975	+	Target_16338
chr5	1344465	1344566	+	Target_16338
chr5	1344794	1345002	+	Target_16338
chr5	1392904	1394873	+	Target_16338
chr5	1401029	1401101	+	Target_16338
chr5	1403036	1403204	+	Target_16338
chr5	1406302	1406403	+	Target_16338
chr5	1409140	1409240	+	Target_16338
chr5	1409835	1409964	+	Target_16338
chr5	1411357	1411470	+	Target_16338
chr5	1414805	1414930	+	Target_16338
chr5	1416212	1416316	+	Target_16338
chr5	1420683	1420818	+	Target_16338
chr5	1421990	1422129	+	Target_16338
chr5	1432578	1432813	+	Target_16338
chr5	1441473	1441605	+	Target_16338
chr5	1443026	1443357	+	Target_16338
chr5	1445462	1445543	+	Target_16338
chr5	1461541	1463950	+	Target_16338
chr5	1466863	1467005	+	Target_16338
chr5	1470940	1471039	+	Target_16338
chr5	1474071	1474225	+	Target_16338
chr5	1474674	1474800	+	Target_16338
chr5	1477518	1477601	+	Target_16338
chr5	1479735	1479790	+	Target_16338
chr5	1481056	1481091	+	Target_16338
chr5	1483542	1483601	+	Target_16338
chr5	1488505	1488566	+	Target_16338
chr5	1489860	1489973	+	Target_16338
chr5	1494814	1495029	+	Target_16338
chr5	1501575	1501718	+	Target_16338
chr5	1523824	1524076	+	Target_16338
chr5	1572072	1572401	+	Target_16338
chr5	1574296	1574410	+	Target_16338
chr5	1576293	1576424	+	Target_16338
chr5	1585098	1585248	+	Target_16338
chr5	1589361	1589480	+	Target_16338
chr5	1593227	1593399	+	Target_16338
chr5	1594509	1594646	+	Target_16338
chr5	1597671	1599942	+	Target_16338
chr5	1602805	1602850	+	Target_16338
chr5	1632959	1633021	+	Target_16338
chr5	1633922	1634120	+	Target_16338
chr5	1708899	1708983	+	Target_16338
chr5	1798498	1799061	+	Target_16338
chr5	1799905	1799956	+	Target_16338
chr5	1801495	1801663	+	Target_16338
chr5	1802434	1802488	+	Target_16338
chr5	1814452	1814575	+	Target_16338
chr5	1815964	1816167	+	Target_16338
chr5	1877540	1878906	+	Target_16338
chr5	1879617	1879946	+	Target_16338
chr5	1880838	1880948	+	Target_16338
chr5	1881921	1882173	+	Target_16338
chr5	1882716	1882880	+	Target_16338
chr5	2746278	2747730	+	Target_16338|Target_16338|Target_16338
chr5	2748458	2749166	+	Target_16338|Target_16338
chr5	2749495	2749901	+	Target_16338|Target_16338
chr5	2751278	2751769	+	Target_16338|Target_16338
chr5	2752261	2752578	+	Target_16338
chr5	2752735	2752868	+	Target_16338
chr5	2753398	2753469	+	Target_16338
chr5	2755142	2755511	+	Target_16338
chr5	3417265	3419430	+	Target_16338
chr5	3421184	3421418	+	Target_16338
chr5	3422395	3422736	+	Target_16338
chr5	3531866	3531992	+	Target_16338
chr5	3535875	3536208	+	Target_16338
chr5	3596167	3596495	+	Target_16338
chr5	3599338	3600374	+	Target_16338
chr5	3600722	3600795	+	Target_16338
chr5	3601096	3601517	+	Target_16338
chr5	5034471	5034650	+	Target_16338
chr5	5038782	5038911	+	Target_16338
chr5	5057674	5057941	+	Target_16338
chr5	5059676	5059794	+	Target_16338
chr5	5067015	5067217	+	Target_16338
chr5	5067935	5068139	+	Target_16338
chr5	5069465	5070115	+	Target_16338
chr5	5140442	5140652	+	Target_16338
chr5	5140776	5140879	+	Target_16338
chr5	5146242	5146568	+	Target_16338
chr5	5182156	5182418	+	Target_16338
chr5	5186164	5186364	+	Target_16338
chr5	5187837	5187921	+	Target_16338
chr5	5190083	5190243	+	Target_16338
chr5	5191797	5191903	+	Target_16338
chr5	5200244	5200382	+	Target_16338
chr5	5209205	5209359	+	Target_16338
chr5	5222901	5222997	+	Target_16338
chr5	5232480	5232629	+	Target_16338
chr5	5235126	5235299	+	Target_16338
chr5	5237081	5237212	+	Target_16338
chr5	5239263	5239387	+	Target_16338
chr5	5239793	5240038	+	Target_16338
chr5	5242165	5242304	+	Target_16338
chr5	5262769	5262896	+	Target_16338
chr5	5303380	5303582	+	Target_16338
chr5	5303684	5303879	+	Target_16338
chr5	5306616	5306841	+	Target_16338
chr5	5318246	5318394	+	Target_16338
chr5	5319135	5320412	+	Target_16338
chr5	5422806	5423112	+	Target_16338
chr5	5436530	5436589	+	Target_16338
chr5	5437192	5437227	+	Target_16338
chr5	5440007	5440026	+	Target_16338
chr5	5441224	5441336	+	Target_16338
chr5	5443280	5443357	+	Target_16338
chr5	5444401	5444439	+	Target_16338
chr5	5447539	5447622	+	Target_16338
chr5	5447833	5447873	+	Target_16338
chr5	5447953	5448010	+	Target_16338
chr5	5454664	5454751	+	Target_16338
chr5	5457444	5457854	+	Target_16338
chr5	5460548	5465339	+	Target_16338
chr5	5466446	5466615	+	Target_16338
chr5	5468940	5469101	+	Target_16338
chr5	5473670	5473861	+	Target_16338
chr5	5476085	5476192	+	Target_16338
chr5	5486833	5486932	+	Target_16338
chr5	5489261	5490338	+	Target_16338
chr5	6310553	6312829	+	Target_16338
chr5	6337262	6337405	+	Target_16338
chr5	6372038	6372714	+	Target_16338
chr5	6374436	6374539	+	Target_16338
chr5	6377278	6377362	+	Target_16338
chr5	6378474	6378639	+	Target_16338
chr5	6448735	6449360	+	Target_16338
chr5	6491330	6496834	+	Target_16338
chr5	6582286	6582379	+	Target_16338
chr5	6582532	6582714	+	Target_16338
chr5	6583409	6583914	+	Target_16338|Target_16338
chr5	6585886	6586140	+	Target_16338|Target_16338
chr5	6586340	6588613	+	Target_16338|Target_16338
chr5	6599351	6600345	+	Target_16338|Target_16338|Target_16338
chr5	6602573	6602613	+	Target_16338|Target_16338|Target_16338
chr5	6604250	6604389	+	Target_16338|Target_16338|Target_16338
chr5	6604717	6604798	+	Target_16338|Target_16338|Target_16338
chr5	6605385	6605521	+	Target_16338|Target_16338|Target_16338
chr5	6606932	6607025	+	Target_16338|Target_16338|Target_16338
chr5	6607312	6607497	+	Target_16338|Target_16338|Target_16338
chr5	6609938	6610035	+	Target_16338|Target_16338|Target_16338
chr5	6611067	6611198	+	Target_16338|Target_16338|Target_16338
chr5	6611837	6611911	+	Target_16338|Target_16338|Target_16338
chr5	6616839	6616970	+	Target_16338|Target_16338|Target_16338
chr5	6618062	6618137	+	Target_16338|Target_16338|Target_16338
chr5	6620218	6620411	+	Target_16338|Target_16338|Target_16338
chr5	6622128	6622213	+	Target_16338|Target_16338
chr5	6623326	6623398	+	Target_16338|Target_16338|Target_16338
chr5	6625676	6625782	+	Target_16338|Target_16338|Target_16338
chr5	6631985	6632090	+	Target_16338|Target_16338
chr5	6632711	6632869	+	Target_16338|Target_16338|Target_16338
chr5	6632996	6633473	+	Target_16338|Target_16338|Target_16338
chr5	6633499	6633982	+	Target_16338
chr5	6651954	6652121	+	Target_16338
chr5	6656190	6656292	+	Target_16338
chr5	6662928	6663079	+	Target_16338
chr5	6668314	6669675	+	Target_16338
chr5	6714717	6714812	+	Target_16338|Target_16338
chr5	6737622	6737746	+	Target_16338|Target_16338
chr5	6738795	6738842	+	Target_16338|Target_16338
chr5	6739844	6739965	+	Target_16338|Target_16338
chr5	6742602	6742710	+	Target_16338|Target_16338
chr5	6743824	6743953	+	Target_16338|Target_16338
chr5	6746100	6746540	+	Target_16338|Target_16338|Target_16338
chr5	6748576	6748703	+	Target_16338|Target_16338|Target_16338
chr5	6749669	6749770	+	Target_16338|Target_16338|Target_16338
chr5	6750443	6750616	+	Target_16338|Target_16338|Target_16338
chr5	6751151	6751310	+	Target_16338|Target_16338|Target_16338
chr5	6752985	6753150	+	Target_16338|Target_16338|Target_16338
chr5	6754863	6757161	+	Target_16338|Target_16338|Target_16338
chr5	6827965	6828034	+	Target_16338
chr5	7269415	7269467	+	Target_16338
chr5	7299486	7300006	+	Target_16338
chr5	7300351	7300603	+	Target_16338
chr5	7301149	7301164	+	Target_16338
chr5	7301437	7301572	+	Target_16338
chr5	7301865	7302395	+	Target_16338
chr5	7303653	7303760	+	Target_16338
chr5	7303842	7303936	+	Target_16338
chr5	7304024	7304075	+	Target_16338
chr5	7304344	7304374	+	Target_16338
chr5	7305186	7305316	+	Target_16338
chr5	7306621	7306827	+	Target_16338
chr5	7396342	7396619	+	Target_16338
chr5	7414685	7414883	+	Target_16338
chr5	7520850	7521012	+	Target_16338
chr5	7626279	7626429	+	Target_16338
chr5	7690803	7690952	+	Target_16338
chr5	7695864	7695976	+	Target_16338
chr5	7698359	7698487	+	Target_16338
chr5	7706856	7707015	+	Target_16338
chr5	7707818	7707951	+	Target_16338
chr5	7709323	7709500	+	Target_16338
chr5	7712968	7713012	+	Target_16338
chr5	7717269	7717350	+	Target_16338
chr5	7724657	7724727	+	Target_16338
chr5	7727276	7727374	+	Target_16338
chr5	7743780	7743865	+	Target_16338
chr5	7757561	7757699	+	Target_16338
chr5	7766799	7766919	+	Target_16338
chr5	7773044	7773214	+	Target_16338
chr5	7784477	7784562	+	Target_16338
chr5	7789754	7789913	+	Target_16338
chr5	7802330	7802477	+	Target_16338
chr5	7804697	7804805	+	Target_16338
chr5	7816978	7817093	+	Target_16338
chr5	7820677	7820802	+	Target_16338
chr5	7826831	7830194	+	Target_16338
chr5	7830490	7832142	+	Target_16338
chr5	7835494	7835611	+	Target_16338
chr5	7850987	7851603	+	Target_16338
chr5	7859271	7859652	+	Target_16338|Target_16338
chr5	7861261	7861376	+	Target_16338|Target_16338
chr5	7861695	7861765	+	Target_16338|Target_16338
chr5	7862935	7863110	+	Target_16338|Target_16338
chr5	7866010	7866096	+	Target_16338|Target_16338
chr5	7866758	7868309	+	Target_16338
chr5	7869091	7869150	+	Target_16338|Target_16338
chr5	7869216	7869328	+	Target_16338|Target_16338
chr5	7870882	7871036	+	Target_16338|Target_16338
chr5	7873485	7873639	+	Target_16338|Target_16338
chr5	7875370	7875488	+	Target_16338|Target_16338
chr5	7878056	7878435	+	Target_16338|Target_16338
chr5	7883267	7883390	+	Target_16338|Target_16338
chr5	7885813	7885967	+	Target_16338|Target_16338
chr5	7886727	7886816	+	Target_16338|Target_16338
chr5	7889207	7889388	+	Target_16338|Target_16338
chr5	7891484	7891527	+	Target_16338|Target_16338
chr5	7892839	7893026	+	Target_16338|Target_16338
chr5	7895846	7895965	+	Target_16338|Target_16338
chr5	7896976	7897069	+	Target_16338|Target_16338
chr5	7897177	7897360	+	Target_16338|Target_16338
chr5	7900026	7901235	+	Target_16338|Target_16338
chr5	8333595	8334565	+	Target_16338
chr5	8334690	8334839	+	Target_16338
chr5	8337293	8337408	+	Target_16338
chr5	8387639	8387822	+	Target_16338
chr5	8452335	8452393	+	Target_16338
chr5	8457561	8457677	+	Target_16338
chr5	8457799	8457879	+	Target_16338
chr5	8460045	8463209	+	Target_16338|Target_16338
chr5	9035137	9043128	+	Target_16338
chr5	9044484	9044696	+	Target_16338
chr5	9050521	9050569	+	Target_16338
chr5	9051984	9052140	+	Target_16338
chr5	9053927	9054007	+	Target_16338
chr5	9054198	9054369	+	Target_16338
chr5	9062998	9063217	+	Target_16338
chr5	9066532	9066758	+	Target_16338
chr5	9108251	9108399	+	Target_16338
chr5	9119109	9119253	+	Target_16338
chr5	9122767	9122949	+	Target_16338
chr5	9136615	9136733	+	Target_16338
chr5	9154599	9154807	+	Target_16338
chr5	9190378	9190583	+	Target_16338
chr5	9197279	9197415	+	Target_16338
chr5	9202066	9202352	+	Target_16338
chr5	9224785	9224999	+	Target_16338
chr5	9226980	9227079	+	Target_16338
chr5	9237939	9238002	+	Target_16338
chr5	9318483	9318529	+	Target_16338
chr5	9337824	9337924	+	Target_16338
chr5	9379934	9380135	+	Target_16338
chr5	9437867	9437964	+	Target_16338
chr5	9545695	9546233	+	Target_16338
chr5	9546311	9546642	+	Target_16338
chr5	9548938	9549026	+	Target_16338
chr5	9549101	9549261	+	Target_16338
chr5	9549413	9550409	+	Target_16338
chr5	9629108	9630463	+	Target_16338
chr5	9641426	9641617	+	Target_16338
chr5	9641983	9642053	+	Target_16338
chr5	9659532	9659693	+	Target_16338
chr5	9660012	9660093	+	Target_16338
chr5	9712283	9712503	+	Target_16338
chr5	9713177	9713330	+	Target_16338
chr5	9713896	9713963	+	Target_16338
chr5	9714191	9714351	+	Target_16338
chr5	9765582	9765805	+	Target_16338
chr5	9883444	9883479	+	Target_16338
chr5	9884034	9884116	+	Target_16338
chr5	9902763	9902865	+	Target_16338
chr5	9903636	9903936	+	Target_16338
chr5	10226437	10227759	+	Target_16338
chr5	10235322	10235373	+	Target_16338
chr5	10236589	10236727	+	Target_16338
chr5	10239178	10239468	+	Target_16338
chr5	10249969	10250014	+	Target_16338
chr5	10250281	10250557	+	Target_16338
chr5	10254256	10254317	+	Target_16338
chr5	10254785	10254950	+	Target_16338
chr5	10256066	10256265	+	Target_16338
chr5	10258222	10258415	+	Target_16338
chr5	10258497	10258647	+	Target_16338
chr5	10260903	10261023	+	Target_16338
chr5	10261671	10261857	+	Target_16338
chr5	10262592	10262730	+	Target_16338
chr5	10263245	10263426	+	Target_16338
chr5	10264767	10266501	+	Target_16338
chr5	10277706	10280744	+	Target_16338
chr5	10282308	10282400	+	Target_16338
chr5	10286465	10286608	+	Target_16338
chr5	10288533	10288641	+	Target_16338
chr5	10290659	10290893	+	Target_16338
chr5	10307736	10308168	+	Target_16338
chr5	10353827	10354029	+	Target_16338
chr5	10377909	10378006	+	Target_16338
chr5	10378870	10378944	+	Target_16338
chr5	10381911	10382055	+	Target_16338
chr5	10387105	10387178	+	Target_16338
chr5	10390443	10390612	+	Target_16338
chr5	10391653	10391843	+	Target_16338
chr5	10394193	10394255	+	Target_16338
chr5	10394864	10394897	+	Target_16338
chr5	10397404	10397456	+	Target_16338
chr5	10400895	10400954	+	Target_16338
chr5	10402170	10402251	+	Target_16338
chr5	10402495	10402564	+	Target_16338
chr5	10402644	10402719	+	Target_16338
chr5	10403518	10403653	+	Target_16338
chr5	10405669	10405789	+	Target_16338
chr5	10407213	10407314	+	Target_16338
chr5	10410250	10410388	+	Target_16338
chr5	10411444	10411649	+	Target_16338
chr5	10414544	10414614	+	Target_16338
chr5	10415599	10415781	+	Target_16338
chr5	10417381	10417516	+	Target_16338
chr5	10423846	10423936	+	Target_16338
chr5	10426501	10426634	+	Target_16338
chr5	10430004	10430140	+	Target_16338
chr5	10433705	10435491	+	Target_16338
chr5	10441973	10442410	+	Target_16338|Target_16338|Target_16338
chr5	10448371	10448495	+	Target_16338|Target_16338
chr5	10450063	10450225	+	Target_16338|Target_16338
chr5	10461295	10461471	+	Target_16338|Target_16338
chr5	10464959	10465138	+	Target_16338|Target_16338
chr5	10564434	10564945	+	Target_16338
chr5	10618444	10618574	+	Target_16338
chr5	10638139	10638280	+	Target_16338
chr5	10649377	10657928	+	Target_16338
chr5	10679341	10681281	+	Target_16338
chr5	10683640	10683683	+	Target_16338
chr5	10748286	10748383	+	Target_16338
chr5	10761125	10761387	+	Target_16338
chr5	10971951	10973825	+	Target_16338
chr5	10981884	10981958	+	Target_16338
chr5	10988222	10988354	+	Target_16338
chr5	10992662	10992789	+	Target_16338
chr5	11018085	11018170	+	Target_16338
chr5	11022880	11023091	+	Target_16338
chr5	11082807	11082958	+	Target_16338
chr5	11098686	11098860	+	Target_16338
chr5	11110969	11111155	+	Target_16338
chr5	11117561	11117679	+	Target_16338
chr5	11159687	11159871	+	Target_16338
chr5	11199559	11199773	+	Target_16338
chr5	11236802	11236935	+	Target_16338
chr5	11346483	11346739	+	Target_16338
chr5	11364807	11365002	+	Target_16338
chr5	11384776	11385341	+	Target_16338
chr5	11397142	11397315	+	Target_16338
chr5	11411647	11411764	+	Target_16338
chr5	11412146	11412181	+	Target_16338
chr5	11565055	11565168	+	Target_16338
chr5	11732247	11732384	+	Target_16338
chr5	11903928	11904110	+	Target_16338
chr5	12574968	12575164	+	Target_16338
chr5	12595808	12595890	+	Target_16338
chr5	12711309	12711411	+	Target_16338
chr5	12805051	12805295	+	Target_16338
chr5	13690436	13692244	+	Target_16338
chr5	13700748	13700980	+	Target_16338
chr5	13701392	13701545	+	Target_16338
chr5	13708231	13708444	+	Target_16338
chr5	13714513	13714729	+	Target_16338
chr5	13716595	13716799	+	Target_16338
chr5	13717423	13717629	+	Target_16338
chr5	13718990	13719210	+	Target_16338
chr5	13721108	13721354	+	Target_16338
chr5	13727615	13727765	+	Target_16338
chr5	13729547	13729669	+	Target_16338
chr5	13735239	13735430	+	Target_16338
chr5	13735926	13736041	+	Target_16338
chr5	13737360	13737604	+	Target_16338
chr5	13751186	13751369	+	Target_16338
chr5	13752242	13752398	+	Target_16338
chr5	13753341	13753658	+	Target_16338
chr5	13754311	13754447	+	Target_16338
chr5	13758954	13759092	+	Target_16338
chr5	13762830	13763010	+	Target_16338
chr5	13766084	13766288	+	Target_16338
chr5	13769068	13769245	+	Target_16338
chr5	13769609	13769724	+	Target_16338
chr5	13770857	13771089	+	Target_16338
chr5	13776547	13776815	+	Target_16338
chr5	13777310	13777464	+	Target_16338
chr5	13780937	13781068	+	Target_16338
chr5	13786287	13786460	+	Target_16338
chr5	13788824	13789023	+	Target_16338
chr5	13792102	13792326	+	Target_16338
chr5	13793623	13793837	+	Target_16338
chr5	13794044	13794167	+	Target_16338
chr5	13807699	13807834	+	Target_16338
chr5	13809152	13809295	+	Target_16338
chr5	13810167	13810369	+	Target_16338
chr5	13811755	13811932	+	Target_16338
chr5	13814713	13814955	+	Target_16338
chr5	13817656	13817803	+	Target_16338
chr5	13820454	13820608	+	Target_16338
chr5	13823371	13823479	+	Target_16338
chr5	13824307	13824442	+	Target_16338
chr5	13829618	13829813	+	Target_16338
chr5	13830134	13830322	+	Target_16338
chr5	13830705	13830884	+	Target_16338
chr5	13839464	13839637	+	Target_16338
chr5	13841014	13841239	+	Target_16338
chr5	13841800	13842013	+	Target_16338
chr5	13844945	13845102	+	Target_16338
chr5	13850760	13850924	+	Target_16338
chr5	13859560	13859714	+	Target_16338
chr5	13862656	13862856	+	Target_16338
chr5	13864505	13864746	+	Target_16338
chr5	13865776	13866015	+	Target_16338
chr5	13866328	13866391	+	Target_16338
chr5	13867882	13868101	+	Target_16338
chr5	13870875	13871111	+	Target_16338
chr5	13871672	13871874	+	Target_16338
chr5	13876792	13876926	+	Target_16338
chr5	13882836	13882924	+	Target_16338
chr5	13883012	13883203	+	Target_16338
chr5	13885097	13885337	+	Target_16338
chr5	13886072	13886238	+	Target_16338
chr5	13891084	13891230	+	Target_16338
chr5	13894758	13894930	+	Target_16338
chr5	13900314	13900521	+	Target_16338
chr5	13901360	13901682	+	Target_16338
chr5	13902161	13902247	+	Target_16338
chr5	13911494	13911602	+	Target_16338
chr5	13913851	13914067	+	Target_16338
chr5	13914628	13914751	+	Target_16338
chr5	13916456	13916564	+	Target_16338
chr5	13917251	13917365	+	Target_16338
chr5	13919284	13919461	+	Target_16338
chr5	13920588	13920726	+	Target_16338
chr5	13922215	13922437	+	Target_16338
chr5	13923388	13923549	+	Target_16338
chr5	13928202	13928287	+	Target_16338
chr5	13931218	13931353	+	Target_16338
chr5	13944490	13944589	+	Target_16338
chr5	14143828	14143991	+	Target_16338
chr5	14270933	14271008	+	Target_16338
chr5	14280430	14280545	+	Target_16338
chr5	14286979	14287172	+	Target_16338
chr5	14290824	14291337	+	Target_16338
chr5	14293120	14293243	+	Target_16338
chr5	14297180	14297372	+	Target_16338
chr5	14304569	14304701	+	Target_16338
chr5	14316621	14316852	+	Target_16338
chr5	14330886	14331009	+	Target_16338
chr5	14336644	14336836	+	Target_16338
chr5	14358286	14358456	+	Target_16338
chr5	14359465	14359640	+	Target_16338
chr5	14363840	14364036	+	Target_16338
chr5	14364758	14364925	+	Target_16338
chr5	14366968	14367088	+	Target_16338
chr5	14368816	14369008	+	Target_16338
chr5	14369482	14369632	+	Target_16338
chr5	14374337	14374452	+	Target_16338
chr5	14378120	14378236	+	Target_16338
chr5	14381238	14381361	+	Target_16338
chr5	14387546	14387741	+	Target_16338
chr5	14387840	14387956	+	Target_16338
chr5	14388721	14388788	+	Target_16338
chr5	14389397	14389507	+	Target_16338
chr5	14390339	14390409	+	Target_16338
chr5	14391009	14391099	+	Target_16338
chr5	14394146	14394239	+	Target_16338
chr5	14397151	14397263	+	Target_16338
chr5	14398988	14399179	+	Target_16338
chr5	14401071	14401173	+	Target_16338
chr5	14405956	14406099	+	Target_16338
chr5	14406681	14406781	+	Target_16338
chr5	14419886	14420130	+	Target_16338
chr5	14461127	14461420	+	Target_16338
chr5	14462863	14463034	+	Target_16338
chr5	14465653	14465749	+	Target_16338
chr5	14471426	14471575	+	Target_16338
chr5	14472700	14472767	+	Target_16338
chr5	14474102	14474206	+	Target_16338
chr5	14477002	14477072	+	Target_16338
chr5	14479369	14479459	+	Target_16338
chr5	14480027	14480120	+	Target_16338
chr5	14481342	14481393	+	Target_16338
chr5	14481649	14481727	+	Target_16338
chr5	14482690	14482882	+	Target_16338
chr5	14485177	14485355	+	Target_16338
chr5	14487572	14488369	+	Target_16338
chr5	14492675	14492923	+	Target_16338
chr5	14496987	14497126	+	Target_16338
chr5	14497955	14497983	+	Target_16338
chr5	14498197	14498360	+	Target_16338
chr5	14498627	14498749	+	Target_16338
chr5	14502687	14502766	+	Target_16338
chr5	14504501	14504702	+	Target_16338
chr5	14507230	14507369	+	Target_16338
chr5	14507988	14509458	+	Target_16338
chr5	14581890	14582067	+	Target_16338
chr5	14601073	14601233	+	Target_16338
chr5	14601321	14601353	+	Target_16338
chr5	14601459	14601551	+	Target_16338
chr5	14602291	14602441	+	Target_16338
chr5	14607438	14607567	+	Target_16338
chr5	14608856	14609126	+	Target_16338
chr5	14610249	14616287	+	Target_16338
chr5	14664782	14665086	+	Target_16338
chr5	14673750	14673827	+	Target_16338
chr5	14678789	14678884	+	Target_16338
chr5	14681572	14681716	+	Target_16338
chr5	14687629	14687755	+	Target_16338
chr5	14690147	14690417	+	Target_16338
chr5	14692962	14699842	+	Target_16338
chr5	14704908	14711419	+	Target_16338
chr5	14712802	14715293	+	Target_16338|Target_16338|Target_16338
chr5	14716530	14716638	+	Target_16338
chr5	14716814	14716944	+	Target_16338
chr5	14741935	14742031	+	Target_16338
chr5	14745978	14746071	+	Target_16338
chr5	14749280	14749415	+	Target_16338
chr5	14751177	14751348	+	Target_16338
chr5	14755969	14756053	+	Target_16338
chr5	14758588	14758707	+	Target_16338
chr5	14769083	14769300	+	Target_16338
chr5	14826037	14826121	+	Target_16338
chr5	14871460	14871887	+	Target_16338
chr5	15500304	15500822	+	Target_16338
chr5	15616091	15616181	+	Target_16338
chr5	15927998	15928610	+	Target_16338
chr5	15936558	15939900	+	Target_16338
chr5	16067473	16067902	+	Target_16338
chr5	16090997	16091190	+	Target_16338
chr5	16177834	16177990	+	Target_16338
chr5	16179147	16179897	+	Target_16338
chr5	16451627	16451893	+	Target_16338
chr5	16453121	16453265	+	Target_16338
chr5	16458625	16458738	+	Target_16338
chr5	16463216	16463379	+	Target_16338
chr5	16463590	16463851	+	Target_16338
chr5	16465149	16465894	+	Target_16338
chr5	16473146	16475343	+	Target_16338|Target_16338
chr5	16477770	16477897	+	Target_16338|Target_16338
chr5	16478142	16478207	+	Target_16338|Target_16338
chr5	16478958	16479096	+	Target_16338|Target_16338
chr5	16481117	16481202	+	Target_16338|Target_16338
chr5	16483454	16483581	+	Target_16338|Target_16338
chr5	16508686	16509107	+	Target_16338
chr5	16565871	16565902	+	Target_16338
chr5	16572104	16572211	+	Target_16338
chr5	16616760	16617167	+	Target_16338
chr5	16662015	16666902	+	Target_16338
chr5	16668385	16668577	+	Target_16338
chr5	16670634	16671087	+	Target_16338
chr5	16671530	16671651	+	Target_16338
chr5	16672797	16672934	+	Target_16338
chr5	16673790	16673998	+	Target_16338
chr5	16674961	16675259	+	Target_16338
chr5	16676139	16676263	+	Target_16338
chr5	16680055	16680213	+	Target_16338
chr5	16681417	16681612	+	Target_16338
chr5	16681979	16682122	+	Target_16338
chr5	16683988	16684044	+	Target_16338
chr5	16685846	16685940	+	Target_16338
chr5	16689932	16690028	+	Target_16338
chr5	16694479	16694723	+	Target_16338
chr5	16699558	16699682	+	Target_16338
chr5	16701071	16701947	+	Target_16338
chr5	16702651	16702697	+	Target_16338
chr5	16703033	16703267	+	Target_16338
chr5	16704687	16704794	+	Target_16338
chr5	16711016	16711131	+	Target_16338
chr5	16711229	16711354	+	Target_16338
chr5	16754936	16755017	+	Target_16338
chr5	16758226	16758335	+	Target_16338
chr5	16761572	16761655	+	Target_16338
chr5	16762153	16762222	+	Target_16338
chr5	16762653	16762746	+	Target_16338
chr5	16763589	16763656	+	Target_16338
chr5	16763763	16763864	+	Target_16338
chr5	16764358	16764505	+	Target_16338
chr5	16766188	16766307	+	Target_16338
chr5	16769182	16769312	+	Target_16338
chr5	16779653	16779757	+	Target_16338
chr5	16780632	16780717	+	Target_16338
chr5	16780836	16780850	+	Target_16338
chr5	16781813	16781938	+	Target_16338
chr5	16783443	16783578	+	Target_16338
chr5	16794754	16794942	+	Target_16338
chr5	16818117	16818276	+	Target_16338
chr5	16877717	16877816	+	Target_16338
chr5	16935896	16936385	+	Target_16338
chr5	17130136	17132009	+	Target_16338
chr5	17162577	17162674	+	Target_16338
chr5	17216185	17217531	+	Target_16338
chr5	17217749	17217919	+	Target_16338
chr5	17275316	17276943	+	Target_16338
chr5	17379014	17380619	+	Target_16338
chr5	17384951	17385549	+	Target_16338
chr5	17387310	17387419	+	Target_16338
chr5	19473154	19473825	+	Target_16338|Target_16338
chr5	19483409	19483661	+	Target_16338|Target_16338
chr5	19503100	19503218	+	Target_16338|Target_16338
chr5	19520765	19520887	+	Target_16338|Target_16338
chr5	19543977	19544114	+	Target_16338|Target_16338
chr5	19571687	19571941	+	Target_16338|Target_16338
chr5	19591165	19591353	+	Target_16338|Target_16338
chr5	19612542	19612710	+	Target_16338|Target_16338
chr5	19721455	19721575	+	Target_16338|Target_16338
chr5	19747050	19747345	+	Target_16338|Target_16338
chr5	19838867	19839351	+	Target_16338|Target_16338
chr5	19981168	19981287	+	Target_16338|Target_16338
chr5	19988194	19988353	+	Target_16338|Target_16338
chr5	21459588	21459693	+	Target_16338|Target_16338|Target_16338
chr5	21459786	21459852	+	Target_16338|Target_16338|Target_16338
chr5	21461891	21461975	+	Target_16338|Target_16338|Target_16338
chr5	21470618	21470771	+	Target_16338
chr5	21471570	21471710	+	Target_16338
chr5	21473465	21474565	+	Target_16338
chr5	21491429	21491617	+	Target_16338
chr5	21495206	21495291	+	Target_16338
chr5	21497130	21497305	+	Target_16338
chr5	21501800	21501935	+	Target_16338
chr5	21585638	21589481	+	Target_16338
chr5	21750972	21752345	+	Target_16338
chr5	21755699	21755951	+	Target_16338
chr5	21760666	21760784	+	Target_16338
chr5	21765086	21765208	+	Target_16338
chr5	21783466	21783603	+	Target_16338
chr5	21802275	21802529	+	Target_16338
chr5	21817053	21817241	+	Target_16338
chr5	21842269	21842437	+	Target_16338
chr5	21854779	21854899	+	Target_16338
chr5	21975199	21975494	+	Target_16338
chr5	22078554	22078971	+	Target_16338
chr5	22142460	22142692	+	Target_16338
chr5	22144182	22144257	+	Target_16338
chr5	22152006	22152105	+	Target_16338
chr5	22152212	22152379	+	Target_16338
chr5	22212606	22212752	+	Target_16338
chr5	22405365	22405460	+	Target_16338
chr5	22505378	22505473	+	Target_16338
chr5	22853166	22853731	+	Target_16338
chr5	23507723	23507821	+	Target_16338
chr5	23509058	23509211	+	Target_16338
chr5	23509578	23509702	+	Target_16338
chr5	23510028	23510136	+	Target_16338
chr5	23517989	23518039	+	Target_16338
chr5	23521131	23521288	+	Target_16338
chr5	23522412	23522514	+	Target_16338
chr5	23522722	23522994	+	Target_16338
chr5	23523399	23523467	+	Target_16338
chr5	23524442	23524636	+	Target_16338
chr5	23526341	23528706	+	Target_16338
chr5	24487208	24488262	+	Target_16338
chr5	24491684	24491936	+	Target_16338
chr5	24492925	24493034	+	Target_16338
chr5	24498506	24498628	+	Target_16338
chr5	24505220	24505357	+	Target_16338
chr5	24509674	24509928	+	Target_16338
chr5	24511435	24511623	+	Target_16338
chr5	24535220	24535388	+	Target_16338
chr5	24535811	24535931	+	Target_16338
chr5	24537488	24537783	+	Target_16338
chr5	24593368	24593722	+	Target_16338
chr5	24644702	24645085	+	Target_16338
chr5	24835388	24837260	+	Target_16338
chr5	24838964	24839047	+	Target_16338
chr5	24840357	24840692	+	Target_16338
chr5	26880708	26881732	+	Target_16338
chr5	26885722	26885974	+	Target_16338
chr5	26886074	26886192	+	Target_16338
chr5	26889944	26890066	+	Target_16338
chr5	26890536	26890673	+	Target_16338
chr5	26902584	26902838	+	Target_16338
chr5	26903745	26903933	+	Target_16338
chr5	26906067	26906235	+	Target_16338
chr5	26906827	26906947	+	Target_16338
chr5	26915737	26916032	+	Target_16338
chr5	26988212	26988489	+	Target_16338
chr5	27038569	27038689	+	Target_16338
chr5	27472398	27472626	+	Target_16338
chr5	27475641	27475802	+	Target_16338
chr5	27477745	27477908	+	Target_16338
chr5	27494341	27494442	+	Target_16338
chr5	27496055	27496508	+	Target_16338
chr5	28926976	28927420	+	Target_16338
chr5	31193761	31193993	+	Target_16338
chr5	31267452	31267808	+	Target_16338
chr5	31294068	31294363	+	Target_16338
chr5	31297395	31297515	+	Target_16338
chr5	31299570	31299738	+	Target_16338
chr5	31302217	31302405	+	Target_16338
chr5	31305280	31305534	+	Target_16338
chr5	31313424	31313561	+	Target_16338
chr5	31316314	31316436	+	Target_16338
chr5	31317481	31317599	+	Target_16338
chr5	31317779	31318031	+	Target_16338
chr5	31322924	31329253	+	Target_16338
chr5	31400601	31401669	+	Target_16338|Target_16338
chr5	31405783	31405830	+	Target_16338|Target_16338
chr5	31406959	31407052	+	Target_16338|Target_16338
chr5	31409162	31409266	+	Target_16338|Target_16338
chr5	31409356	31409439	+	Target_16338|Target_16338
chr5	31410852	31410994	+	Target_16338|Target_16338
chr5	31421378	31421484	+	Target_16338|Target_16338
chr5	31422893	31423051	+	Target_16338|Target_16338
chr5	31424533	31424578	+	Target_16338|Target_16338
chr5	31429581	31429652	+	Target_16338|Target_16338
chr5	31431682	31431785	+	Target_16338|Target_16338
chr5	31435871	31435971	+	Target_16338|Target_16338
chr5	31437345	31437405	+	Target_16338|Target_16338
chr5	31448653	31448714	+	Target_16338|Target_16338
chr5	31449387	31449526	+	Target_16338|Target_16338
chr5	31451639	31451747	+	Target_16338|Target_16338
chr5	31464342	31464450	+	Target_16338|Target_16338
chr5	31466288	31466388	+	Target_16338|Target_16338
chr5	31468045	31468170	+	Target_16338|Target_16338
chr5	31472169	31472339	+	Target_16338|Target_16338
chr5	31483660	31483735	+	Target_16338|Target_16338
chr5	31484987	31485069	+	Target_16338|Target_16338
chr5	31486597	31486669	+	Target_16338|Target_16338
chr5	31493313	31493400	+	Target_16338|Target_16338
chr5	31495392	31495479	+	Target_16338|Target_16338
chr5	31504661	31504742	+	Target_16338|Target_16338
chr5	31508727	31508882	+	Target_16338|Target_16338
chr5	31511141	31511283	+	Target_16338|Target_16338
chr5	31515094	31515326	+	Target_16338|Target_16338
chr5	31515560	31515671	+	Target_16338
chr5	31521229	31521322	+	Target_16338|Target_16338
chr5	31526185	31527019	+	Target_16338|Target_16338
chr5	31529146	31529212	+	Target_16338|Target_16338
chr5	31530904	31531031	+	Target_16338|Target_16338
chr5	31531556	31531632	+	Target_16338
chr5	31532096	31532282	+	Target_16338|Target_16338
chr5	31532372	31532580	+	Target_16338
chr5	31534378	31534524	+	Target_16338
chr5	31535850	31536000	+	Target_16338
chr5	31538366	31538796	+	Target_16338
chr5	31541055	31541118	+	Target_16338
chr5	31541387	31541509	+	Target_16338
chr5	31545752	31545819	+	Target_16338
chr5	31551399	31551539	+	Target_16338
chr5	31552879	31555165	+	Target_16338
chr5	31799030	31799831	+	Target_16338
chr5	31936207	31936265	+	Target_16338
chr5	31983260	31983762	+	Target_16338
chr5	31995681	31995824	+	Target_16338
chr5	32000244	32000377	+	Target_16338
chr5	32010435	32010588	+	Target_16338
chr5	32037336	32037448	+	Target_16338
chr5	32048644	32048790	+	Target_16338
chr5	32052716	32052836	+	Target_16338
chr5	32053874	32053989	+	Target_16338
chr5	32057760	32057834	+	Target_16338
chr5	32057983	32058209	+	Target_16338
chr5	32059344	32059462	+	Target_16338
chr5	32061107	32061240	+	Target_16338
chr5	32069674	32069756	+	Target_16338
chr5	32071489	32071524	+	Target_16338
chr5	32072266	32072423	+	Target_16338
chr5	32073937	32074749	+	Target_16338
chr5	32077567	32077712	+	Target_16338
chr5	32087236	32091281	+	Target_16338
chr5	32093012	32093130	+	Target_16338
chr5	32097384	32097486	+	Target_16338
chr5	32098469	32098740	+	Target_16338
chr5	32101210	32101345	+	Target_16338
chr5	32108074	32111038	+	Target_16338
chr5	32124823	32126742	+	Target_16338
chr5	32135677	32135792	+	Target_16338
chr5	32143854	32143986	+	Target_16338
chr5	32173915	32174425	+	Target_16338
chr5	32227110	32230453	+	Target_16338
chr5	32233878	32234040	+	Target_16338
chr5	32235067	32235235	+	Target_16338
chr5	32239106	32239279	+	Target_16338
chr5	32242162	32242233	+	Target_16338
chr5	32243626	32243705	+	Target_16338
chr5	32248107	32248232	+	Target_16338
chr5	32248877	32248984	+	Target_16338
chr5	32255798	32255874	+	Target_16338
chr5	32263218	32263348	+	Target_16338
chr5	32268806	32268900	+	Target_16338
chr5	32270922	32271053	+	Target_16338
chr5	32271938	32272011	+	Target_16338
chr5	32274085	32274228	+	Target_16338
chr5	32276787	32276848	+	Target_16338
chr5	32312863	32313114	+	Target_16338
chr5	32354455	32356045	+	Target_16338
chr5	32364053	32364151	+	Target_16338
chr5	32364269	32364381	+	Target_16338
chr5	32379220	32379316	+	Target_16338
chr5	32380180	32380278	+	Target_16338
chr5	32385613	32385755	+	Target_16338
chr5	32387654	32387805	+	Target_16338
chr5	32388574	32388780	+	Target_16338
chr5	32390380	32390543	+	Target_16338
chr5	32395264	32395410	+	Target_16338
chr5	32397324	32397444	+	Target_16338
chr5	32400111	32400308	+	Target_16338
chr5	32403210	32403502	+	Target_16338
chr5	32404010	32404202	+	Target_16338
chr5	32406878	32407126	+	Target_16338
chr5	32415073	32415292	+	Target_16338
chr5	32417752	32417897	+	Target_16338
chr5	32419925	32420208	+	Target_16338
chr5	32444334	32444434	+	Target_16338
chr5	32444727	32444844	+	Target_16338
chr5	32585604	32585731	+	Target_16338
chr5	32588617	32588690	+	Target_16338
chr5	32591668	32591791	+	Target_16338
chr5	32599066	32599175	+	Target_16338
chr5	32601110	32604185	+	Target_16338
chr5	32710742	32710889	+	Target_16338
chr5	32711437	32712651	+	Target_16338|Target_16338
chr5	32724803	32724926	+	Target_16338|Target_16338|Target_16338
chr5	32738969	32739136	+	Target_16338|Target_16338|Target_16338
chr5	32774813	32774949	+	Target_16338|Target_16338|Target_16338
chr5	32780827	32780922	+	Target_16338|Target_16338|Target_16338
chr5	32782998	32783134	+	Target_16338|Target_16338|Target_16338
chr5	32784901	32784989	+	Target_16338|Target_16338|Target_16338
chr5	32786339	32791830	+	Target_16338|Target_16338|Target_16338
chr5	32947548	32947927	+	Target_16338
chr5	32949048	32949206	+	Target_16338
chr5	32950221	32950389	+	Target_16338
chr5	32958719	32958803	+	Target_16338
chr5	32961246	32961365	+	Target_16338
chr5	32961473	32962573	+	Target_16338
chr5	33440897	33441249	+	Target_16338
chr5	33445429	33445510	+	Target_16338
chr5	33448646	33448837	+	Target_16338
chr5	33453393	33453517	+	Target_16338
chr5	33455049	33455171	+	Target_16338
chr5	33455691	33455809	+	Target_16338
chr5	33456106	33456171	+	Target_16338
chr5	33456253	33456332	+	Target_16338
chr5	33457361	33457508	+	Target_16338
chr5	33458670	33458769	+	Target_16338
chr5	33459799	33459966	+	Target_16338
chr5	33461006	33461169	+	Target_16338
chr5	33461262	33461400	+	Target_16338
chr5	33461771	33461849	+	Target_16338
chr5	33462010	33462111	+	Target_16338
chr5	33462203	33462308	+	Target_16338
chr5	33463857	33463930	+	Target_16338
chr5	33466975	33467090	+	Target_16338
chr5	33467664	33468196	+	Target_16338
chr5	33527286	33527471	+	Target_16338
chr5	33534937	33535097	+	Target_16338
chr5	33546163	33546307	+	Target_16338
chr5	33549311	33549488	+	Target_16338
chr5	33561131	33561284	+	Target_16338
chr5	33576158	33577265	+	Target_16338
chr5	33588703	33588914	+	Target_16338
chr5	33596038	33596165	+	Target_16338
chr5	33614342	33614481	+	Target_16338
chr5	33615932	33616177	+	Target_16338
chr5	33624335	33624456	+	Target_16338
chr5	33630884	33631018	+	Target_16338
chr5	33637681	33637851	+	Target_16338
chr5	33641914	33642060	+	Target_16338
chr5	33643482	33643575	+	Target_16338
chr5	33648926	33649071	+	Target_16338
chr5	33649658	33649802	+	Target_16338
chr5	33658288	33658438	+	Target_16338
chr5	33662020	33662145	+	Target_16338
chr5	33683122	33683206	+	Target_16338
chr5	33683963	33684160	+	Target_16338
chr5	33751508	33751653	+	Target_16338
chr5	33881223	33881585	+	Target_16338
chr5	33891834	33892124	+	Target_16338
chr5	33936490	33939023	+	Target_16338
chr5	33944720	33944977	+	Target_16338
chr5	33945971	33947479	+	Target_16338|Target_16338
chr5	33951658	33951782	+	Target_16338|Target_16338
chr5	33954465	33954609	+	Target_16338|Target_16338
chr5	33963795	33964121	+	Target_16338|Target_16338
chr5	33982340	33982517	+	Target_16338|Target_16338
chr5	33984303	33984780	+	Target_16338|Target_16338
chr5	33987090	33989607	+	Target_16338|Target_16338|Target_16338|Target_16338|Target_16338
chr5	33998745	33998932	+	Target_16338|Target_16338|Target_16338|Target_16338
chr5	34004678	34004839	+	Target_16338|Target_16338
chr5	34005860	34006004	+	Target_16338|Target_16338|Target_16338|Target_16338
chr5	34007877	34008220	+	Target_16338|Target_16338|Target_16338
chr5	34017962	34020847	+	Target_16338|Target_16338|Target_16338
chr5	34024013	34024113	+	Target_16338|Target_16338|Target_16338
chr5	34028858	34028988	+	Target_16338|Target_16338|Target_16338
chr5	34033408	34033563	+	Target_16338|Target_16338|Target_16338
chr5	34035751	34035863	+	Target_16338|Target_16338|Target_16338
chr5	34042927	34043371	+	Target_16338|Target_16338
chr5	34124522	34124633	+	Target_16338
chr5	34656432	34656580	+	Target_16338|Target_16338
chr5	34656595	34656801	+	Target_16338
chr5	34684611	34684880	+	Target_16338|Target_16338
chr5	34685136	34685186	+	Target_16338|Target_16338
chr5	34686976	34687060	+	Target_16338|Target_16338|Target_16338|Target_16338|Target_16338
chr5	34687663	34687827	+	Target_16338
chr5	34688172	34688353	+	Target_16338
chr5	34757572	34757703	+	Target_16338|Target_16338|Target_16338|Target_16338|Target_16338|Target_16338
chr5	34796043	34796132	+	Target_16338|Target_16338|Target_16338|Target_16338|Target_16338|Target_16338
chr5	34803816	34803881	+	Target_16338|Target_16338|Target_16338|Target_16338|Target_16338|Target_16338
chr5	34807904	34807962	+	Target_16338|Target_16338|Target_16338|Target_16338|Target_16338|Target_16338
chr5	34808688	34808759	+	Target_16338|Target_16338|Target_16338|Target_16338|Target_16338|Target_16338
chr5	34811116	34811223	+	Target_16338|Target_16338|Target_16338|Target_16338|Target_16338|Target_16338
chr5	34811871	34812050	+	Target_16338|Target_16338|Target_16338|Target_16338|Target_16338|Target_16338
chr5	34812284	34812313	+	Target_16338|Target_16338|Target_16338|Target_16338|Target_16338|Target_16338
chr5	34813678	34813765	+	Target_16338|Target_16338|Target_16338|Target_16338|Target_16338
chr5	34814687	34814774	+	Target_16338|Target_16338|Target_16338|Target_16338|Target_16338|Target_16338
chr5	34818901	34818956	+	Target_16338|Target_16338|Target_16338|Target_16338|Target_16338|Target_16338
chr5	34821836	34821955	+	Target_16338|Target_16338|Target_16338|Target_16338|Target_16338|Target_16338
chr5	34823060	34824596	+	Target_16338|Target_16338|Target_16338|Target_16338|Target_16338|Target_16338
chr5	34826434	34826584	+	Target_16338|Target_16338|Target_16338|Target_16338|Target_16338|Target_16338
chr5	34829836	34829902	+	Target_16338|Target_16338|Target_16338|Target_16338|Target_16338|Target_16338
chr5	34830792	34832717	+	Target_16338|Target_16338|Target_16338|Target_16338|Target_16338|Target_16338
chr5	34839268	34839364	+	Target_16338
chr5	34840769	34840844	+	Target_16338
chr5	34845591	34845778	+	Target_16338
chr5	34850289	34850413	+	Target_16338
chr5	34863002	34863159	+	Target_16338
chr5	34864541	34864667	+	Target_16338
chr5	34866996	34867174	+	Target_16338
chr5	34869009	34869118	+	Target_16338
chr5	34880285	34880413	+	Target_16338
chr5	34896874	34896980	+	Target_16338
chr5	34899494	34899564	+	Target_16338
chr5	34905365	34909053	+	Target_16338|Target_16338
chr5	34909362	34909461	+	Target_16338|Target_16338
chr5	34911658	34911917	+	Target_16338|Target_16338
chr5	34913574	34913683	+	Target_16338
chr5	34914799	34915066	+	Target_16338|Target_16338
chr5	34915520	34915780	+	Target_16338|Target_16338
chr5	34915819	34916002	+	Target_16338
chr5	34918468	34918580	+	Target_16338
chr5	34919944	34919988	+	Target_16338
chr5	34922321	34922392	+	Target_16338
chr5	34922643	34922693	+	Target_16338
chr5	34922799	34922873	+	Target_16338
chr5	34923105	34923156	+	Target_16338
chr5	34923237	34923339	+	Target_16338
chr5	34924951	34925080	+	Target_16338
chr5	34925330	34925787	+	Target_16338
chr5	34929697	34930021	+	Target_16338|Target_16338
chr5	34933919	34934013	+	Target_16338|Target_16338
chr5	34935814	34935938	+	Target_16338|Target_16338
chr5	34936248	34936371	+	Target_16338|Target_16338
chr5	34937430	34937735	+	Target_16338|Target_16338
chr5	34938962	34939114	+	Target_16338|Target_16338
chr5	34941200	34941288	+	Target_16338|Target_16338
chr5	34944971	34945130	+	Target_16338|Target_16338
chr5	34945865	34945908	+	Target_16338|Target_16338
chr5	34949647	34949782	+	Target_16338
chr5	34950274	34950447	+	Target_16338|Target_16338
chr5	34954030	34954106	+	Target_16338|Target_16338
chr5	34954657	34959069	+	Target_16338|Target_16338
chr5	34998205	34998931	+	Target_16338
chr5	35003867	35003966	+	Target_16338
chr5	35010104	35010254	+	Target_16338
chr5	35013058	35013150	+	Target_16338
chr5	35014091	35014224	+	Target_16338
chr5	35025867	35025960	+	Target_16338
chr5	35026514	35026615	+	Target_16338
chr5	35032836	35032930	+	Target_16338
chr5	35033564	35033658	+	Target_16338
chr5	35035326	35035421	+	Target_16338
chr5	35037046	35037170	+	Target_16338
chr5	35039428	35039613	+	Target_16338
chr5	35040679	35040768	+	Target_16338
chr5	35047909	35048240	+	Target_16338
chr5	35048860	35049513	+	Target_16338|Target_16338|Target_16338|Target_16338
chr5	35055801	35066204	+	Target_16338|Target_16338|Target_16338|Target_16338|Target_16338
chr5	35068317	35068387	+	Target_16338|Target_16338|Target_16338|Target_16338|Target_16338|Target_16338
chr5	35068880	35068980	+	Target_16338|Target_16338|Target_16338|Target_16338|Target_16338|Target_16338
chr5	35070225	35070367	+	Target_16338|Target_16338|Target_16338|Target_16338|Target_16338|Target_16338|Target_16338
chr5	35072676	35072846	+	Target_16338|Target_16338|Target_16338|Target_16338|Target_16338|Target_16338|Target_16338
chr5	35084571	35084741	+	Target_16338|Target_16338|Target_16338|Target_16338|Target_16338|Target_16338
chr5	35086309	35086442	+	Target_16338|Target_16338|Target_16338|Target_16338|Target_16338
chr5	35089652	35089765	+	Target_16338|Target_16338|Target_16338|Target_16338|Target_16338|Target_16338|Target_16338
chr5	35118162	35118224	+	Target_16338|Target_16338|Target_16338|Target_16338|Target_16338|Target_16338|Target_16338
chr5	35230369	35230823	+	Target_16338
chr5	35617988	35618157	+	Target_16338|Target_16338
chr5	35628561	35628664	+	Target_16338|Target_16338
chr5	35641532	35641785	+	Target_16338|Target_16338
chr5	35644456	35644627	+	Target_16338|Target_16338
chr5	35646768	35646909	+	Target_16338|Target_16338
chr5	35649462	35649527	+	Target_16338|Target_16338
chr5	35654641	35654828	+	Target_16338|Target_16338
chr5	35659120	35659309	+	Target_16338|Target_16338
chr5	35667173	35667361	+	Target_16338|Target_16338
chr5	35670160	35671676	+	Target_16338|Target_16338
chr5	35691138	35691358	+	Target_16338
chr5	35692671	35692826	+	Target_16338
chr5	35694389	35694465	+	Target_16338
chr5	35695836	35695898	+	Target_16338
chr5	35697791	35697895	+	Target_16338
chr5	35700597	35700854	+	Target_16338
chr5	35704655	35704764	+	Target_16338
chr5	35705752	35705910	+	Target_16338
chr5	35709049	35709223	+	Target_16338
chr5	35712913	35712988	+	Target_16338
chr5	35727776	35727925	+	Target_16338
chr5	35740020	35740148	+	Target_16338
chr5	35740230	35740369	+	Target_16338
chr5	35753725	35753863	+	Target_16338
chr5	35759669	35759821	+	Target_16338
chr5	35763623	35763804	+	Target_16338
chr5	35771710	35771858	+	Target_16338
chr5	35773994	35774123	+	Target_16338
chr5	35776358	35776497	+	Target_16338
chr5	35779218	35779448	+	Target_16338
chr5	35792441	35792548	+	Target_16338
chr5	35793260	35793443	+	Target_16338
chr5	35795804	35795897	+	Target_16338
chr5	35800069	35800249	+	Target_16338
chr5	35806808	35807054	+	Target_16338
chr5	35807232	35807355	+	Target_16338
chr5	35814565	35814713	+	Target_16338
chr5	35856990	35857161	+	Target_16338
chr5	35860953	35861092	+	Target_16338
chr5	35867407	35867565	+	Target_16338
chr5	35871157	35871315	+	Target_16338
chr5	35873581	35873750	+	Target_16338
chr5	35874550	35874644	+	Target_16338
chr5	35875613	35875689	+	Target_16338
chr5	35876084	35876923	+	Target_16338
chr5	35904397	35904748	+	Target_16338|Target_16338
chr5	35909967	35910177	+	Target_16338|Target_16338
chr5	35910467	35910645	+	Target_16338|Target_16338
chr5	35921085	35921222	+	Target_16338|Target_16338
chr5	35938642	35938737	+	Target_16338
chr5	35938754	35938881	+	Target_16338
chr5	35953190	35954580	+	Target_16338
chr5	35955746	35955966	+	Target_16338
chr5	35957289	35957521	+	Target_16338
chr5	35960857	35963053	+	Target_16338
chr5	35965487	35966019	+	Target_16338|Target_16338
chr5	35968120	35968235	+	Target_16338|Target_16338
chr5	35988551	35988653	+	Target_16338|Target_16338
chr5	35991248	35991535	+	Target_16338
chr5	35997340	35997431	+	Target_16338
chr5	36001069	36001130	+	Target_16338
chr5	36035118	36036076	+	Target_16338|Target_16338|Target_16338
chr5	36037898	36038118	+	Target_16338|Target_16338|Target_16338
chr5	36039578	36039810	+	Target_16338|Target_16338|Target_16338
chr5	36048990	36049522	+	Target_16338|Target_16338
chr5	36051971	36052086	+	Target_16338|Target_16338|Target_16338
chr5	36064350	36064452	+	Target_16338|Target_16338
chr5	36066797	36067023	+	Target_16338|Target_16338|Target_16338
chr5	36103413	36104208	+	Target_16338
chr5	36105169	36105299	+	Target_16338
chr5	36108635	36108741	+	Target_16338
chr5	36110046	36110093	+	Target_16338
chr5	36111256	36111360	+	Target_16338
chr5	36114525	36114623	+	Target_16338
chr5	36115116	36115222	+	Target_16338
chr5	36116561	36116695	+	Target_16338
chr5	36117836	36118018	+	Target_16338
chr5	36122381	36122565	+	Target_16338
chr5	36122949	36123063	+	Target_16338
chr5	36124292	36124367	+	Target_16338
chr5	36136410	36136621	+	Target_16338
chr5	36137375	36137543	+	Target_16338
chr5	36141208	36141304	+	Target_16338
chr5	36142603	36142701	+	Target_16338
chr5	36143277	36143508	+	Target_16338
chr5	36147993	36148090	+	Target_16338
chr5	36151657	36152015	+	Target_16338
chr5	36152144	36152372	+	Target_16338|Target_16338|Target_16338
chr5	36152872	36153144	+	Target_16338|Target_16338|Target_16338
chr5	36163746	36163858	+	Target_16338|Target_16338
chr5	36166620	36166764	+	Target_16338|Target_16338|Target_16338
chr5	36168414	36168549	+	Target_16338|Target_16338
chr5	36170445	36170544	+	Target_16338|Target_16338|Target_16338
chr5	36171704	36171835	+	Target_16338|Target_16338|Target_16338
chr5	36177066	36177118	+	Target_16338|Target_16338|Target_16338
chr5	36177286	36177394	+	Target_16338|Target_16338|Target_16338
chr5	36181919	36184142	+	Target_16338|Target_16338|Target_16338
chr5	36192693	36195384	+	Target_16338|Target_16338
chr5	36197642	36197766	+	Target_16338|Target_16338
chr5	36200328	36200382	+	Target_16338|Target_16338
chr5	36201207	36201263	+	Target_16338|Target_16338
chr5	36207271	36207367	+	Target_16338|Target_16338
chr5	36211945	36212024	+	Target_16338|Target_16338
chr5	36217849	36217986	+	Target_16338|Target_16338
chr5	36219697	36219781	+	Target_16338|Target_16338
chr5	36225643	36225725	+	Target_16338|Target_16338
chr5	36226576	36226665	+	Target_16338|Target_16338
chr5	36227578	36227667	+	Target_16338|Target_16338
chr5	36241600	36241900	+	Target_16338
chr5	36242197	36242258	+	Target_16338
chr5	36249103	36249799	+	Target_16338|Target_16338
chr5	36251414	36251601	+	Target_16338|Target_16338
chr5	36253748	36253891	+	Target_16338|Target_16338
chr5	36255571	36255692	+	Target_16338|Target_16338
chr5	36257042	36257173	+	Target_16338|Target_16338
chr5	36257555	36257658	+	Target_16338|Target_16338
chr5	36260881	36260966	+	Target_16338|Target_16338
chr5	36262040	36262144	+	Target_16338|Target_16338
chr5	36265060	36265200	+	Target_16338|Target_16338
chr5	36265550	36265622	+	Target_16338|Target_16338
chr5	36268294	36268369	+	Target_16338
chr5	36269491	36269569	+	Target_16338|Target_16338
chr5	36270052	36270092	+	Target_16338|Target_16338
chr5	36271354	36271413	+	Target_16338|Target_16338
chr5	36301427	36302011	+	Target_16338|Target_16338
chr5	36606456	36606837	+	Target_16338|Target_16338
chr5	36608430	36609399	+	Target_16338|Target_16338|Target_16338
chr5	36629551	36629689	+	Target_16338|Target_16338
chr5	36671130	36671335	+	Target_16338|Target_16338
chr5	36674150	36674193	+	Target_16338|Target_16338
chr5	36676993	36677286	+	Target_16338|Target_16338
chr5	36679728	36679962	+	Target_16338|Target_16338
chr5	36680496	36680691	+	Target_16338|Target_16338
chr5	36683965	36684100	+	Target_16338
chr5	36686166	36688436	+	Target_16338|Target_16338
chr5	36871462	36876796	+	Target_16338
chr5	36876860	36877280	+	Target_16338|Target_16338
chr5	36953719	36953862	+	Target_16338|Target_16338
chr5	36955573	36955739	+	Target_16338|Target_16338
chr5	36958205	36958333	+	Target_16338|Target_16338
chr5	36961585	36961685	+	Target_16338|Target_16338
chr5	36962224	36962376	+	Target_16338|Target_16338
chr5	36970977	36971138	+	Target_16338|Target_16338
chr5	36972046	36972143	+	Target_16338|Target_16338
chr5	36975877	36976504	+	Target_16338|Target_16338
chr5	36984777	36986403	+	Target_16338|Target_16338
chr5	36995723	36995906	+	Target_16338|Target_16338
chr5	37000474	37000672	+	Target_16338|Target_16338
chr5	37000918	37000990	+	Target_16338|Target_16338
chr5	37001090	37001180	+	Target_16338|Target_16338
chr5	37002763	37002867	+	Target_16338|Target_16338
chr5	37003362	37003449	+	Target_16338|Target_16338
chr5	37006458	37006690	+	Target_16338|Target_16338
chr5	37007424	37007576	+	Target_16338|Target_16338
chr5	37008109	37008190	+	Target_16338|Target_16338
chr5	37008724	37008825	+	Target_16338|Target_16338
chr5	37010188	37010327	+	Target_16338|Target_16338
chr5	37014784	37014867	+	Target_16338|Target_16338
chr5	37016139	37016272	+	Target_16338|Target_16338
chr5	37017120	37017264	+	Target_16338|Target_16338
chr5	37019412	37019502	+	Target_16338|Target_16338
chr5	37020560	37020775	+	Target_16338|Target_16338
chr5	37020876	37020979	+	Target_16338|Target_16338
chr5	37022152	37022251	+	Target_16338|Target_16338
chr5	37022345	37022492	+	Target_16338|Target_16338
chr5	37024686	37024821	+	Target_16338|Target_16338
chr5	37026330	37026429	+	Target_16338|Target_16338
chr5	37027460	37027514	+	Target_16338|Target_16338
chr5	37036480	37036589	+	Target_16338|Target_16338
chr5	37038703	37038840	+	Target_16338|Target_16338
chr5	37044448	37044589	+	Target_16338|Target_16338
chr5	37044737	37044831	+	Target_16338|Target_16338
chr5	37045544	37045699	+	Target_16338|Target_16338
chr5	37046210	37046301	+	Target_16338|Target_16338
chr5	37048603	37048777	+	Target_16338|Target_16338
chr5	37049212	37049403	+	Target_16338|Target_16338
chr5	37051880	37051988	+	Target_16338|Target_16338
chr5	37052467	37052668	+	Target_16338|Target_16338
chr5	37057287	37057434	+	Target_16338|Target_16338
chr5	37058992	37059267	+	Target_16338|Target_16338
chr5	37060945	37061120	+	Target_16338|Target_16338
chr5	37063891	37065921	+	Target_16338|Target_16338|Target_16338
chr5	37106329	37107880	+	Target_16338
chr5	37108394	37108573	+	Target_16338
chr5	37115061	37115151	+	Target_16338
chr5	37120317	37120442	+	Target_16338
chr5	37121718	37121886	+	Target_16338
chr5	37122531	37122590	+	Target_16338
chr5	37125345	37125511	+	Target_16338
chr5	37138821	37138950	+	Target_16338
chr5	37139441	37139472	+	Target_16338
chr5	37142411	37142582	+	Target_16338
chr5	37148282	37148370	+	Target_16338
chr5	37153841	37154095	+	Target_16338
chr5	37157771	37157916	+	Target_16338
chr5	37158325	37158447	+	Target_16338
chr5	37162566	37162668	+	Target_16338
chr5	37164374	37164429	+	Target_16338
chr5	37165640	37165773	+	Target_16338
chr5	37167148	37167315	+	Target_16338
chr5	37168892	37169663	+	Target_16338
chr5	37170142	37170433	+	Target_16338
chr5	37173856	37174049	+	Target_16338
chr5	37176010	37176088	+	Target_16338
chr5	37177722	37177802	+	Target_16338
chr5	37179462	37179545	+	Target_16338
chr5	37180118	37180285	+	Target_16338
chr5	37180958	37181107	+	Target_16338
chr5	37182861	37183801	+	Target_16338
chr5	37184889	37185181	+	Target_16338
chr5	37186387	37186496	+	Target_16338
chr5	37187515	37187674	+	Target_16338
chr5	37187834	37187944	+	Target_16338
chr5	37195959	37196098	+	Target_16338
chr5	37198803	37198968	+	Target_16338
chr5	37201692	37201910	+	Target_16338
chr5	37205416	37205556	+	Target_16338
chr5	37206298	37206527	+	Target_16338
chr5	37213660	37213834	+	Target_16338
chr5	37221425	37221590	+	Target_16338
chr5	37224354	37224435	+	Target_16338
chr5	37224633	37224842	+	Target_16338
chr5	37226405	37227175	+	Target_16338
chr5	37227344	37227494	+	Target_16338
chr5	37227669	37227919	+	Target_16338
chr5	37230968	37231151	+	Target_16338
chr5	37238958	37239062	+	Target_16338
chr5	37239814	37239971	+	Target_16338
chr5	37243114	37243221	+	Target_16338
chr5	37244476	37244709	+	Target_16338
chr5	37245580	37245700	+	Target_16338
chr5	37245811	37245947	+	Target_16338
chr5	37247719	37247847	+	Target_16338
chr5	37249346	37249530	+	Target_16338
chr5	37291940	37292140	+	Target_16338|Target_16338
chr5	37292980	37293087	+	Target_16338|Target_16338
chr5	37294430	37294567	+	Target_16338|Target_16338
chr5	37298969	37299080	+	Target_16338|Target_16338
chr5	37299549	37299670	+	Target_16338|Target_16338
chr5	37301538	37301652	+	Target_16338|Target_16338
chr5	37302880	37303010	+	Target_16338|Target_16338
chr5	37303361	37303516	+	Target_16338|Target_16338
chr5	37304840	37304945	+	Target_16338|Target_16338
chr5	37305158	37305312	+	Target_16338|Target_16338
chr5	37307398	37307534	+	Target_16338|Target_16338
chr5	37309230	37309369	+	Target_16338|Target_16338
chr5	37310653	37310845	+	Target_16338|Target_16338
chr5	37314299	37314430	+	Target_16338|Target_16338
chr5	37318089	37318187	+	Target_16338|Target_16338
chr5	37324093	37324209	+	Target_16338|Target_16338
chr5	37326002	37326069	+	Target_16338|Target_16338
chr5	37327730	37327878	+	Target_16338|Target_16338
chr5	37328459	37328522	+	Target_16338|Target_16338
chr5	37329291	37329380	+	Target_16338|Target_16338
chr5	37330139	37330234	+	Target_16338|Target_16338
chr5	37331786	37331897	+	Target_16338|Target_16338
chr5	37333564	37333735	+	Target_16338|Target_16338
chr5	37337919	37338020	+	Target_16338|Target_16338
chr5	37341191	37341344	+	Target_16338|Target_16338
chr5	37342650	37342748	+	Target_16338|Target_16338
chr5	37348606	37348698	+	Target_16338|Target_16338
chr5	37349273	37349347	+	Target_16338|Target_16338
chr5	37350261	37350367	+	Target_16338|Target_16338
chr5	37351291	37351458	+	Target_16338|Target_16338
chr5	37352838	37352931	+	Target_16338|Target_16338
chr5	37358182	37358253	+	Target_16338|Target_16338
chr5	37363989	37364086	+	Target_16338|Target_16338
chr5	37364348	37364486	+	Target_16338|Target_16338
chr5	37370767	37370887	+	Target_16338
chr5	37370922	37371197	+	Target_16338
chr5	37379411	37379494	+	Target_16338
chr5	37379590	37379656	+	Target_16338
chr5	37381703	37381787	+	Target_16338
chr5	37392101	37392222	+	Target_16338
chr5	37396476	37396672	+	Target_16338
chr5	37438023	37438083	+	Target_16338
chr5	37443340	37443474	+	Target_16338
chr5	37479935	37480089	+	Target_16338
chr5	37516615	37516692	+	Target_16338
chr5	37605165	37605340	+	Target_16338
chr5	37697756	37697856	+	Target_16338
chr5	37701159	37701244	+	Target_16338
chr5	37703050	37703189	+	Target_16338
chr5	37721216	37721317	+	Target_16338
chr5	37722956	37723036	+	Target_16338
chr5	37725035	37725152	+	Target_16338
chr5	37726984	37727147	+	Target_16338
chr5	37752587	37752774	+	Target_16338
chr5	37812778	37816237	+	Target_16338|Target_16338|Target_16338|Target_16338
chr5	37834747	37834924	+	Target_16338|Target_16338|Target_16338|Target_16338
chr5	37835496	37835593	+	Target_16338
chr5	37835735	37835929	+	Target_16338|Target_16338
chr5	37839608	37839782	+	Target_16338
chr5	38258510	38258953	+	Target_16338|Target_16338
chr5	38282370	38282703	+	Target_16338
chr5	38284024	38284205	+	Target_16338
chr5	38285790	38286463	+	Target_16338
chr5	38290701	38291088	+	Target_16338
chr5	38337621	38337731	+	Target_16338|Target_16338
chr5	38338799	38338883	+	Target_16338|Target_16338
chr5	38350602	38350720	+	Target_16338|Target_16338
chr5	38352297	38352433	+	Target_16338|Target_16338
chr5	38370397	38370564	+	Target_16338|Target_16338
chr5	38403633	38403993	+	Target_16338
chr5	38406227	38406343	+	Target_16338|Target_16338|Target_16338
chr5	38406929	38407248	+	Target_16338|Target_16338|Target_16338
chr5	38407906	38408007	+	Target_16338|Target_16338|Target_16338
chr5	38409105	38409206	+	Target_16338|Target_16338|Target_16338
chr5	38412605	38412750	+	Target_16338|Target_16338|Target_16338
chr5	38418167	38418357	+	Target_16338|Target_16338|Target_16338
chr5	38425068	38425194	+	Target_16338|Target_16338|Target_16338
chr5	38427110	38427354	+	Target_16338|Target_16338|Target_16338
chr5	38431278	38431390	+	Target_16338|Target_16338|Target_16338
chr5	38435238	38435355	+	Target_16338|Target_16338|Target_16338
chr5	38438376	38438557	+	Target_16338|Target_16338|Target_16338
chr5	38445577	38445804	+	Target_16338|Target_16338
chr5	38448402	38448481	+	Target_16338|Target_16338|Target_16338|Target_16338
chr5	38451416	38451560	+	Target_16338|Target_16338|Target_16338|Target_16338
chr5	38458412	38458496	+	Target_16338|Target_16338|Target_16338|Target_16338
chr5	38463009	38463113	+	Target_16338|Target_16338|Target_16338|Target_16338
chr5	38463933	38465582	+	Target_16338|Target_16338|Target_16338|Target_16338
chr5	38475064	38482320	+	Target_16338|Target_16338
chr5	38482690	38482769	+	Target_16338|Target_16338
chr5	38484876	38484970	+	Target_16338|Target_16338
chr5	38485920	38486082	+	Target_16338|Target_16338
chr5	38489179	38489347	+	Target_16338|Target_16338
chr5	38490291	38490393	+	Target_16338|Target_16338
chr5	38493707	38493887	+	Target_16338|Target_16338
chr5	38496483	38496697	+	Target_16338|Target_16338
chr5	38499614	38499685	+	Target_16338|Target_16338
chr5	38502738	38502901	+	Target_16338|Target_16338
chr5	38504077	38504223	+	Target_16338|Target_16338
chr5	38506006	38506176	+	Target_16338|Target_16338
chr5	38506604	38506734	+	Target_16338|Target_16338
chr5	38510565	38510820	+	Target_16338|Target_16338
chr5	38511891	38512066	+	Target_16338|Target_16338
chr5	38523520	38523684	+	Target_16338|Target_16338
chr5	38527256	38527396	+	Target_16338|Target_16338
chr5	38528827	38528942	+	Target_16338|Target_16338
chr5	38530607	38530768	+	Target_16338|Target_16338
chr5	38556435	38556748	+	Target_16338
chr5	38557603	38557663	+	Target_16338
chr5	38595362	38595507	+	Target_16338
chr5	38845959	38846489	+	Target_16338|Target_16338
chr5	38869133	38869219	+	Target_16338|Target_16338
chr5	38876302	38876475	+	Target_16338|Target_16338
chr5	38881694	38881866	+	Target_16338|Target_16338
chr5	38883928	38884213	+	Target_16338|Target_16338
chr5	38885450	38885586	+	Target_16338|Target_16338
chr5	38886140	38886759	+	Target_16338|Target_16338
chr5	38903983	38904126	+	Target_16338
chr5	38904454	38904605	+	Target_16338
chr5	38917647	38917724	+	Target_16338
chr5	38918941	38919164	+	Target_16338
chr5	38921716	38921896	+	Target_16338
chr5	38923251	38923356	+	Target_16338
chr5	38924523	38924697	+	Target_16338
chr5	38925305	38925473	+	Target_16338
chr5	38931984	38932066	+	Target_16338
chr5	38932564	38932637	+	Target_16338
chr5	38932973	38935743	+	Target_16338
chr5	38938021	38942480	+	Target_16338
chr5	38942934	38943073	+	Target_16338
chr5	38944547	38944671	+	Target_16338
chr5	38945014	38945170	+	Target_16338
chr5	38945592	38945826	+	Target_16338
chr5	38946569	38946654	+	Target_16338
chr5	38947365	38947543	+	Target_16338
chr5	38949813	38950822	+	Target_16338
chr5	38952297	38952527	+	Target_16338
chr5	38953086	38953193	+	Target_16338
chr5	38953562	38953655	+	Target_16338
chr5	38954875	38954963	+	Target_16338
chr5	38955696	38955806	+	Target_16338
chr5	38957753	38957832	+	Target_16338
chr5	38958544	38958621	+	Target_16338
chr5	38958768	38958933	+	Target_16338
chr5	38959296	38959423	+	Target_16338
chr5	38959880	38960080	+	Target_16338
chr5	38960499	38960635	+	Target_16338
chr5	38962416	38962463	+	Target_16338
chr5	38962586	38962688	+	Target_16338
chr5	38962977	38963143	+	Target_16338
chr5	38964893	38964994	+	Target_16338
chr5	38966742	38966823	+	Target_16338
chr5	38967262	38967329	+	Target_16338
chr5	38967438	38967529	+	Target_16338
chr5	38968044	38968132	+	Target_16338
chr5	38971978	38972061	+	Target_16338
chr5	38975638	38975706	+	Target_16338
chr5	38978684	38978752	+	Target_16338
chr5	38981968	38982138	+	Target_16338
chr5	38991050	38991177	+	Target_16338
chr5	38996920	38996984	+	Target_16338
chr5	39002636	39002768	+	Target_16338
chr5	39003659	39003724	+	Target_16338
chr5	39021140	39021238	+	Target_16338
chr5	39074212	39074260	+	Target_16338
chr5	39074430	39074501	+	Target_16338
chr5	39105353	39107567	+	Target_16338|Target_16338|Target_16338
chr5	39108332	39108364	+	Target_16338|Target_16338|Target_16338
chr5	39110457	39110491	+	Target_16338|Target_16338|Target_16338
chr5	39118975	39119138	+	Target_16338|Target_16338|Target_16338
chr5	39119636	39119736	+	Target_16338|Target_16338|Target_16338
chr5	39122437	39122504	+	Target_16338|Target_16338|Target_16338
chr5	39124354	39124380	+	Target_16338|Target_16338|Target_16338
chr5	39126099	39126237	+	Target_16338|Target_16338
chr5	39127842	39127909	+	Target_16338|Target_16338|Target_16338
chr5	39130691	39130714	+	Target_16338|Target_16338|Target_16338
chr5	39134309	39134451	+	Target_16338|Target_16338|Target_16338
chr5	39134956	39135116	+	Target_16338|Target_16338|Target_16338
chr5	39137701	39137822	+	Target_16338|Target_16338|Target_16338
chr5	39138758	39138793	+	Target_16338|Target_16338|Target_16338
chr5	39139334	39139354	+	Target_16338|Target_16338|Target_16338
chr5	39141196	39141243	+	Target_16338|Target_16338|Target_16338
chr5	39153549	39153706	+	Target_16338|Target_16338|Target_16338
chr5	39201927	39203089	+	Target_16338|Target_16338|Target_16338
chr5	39219544	39219680	+	Target_16338|Target_16338
chr5	39270670	39270759	+	Target_16338
chr5	39284377	39285335	+	Target_16338
chr5	39288824	39289053	+	Target_16338
chr5	39306718	39306894	+	Target_16338
chr5	39308331	39308460	+	Target_16338
chr5	39311238	39311479	+	Target_16338
chr5	39315876	39316131	+	Target_16338
chr5	39331777	39331916	+	Target_16338
chr5	39341247	39341395	+	Target_16338
chr5	39341657	39341802	+	Target_16338
chr5	39342192	39342298	+	Target_16338
chr5	39364489	39364655	+	Target_16338
chr5	39371775	39373527	+	Target_16338|Target_16338
chr5	39375115	39375186	+	Target_16338|Target_16338
chr5	39376098	39376208	+	Target_16338|Target_16338
chr5	39376751	39377384	+	Target_16338|Target_16338
chr5	39381555	39381718	+	Target_16338|Target_16338
chr5	39382719	39383373	+	Target_16338|Target_16338
chr5	39388406	39388469	+	Target_16338
chr5	39388900	39388954	+	Target_16338|Target_16338
chr5	39389198	39389225	+	Target_16338|Target_16338
chr5	39389953	39390034	+	Target_16338|Target_16338
chr5	39390545	39390677	+	Target_16338|Target_16338
chr5	39392466	39392565	+	Target_16338|Target_16338
chr5	39393355	39393495	+	Target_16338|Target_16338
chr5	39394331	39394523	+	Target_16338|Target_16338
chr5	39424905	39425335	+	Target_16338|Target_16338
chr5	40680031	40680580	+	Target_16338
chr5	40681052	40681962	+	Target_16338
chr5	40691880	40693837	+	Target_16338
chr5	40711677	40716600	+	Target_16338
chr5	40728446	40728578	+	Target_16338
chr5	40730363	40730445	+	Target_16338
chr5	40746899	40747121	+	Target_16338
chr5	40755925	40756072	+	Target_16338
chr5	40759480	40763124	+	Target_16338|Target_16338
chr5	40764615	40764742	+	Target_16338|Target_16338
chr5	40764853	40765340	+	Target_16338|Target_16338
chr5	40767567	40767792	+	Target_16338|Target_16338
chr5	40769517	40769605	+	Target_16338|Target_16338
chr5	40771820	40771965	+	Target_16338|Target_16338
chr5	40775029	40775074	+	Target_16338
chr5	40775511	40775605	+	Target_16338|Target_16338
chr5	40777546	40777688	+	Target_16338|Target_16338
chr5	40798164	40798297	+	Target_16338|Target_16338
chr5	40825364	40829244	+	Target_16338
chr5	40831429	40832675	+	Target_16338
chr5	40832757	40832837	+	Target_16338
chr5	40834282	40834367	+	Target_16338
chr5	40834572	40834708	+	Target_16338
chr5	40835284	40835387	+	Target_16338
chr5	40841409	40841767	+	Target_16338
chr5	40843253	40843811	+	Target_16338
chr5	40852275	40855456	+	Target_16338
chr5	40909598	40909718	+	Target_16338
chr5	40928681	40928737	+	Target_16338
chr5	40931165	40931241	+	Target_16338
chr5	40934426	40934568	+	Target_16338
chr5	40936439	40936587	+	Target_16338
chr5	40937653	40937792	+	Target_16338
chr5	40945299	40945470	+	Target_16338
chr5	40947703	40947947	+	Target_16338
chr5	40950005	40950116	+	Target_16338
chr5	40955488	40955655	+	Target_16338
chr5	40958134	40958363	+	Target_16338
chr5	40959550	40959722	+	Target_16338
chr5	40962186	40962274	+	Target_16338
chr5	40964842	40964975	+	Target_16338
chr5	40972504	40972696	+	Target_16338
chr5	40976851	40976942	+	Target_16338
chr5	40979826	40980011	+	Target_16338
chr5	40981493	40983042	+	Target_16338
chr5	40998121	40998260	+	Target_16338
chr5	40998713	40998779	+	Target_16338
chr5	40999778	40999881	+	Target_16338
chr5	41000321	41000453	+	Target_16338
chr5	41000779	41000935	+	Target_16338
chr5	41004447	41004630	+	Target_16338
chr5	41004875	41005022	+	Target_16338
chr5	41005632	41005747	+	Target_16338
chr5	41007415	41007556	+	Target_16338
chr5	41008707	41008895	+	Target_16338
chr5	41009381	41009508	+	Target_16338
chr5	41010023	41010181	+	Target_16338
chr5	41012684	41012837	+	Target_16338
chr5	41015482	41015580	+	Target_16338
chr5	41017951	41018072	+	Target_16338
chr5	41018442	41018532	+	Target_16338
chr5	41018792	41018888	+	Target_16338
chr5	41018984	41019120	+	Target_16338
chr5	41032843	41032923	+	Target_16338
chr5	41033142	41033262	+	Target_16338
chr5	41033939	41033966	+	Target_16338
chr5	41038837	41038990	+	Target_16338
chr5	41039549	41039657	+	Target_16338
chr5	41042193	41042310	+	Target_16338
chr5	41045847	41045955	+	Target_16338
chr5	41047822	41047866	+	Target_16338
chr5	41048425	41048567	+	Target_16338
chr5	41049202	41049243	+	Target_16338
chr5	41049381	41049538	+	Target_16338
chr5	41051078	41051192	+	Target_16338
chr5	41052566	41052689	+	Target_16338
chr5	41054868	41054942	+	Target_16338
chr5	41055843	41055957	+	Target_16338
chr5	41057210	41057280	+	Target_16338
chr5	41057369	41057462	+	Target_16338
chr5	41058164	41058305	+	Target_16338
chr5	41061671	41061826	+	Target_16338
chr5	41064573	41064672	+	Target_16338
chr5	41065432	41065592	+	Target_16338
chr5	41067209	41067320	+	Target_16338
chr5	41069792	41069854	+	Target_16338
chr5	41070926	41071444	+	Target_16338
chr5	41142335	41143108	+	Target_16338|Target_16338
chr5	41149342	41149584	+	Target_16338|Target_16338
chr5	41150036	41150127	+	Target_16338|Target_16338
chr5	41153911	41154100	+	Target_16338|Target_16338
chr5	41155073	41155206	+	Target_16338|Target_16338
chr5	41158775	41158887	+	Target_16338|Target_16338
chr5	41159183	41159355	+	Target_16338|Target_16338
chr5	41160243	41160469	+	Target_16338|Target_16338
chr5	41161794	41161961	+	Target_16338|Target_16338
chr5	41172326	41172449	+	Target_16338|Target_16338
chr5	41176576	41176817	+	Target_16338|Target_16338
chr5	41181460	41181661	+	Target_16338|Target_16338
chr5	41186171	41186310	+	Target_16338|Target_16338
chr5	41195893	41196035	+	Target_16338|Target_16338
chr5	41199869	41200014	+	Target_16338|Target_16338
chr5	41201659	41201816	+	Target_16338|Target_16338
chr5	41203189	41203352	+	Target_16338|Target_16338
chr5	41213477	41213667	+	Target_16338
chr5	41261295	41261540	+	Target_16338
chr5	41307047	41313872	+	Target_16338
chr5	41381927	41382636	+	Target_16338
chr5	41510525	41510730	+	Target_16338
chr5	41730166	41731872	+	Target_16338
chr5	41739491	41739593	+	Target_16338
chr5	41749628	41749709	+	Target_16338
chr5	41762212	41762302	+	Target_16338
chr5	41794104	41794180	+	Target_16338
chr5	41794778	41794851	+	Target_16338
chr5	41801123	41801172	+	Target_16338
chr5	41803170	41803265	+	Target_16338
chr5	41805668	41805783	+	Target_16338
chr5	41807432	41807540	+	Target_16338
chr5	41840552	41840613	+	Target_16338
chr5	41842776	41842883	+	Target_16338
chr5	41850131	41850281	+	Target_16338
chr5	41853520	41853656	+	Target_16338
chr5	41861415	41861506	+	Target_16338
chr5	41862743	41862852	+	Target_16338
chr5	41870382	41870791	+	Target_16338
chr5	41904469	41904569	+	Target_16338
chr5	41907837	41907944	+	Target_16338
chr5	41909847	41909994	+	Target_16338
chr5	41911149	41911281	+	Target_16338
chr5	41912170	41912285	+	Target_16338
chr5	41917117	41921738	+	Target_16338
chr5	41925355	41925600	+	Target_16338|Target_16338
chr5	41927114	41927350	+	Target_16338|Target_16338
chr5	41929798	41930019	+	Target_16338|Target_16338
chr5	41934047	41934123	+	Target_16338|Target_16338
chr5	41934234	41935185	+	Target_16338|Target_16338
chr5	41939542	41939718	+	Target_16338
chr5	41941293	41941672	+	Target_16338
chr5	42423876	42424057	+	Target_16338
chr5	42424553	42424700	+	Target_16338|Target_16338
chr5	42425093	42425140	+	Target_16338
chr5	42483338	42483431	+	Target_16338
chr5	42514181	42514466	+	Target_16338
chr5	42548144	42548253	+	Target_16338
chr5	42548314	42548631	+	Target_16338
chr5	42549657	42549799	+	Target_16338
chr5	42550181	42550218	+	Target_16338
chr5	42565562	42566046	+	Target_16338|Target_16338|Target_16338|Target_16338|Target_16338|Target_16338|Target_16338|Target_16338|Target_16338|Target_16338|Target_16338|Target_16338
chr5	42629139	42629205	+	Target_16338|Target_16338|Target_16338|Target_16338|Target_16338|Target_16338|Target_16338|Target_16338|Target_16338|Target_16338|Target_16338
chr5	42688991	42689121	+	Target_16338|Target_16338|Target_16338|Target_16338|Target_16338|Target_16338|Target_16338|Target_16338|Target_16338|Target_16338|Target_16338|Target_16338
chr5	42695018	42695191	+	Target_16338|Target_16338|Target_16338|Target_16338|Target_16338|Target_16338|Target_16338|Target_16338|Target_16338|Target_16338|Target_16338|Target_16338
chr5	42699925	42700104	+	Target_16338|Target_16338|Target_16338|Target_16338|Target_16338|Target_16338|Target_16338|Target_16338|Target_16338|Target_16338|Target_16338|Target_16338
chr5	42711308	42711474	+	Target_16338|Target_16338|Target_16338|Target_16338|Target_16338|Target_16338|Target_16338|Target_16338|Target_16338|Target_16338|Target_16338|Target_16338
chr5	42713530	42713621	+	Target_16338|Target_16338|Target_16338|Target_16338|Target_16338|Target_16338|Target_16338|Target_16338|Target_16338|Target_16338|Target_16338|Target_16338
chr5	42718153	42718223	+	Target_16338|Target_16338|Target_16338|Target_16338|Target_16338|Target_16338|Target_16338|Target_16338|Target_16338|Target_16338|Target_16338
chr5	42718554	42721980	+	Target_16338|Target_16338|Target_16338|Target_16338|Target_16338|Target_16338|Target_16338|Target_16338|Target_16338|Target_16338|Target_16338|Target_16338
chr5	42756919	42756987	+	Target_16338
chr5	42759221	42759310	+	Target_16338
chr5	42762544	42762650	+	Target_16338
chr5	42769698	42769767	+	Target_16338
chr5	42779559	42779624	+	Target_16338
chr5	42783575	42783678	+	Target_16338
chr5	42796930	42797058	+	Target_16338
chr5	42799476	42799560	+	Target_16338
chr5	42799760	42802539	+	Target_16338|Target_16338|Target_16338|Target_16338
chr5	42804757	42804875	+	Target_16338|Target_16338|Target_16338
chr5	42806997	42807210	+	Target_16338|Target_16338|Target_16338
chr5	42808252	42808468	+	Target_16338|Target_16338|Target_16338
chr5	42809861	42809890	+	Target_16338
chr5	42810792	42810880	+	Target_16338
chr5	42811937	42812024	+	Target_16338|Target_16338|Target_16338
chr5	43014830	43015252	+	Target_16338
chr5	43016149	43018913	+	Target_16338|Target_16338
chr5	43039181	43040447	+	Target_16338
chr5	43042235	43043669	+	Target_16338
chr5	43044544	43045370	+	Target_16338
chr5	43065288	43067073	+	Target_16338
chr5	43121641	43121670	+	Target_16338
chr5	43122140	43122279	+	Target_16338
chr5	43123310	43123412	+	Target_16338
chr5	43139266	43139411	+	Target_16338
chr5	43161350	43161708	+	Target_16338
chr5	43161810	43162033	+	Target_16338
chr5	43173419	43173550	+	Target_16338
chr5	43174548	43175823	+	Target_16338
chr5	43192326	43192513	+	Target_16338
chr5	43245183	43246169	+	Target_16338
chr5	43277158	43277427	+	Target_16338
chr5	43280081	43280952	+	Target_16338
chr5	43289492	43291322	+	Target_16338|Target_16338
chr5	43292575	43292739	+	Target_16338|Target_16338
chr5	43292949	43293075	+	Target_16338|Target_16338
chr5	43294157	43294264	+	Target_16338|Target_16338
chr5	43294792	43294963	+	Target_16338|Target_16338
chr5	43295853	43296019	+	Target_16338|Target_16338
chr5	43297103	43297268	+	Target_16338|Target_16338
chr5	43298110	43298236	+	Target_16338|Target_16338
chr5	43298619	43299077	+	Target_16338|Target_16338
chr5	43307867	43307926	+	Target_16338
chr5	43313457	43313595	+	Target_16338|Target_16338
chr5	43381599	43382154	+	Target_16338
chr5	43388451	43388578	+	Target_16338
chr5	43412354	43412488	+	Target_16338
chr5	43444353	43446659	+	Target_16338
chr5	43453759	43454145	+	Target_16338
chr5	43483923	43483992	+	Target_16338
chr5	43486802	43487213	+	Target_16338
chr5	43488010	43488051	+	Target_16338
chr5	43490732	43490831	+	Target_16338
chr5	43492316	43492411	+	Target_16338
chr5	43492821	43492992	+	Target_16338
chr5	43493644	43493714	+	Target_16338
chr5	43494611	43494703	+	Target_16338
chr5	43502473	43502597	+	Target_16338
chr5	43503766	43503862	+	Target_16338
chr5	43505849	43506496	+	Target_16338
chr5	43508678	43508768	+	Target_16338
chr5	43509246	43509477	+	Target_16338
chr5	43514907	43515273	+	Target_16338
chr5	43526369	43527571	+	Target_16338|Target_16338|Target_16338
chr5	43529887	43529981	+	Target_16338|Target_16338|Target_16338
chr5	43533839	43533894	+	Target_16338|Target_16338|Target_16338
chr5	43534954	43535072	+	Target_16338|Target_16338|Target_16338
chr5	43535635	43535742	+	Target_16338|Target_16338|Target_16338
chr5	43536920	43537046	+	Target_16338|Target_16338|Target_16338
chr5	43539025	43539137	+	Target_16338|Target_16338|Target_16338
chr5	43543105	43543218	+	Target_16338|Target_16338|Target_16338
chr5	43547829	43548015	+	Target_16338|Target_16338|Target_16338
chr5	43555931	43556101	+	Target_16338|Target_16338|Target_16338
chr5	43556683	43557195	+	Target_16338|Target_16338
chr5	43557441	43557521	+	Target_16338
chr5	43602790	43602992	+	Target_16338
chr5	43603228	43603396	+	Target_16338
chr5	43609244	43609448	+	Target_16338|Target_16338
chr5	43613009	43613239	+	Target_16338|Target_16338
chr5	43615949	43616167	+	Target_16338|Target_16338
chr5	43619133	43619221	+	Target_16338|Target_16338
chr5	43624133	43624222	+	Target_16338|Target_16338
chr5	43628301	43628489	+	Target_16338|Target_16338
[truncated: 7,514 more rows]
