# Supplementary material for: Affected Kindred Analysis of Human X Chromosome Exomes to Identify Novel X-Linked Intellectual Disability Genes
Source: PLoS One. 2015 Feb 13;10(2):e0116454. doi: 10.1371/journal.pone.0116454 (PMC4332666; doi:10.1371/journal.pone.0116454)
Supplement: S2 File — is a compressed file providing a collection of bash-based and R-based scripts that were written and run to process and analyze our XLID study cohort. The scripts provided assume that short-read alignment has already been performed, including quality correction steps. These scripts will run data processing and analysis for a test cohort, as well as comparison analyses with other public databases. (ZIP) [file pone.0116454.s006.zip › Sib-PairCross-CohortFilter_scripts/interval_lists/chr6_Targets.interval_list]

@HD	VN:1.0	SO:coordinate
@SQ	SN:chr1	LN:249250621
@SQ	SN:chr2	LN:243199373
@SQ	SN:chr3	LN:198022430
@SQ	SN:chr4	LN:191154276
@SQ	SN:chr5	LN:180915260
@SQ	SN:chr6	LN:171115067
@SQ	SN:chr7	LN:159138663
@SQ	SN:chr8	LN:146364022
@SQ	SN:chr9	LN:141213431
@SQ	SN:chr10	LN:135534747
@SQ	SN:chr11	LN:135006516
@SQ	SN:chr12	LN:133851895
@SQ	SN:chr13	LN:115169878
@SQ	SN:chr14	LN:107349540
@SQ	SN:chr15	LN:102531392
@SQ	SN:chr16	LN:90354753
@SQ	SN:chr17	LN:81195210
@SQ	SN:chr18	LN:78077248
@SQ	SN:chr19	LN:59128983
@SQ	SN:chr20	LN:63025520
@SQ	SN:chr21	LN:48129895
@SQ	SN:chr22	LN:51304566
@SQ	SN:chrX	LN:155270560
@SQ	SN:chrY	LN:59373566
@SQ	SN:chrM	LN:16571
@SQ	SN:chr1_gl000191_random	LN:106433
@SQ	SN:chr1_gl000192_random	LN:547496
@SQ	SN:chr4_gl000193_random	LN:189789
@SQ	SN:chr4_gl000194_random	LN:191469
@SQ	SN:chr7_gl000195_random	LN:182896
@SQ	SN:chr8_gl000196_random	LN:38914
@SQ	SN:chr8_gl000197_random	LN:37175
@SQ	SN:chr9_gl000198_random	LN:90085
@SQ	SN:chr9_gl000199_random	LN:169874
@SQ	SN:chr9_gl000200_random	LN:187035
@SQ	SN:chr9_gl000201_random	LN:36148
@SQ	SN:chr11_gl000202_random	LN:40103
@SQ	SN:chr17_gl000203_random	LN:37498
@SQ	SN:chr17_gl000204_random	LN:81310
@SQ	SN:chr17_gl000205_random	LN:174588
@SQ	SN:chr17_gl000206_random	LN:41001
@SQ	SN:chr18_gl000207_random	LN:4262
@SQ	SN:chr19_gl000208_random	LN:92689
@SQ	SN:chr19_gl000209_random	LN:159169
@SQ	SN:chr21_gl000210_random	LN:27682
@SQ	SN:chrUn_gl000211	LN:166566
@SQ	SN:chrUn_gl000212	LN:186858
@SQ	SN:chrUn_gl000213	LN:164239
@SQ	SN:chrUn_gl000214	LN:137718
@SQ	SN:chrUn_gl000215	LN:172545
@SQ	SN:chrUn_gl000216	LN:172294
@SQ	SN:chrUn_gl000217	LN:172149
@SQ	SN:chrUn_gl000218	LN:161147
@SQ	SN:chrUn_gl000219	LN:179198
@SQ	SN:chrUn_gl000220	LN:161802
@SQ	SN:chrUn_gl000221	LN:155397
@SQ	SN:chrUn_gl000222	LN:186861
@SQ	SN:chrUn_gl000223	LN:180455
@SQ	SN:chrUn_gl000224	LN:179693
@SQ	SN:chrUn_gl000225	LN:211173
@SQ	SN:chrUn_gl000226	LN:15008
@SQ	SN:chrUn_gl000227	LN:128374
@SQ	SN:chrUn_gl000228	LN:129120
@SQ	SN:chrUn_gl000229	LN:19913
@SQ	SN:chrUn_gl000230	LN:43691
@SQ	SN:chrUn_gl000231	LN:27386
@SQ	SN:chrUn_gl000232	LN:40652
@SQ	SN:chrUn_gl000233	LN:45941
@SQ	SN:chrUn_gl000234	LN:40531
@SQ	SN:chrUn_gl000235	LN:34474
@SQ	SN:chrUn_gl000236	LN:41934
@SQ	SN:chrUn_gl000237	LN:45867
@SQ	SN:chrUn_gl000238	LN:39939
@SQ	SN:chrUn_gl000239	LN:33824
@SQ	SN:chrUn_gl000240	LN:41933
@SQ	SN:chrUn_gl000241	LN:42152
@SQ	SN:chrUn_gl000242	LN:43523
@SQ	SN:chrUn_gl000243	LN:43341
@SQ	SN:chrUn_gl000244	LN:39929
@SQ	SN:chrUn_gl000245	LN:36651
@SQ	SN:chrUn_gl000246	LN:38154
@SQ	SN:chrUn_gl000247	LN:36422
@SQ	SN:chrUn_gl000248	LN:39786
@SQ	SN:chrUn_gl000249	LN:38502
@PG	ID:bowtie2	PN:bowtie2	VN:2.0.0-beta7
@PG	ID:1	PN:IntervalListTools	CL:net.sf.picard.util.IntervalListTools INPUT=[chr6_Targets.interval_list] OUTPUT=chr6_Targets.interval_list UNIQUE=true SORT=true PADDING=0 VERBOSITY=INFO QUIET=false VALIDATION_STRINGENCY=STRICT COMPRESSION_LEVEL=5 MAX_RECORDS_IN_RAM=500000 CREATE_INDEX=false CREATE_MD5_FILE=false
chr6	292100	292560	+	Target_18979
chr6	304627	304661	+	Target_18979
chr6	311879	311962	+	Target_18979
chr6	335113	335163	+	Target_18979
chr6	345853	345928	+	Target_18979
chr6	348102	348274	+	Target_18979
chr6	348768	348841	+	Target_18979
chr6	350821	351355	+	Target_18979
chr6	391738	391809	+	Target_18979|Target_18979|Target_18979
chr6	393097	393368	+	Target_18979|Target_18979|Target_18979
chr6	394820	395007	+	Target_18979|Target_18979|Target_18979
chr6	395846	395935	+	Target_18979|Target_18979|Target_18979
chr6	397107	397252	+	Target_18979|Target_18979|Target_18979
chr6	398827	398935	+	Target_18979|Target_18979|Target_18979
chr6	401423	401777	+	Target_18979|Target_18979|Target_18979
chr6	405017	405130	+	Target_18979|Target_18979|Target_18979
chr6	406765	406899	+	Target_18979
chr6	407454	411443	+	Target_18979|Target_18979|Target_18979
chr6	485137	486764	+	Target_18979
chr6	488978	489038	+	Target_18979
chr6	491124	491186	+	Target_18979
chr6	497366	497489	+	Target_18979
chr6	499644	499700	+	Target_18979
chr6	532468	532610	+	Target_18979
chr6	549174	549291	+	Target_18979
chr6	553853	553920	+	Target_18979
chr6	555226	555288	+	Target_18979
chr6	555953	556013	+	Target_18979
chr6	556483	556564	+	Target_18979
chr6	562783	562845	+	Target_18979
chr6	564032	564154	+	Target_18979
chr6	564544	564702	+	Target_18979
chr6	564863	564929	+	Target_18979
chr6	572519	572644	+	Target_18979
chr6	576756	576882	+	Target_18979
chr6	592468	592587	+	Target_18979
chr6	598020	598123	+	Target_18979
chr6	598859	598941	+	Target_18979
chr6	599079	599225	+	Target_18979
chr6	610097	610178	+	Target_18979
chr6	617710	617835	+	Target_18979
chr6	619429	619543	+	Target_18979
chr6	629834	629961	+	Target_18979
chr6	632940	633117	+	Target_18979
chr6	637700	637861	+	Target_18979
chr6	655938	656964	+	Target_18979
chr6	693018	693109	+	Target_18979
chr6	961240	961568	+	Target_18979|Target_18979
chr6	962374	962528	+	Target_18979|Target_18979
chr6	998600	998707	+	Target_18979
chr6	1005632	1005763	+	Target_18979|Target_18979
chr6	1099947	1101567	+	Target_18979|Target_18979
chr6	1312674	1314993	+	Target_18979
chr6	1390068	1391353	+	Target_18979
chr6	1394930	1395832	+	Target_18979
chr6	1610680	1614129	+	Target_18979
chr6	1624034	1624466	+	Target_18979|Target_18979
chr6	1624706	1624775	+	Target_18979|Target_18979
chr6	1726649	1726746	+	Target_18979|Target_18979
chr6	1742701	1742820	+	Target_18979|Target_18979
chr6	1930336	1930464	+	Target_18979|Target_18979
chr6	1960100	1960205	+	Target_18979|Target_18979
chr6	1961007	1961200	+	Target_18979|Target_18979
chr6	2116004	2116114	+	Target_18979|Target_18979
chr6	2117702	2117790	+	Target_18979|Target_18979
chr6	2124920	2124965	+	Target_18979|Target_18979
chr6	2176165	2176225	+	Target_18979
chr6	2245554	2245868	+	Target_18979
chr6	2245986	2246164	+	Target_18979
chr6	2249070	2249160	+	Target_18979
chr6	2263834	2263918	+	Target_18979
chr6	2329516	2329566	+	Target_18979
chr6	2398810	2399012	+	Target_18979
chr6	2399099	2399271	+	Target_18979
chr6	2413013	2413825	+	Target_18979
chr6	2622971	2624353	+	Target_18979
chr6	2633838	2634026	+	Target_18979
chr6	2634798	2635298	+	Target_18979
chr6	2663862	2668133	+	Target_18979
chr6	2671509	2671582	+	Target_18979
chr6	2675280	2675359	+	Target_18979
chr6	2678453	2678606	+	Target_18979
chr6	2679513	2679642	+	Target_18979
chr6	2680454	2680525	+	Target_18979
chr6	2683254	2683396	+	Target_18979
chr6	2685529	2685639	+	Target_18979
chr6	2685716	2685810	+	Target_18979
chr6	2689084	2689190	+	Target_18979
chr6	2693017	2693093	+	Target_18979
chr6	2749369	2749640	+	Target_18979
chr6	2750969	2751154	+	Target_18979
chr6	2765665	2766678	+	Target_18979|Target_18979
chr6	2768924	2769116	+	Target_18979|Target_18979
chr6	2770353	2770595	+	Target_18979|Target_18979
chr6	2779496	2779726	+	Target_18979|Target_18979
chr6	2783639	2783795	+	Target_18979|Target_18979
chr6	2784557	2784637	+	Target_18979|Target_18979
chr6	2785240	2785979	+	Target_18979|Target_18979
chr6	2833733	2834246	+	Target_18979
chr6	2836089	2836257	+	Target_18979
chr6	2836341	2836484	+	Target_18979
chr6	2838115	2838233	+	Target_18979
chr6	2838782	2838920	+	Target_18979
chr6	2840652	2840828	+	Target_18979
chr6	2842045	2842081	+	Target_18979
chr6	2854264	2854341	+	Target_18979
chr6	2854890	2855924	+	Target_18979
chr6	2876526	2876744	+	Target_18979
chr6	2887499	2890804	+	Target_18979
chr6	2892066	2892222	+	Target_18979
chr6	2893644	2893787	+	Target_18979
chr6	2895624	2895742	+	Target_18979
chr6	2896286	2896424	+	Target_18979
chr6	2900677	2900855	+	Target_18979
chr6	2903434	2903546	+	Target_18979
chr6	2948392	2948933	+	Target_18979|Target_18979
chr6	2949147	2949303	+	Target_18979|Target_18979
chr6	2953277	2953420	+	Target_18979|Target_18979
chr6	2954825	2954943	+	Target_18979|Target_18979
chr6	2955757	2955904	+	Target_18979|Target_18979
chr6	2959401	2959576	+	Target_18979|Target_18979
chr6	2969012	2969147	+	Target_18979
chr6	2971766	2972399	+	Target_18979|Target_18979
chr6	2988200	2988265	+	Target_18979|Target_18979
chr6	2988661	2991405	+	Target_18979|Target_18979|Target_18979
chr6	3000066	3000319	+	Target_18979
chr6	3006701	3006793	+	Target_18979
chr6	3010258	3010423	+	Target_18979
chr6	3012777	3012908	+	Target_18979
chr6	3015763	3015877	+	Target_18979
chr6	3017117	3017219	+	Target_18979
chr6	3019712	3019994	+	Target_18979
chr6	3020389	3025005	+	Target_18979
chr6	3077057	3077221	+	Target_18979
chr6	3078012	3078169	+	Target_18979
chr6	3081212	3081350	+	Target_18979
chr6	3083318	3083547	+	Target_18979
chr6	3085492	3085642	+	Target_18979
chr6	3089814	3089891	+	Target_18979
chr6	3104458	3104549	+	Target_18979
chr6	3105715	3106285	+	Target_18979
chr6	3111036	3111189	+	Target_18979
chr6	3113286	3115421	+	Target_18979
chr6	3118925	3119081	+	Target_18979|Target_18979|Target_18979|Target_18979
chr6	3119518	3119746	+	Target_18979|Target_18979
chr6	3123890	3123994	+	Target_18979|Target_18979|Target_18979|Target_18979
chr6	3127475	3127642	+	Target_18979|Target_18979|Target_18979|Target_18979
chr6	3129278	3129432	+	Target_18979|Target_18979|Target_18979|Target_18979
chr6	3137595	3137727	+	Target_18979|Target_18979|Target_18979|Target_18979
chr6	3138274	3138413	+	Target_18979|Target_18979
chr6	3140619	3140743	+	Target_18979|Target_18979|Target_18979|Target_18979
chr6	3152721	3153432	+	Target_18979|Target_18979|Target_18979|Target_18979
chr6	3153901	3155157	+	Target_18979
chr6	3155858	3155969	+	Target_18979
chr6	3156277	3156386	+	Target_18979
chr6	3157640	3157783	+	Target_18979
chr6	3183051	3183960	+	Target_18979|Target_18979
chr6	3191060	3191491	+	Target_18979|Target_18979
chr6	3195899	3196001	+	Target_18979|Target_18979
chr6	3224494	3226045	+	Target_18979
chr6	3226392	3226503	+	Target_18979
chr6	3226794	3226903	+	Target_18979
chr6	3227720	3227968	+	Target_18979
chr6	3259161	3259430	+	Target_18979|Target_18979|Target_18979
chr6	3263917	3264097	+	Target_18979|Target_18979|Target_18979
chr6	3264442	3264559	+	Target_18979
chr6	3267824	3268300	+	Target_18979|Target_18979
chr6	3269206	3273646	+	Target_18979|Target_18979
chr6	3284085	3284209	+	Target_18979|Target_18979
chr6	3285312	3285345	+	Target_18979|Target_18979
chr6	3287092	3287325	+	Target_18979|Target_18979
chr6	3289997	3290100	+	Target_18979|Target_18979
chr6	3298324	3298452	+	Target_18979|Target_18979
chr6	3324067	3324236	+	Target_18979|Target_18979
chr6	3410421	3410576	+	Target_18979|Target_18979
chr6	3415985	3416089	+	Target_18979|Target_18979
chr6	3432327	3432572	+	Target_18979
chr6	3445052	3445218	+	Target_18979
chr6	3456139	3456793	+	Target_18979
chr6	3722835	3723970	+	Target_18979
chr6	3727784	3727896	+	Target_18979
chr6	3737312	3737430	+	Target_18979
chr6	3738290	3738382	+	Target_18979
chr6	3751509	3752246	+	Target_18979
chr6	3849631	3849720	+	Target_18979
chr6	3850022	3851551	+	Target_18979
chr6	4021568	4021700	+	Target_18979
chr6	4031792	4032989	+	Target_18979
chr6	4037630	4037804	+	Target_18979
chr6	4041005	4041161	+	Target_18979
chr6	4042720	4042802	+	Target_18979
chr6	4044046	4044257	+	Target_18979
chr6	4047408	4047482	+	Target_18979
chr6	4049249	4049340	+	Target_18979
chr6	4049965	4050113	+	Target_18979
chr6	4052190	4052328	+	Target_18979
chr6	4052953	4053107	+	Target_18979
chr6	4056554	4056669	+	Target_18979
chr6	4057269	4057421	+	Target_18979
chr6	4058961	4059048	+	Target_18979
chr6	4060646	4065217	+	Target_18979
chr6	4068592	4070154	+	Target_18979
chr6	4073508	4073576	+	Target_18979
chr6	4073666	4073741	+	Target_18979
chr6	4074676	4074690	+	Target_18979
chr6	4074810	4074895	+	Target_18979
chr6	4077588	4077682	+	Target_18979
chr6	4079085	4079914	+	Target_18979|Target_18979
chr6	4087582	4087960	+	Target_18979
chr6	4099233	4099432	+	Target_18979
chr6	4115926	4116263	+	Target_18979|Target_18979|Target_18979|Target_18979
chr6	4117541	4117685	+	Target_18979|Target_18979|Target_18979|Target_18979
chr6	4119419	4119509	+	Target_18979|Target_18979|Target_18979|Target_18979
chr6	4122182	4122280	+	Target_18979
chr6	4125483	4125604	+	Target_18979|Target_18979|Target_18979|Target_18979
chr6	4126368	4126471	+	Target_18979|Target_18979|Target_18979|Target_18979
chr6	4127995	4128065	+	Target_18979|Target_18979|Target_18979|Target_18979
chr6	4130375	4130595	+	Target_18979|Target_18979
chr6	4130605	4131099	+	Target_18979|Target_18979|Target_18979|Target_18979|Target_18979|Target_18979|Target_18979|Target_18979|Target_18979
chr6	4133782	4133945	+	Target_18979|Target_18979|Target_18979|Target_18979
chr6	4135603	4135702	+	Target_18979
chr6	4135744	4135831	+	Target_18979|Target_18979|Target_18979
chr6	4706392	4706485	+	Target_18979
chr6	4715974	4716115	+	Target_18979
chr6	4734995	4735078	+	Target_18979
chr6	4776679	4777041	+	Target_18979
chr6	4836331	4836542	+	Target_18979
chr6	4890225	4890360	+	Target_18979
chr6	4891946	4892613	+	Target_18979|Target_18979|Target_18979|Target_18979
chr6	4935748	4936005	+	Target_18979|Target_18979|Target_18979|Target_18979
chr6	4937798	4937971	+	Target_18979|Target_18979|Target_18979|Target_18979
chr6	4943779	4943990	+	Target_18979|Target_18979|Target_18979|Target_18979
chr6	4952499	4952643	+	Target_18979|Target_18979|Target_18979|Target_18979
chr6	4954131	4955778	+	Target_18979|Target_18979|Target_18979|Target_18979
chr6	4995279	4995510	+	Target_18979
chr6	4996184	4996319	+	Target_18979
chr6	4996455	4996654	+	Target_18979
chr6	4998949	4999075	+	Target_18979
chr6	5000042	5000138	+	Target_18979
chr6	5000796	5000865	+	Target_18979
chr6	5002334	5002479	+	Target_18979
chr6	5004113	5004271	+	Target_18979
chr6	5085719	5087455	+	Target_18979
chr6	5108652	5109725	+	Target_18979|Target_18979
chr6	5144371	5144496	+	Target_18979
chr6	5148466	5148556	+	Target_18979
chr6	5186833	5187214	+	Target_18979
chr6	5216850	5216971	+	Target_18979|Target_18979|Target_18979
chr6	5260880	5261172	+	Target_18979|Target_18979|Target_18979
chr6	5261583	5261893	+	Target_18979
chr6	5368782	5369415	+	Target_18979
chr6	5404774	5404934	+	Target_18979
chr6	5431273	5431405	+	Target_18979
chr6	5545412	5545573	+	Target_18979
chr6	5613401	5613553	+	Target_18979
chr6	5771523	5771816	+	Target_18979
chr6	5998232	5999437	+	Target_18979
chr6	6002585	6002730	+	Target_18979
chr6	6006927	6007633	+	Target_18979
chr6	6144310	6146005	+	Target_18979
chr6	6152045	6152182	+	Target_18979
chr6	6167690	6167851	+	Target_18979
chr6	6174812	6175100	+	Target_18979
chr6	6182220	6182374	+	Target_18979
chr6	6196029	6196118	+	Target_18979
chr6	6197455	6197559	+	Target_18979
chr6	6222265	6222404	+	Target_18979
chr6	6224918	6225093	+	Target_18979
chr6	6248544	6248652	+	Target_18979
chr6	6251043	6251162	+	Target_18979
chr6	6266790	6267042	+	Target_18979
chr6	6305583	6305772	+	Target_18979
chr6	6318767	6318915	+	Target_18979
chr6	6320819	6320924	+	Target_18979
chr6	6346697	6347653	+	Target_18979
chr6	6348843	6348983	+	Target_18979
chr6	6366587	6366842	+	Target_18979
chr6	6369234	6369388	+	Target_18979
chr6	6438808	6438965	+	Target_18979
chr6	6564527	6564621	+	Target_18979
chr6	6569650	6569722	+	Target_18979
chr6	6588933	6589103	+	Target_18979
chr6	6622864	6623059	+	Target_18979
chr6	6625158	6625245	+	Target_18979
chr6	6626525	6626654	+	Target_18979
chr6	6649857	6649910	+	Target_18979
chr6	6654776	6655216	+	Target_18979
chr6	7107829	7108001	+	Target_18979
chr6	7108085	7108293	+	Target_18979|Target_18979|Target_18979
chr6	7176887	7177006	+	Target_18979|Target_18979|Target_18979|Target_18979
chr6	7181356	7181479	+	Target_18979|Target_18979|Target_18979|Target_18979
chr6	7182102	7182315	+	Target_18979|Target_18979|Target_18979|Target_18979
chr6	7187666	7187756	+	Target_18979|Target_18979|Target_18979|Target_18979
chr6	7189391	7189555	+	Target_18979|Target_18979|Target_18979|Target_18979
chr6	7211036	7211181	+	Target_18979|Target_18979|Target_18979|Target_18979
chr6	7211805	7211942	+	Target_18979|Target_18979|Target_18979|Target_18979
chr6	7226699	7226889	+	Target_18979|Target_18979|Target_18979|Target_18979
chr6	7229229	7232140	+	Target_18979|Target_18979|Target_18979|Target_18979
chr6	7240670	7240835	+	Target_18979|Target_18979
chr6	7246656	7247454	+	Target_18979|Target_18979|Target_18979
chr6	7248743	7252213	+	Target_18979|Target_18979|Target_18979|Target_18979
chr6	7281287	7290164	+	Target_18979
chr6	7295624	7295718	+	Target_18979
chr6	7298155	7298234	+	Target_18979
chr6	7298979	7299056	+	Target_18979
chr6	7301542	7301805	+	Target_18979
chr6	7303782	7303870	+	Target_18979
chr6	7310149	7310262	+	Target_18979
chr6	7313274	7313541	+	Target_18979
chr6	7326886	7327132	+	Target_18979|Target_18979
chr6	7329329	7329499	+	Target_18979
chr6	7330081	7330121	+	Target_18979|Target_18979|Target_18979
chr6	7334254	7334323	+	Target_18979|Target_18979|Target_18979
chr6	7355273	7355344	+	Target_18979|Target_18979|Target_18979
chr6	7356257	7356362	+	Target_18979
chr6	7365700	7365808	+	Target_18979|Target_18979|Target_18979
chr6	7366036	7366117	+	Target_18979|Target_18979
chr6	7368920	7369031	+	Target_18979|Target_18979|Target_18979
chr6	7370151	7370298	+	Target_18979|Target_18979|Target_18979
chr6	7373305	7374364	+	Target_18979|Target_18979|Target_18979
chr6	7378849	7379253	+	Target_18979|Target_18979|Target_18979
chr6	7386017	7386105	+	Target_18979|Target_18979|Target_18979
chr6	7387211	7387429	+	Target_18979|Target_18979
chr6	7389434	7389942	+	Target_18979|Target_18979|Target_18979
chr6	7390061	7390306	+	Target_18979
chr6	7393331	7393536	+	Target_18979
chr6	7395285	7395376	+	Target_18979
chr6	7396935	7397005	+	Target_18979
chr6	7398930	7398973	+	Target_18979
chr6	7401190	7401283	+	Target_18979
chr6	7402835	7403130	+	Target_18979|Target_18979|Target_18979
chr6	7404173	7404260	+	Target_18979|Target_18979
chr6	7404650	7404788	+	Target_18979|Target_18979
chr6	7405150	7405254	+	Target_18979|Target_18979
chr6	7405481	7405588	+	Target_18979|Target_18979
chr6	7410618	7410684	+	Target_18979|Target_18979
chr6	7411564	7411684	+	Target_18979|Target_18979
chr6	7413121	7413175	+	Target_18979|Target_18979
chr6	7414470	7414623	+	Target_18979|Target_18979
chr6	7417563	7418270	+	Target_18979|Target_18979
chr6	7541869	7542318	+	Target_18979|Target_18979
chr6	7555950	7556053	+	Target_18979|Target_18979
chr6	7558348	7558497	+	Target_18979|Target_18979
chr6	7559458	7559633	+	Target_18979|Target_18979
chr6	7562884	7563013	+	Target_18979|Target_18979
chr6	7563968	7564019	+	Target_18979|Target_18979
chr6	7565591	7565753	+	Target_18979|Target_18979
chr6	7566609	7566714	+	Target_18979|Target_18979
chr6	7567586	7567682	+	Target_18979|Target_18979
chr6	7568013	7568139	+	Target_18979|Target_18979
chr6	7568669	7568822	+	Target_18979|Target_18979
chr6	7569418	7569573	+	Target_18979|Target_18979
chr6	7570669	7570796	+	Target_18979|Target_18979
chr6	7571615	7571817	+	Target_18979|Target_18979
chr6	7572074	7572301	+	Target_18979|Target_18979
chr6	7574318	7574485	+	Target_18979|Target_18979
chr6	7574889	7575028	+	Target_18979|Target_18979
chr6	7575527	7575721	+	Target_18979|Target_18979
chr6	7576526	7576689	+	Target_18979|Target_18979
chr6	7577191	7577275	+	Target_18979|Target_18979
chr6	7578011	7578119	+	Target_18979|Target_18979
chr6	7578696	7578795	+	Target_18979|Target_18979
chr6	7579507	7581802	+	Target_18979|Target_18979
chr6	7582874	7586946	+	Target_18979|Target_18979
chr6	7590431	7590646	+	Target_18979
chr6	7593966	7594080	+	Target_18979
chr6	7594331	7594392	+	Target_18979
chr6	7595259	7595334	+	Target_18979
chr6	7601568	7601757	+	Target_18979
chr6	7602855	7602977	+	Target_18979
chr6	7605630	7605719	+	Target_18979
chr6	7606263	7606428	+	Target_18979
chr6	7609057	7612200	+	Target_18979
chr6	7727010	7727852	+	Target_18979
chr6	7845372	7845565	+	Target_18979
chr6	7861683	7861832	+	Target_18979
chr6	7862533	7862731	+	Target_18979
chr6	7879306	7879383	+	Target_18979
chr6	7880223	7880334	+	Target_18979
chr6	7880426	7883499	+	Target_18979|Target_18979|Target_18979|Target_18979
chr6	7884591	7884721	+	Target_18979|Target_18979|Target_18979
chr6	7886193	7886276	+	Target_18979|Target_18979|Target_18979
chr6	7888937	7889081	+	Target_18979|Target_18979|Target_18979
chr6	7889727	7889814	+	Target_18979|Target_18979|Target_18979
chr6	7891853	7891969	+	Target_18979|Target_18979|Target_18979
chr6	7895338	7895435	+	Target_18979|Target_18979|Target_18979
chr6	7899808	7899914	+	Target_18979|Target_18979|Target_18979
chr6	7904806	7904956	+	Target_18979|Target_18979|Target_18979
chr6	7910045	7910310	+	Target_18979
chr6	7910746	7911047	+	Target_18979
chr6	7986334	7990577	+	Target_18979
chr6	8013799	8016061	+	Target_18979|Target_18979|Target_18979|Target_18979
chr6	8026599	8026658	+	Target_18979|Target_18979|Target_18979|Target_18979|Target_18979
chr6	8041371	8041501	+	Target_18979|Target_18979|Target_18979|Target_18979
chr6	8054502	8054605	+	Target_18979
chr6	8062766	8062849	+	Target_18979|Target_18979|Target_18979|Target_18979|Target_18979
chr6	8064497	8064647	+	Target_18979|Target_18979|Target_18979|Target_18979
chr6	8073592	8073743	+	Target_18979
chr6	8079627	8080263	+	Target_18979
chr6	8086640	8086766	+	Target_18979
chr6	8090418	8090514	+	Target_18979|Target_18979|Target_18979
chr6	8097499	8097700	+	Target_18979|Target_18979|Target_18979
chr6	8102667	8102828	+	Target_18979|Target_18979|Target_18979
chr6	8413300	8413932	+	Target_18979|Target_18979|Target_18979
chr6	8415140	8415210	+	Target_18979|Target_18979|Target_18979
chr6	8417116	8417228	+	Target_18979|Target_18979|Target_18979
chr6	8417634	8417727	+	Target_18979|Target_18979|Target_18979
chr6	8419812	8419910	+	Target_18979|Target_18979|Target_18979
chr6	8420953	8421061	+	Target_18979|Target_18979|Target_18979
chr6	8422702	8422857	+	Target_18979|Target_18979|Target_18979
chr6	8428169	8428291	+	Target_18979|Target_18979|Target_18979
chr6	8430096	8430390	+	Target_18979|Target_18979|Target_18979
chr6	8434617	8434663	+	Target_18979|Target_18979|Target_18979
chr6	8435309	8435794	+	Target_18979|Target_18979|Target_18979
chr6	8435855	8436411	+	Target_18979|Target_18979
chr6	8438172	8438264	+	Target_18979|Target_18979
chr6	8558817	8558876	+	Target_18979|Target_18979
chr6	8652441	8652623	+	Target_18979
chr6	8653777	8654080	+	Target_18979
chr6	8710841	8712526	+	Target_18979
chr6	8784423	8784570	+	Target_18979
chr6	8785349	8785678	+	Target_18979
chr6	10396915	10398938	+	Target_18979|Target_18979|Target_18979
chr6	10400680	10400822	+	Target_18979|Target_18979|Target_18979
chr6	10402724	10402843	+	Target_18979|Target_18979|Target_18979
chr6	10404740	10404972	+	Target_18979|Target_18979|Target_18979
chr6	10407025	10407077	+	Target_18979|Target_18979|Target_18979
chr6	10410133	10410568	+	Target_18979|Target_18979|Target_18979
chr6	10411802	10412607	+	Target_18979|Target_18979
chr6	10414913	10415470	+	Target_18979|Target_18979
chr6	10415519	10416402	+	Target_18979
chr6	10419650	10419797	+	Target_18979
chr6	10428017	10430546	+	Target_18979
chr6	10434480	10434659	+	Target_18979
chr6	10434745	10435055	+	Target_18979
chr6	10521567	10521650	+	Target_18979
chr6	10527706	10527893	+	Target_18979
chr6	10528863	10530069	+	Target_18979
chr6	10555948	10557575	+	Target_18979
chr6	10585992	10587147	+	Target_18979
chr6	10621583	10621676	+	Target_18979|Target_18979|Target_18979
chr6	10626649	10629601	+	Target_18979|Target_18979|Target_18979
chr6	10671650	10671831	+	Target_18979|Target_18979|Target_18979
chr6	10672779	10672869	+	Target_18979
chr6	10683419	10683465	+	Target_18979|Target_18979|Target_18979
chr6	10685081	10685156	+	Target_18979
chr6	10687198	10687397	+	Target_18979|Target_18979|Target_18979
chr6	10687712	10687794	+	Target_18979
chr6	10694726	10694839	+	Target_18979|Target_18979
chr6	10694935	10695030	+	Target_18979
chr6	10695187	10695302	+	Target_18979
chr6	10697556	10697719	+	Target_18979
chr6	10702601	10702722	+	Target_18979
chr6	10702797	10702872	+	Target_18979
chr6	10703637	10703690	+	Target_18979
chr6	10704739	10704885	+	Target_18979
chr6	10704979	10705077	+	Target_18979
chr6	10707647	10707747	+	Target_18979
chr6	10709185	10709309	+	Target_18979
chr6	10709470	10709970	+	Target_18979
chr6	10723147	10723474	+	Target_18979|Target_18979
chr6	10724788	10724866	+	Target_18979|Target_18979
chr6	10725193	10725270	+	Target_18979|Target_18979
chr6	10726139	10726241	+	Target_18979|Target_18979
chr6	10728872	10728960	+	Target_18979|Target_18979
chr6	10730847	10731362	+	Target_18979|Target_18979
chr6	10747994	10748114	+	Target_18979|Target_18979
chr6	10749434	10749501	+	Target_18979|Target_18979
chr6	10749854	10749931	+	Target_18979|Target_18979
chr6	10751365	10751467	+	Target_18979
chr6	10755374	10755465	+	Target_18979|Target_18979
chr6	10756699	10757214	+	Target_18979|Target_18979
chr6	10762955	10764839	+	Target_18979|Target_18979|Target_18979
chr6	10770343	10770463	+	Target_18979|Target_18979
chr6	10773266	10773341	+	Target_18979
chr6	10775560	10775692	+	Target_18979|Target_18979|Target_18979
chr6	10784656	10784805	+	Target_18979|Target_18979|Target_18979
chr6	10791907	10792080	+	Target_18979|Target_18979|Target_18979
chr6	10796230	10796542	+	Target_18979|Target_18979|Target_18979
chr6	10802124	10802292	+	Target_18979|Target_18979|Target_18979
chr6	10803952	10804124	+	Target_18979|Target_18979|Target_18979
chr6	10809042	10809175	+	Target_18979|Target_18979|Target_18979
chr6	10813876	10813956	+	Target_18979|Target_18979|Target_18979
chr6	10818082	10818204	+	Target_18979|Target_18979|Target_18979
chr6	10819118	10819173	+	Target_18979|Target_18979|Target_18979
chr6	10830780	10831110	+	Target_18979|Target_18979|Target_18979
chr6	10838714	10838788	+	Target_18979|Target_18979|Target_18979
chr6	10873455	10875166	+	Target_18979
chr6	10876123	10876249	+	Target_18979
chr6	10876677	10876790	+	Target_18979
chr6	10877372	10877625	+	Target_18979
chr6	10881936	10882098	+	Target_18979
chr6	10887063	10887368	+	Target_18979
chr6	10891745	10891814	+	Target_18979
chr6	10894099	10894237	+	Target_18979
chr6	10894317	10894437	+	Target_18979
chr6	10898243	10898348	+	Target_18979
chr6	10899056	10899081	+	Target_18979
chr6	10902909	10902995	+	Target_18979
chr6	10903107	10903196	+	Target_18979
chr6	10906252	10906287	+	Target_18979
chr6	10907774	10907917	+	Target_18979
chr6	10910380	10910433	+	Target_18979
chr6	10911056	10911102	+	Target_18979
chr6	10912905	10912998	+	Target_18979
chr6	10913099	10913160	+	Target_18979
chr6	10924728	10924874	+	Target_18979
chr6	10926571	10926665	+	Target_18979
chr6	10927472	10927600	+	Target_18979
chr6	10928635	10928683	+	Target_18979
chr6	10930602	10930747	+	Target_18979
chr6	10931672	10931722	+	Target_18979
chr6	10935290	10935420	+	Target_18979
chr6	10942691	10942762	+	Target_18979
chr6	10942909	10942979	+	Target_18979
chr6	10955348	10955450	+	Target_18979
chr6	10956368	10956475	+	Target_18979
chr6	10959016	10959108	+	Target_18979
chr6	10961537	10961637	+	Target_18979
chr6	10961732	10961791	+	Target_18979
chr6	10964014	10964076	+	Target_18979
chr6	10974184	10974541	+	Target_18979
chr6	10980992	10984139	+	Target_18979
chr6	10989935	10990070	+	Target_18979
chr6	10990550	10990675	+	Target_18979
chr6	10995239	10995411	+	Target_18979
chr6	11000319	11000397	+	Target_18979
chr6	11005604	11005792	+	Target_18979
chr6	11010978	11011042	+	Target_18979
chr6	11043990	11044058	+	Target_18979|Target_18979
chr6	11044460	11044624	+	Target_18979
chr6	11044923	11045199	+	Target_18979
chr6	11048141	11048232	+	Target_18979|Target_18979|Target_18979
chr6	11049341	11049452	+	Target_18979
chr6	11073687	11073778	+	Target_18979
chr6	11077921	11079377	+	Target_18979|Target_18979|Target_18979
chr6	11094265	11094622	+	Target_18979
chr6	11102721	11105863	+	Target_18979
chr6	11111909	11112071	+	Target_18979
chr6	11134635	11138969	+	Target_18979
chr6	11183530	11185904	+	Target_18979|Target_18979
chr6	11188450	11188540	+	Target_18979|Target_18979
chr6	11190196	11191438	+	Target_18979|Target_18979
chr6	11192577	11192679	+	Target_18979|Target_18979
chr6	11193823	11193925	+	Target_18979|Target_18979
chr6	11200605	11201279	+	Target_18979
chr6	11213513	11213960	+	Target_18979|Target_18979|Target_18979
chr6	11232736	11232915	+	Target_18979|Target_18979
chr6	11306224	11306388	+	Target_18979
chr6	11382371	11382581	+	Target_18979
chr6	11538510	11538607	+	Target_18979
chr6	11565898	11566069	+	Target_18979
chr6	11575663	11583757	+	Target_18979
chr6	11713887	11714745	+	Target_18979|Target_18979
chr6	11723581	11723733	+	Target_18979|Target_18979
chr6	11735800	11735916	+	Target_18979|Target_18979
chr6	11766506	11766608	+	Target_18979|Target_18979
chr6	11768481	11768616	+	Target_18979|Target_18979
chr6	11770263	11770317	+	Target_18979
chr6	11778839	11779280	+	Target_18979|Target_18979
chr6	12012723	12012799	+	Target_18979
chr6	12015758	12015901	+	Target_18979
chr6	12089416	12089470	+	Target_18979
chr6	12120122	12126103	+	Target_18979
chr6	12129991	12130125	+	Target_18979
chr6	12130999	12131175	+	Target_18979
chr6	12136023	12136125	+	Target_18979
chr6	12161671	12162162	+	Target_18979
chr6	12163515	12165232	+	Target_18979
chr6	12290528	12290926	+	Target_18979|Target_18979
chr6	12292573	12292742	+	Target_18979|Target_18979
chr6	12294173	12294329	+	Target_18979|Target_18979
chr6	12294493	12294637	+	Target_18979|Target_18979
chr6	12296194	12297427	+	Target_18979|Target_18979
chr6	12717036	12717128	+	Target_18979|Target_18979
chr6	12717740	12717975	+	Target_18979|Target_18979
chr6	12718930	12719079	+	Target_18979|Target_18979
chr6	12749875	12750022	+	Target_18979|Target_18979
chr6	13053596	13053761	+	Target_18979|Target_18979
chr6	13160435	13160516	+	Target_18979|Target_18979
chr6	13182750	13182918	+	Target_18979|Target_18979
chr6	13206046	13206368	+	Target_18979|Target_18979
chr6	13228047	13228295	+	Target_18979|Target_18979
chr6	13230268	13230425	+	Target_18979|Target_18979
chr6	13273091	13273147	+	Target_18979|Target_18979
chr6	13278499	13278561	+	Target_18979|Target_18979
chr6	13279526	13281388	+	Target_18979
chr6	13281660	13281785	+	Target_18979
chr6	13283653	13283794	+	Target_18979|Target_18979
chr6	13286377	13286454	+	Target_18979|Target_18979
chr6	13287294	13288075	+	Target_18979|Target_18979
chr6	13295027	13295130	+	Target_18979
chr6	13295506	13295620	+	Target_18979
chr6	13295717	13295818	+	Target_18979
chr6	13305183	13305419	+	Target_18979|Target_18979|Target_18979|Target_18979
chr6	13306629	13306759	+	Target_18979|Target_18979|Target_18979|Target_18979
chr6	13307831	13307977	+	Target_18979|Target_18979|Target_18979|Target_18979
chr6	13316802	13316940	+	Target_18979|Target_18979|Target_18979|Target_18979
chr6	13321139	13321327	+	Target_18979|Target_18979|Target_18979|Target_18979
chr6	13325325	13325406	+	Target_18979|Target_18979|Target_18979
chr6	13327018	13327138	+	Target_18979|Target_18979|Target_18979|Target_18979
chr6	13328527	13328787	+	Target_18979|Target_18979|Target_18979|Target_18979
chr6	13363586	13365894	+	Target_18979|Target_18979|Target_18979
chr6	13408141	13408369	+	Target_18979
chr6	13469501	13470862	+	Target_18979|Target_18979
chr6	13472212	13472295	+	Target_18979
chr6	13486242	13486415	+	Target_18979
chr6	13486869	13487869	+	Target_18979|Target_18979
chr6	13574760	13574856	+	Target_18979|Target_18979|Target_18979
chr6	13574858	13574976	+	Target_18979
chr6	13579682	13579841	+	Target_18979|Target_18979|Target_18979|Target_18979
chr6	13584307	13584457	+	Target_18979|Target_18979|Target_18979|Target_18979
chr6	13588562	13588696	+	Target_18979|Target_18979|Target_18979
chr6	13591900	13592126	+	Target_18979|Target_18979|Target_18979|Target_18979
chr6	13595708	13595796	+	Target_18979|Target_18979|Target_18979|Target_18979
chr6	13597194	13597248	+	Target_18979|Target_18979|Target_18979
chr6	13599263	13599387	+	Target_18979|Target_18979|Target_18979|Target_18979
chr6	13601065	13601181	+	Target_18979|Target_18979|Target_18979|Target_18979
chr6	13604707	13605970	+	Target_18979
chr6	13612021	13615390	+	Target_18979|Target_18979|Target_18979
chr6	13615558	13615856	+	Target_18979
chr6	13615943	13616004	+	Target_18979
chr6	13616694	13616753	+	Target_18979
chr6	13618001	13618033	+	Target_18979
chr6	13618289	13618371	+	Target_18979
chr6	13620439	13620561	+	Target_18979
chr6	13620639	13620717	+	Target_18979
chr6	13620985	13621127	+	Target_18979
chr6	13621729	13622724	+	Target_18979
chr6	13625884	13625996	+	Target_18979
chr6	13632601	13632753	+	Target_18979
chr6	13634662	13634784	+	Target_18979
chr6	13638039	13638187	+	Target_18979
chr6	13639794	13639985	+	Target_18979
chr6	13641430	13641539	+	Target_18979
chr6	13642710	13642823	+	Target_18979
chr6	13644776	13644961	+	Target_18979
chr6	13652890	13652913	+	Target_18979
chr6	13657340	13657508	+	Target_18979
chr6	13659011	13659064	+	Target_18979
chr6	13697016	13697128	+	Target_18979
chr6	13711166	13711796	+	Target_18979
chr6	13786780	13791096	+	Target_18979
chr6	13792109	13792224	+	Target_18979
chr6	13794125	13794179	+	Target_18979
chr6	13799064	13799136	+	Target_18979
chr6	13800572	13800614	+	Target_18979
chr6	13801519	13801621	+	Target_18979
chr6	13802474	13802578	+	Target_18979
chr6	13807156	13807276	+	Target_18979
chr6	13814246	13814792	+	Target_18979
chr6	13924676	13924803	+	Target_18979
chr6	13925097	13925254	+	Target_18979|Target_18979
chr6	13925423	13925597	+	Target_18979
chr6	13961710	13961793	+	Target_18979
chr6	13974440	13974595	+	Target_18979|Target_18979|Target_18979
chr6	13977139	13980240	+	Target_18979|Target_18979|Target_18979|Target_18979
chr6	14117486	14117530	+	Target_18979
chr6	14117864	14118079	+	Target_18979|Target_18979
chr6	14118180	14118296	+	Target_18979|Target_18979|Target_18979
chr6	14131750	14131979	+	Target_18979|Target_18979|Target_18979
chr6	14133879	14133986	+	Target_18979|Target_18979|Target_18979
chr6	14135338	14137148	+	Target_18979|Target_18979|Target_18979
chr6	15246526	15246815	+	Target_18979
chr6	15374347	15374483	+	Target_18979
chr6	15410454	15410596	+	Target_18979
chr6	15452236	15452406	+	Target_18979
chr6	15468772	15468949	+	Target_18979
chr6	15487537	15487773	+	Target_18979
chr6	15496362	15497401	+	Target_18979
chr6	15501137	15501640	+	Target_18979
chr6	15504730	15504823	+	Target_18979
chr6	15507366	15507485	+	Target_18979
chr6	15507576	15507647	+	Target_18979
chr6	15508570	15508685	+	Target_18979
chr6	15511526	15511632	+	Target_18979
chr6	15512438	15512621	+	Target_18979
chr6	15513145	15513276	+	Target_18979
chr6	15513469	15513653	+	Target_18979
chr6	15517391	15517499	+	Target_18979
chr6	15520299	15522253	+	Target_18979
chr6	15523031	15523450	+	Target_18979
chr6	15523800	15524900	+	Target_18979|Target_18979|Target_18979
chr6	15533470	15533626	+	Target_18979|Target_18979|Target_18979
chr6	15593289	15593312	+	Target_18979|Target_18979|Target_18979
chr6	15615497	15615630	+	Target_18979|Target_18979|Target_18979
chr6	15627573	15627706	+	Target_18979|Target_18979|Target_18979
chr6	15637974	15638035	+	Target_18979|Target_18979|Target_18979
chr6	15651543	15651594	+	Target_18979|Target_18979|Target_18979
chr6	15652317	15652371	+	Target_18979|Target_18979|Target_18979
chr6	15660613	15660752	+	Target_18979
chr6	15663044	15663289	+	Target_18979|Target_18979|Target_18979
chr6	16129316	16129640	+	Target_18979
chr6	16130787	16130978	+	Target_18979
chr6	16141777	16142041	+	Target_18979|Target_18979
chr6	16143250	16143448	+	Target_18979
chr6	16143929	16144094	+	Target_18979
chr6	16145127	16145548	+	Target_18979
chr6	16146892	16148478	+	Target_18979
chr6	16238810	16239011	+	Target_18979
chr6	16247072	16247192	+	Target_18979
chr6	16250514	16250598	+	Target_18979
chr6	16254792	16254966	+	Target_18979
chr6	16274645	16274727	+	Target_18979
chr6	16279014	16279121	+	Target_18979
chr6	16286023	16286066	+	Target_18979
chr6	16290692	16290852	+	Target_18979
chr6	16295236	16295780	+	Target_18979
chr6	16299342	16307090	+	Target_18979|Target_18979
chr6	16326624	16328701	+	Target_18979|Target_18979
chr6	16486202	16486340	+	Target_18979|Target_18979
chr6	16522857	16522919	+	Target_18979|Target_18979
chr6	16586010	16586138	+	Target_18979|Target_18979
chr6	16658006	16658132	+	Target_18979|Target_18979
chr6	16753463	16753578	+	Target_18979|Target_18979
chr6	16754273	16754322	+	Target_18979
chr6	16761528	16761721	+	Target_18979|Target_18979
chr6	17102488	17102569	+	Target_18979
chr6	17115192	17115370	+	Target_18979
chr6	17120837	17120989	+	Target_18979
chr6	17129342	17129474	+	Target_18979
chr6	17130824	17131603	+	Target_18979
chr6	17281808	17281980	+	Target_18979
chr6	17282294	17282450	+	Target_18979
chr6	17282931	17283159	+	Target_18979|Target_18979|Target_18979
chr6	17284887	17284942	+	Target_18979|Target_18979|Target_18979
chr6	17291986	17294099	+	Target_18979|Target_18979|Target_18979
chr6	17393735	17393977	+	Target_18979
chr6	17421785	17421907	+	Target_18979
chr6	17426820	17426921	+	Target_18979
chr6	17463226	17463304	+	Target_18979
chr6	17507399	17507543	+	Target_18979
chr6	17507871	17507957	+	Target_18979
chr6	17514079	17514185	+	Target_18979
chr6	17539499	17539689	+	Target_18979
chr6	17541203	17541379	+	Target_18979
chr6	17543067	17543191	+	Target_18979
chr6	17543291	17543374	+	Target_18979
chr6	17551694	17551835	+	Target_18979
chr6	17556589	17558023	+	Target_18979
chr6	17600517	17601352	+	Target_18979
chr6	17602820	17602941	+	Target_18979
chr6	17605136	17605260	+	Target_18979
chr6	17606104	17606244	+	Target_18979
chr6	17608425	17611950	+	Target_18979
chr6	17615268	17616412	+	Target_18979
chr6	17616757	17616926	+	Target_18979
chr6	17624791	17625064	+	Target_18979
chr6	17626038	17626395	+	Target_18979
chr6	17628885	17629770	+	Target_18979
chr6	17632880	17633075	+	Target_18979
chr6	17637383	17638001	+	Target_18979
chr6	17640169	17640295	+	Target_18979
chr6	17646297	17646385	+	Target_18979
chr6	17648037	17648136	+	Target_18979
chr6	17649393	17649531	+	Target_18979
chr6	17661883	17662010	+	Target_18979
chr6	17662248	17662301	+	Target_18979
chr6	17665469	17665616	+	Target_18979
chr6	17669205	17669259	+	Target_18979
chr6	17669523	17669568	+	Target_18979
chr6	17669660	17669777	+	Target_18979
chr6	17675135	17675264	+	Target_18979
chr6	17675459	17675599	+	Target_18979
chr6	17675752	17676001	+	Target_18979
chr6	17688626	17688849	+	Target_18979
chr6	17706507	17706818	+	Target_18979
chr6	17759413	17761108	+	Target_18979
chr6	17763923	17765177	+	Target_18979|Target_18979|Target_18979|Target_18979
chr6	17771344	17771449	+	Target_18979
chr6	17772138	17772290	+	Target_18979|Target_18979|Target_18979|Target_18979
chr6	17773708	17773814	+	Target_18979|Target_18979|Target_18979|Target_18979
chr6	17775245	17775293	+	Target_18979|Target_18979|Target_18979|Target_18979
chr6	17777507	17777585	+	Target_18979|Target_18979|Target_18979|Target_18979
chr6	17779177	17779330	+	Target_18979|Target_18979|Target_18979|Target_18979
chr6	17779822	17779915	+	Target_18979|Target_18979|Target_18979|Target_18979
chr6	17780960	17781137	+	Target_18979|Target_18979|Target_18979|Target_18979
chr6	17781407	17781532	+	Target_18979|Target_18979|Target_18979|Target_18979
chr6	17783876	17783932	+	Target_18979|Target_18979|Target_18979|Target_18979
chr6	17785745	17785872	+	Target_18979|Target_18979|Target_18979|Target_18979
chr6	17788006	17788106	+	Target_18979|Target_18979|Target_18979|Target_18979
chr6	17790102	17790141	+	Target_18979|Target_18979
chr6	17794479	17794626	+	Target_18979|Target_18979|Target_18979|Target_18979
chr6	17794802	17794935	+	Target_18979|Target_18979|Target_18979|Target_18979
chr6	17796899	17797051	+	Target_18979|Target_18979|Target_18979|Target_18979
chr6	17799496	17799670	+	Target_18979|Target_18979|Target_18979|Target_18979
chr6	17800182	17800344	+	Target_18979|Target_18979|Target_18979|Target_18979
chr6	17804591	17804741	+	Target_18979|Target_18979|Target_18979|Target_18979
chr6	17805705	17805846	+	Target_18979|Target_18979|Target_18979|Target_18979
chr6	17808998	17809161	+	Target_18979|Target_18979|Target_18979|Target_18979
chr6	17817250	17817464	+	Target_18979|Target_18979|Target_18979|Target_18979
chr6	17825998	17826165	+	Target_18979|Target_18979|Target_18979|Target_18979
chr6	17826268	17826355	+	Target_18979|Target_18979|Target_18979|Target_18979
chr6	17828470	17828601	+	Target_18979|Target_18979|Target_18979|Target_18979
chr6	17831331	17831466	+	Target_18979|Target_18979|Target_18979|Target_18979
chr6	17834191	17834302	+	Target_18979|Target_18979|Target_18979|Target_18979
chr6	17837108	17837321	+	Target_18979|Target_18979|Target_18979|Target_18979
chr6	17837702	17837814	+	Target_18979|Target_18979|Target_18979|Target_18979
chr6	17849607	17849720	+	Target_18979|Target_18979|Target_18979|Target_18979
chr6	17850553	17850688	+	Target_18979|Target_18979|Target_18979|Target_18979
chr6	17852185	17852273	+	Target_18979|Target_18979|Target_18979|Target_18979
chr6	17855667	17855848	+	Target_18979|Target_18979|Target_18979|Target_18979
chr6	17856260	17856353	+	Target_18979|Target_18979|Target_18979|Target_18979
chr6	17873607	17873668	+	Target_18979|Target_18979|Target_18979|Target_18979
chr6	17898398	17898411	+	Target_18979|Target_18979|Target_18979|Target_18979
chr6	17950636	17951660	+	Target_18979
chr6	17987284	17987375	+	Target_18979|Target_18979|Target_18979|Target_18979|Target_18979
chr6	17987639	17987854	+	Target_18979|Target_18979|Target_18979|Target_18979|Target_18979
chr6	18120717	18122851	+	Target_18979
chr6	18128544	18131011	+	Target_18979
chr6	18132363	18132408	+	Target_18979
chr6	18134034	18134120	+	Target_18979
chr6	18139193	18139268	+	Target_18979
chr6	18139895	18139948	+	Target_18979
chr6	18143826	18143959	+	Target_18979
chr6	18148053	18148146	+	Target_18979
chr6	18149218	18149402	+	Target_18979
chr6	18155263	18155374	+	Target_18979
chr6	18155618	18155802	+	Target_18979
chr6	18156113	18156157	+	Target_18979
chr6	18160113	18160213	+	Target_18979
chr6	18161557	18161685	+	Target_18979
chr6	18163065	18163155	+	Target_18979
chr6	18166497	18166609	+	Target_18979
chr6	18171593	18171710	+	Target_18979
chr6	18186002	18186041	+	Target_18979
chr6	18197287	18197464	+	Target_18979
chr6	18197817	18197892	+	Target_18979
chr6	18200669	18200807	+	Target_18979
chr6	18207628	18207760	+	Target_18979
chr6	18208362	18208437	+	Target_18979
chr6	18212718	18212835	+	Target_18979
chr6	18213886	18214012	+	Target_18979
chr6	18215237	18215360	+	Target_18979
chr6	18217963	18218116	+	Target_18979
chr6	18222139	18224084	+	Target_18979
chr6	18224399	18225961	+	Target_18979|Target_18979
chr6	18226404	18226473	+	Target_18979|Target_18979
chr6	18236682	18236831	+	Target_18979|Target_18979
chr6	18237611	18237747	+	Target_18979|Target_18979
chr6	18249881	18250070	+	Target_18979|Target_18979
chr6	18255961	18256082	+	Target_18979|Target_18979
chr6	18256591	18256686	+	Target_18979|Target_18979
chr6	18258183	18258293	+	Target_18979|Target_18979
chr6	18258534	18258636	+	Target_18979
chr6	18264073	18264227	+	Target_18979|Target_18979
chr6	18264615	18264799	+	Target_18979|Target_18979
chr6	18387580	18387861	+	Target_18979
chr6	18399729	18399930	+	Target_18979
chr6	18427811	18427916	+	Target_18979
chr6	18439914	18439975	+	Target_18979
chr6	18457385	18457590	+	Target_18979
chr6	18459837	18459982	+	Target_18979
chr6	18463521	18463611	+	Target_18979
chr6	18465157	18469105	+	Target_18979
chr6	18572014	18572111	+	Target_18979
chr6	19837600	19838426	+	Target_18979
chr6	19838814	19838873	+	Target_18979
chr6	19839440	19842431	+	Target_18979
chr6	20100934	20102643	+	Target_18979
chr6	20109828	20109980	+	Target_18979
chr6	20113106	20113239	+	Target_18979
chr6	20115518	20115583	+	Target_18979
chr6	20118667	20118771	+	Target_18979
chr6	20124638	20124831	+	Target_18979
chr6	20126747	20126931	+	Target_18979
chr6	20128929	20128984	+	Target_18979
chr6	20131374	20131430	+	Target_18979
chr6	20144450	20144546	+	Target_18979
chr6	20151415	20151493	+	Target_18979
chr6	20152854	20153000	+	Target_18979
chr6	20212366	20212670	+	Target_18979
chr6	20402136	20402856	+	Target_18979
chr6	20404033	20404063	+	Target_18979
chr6	20480076	20480188	+	Target_18979|Target_18979
chr6	20481436	20481656	+	Target_18979|Target_18979
chr6	20482992	20483151	+	Target_18979|Target_18979
chr6	20486919	20487034	+	Target_18979|Target_18979
chr6	20488343	20488479	+	Target_18979|Target_18979
chr6	20490398	20493945	+	Target_18979|Target_18979
chr6	20534687	20534805	+	Target_18979
chr6	20535581	20535625	+	Target_18979
chr6	20546576	20546754	+	Target_18979
chr6	20548823	20548936	+	Target_18979
chr6	20649523	20649608	+	Target_18979
chr6	20739749	20739846	+	Target_18979
chr6	20758825	20758874	+	Target_18979
chr6	20781375	20781496	+	Target_18979
chr6	20846305	20846409	+	Target_18979
chr6	20955649	20955816	+	Target_18979
chr6	21000457	21000603	+	Target_18979
chr6	21065278	21065459	+	Target_18979
chr6	21108631	21108694	+	Target_18979
chr6	21198251	21198335	+	Target_18979
chr6	21201340	21201505	+	Target_18979
chr6	21231078	21232634	+	Target_18979
chr6	21593971	21598849	+	Target_18979
chr6	21666674	21666876	+	Target_18979
chr6	21668877	21669130	+	Target_18979
chr6	21783862	21783939	+	Target_18979
chr6	21802887	21802971	+	Target_18979
chr6	21909700	21909834	+	Target_18979
chr6	21979173	21979291	+	Target_18979
chr6	22020567	22020771	+	Target_18979
chr6	22056774	22056919	+	Target_18979
chr6	22110975	22111149	+	Target_18979
chr6	22134830	22136898	+	Target_18979
chr6	22146907	22146980	+	Target_18979
chr6	22147268	22147422	+	Target_18979
chr6	22174226	22174291	+	Target_18979
chr6	22191795	22191885	+	Target_18979
chr6	22194273	22194616	+	Target_18979
chr6	22287472	22287822	+	Target_18979|Target_18979
chr6	22290402	22290582	+	Target_18979|Target_18979
chr6	22292766	22292874	+	Target_18979|Target_18979
chr6	22294637	22294813	+	Target_18979|Target_18979
chr6	22297183	22297730	+	Target_18979|Target_18979
chr6	22302988	22303082	+	Target_18979
chr6	22569677	22570750	+	Target_18979
chr6	24126413	24126568	+	Target_18979
chr6	24128355	24128428	+	Target_18979
chr6	24134546	24134744	+	Target_18979
chr6	24145775	24147757	+	Target_18979
chr6	24171982	24175062	+	Target_18979|Target_18979
chr6	24178557	24178860	+	Target_18979|Target_18979
chr6	24205229	24205330	+	Target_18979|Target_18979
chr6	24278276	24278439	+	Target_18979|Target_18979
chr6	24289079	24289134	+	Target_18979|Target_18979
chr6	24291159	24291306	+	Target_18979|Target_18979
chr6	24301942	24302074	+	Target_18979|Target_18979
chr6	24302195	24302272	+	Target_18979|Target_18979
chr6	24353796	24353851	+	Target_18979|Target_18979
chr6	24357130	24358512	+	Target_18979|Target_18979|Target_18979
chr6	24383408	24383520	+	Target_18979
chr6	24403152	24403464	+	Target_18979
chr6	24405395	24405469	+	Target_18979
chr6	24408635	24408672	+	Target_18979
chr6	24409688	24409801	+	Target_18979
chr6	24412449	24412623	+	Target_18979
chr6	24415260	24415391	+	Target_18979
chr6	24416624	24416741	+	Target_18979
chr6	24418311	24418464	+	Target_18979
chr6	24418688	24418806	+	Target_18979
chr6	24423164	24423278	+	Target_18979
chr6	24423811	24425816	+	Target_18979
chr6	24428404	24429346	+	Target_18979
chr6	24433414	24433465	+	Target_18979
chr6	24433590	24433617	+	Target_18979
chr6	24436803	24436964	+	Target_18979
chr6	24437340	24437517	+	Target_18979
chr6	24445773	24445867	+	Target_18979
chr6	24445953	24446059	+	Target_18979
chr6	24447065	24447207	+	Target_18979
chr6	24448104	24448261	+	Target_18979
chr6	24448361	24448436	+	Target_18979
chr6	24450016	24450127	+	Target_18979
chr6	24454242	24454429	+	Target_18979
chr6	24456725	24456865	+	Target_18979
chr6	24460506	24460627	+	Target_18979
chr6	24462957	24463023	+	Target_18979
chr6	24466907	24467047	+	Target_18979
chr6	24467139	24467167	+	Target_18979
chr6	24467394	24467502	+	Target_18979
chr6	24472809	24472864	+	Target_18979
chr6	24473325	24473895	+	Target_18979|Target_18979
chr6	24475348	24475459	+	Target_18979|Target_18979
chr6	24476408	24476506	+	Target_18979|Target_18979
chr6	24480108	24480187	+	Target_18979|Target_18979
chr6	24486302	24486358	+	Target_18979|Target_18979
chr6	24489642	24489850	+	Target_18979|Target_18979
chr6	24495196	24495578	+	Target_18979|Target_18979
chr6	24502750	24502834	+	Target_18979|Target_18979
chr6	24503490	24503661	+	Target_18979|Target_18979
chr6	24505096	24505213	+	Target_18979|Target_18979
chr6	24512057	24512096	+	Target_18979
chr6	24515394	24515538	+	Target_18979|Target_18979
chr6	24520628	24520772	+	Target_18979|Target_18979
chr6	24522994	24523153	+	Target_18979|Target_18979
chr6	24528224	24528394	+	Target_18979|Target_18979
chr6	24532346	24532405	+	Target_18979|Target_18979
chr6	24533734	24537435	+	Target_18979|Target_18979
chr6	24544331	24547571	+	Target_18979|Target_18979|Target_18979|Target_18979|Target_18979|Target_18979
chr6	24551661	24551753	+	Target_18979|Target_18979|Target_18979|Target_18979|Target_18979
chr6	24554768	24554859	+	Target_18979|Target_18979|Target_18979|Target_18979|Target_18979
chr6	24556834	24556957	+	Target_18979|Target_18979|Target_18979|Target_18979|Target_18979|Target_18979
chr6	24559240	24559383	+	Target_18979|Target_18979|Target_18979|Target_18979|Target_18979|Target_18979
chr6	24563586	24563746	+	Target_18979|Target_18979|Target_18979|Target_18979|Target_18979|Target_18979
chr6	24564429	24564568	+	Target_18979|Target_18979|Target_18979|Target_18979|Target_18979|Target_18979
chr6	24566824	24566976	+	Target_18979|Target_18979|Target_18979|Target_18979|Target_18979|Target_18979
chr6	24569008	24569157	+	Target_18979|Target_18979|Target_18979|Target_18979|Target_18979|Target_18979
chr6	24570130	24570263	+	Target_18979|Target_18979|Target_18979|Target_18979|Target_18979|Target_18979
chr6	24572802	24572926	+	Target_18979|Target_18979|Target_18979|Target_18979|Target_18979|Target_18979
chr6	24576595	24576824	+	Target_18979|Target_18979|Target_18979|Target_18979|Target_18979|Target_18979
chr6	24578337	24578470	+	Target_18979|Target_18979|Target_18979|Target_18979|Target_18979|Target_18979
chr6	24580085	24580178	+	Target_18979|Target_18979|Target_18979|Target_18979|Target_18979|Target_18979
chr6	24581153	24581241	+	Target_18979|Target_18979|Target_18979|Target_18979|Target_18979|Target_18979
chr6	24582476	24582574	+	Target_18979|Target_18979|Target_18979|Target_18979|Target_18979|Target_18979
chr6	24583288	24583455	+	Target_18979
chr6	24583831	24583930	+	Target_18979|Target_18979|Target_18979|Target_18979|Target_18979
chr6	24588820	24589013	+	Target_18979|Target_18979|Target_18979|Target_18979|Target_18979
chr6	24596100	24596846	+	Target_18979|Target_18979|Target_18979|Target_18979|Target_18979
chr6	24600846	24600937	+	Target_18979
chr6	24601276	24601436	+	Target_18979|Target_18979|Target_18979|Target_18979
chr6	24645854	24646383	+	Target_18979|Target_18979|Target_18979|Target_18979|Target_18979
chr6	24650204	24651297	+	Target_18979
chr6	24653210	24653381	+	Target_18979
chr6	24654639	24654758	+	Target_18979
chr6	24658039	24658131	+	Target_18979
chr6	24658788	24658962	+	Target_18979
chr6	24666753	24666839	+	Target_18979
chr6	24666925	24667115	+	Target_18979
chr6	24667262	24667572	+	Target_18979|Target_18979
chr6	24687632	24687921	+	Target_18979
chr6	24698110	24698295	+	Target_18979|Target_18979
chr6	24701686	24706490	+	Target_18979|Target_18979|Target_18979
chr6	24709004	24709139	+	Target_18979
chr6	24714545	24714668	+	Target_18979
chr6	24716375	24716552	+	Target_18979
chr6	24718767	24719403	+	Target_18979
chr6	24775158	24775472	+	Target_18979|Target_18979|Target_18979
chr6	24775640	24775730	+	Target_18979
chr6	24777449	24777525	+	Target_18979|Target_18979|Target_18979|Target_18979
chr6	24780890	24780968	+	Target_18979|Target_18979|Target_18979|Target_18979
chr6	24781704	24781849	+	Target_18979|Target_18979|Target_18979|Target_18979
chr6	24784314	24784397	+	Target_18979|Target_18979|Target_18979|Target_18979
chr6	24784671	24784782	+	Target_18979|Target_18979|Target_18979|Target_18979
chr6	24785865	24786325	+	Target_18979|Target_18979|Target_18979|Target_18979
chr6	24804512	24806701	+	Target_18979
chr6	24809944	24810035	+	Target_18979
chr6	24818769	24818853	+	Target_18979
chr6	24825453	24825656	+	Target_18979
chr6	24828364	24828523	+	Target_18979
chr6	24830736	24830898	+	Target_18979
chr6	24832483	24832619	+	Target_18979
chr6	24835930	24836099	+	Target_18979
chr6	24839318	24839500	+	Target_18979
chr6	24839594	24839827	+	Target_18979
chr6	24843089	24843782	+	Target_18979|Target_18979
chr6	24847769	24847919	+	Target_18979
chr6	24848252	24848382	+	Target_18979|Target_18979
chr6	24850029	24850178	+	Target_18979|Target_18979
chr6	24850824	24850950	+	Target_18979|Target_18979
chr6	24852802	24852846	+	Target_18979|Target_18979
chr6	24861200	24861264	+	Target_18979|Target_18979
chr6	24865528	24865678	+	Target_18979|Target_18979
chr6	24869321	24869375	+	Target_18979|Target_18979
chr6	24871093	24871117	+	Target_18979|Target_18979
chr6	24873108	24873187	+	Target_18979|Target_18979
chr6	24873871	24874027	+	Target_18979|Target_18979
chr6	24875918	24876045	+	Target_18979|Target_18979
chr6	24877178	24877583	+	Target_18979
chr6	24911045	24911195	+	Target_18979
chr6	25081294	25082107	+	Target_18979
chr6	25084707	25084804	+	Target_18979
chr6	25087011	25087127	+	Target_18979
chr6	25092123	25092240	+	Target_18979
chr6	25093741	25093916	+	Target_18979
chr6	25097288	25097429	+	Target_18979
chr6	25106586	25106722	+	Target_18979
chr6	25108200	25108941	+	Target_18979|Target_18979
chr6	25109727	25109809	+	Target_18979|Target_18979
chr6	25110183	25110331	+	Target_18979|Target_18979
chr6	25113819	25114010	+	Target_18979|Target_18979
chr6	25115218	25115328	+	Target_18979|Target_18979
chr6	25137847	25138051	+	Target_18979|Target_18979
chr6	25138301	25138620	+	Target_18979
chr6	25279655	25280063	+	Target_18979|Target_18979
chr6	25285039	25285137	+	Target_18979|Target_18979
chr6	25420341	25420392	+	Target_18979|Target_18979
chr6	25426728	25426788	+	Target_18979|Target_18979
chr6	25435710	25435832	+	Target_18979|Target_18979
chr6	25450125	25450223	+	Target_18979|Target_18979
chr6	25450566	25450637	+	Target_18979|Target_18979
chr6	25450865	25450939	+	Target_18979|Target_18979
chr6	25466100	25466176	+	Target_18979|Target_18979
chr6	25471396	25471485	+	Target_18979|Target_18979
chr6	25472654	25472749	+	Target_18979|Target_18979
chr6	25482484	25482571	+	Target_18979|Target_18979
chr6	25488709	25488813	+	Target_18979|Target_18979
chr6	25491959	25492037	+	Target_18979|Target_18979
chr6	25492175	25492252	+	Target_18979|Target_18979
chr6	25495338	25495443	+	Target_18979|Target_18979
chr6	25500393	25500463	+	Target_18979|Target_18979
chr6	25509883	25509965	+	Target_18979|Target_18979
chr6	25510734	25510834	+	Target_18979|Target_18979
chr6	25510935	25510990	+	Target_18979|Target_18979
chr6	25515902	25516075	+	Target_18979|Target_18979
chr6	25517574	25517643	+	Target_18979|Target_18979
chr6	25520471	25520565	+	Target_18979|Target_18979
chr6	25529022	25529121	+	Target_18979|Target_18979
chr6	25538082	25538211	+	Target_18979|Target_18979
chr6	25540174	25540306	+	Target_18979|Target_18979
chr6	25551137	25551313	+	Target_18979|Target_18979
chr6	25554236	25554324	+	Target_18979|Target_18979
chr6	25556928	25557078	+	Target_18979|Target_18979
chr6	25581151	25581218	+	Target_18979|Target_18979
chr6	25581470	25581667	+	Target_18979|Target_18979
chr6	25594642	25594755	+	Target_18979|Target_18979
chr6	25600541	25600974	+	Target_18979|Target_18979
chr6	25605039	25605121	+	Target_18979|Target_18979
chr6	25606288	25606501	+	Target_18979|Target_18979
chr6	25610277	25610409	+	Target_18979|Target_18979
chr6	25619674	25620758	+	Target_18979|Target_18979
chr6	25652428	25652713	+	Target_18979
chr6	25653609	25653680	+	Target_18979
chr6	25661779	25661872	+	Target_18979
chr6	25665170	25665260	+	Target_18979
chr6	25669738	25669795	+	Target_18979
chr6	25670226	25670304	+	Target_18979
chr6	25682178	25682234	+	Target_18979
chr6	25689399	25689445	+	Target_18979
chr6	25689700	25689760	+	Target_18979
chr6	25691283	25691352	+	Target_18979
chr6	25701434	25702008	+	Target_18979
chr6	25726290	25726790	+	Target_18979
chr6	25727136	25727573	+	Target_18979
chr6	25732660	25733089	+	Target_18979
chr6	25754926	25755009	+	Target_18979
chr6	25762154	25762281	+	Target_18979
chr6	25769212	25769418	+	Target_18979
chr6	25770294	25770528	+	Target_18979
chr6	25770611	25770699	+	Target_18979
chr6	25771153	25771240	+	Target_18979
chr6	25773502	25773621	+	Target_18979
chr6	25773740	25773902	+	Target_18979
chr6	25776822	25776955	+	Target_18979
chr6	25777039	25777187	+	Target_18979
chr6	25778153	25778244	+	Target_18979
chr6	25779281	25781403	+	Target_18979
chr6	25783125	25783446	+	Target_18979
chr6	25799010	25799147	+	Target_18979
chr6	25801117	25801208	+	Target_18979
chr6	25811625	25811773	+	Target_18979
chr6	25811865	25811998	+	Target_18979
chr6	25813058	25813220	+	Target_18979
chr6	25813322	25813441	+	Target_18979
chr6	25819295	25819382	+	Target_18979
chr6	25819738	25819826	+	Target_18979
chr6	25819909	25820143	+	Target_18979
chr6	25826688	25826861	+	Target_18979
chr6	25830751	25830835	+	Target_18979
chr6	25832221	25832287	+	Target_18979
chr6	25845327	25845526	+	Target_18979|Target_18979
chr6	25845607	25845744	+	Target_18979|Target_18979
chr6	25849601	25849692	+	Target_18979|Target_18979
chr6	25850032	25850180	+	Target_18979|Target_18979
chr6	25850275	25850405	+	Target_18979|Target_18979
chr6	25850686	25850848	+	Target_18979|Target_18979
chr6	25850986	25851105	+	Target_18979|Target_18979
chr6	25855371	25855458	+	Target_18979|Target_18979
chr6	25861851	25861939	+	Target_18979|Target_18979
chr6	25862023	25862257	+	Target_18979
chr6	25862460	25862672	+	Target_18979|Target_18979
chr6	25868524	25868648	+	Target_18979|Target_18979
chr6	25874394	25874471	+	Target_18979|Target_18979
chr6	25912983	25913679	+	Target_18979
chr6	25914807	25914898	+	Target_18979
chr6	25915963	25916096	+	Target_18979
chr6	25916912	25917074	+	Target_18979
chr6	25917196	25917315	+	Target_18979
chr6	25918714	25918801	+	Target_18979
chr6	25921233	25921321	+	Target_18979
chr6	25921406	25921640	+	Target_18979
chr6	25923922	25924134	+	Target_18979
chr6	25925996	25926107	+	Target_18979
chr6	25930504	25930946	+	Target_18979
chr6	25963070	25963083	+	Target_18979
chr6	25963276	25963510	+	Target_18979
chr6	25966562	25967161	+	Target_18979
chr6	25969552	25969648	+	Target_18979
chr6	25972096	25972327	+	Target_18979
chr6	25973281	25973304	+	Target_18979
chr6	25973400	25973513	+	Target_18979
chr6	25983391	25985352	+	Target_18979
chr6	26017259	26018040	+	Target_18979
chr6	26020717	26021186	+	Target_18979
chr6	26021906	26022278	+	Target_18979
chr6	26027123	26027480	+	Target_18979
chr6	26031816	26032288	+	Target_18979
chr6	26033319	26033796	+	Target_18979
chr6	26043454	26043885	+	Target_18979
chr6	26045638	26046097	+	Target_18979
chr6	26055967	26056699	+	Target_18979
chr6	26087508	26087744	+	Target_18979|Target_18979|Target_18979|Target_18979|Target_18979|Target_18979|Target_18979|Target_18979|Target_18979
chr6	26091068	26091332	+	Target_18979|Target_18979|Target_18979|Target_18979|Target_18979
chr6	26091541	26091817	+	Target_18979|Target_18979|Target_18979|Target_18979|Target_18979
chr6	26092912	26093188	+	Target_18979|Target_18979|Target_18979|Target_18979|Target_18979|Target_18979|Target_18979|Target_18979
chr6	26093346	26093460	+	Target_18979|Target_18979|Target_18979|Target_18979|Target_18979|Target_18979|Target_18979|Target_18979|Target_18979
chr6	26094413	26095469	+	Target_18979|Target_18979|Target_18979|Target_18979|Target_18979|Target_18979|Target_18979|Target_18979|Target_18979
chr6	26104175	26104565	+	Target_18979
chr6	26107639	26108364	+	Target_18979
chr6	26123694	26124132	+	Target_18979
chr6	26124372	26124918	+	Target_18979
chr6	26156558	26157343	+	Target_18979
chr6	26158348	26158835	+	Target_18979|Target_18979
chr6	26171202	26171576	+	Target_18979
chr6	26184023	26184458	+	Target_18979
chr6	26188937	26189304	+	Target_18979
chr6	26197011	26197497	+	Target_18979
chr6	26199011	26199471	+	Target_18979|Target_18979
chr6	26199786	26200216	+	Target_18979
chr6	26204872	26205249	+	Target_18979
chr6	26216427	26216872	+	Target_18979
chr6	26217147	26217711	+	Target_18979
chr6	26225382	26225844	+	Target_18979
chr6	26234439	26235216	+	Target_18979
chr6	26240653	26241021	+	Target_18979
chr6	26246838	26247205	+	Target_18979
chr6	26250369	26250835	+	Target_18979
chr6	26251878	26252303	+	Target_18979
chr6	26271145	26271612	+	Target_18979
chr6	26273203	26273640	+	Target_18979
chr6	26285353	26285727	+	Target_18979
chr6	26365397	26365580	+	Target_18979|Target_18979|Target_18979|Target_18979
chr6	26368202	26368278	+	Target_18979|Target_18979|Target_18979
chr6	26368405	26368495	+	Target_18979|Target_18979|Target_18979
chr6	26368792	26369140	+	Target_18979|Target_18979|Target_18979|Target_18979|Target_18979
chr6	26370549	26370831	+	Target_18979|Target_18979|Target_18979|Target_18979|Target_18979
chr6	26373124	26373325	+	Target_18979|Target_18979|Target_18979|Target_18979|Target_18979
chr6	26373503	26373524	+	Target_18979|Target_18979|Target_18979|Target_18979|Target_18979
chr6	26373614	26373641	+	Target_18979|Target_18979|Target_18979|Target_18979|Target_18979
chr6	26374554	26374601	+	Target_18979|Target_18979|Target_18979|Target_18979|Target_18979
chr6	26374998	26375026	+	Target_18979|Target_18979|Target_18979|Target_18979|Target_18979
chr6	26375742	26378548	+	Target_18979|Target_18979|Target_18979|Target_18979|Target_18979
chr6	26383323	26383541	+	Target_18979|Target_18979|Target_18979|Target_18979|Target_18979|Target_18979
chr6	26384019	26384143	+	Target_18979|Target_18979|Target_18979|Target_18979|Target_18979|Target_18979
chr6	26385242	26385590	+	Target_18979|Target_18979|Target_18979|Target_18979
chr6	26388240	26388522	+	Target_18979|Target_18979|Target_18979|Target_18979
chr6	26390232	26390439	+	Target_18979|Target_18979|Target_18979|Target_18979|Target_18979|Target_18979
chr6	26390914	26390935	+	Target_18979|Target_18979|Target_18979|Target_18979|Target_18979|Target_18979
chr6	26391030	26391057	+	Target_18979|Target_18979|Target_18979|Target_18979|Target_18979|Target_18979
chr6	26392449	26395100	+	Target_18979|Target_18979|Target_18979|Target_18979|Target_18979|Target_18979
chr6	26402464	26402640	+	Target_18979|Target_18979|Target_18979|Target_18979
chr6	26405599	26405876	+	Target_18979|Target_18979|Target_18979|Target_18979
chr6	26406136	26406484	+	Target_18979|Target_18979|Target_18979|Target_18979
chr6	26407898	26408180	+	Target_18979|Target_18979|Target_18979|Target_18979
chr6	26409760	26409961	+	Target_18979|Target_18979|Target_18979|Target_18979
chr6	26410121	26410142	+	Target_18979|Target_18979|Target_18979|Target_18979
chr6	26410233	26410260	+	Target_18979|Target_18979|Target_18979|Target_18979
chr6	26411336	26411363	+	Target_18979|Target_18979|Target_18979|Target_18979
chr6	26411782	26411809	+	Target_18979|Target_18979|Target_18979|Target_18979
chr6	26412639	26415444	+	Target_18979|Target_18979|Target_18979|Target_18979
chr6	26421618	26421852	+	Target_18979
chr6	26422316	26422425	+	Target_18979
chr6	26423160	26423987	+	Target_18979
chr6	26426469	26426751	+	Target_18979
chr6	26428098	26428335	+	Target_18979
chr6	26428870	26429013	+	Target_18979
chr6	26430165	26430816	+	Target_18979
chr6	26440699	26440876	+	Target_18979|Target_18979|Target_18979
chr6	26443609	26443670	+	Target_18979|Target_18979
chr6	26443797	26443887	+	Target_18979|Target_18979
chr6	26444184	26444532	+	Target_18979|Target_18979|Target_18979
chr6	26445931	26446213	+	Target_18979|Target_18979
chr6	26448475	26448676	+	Target_18979|Target_18979
chr6	26448844	26448865	+	Target_18979
chr6	26448955	26448982	+	Target_18979|Target_18979|Target_18979
chr6	26449889	26449916	+	Target_18979|Target_18979|Target_18979
chr6	26450334	26450361	+	Target_18979|Target_18979|Target_18979
chr6	26451902	26453643	+	Target_18979|Target_18979|Target_18979
chr6	26458152	26458370	+	Target_18979|Target_18979|Target_18979|Target_18979
chr6	26458834	26458946	+	Target_18979|Target_18979|Target_18979
chr6	26459708	26460056	+	Target_18979|Target_18979|Target_18979|Target_18979
chr6	26463471	26463753	+	Target_18979|Target_18979|Target_18979|Target_18979
chr6	26465412	26465634	+	Target_18979|Target_18979|Target_18979|Target_18979
chr6	26466180	26466201	+	Target_18979|Target_18979|Target_18979|Target_18979
chr6	26466289	26466316	+	Target_18979|Target_18979|Target_18979|Target_18979
chr6	26467946	26469866	+	Target_18979|Target_18979|Target_18979
chr6	26472171	26472421	+	Target_18979
chr6	26476349	26477709	+	Target_18979|Target_18979
chr6	26478062	26479348	+	Target_18979
chr6	26482699	26482737	+	Target_18979
chr6	26501494	26501593	+	Target_18979
chr6	26501817	26502165	+	Target_18979
chr6	26505152	26505434	+	Target_18979
chr6	26506910	26507060	+	Target_18979
chr6	26508177	26508198	+	Target_18979
chr6	26508288	26508315	+	Target_18979
chr6	26508728	26510652	+	Target_18979
chr6	26521933	26527612	+	Target_18979
chr6	26538571	26538729	+	Target_18979
chr6	26545354	26547164	+	Target_18979
chr6	26597170	26597451	+	Target_18979
chr6	26598141	26598338	+	Target_18979
chr6	26598492	26600277	+	Target_18979
chr6	26634610	26638956	+	Target_18979|Target_18979|Target_18979|Target_18979
chr6	26643886	26643956	+	Target_18979|Target_18979|Target_18979
chr6	26658785	26658874	+	Target_18979|Target_18979|Target_18979
chr6	26659004	26659079	+	Target_18979
chr6	26659668	26659980	+	Target_18979|Target_18979|Target_18979|Target_18979
chr6	26839265	26839358	+	Target_18979
chr6	26839902	26840029	+	Target_18979
chr6	26846478	26846614	+	Target_18979
chr6	26851121	26851296	+	Target_18979
chr6	26853137	26853222	+	Target_18979
chr6	26856788	26856976	+	Target_18979
chr6	26892898	26893054	+	Target_18979
chr6	26918864	26918938	+	Target_18979
chr6	26924167	26924333	+	Target_18979
chr6	26924771	26924962	+	Target_18979
chr6	26936236	26936301	+	Target_18979
chr6	26987144	26988085	+	Target_18979
chr6	26991032	26991753	+	Target_18979
chr6	27100094	27100575	+	Target_18979
chr6	27100816	27101314	+	Target_18979
chr6	27106071	27106460	+	Target_18979
chr6	27107087	27107457	+	Target_18979
chr6	27114187	27114637	+	Target_18979
chr6	27114907	27115346	+	Target_18979
chr6	27115404	27115467	+	Target_18979
chr6	27215501	27215586	+	Target_18979
chr6	27215660	27215827	+	Target_18979
chr6	27216625	27216725	+	Target_18979
chr6	27216878	27217008	+	Target_18979
chr6	27218461	27218585	+	Target_18979
chr6	27218820	27218898	+	Target_18979
chr6	27218995	27219043	+	Target_18979
chr6	27219528	27219819	+	Target_18979
chr6	27220586	27220728	+	Target_18979
chr6	27222471	27222651	+	Target_18979
chr6	27222764	27222910	+	Target_18979
chr6	27223025	27224399	+	Target_18979
chr6	27276841	27280011	+	Target_18979
chr6	27292539	27293741	+	Target_18979
chr6	27325601	27328000	+	Target_18979|Target_18979
chr6	27330957	27331081	+	Target_18979|Target_18979
chr6	27335295	27335391	+	Target_18979|Target_18979
chr6	27337914	27339304	+	Target_18979|Target_18979
chr6	27342972	27343153	+	Target_18979
chr6	27356523	27356854	+	Target_18979
chr6	27367220	27367329	+	Target_18979
chr6	27368071	27369227	+	Target_18979
chr6	27418520	27421039	+	Target_18979
chr6	27424604	27424700	+	Target_18979
chr6	27425061	27425188	+	Target_18979
chr6	27435631	27435699	+	Target_18979
chr6	27440066	27440212	+	Target_18979
chr6	27440751	27440897	+	Target_18979
chr6	27661813	27662285	+	Target_18979|Target_18979|Target_18979
chr6	27670092	27670196	+	Target_18979|Target_18979|Target_18979
chr6	27674417	27676936	+	Target_18979|Target_18979
chr6	27677902	27678001	+	Target_18979|Target_18979
chr6	27729522	27729620	+	Target_18979
chr6	27730080	27730142	+	Target_18979
chr6	27730298	27730966	+	Target_18979
chr6	27775256	27775709	+	Target_18979
chr6	27775976	27776445	+	Target_18979
chr6	27777841	27778314	+	Target_18979
chr6	27782079	27782518	+	Target_18979
chr6	27782821	27783267	+	Target_18979
chr6	27791902	27792258	+	Target_18979
chr6	27798951	27799305	+	Target_18979
chr6	27805657	27806117	+	Target_18979
chr6	27806439	27806888	+	Target_18979
chr6	27833106	27833576	+	Target_18979
chr6	27834569	27835359	+	Target_18979
chr6	27839622	27840099	+	Target_18979
chr6	27840925	27841289	+	Target_18979
chr6	27858092	27858570	+	Target_18979
chr6	27860476	27860963	+	Target_18979
chr6	27861202	27861669	+	Target_18979
chr6	27878962	27880174	+	Target_18979
chr6	27925018	27925960	+	Target_18979
chr6	28048481	28049308	+	Target_18979
chr6	28053258	28053669	+	Target_18979
chr6	28053949	28054088	+	Target_18979
chr6	28056340	28057340	+	Target_18979
chr6	28058928	28059262	+	Target_18979
chr6	28060116	28063493	+	Target_18979
chr6	28092386	28092455	+	Target_18979
chr6	28093190	28093608	+	Target_18979
chr6	28094560	28094699	+	Target_18979
chr6	28097207	28097856	+	Target_18979
chr6	28109715	28109807	+	Target_18979
chr6	28116093	28116602	+	Target_18979
chr6	28117260	28117402	+	Target_18979
chr6	28119622	28119714	+	Target_18979
chr6	28120038	28120162	+	Target_18979
chr6	28120833	28125236	+	Target_18979
chr6	28183115	28186707	+	Target_18979
chr6	28193028	28193144	+	Target_18979|Target_18979|Target_18979
chr6	28194789	28195282	+	Target_18979|Target_18979|Target_18979
chr6	28195467	28195615	+	Target_18979|Target_18979|Target_18979
chr6	28198113	28198266	+	Target_18979
chr6	28200339	28201264	+	Target_18979|Target_18979|Target_18979
chr6	28212489	28213753	+	Target_18979
chr6	28214746	28214870	+	Target_18979
chr6	28215844	28215927	+	Target_18979
chr6	28217464	28217612	+	Target_18979
chr6	28219335	28220002	+	Target_18979
chr6	28227097	28228736	+	Target_18979
chr6	28234787	28234991	+	Target_18979|Target_18979|Target_18979
chr6	28239631	28240116	+	Target_18979|Target_18979|Target_18979
chr6	28240446	28240564	+	Target_18979|Target_18979|Target_18979
chr6	28243971	28245980	+	Target_18979|Target_18979|Target_18979
chr6	28249313	28249695	+	Target_18979|Target_18979
chr6	28251532	28251986	+	Target_18979|Target_18979
chr6	28253327	28253484	+	Target_18979|Target_18979
chr6	28254856	28254945	+	Target_18979|Target_18979
chr6	28264592	28264722	+	Target_18979|Target_18979
chr6	28265671	28265768	+	Target_18979|Target_18979
chr6	28268500	28270326	+	Target_18979|Target_18979
chr6	28292514	28294631	+	Target_18979|Target_18979|Target_18979|Target_18979|Target_18979|Target_18979
chr6	28295159	28295310	+	Target_18979|Target_18979|Target_18979|Target_18979|Target_18979|Target_18979
chr6	28297079	28297555	+	Target_18979|Target_18979|Target_18979
chr6	28300061	28300170	+	Target_18979
chr6	28303606	28304152	+	Target_18979|Target_18979|Target_18979|Target_18979|Target_18979|Target_18979
chr6	28317690	28317844	+	Target_18979|Target_18979|Target_18979
chr6	28318048	28318165	+	Target_18979
chr6	28327301	28327765	+	Target_18979|Target_18979
chr6	28329100	28329248	+	Target_18979|Target_18979|Target_18979
chr6	28331079	28331162	+	Target_18979|Target_18979|Target_18979
chr6	28331468	28331592	+	Target_18979|Target_18979|Target_18979
chr6	28333202	28336954	+	Target_18979|Target_18979|Target_18979
chr6	28346597	28348648	+	Target_18979
chr6	28349967	28350386	+	Target_18979
chr6	28356726	28359519	+	Target_18979|Target_18979
chr6	28360678	28360823	+	Target_18979|Target_18979
chr6	28365780	28366250	+	Target_18979|Target_18979
chr6	28367433	28367544	+	Target_18979|Target_18979
chr6	28400431	28402855	+	Target_18979
chr6	28403236	28403384	+	Target_18979
chr6	28403635	28404120	+	Target_18979
chr6	28411175	28411279	+	Target_18979
chr6	28471072	28472275	+	Target_18979
chr6	28473479	28473579	+	Target_18979
chr6	28474088	28474206	+	Target_18979
chr6	28478527	28478681	+	Target_18979
chr6	28483433	28483570	+	Target_18979
chr6	28493788	28493877	+	Target_18979|Target_18979
chr6	28497227	28497381	+	Target_18979|Target_18979
chr6	28499554	28499672	+	Target_18979
chr6	28500097	28500197	+	Target_18979|Target_18979
chr6	28501737	28502728	+	Target_18979|Target_18979
chr6	28539406	28541604	+	Target_18979
chr6	28542420	28543913	+	Target_18979
chr6	28547048	28547196	+	Target_18979
chr6	28554074	28555112	+	Target_18979
chr6	28827401	28829792	+	Target_18979
chr6	28831060	28831454	+	Target_18979
chr6	28870778	28872442	+	Target_18979
chr6	28875012	28875039	+	Target_18979
chr6	28876584	28876617	+	Target_18979
chr6	28876749	28876865	+	Target_18979
chr6	28879472	28879495	+	Target_18979
chr6	28887788	28888019	+	Target_18979
chr6	28889668	28889764	+	Target_18979
chr6	28890989	28891768	+	Target_18979
chr6	28962593	28964363	+	Target_18979
chr6	28966510	28966615	+	Target_18979
chr6	28967263	28967390	+	Target_18979
chr6	28967732	28967824	+	Target_18979
chr6	28971289	28971371	+	Target_18979
chr6	28971722	28971991	+	Target_18979
chr6	28972784	28973037	+	Target_18979
chr6	29003999	29004122	+	Target_18979
chr6	29007990	29008125	+	Target_18979
chr6	29011989	29012952	+	Target_18979|Target_18979
chr6	29031706	29031906	+	Target_18979
chr6	29032897	29032949	+	Target_18979
chr6	29044072	29044517	+	Target_18979
chr6	29053984	29055090	+	Target_18979
chr6	29079667	29080603	+	Target_18979
chr6	29141310	29142351	+	Target_18979
chr6	29274466	29275432	+	Target_18979
chr6	29323006	29324054	+	Target_18979
chr6	29341199	29343068	+	Target_18979
chr6	29364415	29365448	+	Target_18979
chr6	29393280	29395509	+	Target_18979
chr6	29407715	29408754	+	Target_18979
chr6	29426229	29426346	+	Target_18979
chr6	29428180	29428231	+	Target_18979
chr6	29429271	29432099	+	Target_18979
chr6	29454542	29455679	+	Target_18979
chr6	29497182	29497361	+	Target_18979|Target_18979|Target_18979
chr6	29497725	29497820	+	Target_18979|Target_18979
chr6	29498828	29501345	+	Target_18979|Target_18979|Target_18979|Target_18979
chr6	29523388	29524127	+	Target_18979
chr6	29527451	29527702	+	Target_18979
chr6	29550028	29550105	+	Target_18979
chr6	29555682	29556745	+	Target_18979
chr6	29570004	29571493	+	Target_18979|Target_18979|Target_18979
chr6	29572270	29572414	+	Target_18979|Target_18979|Target_18979
chr6	29572636	29572765	+	Target_18979|Target_18979|Target_18979
chr6	29573345	29573473	+	Target_18979|Target_18979|Target_18979
chr6	29574167	29574261	+	Target_18979|Target_18979|Target_18979
chr6	29574673	29574781	+	Target_18979|Target_18979|Target_18979
chr6	29574878	29574995	+	Target_18979|Target_18979|Target_18979
chr6	29576377	29576510	+	Target_18979|Target_18979|Target_18979
chr6	29577005	29577156	+	Target_18979|Target_18979|Target_18979
chr6	29578700	29578778	+	Target_18979|Target_18979|Target_18979
chr6	29580327	29580391	+	Target_18979|Target_18979|Target_18979
chr6	29581019	29581262	+	Target_18979|Target_18979|Target_18979
chr6	29588877	29589069	+	Target_18979|Target_18979|Target_18979
chr6	29589528	29589594	+	Target_18979|Target_18979|Target_18979
chr6	29589880	29589982	+	Target_18979|Target_18979|Target_18979
chr6	29591081	29591252	+	Target_18979|Target_18979|Target_18979
chr6	29591666	29591801	+	Target_18979|Target_18979|Target_18979
chr6	29595262	29596005	+	Target_18979|Target_18979|Target_18979
chr6	29596863	29596884	+	Target_18979|Target_18979
chr6	29598234	29598420	+	Target_18979
chr6	29599172	29599376	+	Target_18979|Target_18979
chr6	29600077	29600162	+	Target_18979|Target_18979
chr6	29600626	29600962	+	Target_18979|Target_18979
chr6	29624757	29625074	+	Target_18979|Target_18979|Target_18979|Target_18979|Target_18979|Target_18979|Target_18979|Target_18979|Target_18979
chr6	29627095	29627443	+	Target_18979|Target_18979|Target_18979|Target_18979|Target_18979|Target_18979|Target_18979
chr6	29633928	29634042	+	Target_18979|Target_18979|Target_18979|Target_18979|Target_18979|Target_18979|Target_18979|Target_18979|Target_18979
chr6	29635419	29635440	+	Target_18979|Target_18979|Target_18979|Target_18979|Target_18979|Target_18979|Target_18979|Target_18979|Target_18979
chr6	29635680	29635701	+	Target_18979|Target_18979|Target_18979|Target_18979|Target_18979|Target_18979|Target_18979|Target_18979|Target_18979
chr6	29637950	29637998	+	Target_18979|Target_18979|Target_18979
chr6	29638057	29638174	+	Target_18979|Target_18979|Target_18979
chr6	29638477	29638498	+	Target_18979|Target_18979|Target_18979|Target_18979|Target_18979|Target_18979|Target_18979|Target_18979
chr6	29638948	29640149	+	Target_18979|Target_18979|Target_18979|Target_18979|Target_18979|Target_18979|Target_18979|Target_18979|Target_18979
chr6	29640168	29641535	+	Target_18979
chr6	29643162	29643264	+	Target_18979
chr6	29643709	29643836	+	Target_18979
chr6	29644657	29644931	+	Target_18979
chr6	29691116	29691304	+	Target_18979|Target_18979|Target_18979
chr6	29691434	29691704	+	Target_18979|Target_18979|Target_18979
chr6	29691949	29692225	+	Target_18979|Target_18979|Target_18979
chr6	29692807	29693083	+	Target_18979|Target_18979
chr6	29693223	29693340	+	Target_18979|Target_18979|Target_18979
chr6	29693787	29693820	+	Target_18979|Target_18979|Target_18979
chr6	29694179	29694303	+	Target_18979|Target_18979
chr6	29694377	29695073	+	Target_18979|Target_18979|Target_18979
chr6	29696141	29696272	+	Target_18979
chr6	29705742	29706213	+	Target_18979
chr6	29706327	29706663	+	Target_18979
chr6	29714924	29715202	+	Target_18979
chr6	29716676	29716826	+	Target_18979|Target_18979
chr6	29718583	29718925	+	Target_18979
chr6	29758807	29760850	+	Target_18979|Target_18979|Target_18979
chr6	29764969	29765584	+	Target_18979
chr6	29794755	29794821	+	Target_18979
chr6	29795509	29795694	+	Target_18979
chr6	29795823	29796093	+	Target_18979
chr6	29796319	29796595	+	Target_18979
chr6	29797194	29797470	+	Target_18979
chr6	29797592	29797709	+	Target_18979
chr6	29798154	29798187	+	Target_18979
chr6	29798544	29798899	+	Target_18979
chr6	29855382	29855607	+	Target_18979
chr6	29855731	29856001	+	Target_18979
chr6	29856243	29856519	+	Target_18979
chr6	29857104	29857381	+	Target_18979
chr6	29857483	29857600	+	Target_18979
chr6	29858040	29858073	+	Target_18979
chr6	29858215	29858856	+	Target_18979
chr6	29892368	29893428	+	Target_18979
chr6	29910246	29910403	+	Target_18979|Target_18979
chr6	29910533	29910803	+	Target_18979|Target_18979
chr6	29911044	29911320	+	Target_18979|Target_18979
chr6	29911898	29912174	+	Target_18979|Target_18979
chr6	29912276	29912393	+	Target_18979|Target_18979
chr6	29912835	29912868	+	Target_18979|Target_18979
chr6	29913010	29913058	+	Target_18979|Target_18979
chr6	29913227	29913661	+	Target_18979|Target_18979
chr6	29942891	29943294	+	Target_18979
chr6	29945430	29945494	+	Target_18979
chr6	29945994	29946177	+	Target_18979
chr6	29968787	29970509	+	Target_18979
chr6	29973747	29973916	+	Target_18979
chr6	29974216	29974446	+	Target_18979
chr6	29974576	29974846	+	Target_18979
chr6	29975965	29976239	+	Target_18979
chr6	29976814	29976954	+	Target_18979
chr6	29977096	29977144	+	Target_18979
chr6	29977311	29977733	+	Target_18979
chr6	30002684	30002887	+	Target_18979
chr6	30003692	30003760	+	Target_18979
chr6	30025891	30025967	+	Target_18979
chr6	30028517	30028772	+	Target_18979
chr6	30028855	30028961	+	Target_18979
chr6	30029035	30029446	+	Target_18979|Target_18979|Target_18979
chr6	30029693	30029794	+	Target_18979|Target_18979
chr6	30030000	30030110	+	Target_18979|Target_18979
chr6	30032449	30032686	+	Target_18979|Target_18979
chr6	30034931	30035256	+	Target_18979
chr6	30036366	30036475	+	Target_18979
chr6	30036880	30039468	+	Target_18979|Target_18979|Target_18979|Target_18979
chr6	30040933	30041025	+	Target_18979|Target_18979
chr6	30041232	30041255	+	Target_18979|Target_18979
chr6	30042999	30043628	+	Target_18979|Target_18979
chr6	30070673	30071566	+	Target_18979
chr6	30071878	30071944	+	Target_18979
chr6	30072944	30073019	+	Target_18979
chr6	30075829	30075945	+	Target_18979
chr6	30076802	30076825	+	Target_18979
chr6	30078224	30078455	+	Target_18979
chr6	30079424	30079520	+	Target_18979
chr6	30080165	30080665	+	Target_18979
chr6	30080840	30080867	+	Target_18979
chr6	30104509	30105158	+	Target_18979
chr6	30113770	30113866	+	Target_18979
chr6	30114848	30114986	+	Target_18979
chr6	30115296	30115319	+	Target_18979
chr6	30115501	30116512	+	Target_18979
chr6	30119722	30122263	+	Target_18979|Target_18979|Target_18979
chr6	30123503	30123536	+	Target_18979|Target_18979
chr6	30124715	30124831	+	Target_18979|Target_18979
chr6	30125145	30125168	+	Target_18979|Target_18979
chr6	30126175	30126406	+	Target_18979|Target_18979
chr6	30126926	30127022	+	Target_18979|Target_18979
chr6	30128206	30128711	+	Target_18979|Target_18979
chr6	30130982	30131842	+	Target_18979
chr6	30134952	30135048	+	Target_18979
chr6	30136076	30136307	+	Target_18979
chr6	30137017	30137040	+	Target_18979
chr6	30138277	30138393	+	Target_18979
chr6	30138752	30138785	+	Target_18979
chr6	30139608	30140473	+	Target_18979
chr6	30152231	30154335	+	Target_18979|Target_18979
chr6	30156943	30156976	+	Target_18979|Target_18979
chr6	30157194	30157310	+	Target_18979|Target_18979
chr6	30157789	30157812	+	Target_18979|Target_18979
chr6	30164292	30164523	+	Target_18979|Target_18979
chr6	30166205	30166301	+	Target_18979|Target_18979
chr6	30166442	30167041	+	Target_18979|Target_18979
chr6	30168811	30168915	+	Target_18979|Target_18979
chr6	30172432	30172542	+	Target_18979
chr6	30181081	30181271	+	Target_18979|Target_18979
chr6	30227338	30227474	+	Target_18979
chr6	30227703	30227861	+	Target_18979
chr6	30228173	30228384	+	Target_18979
chr6	30228980	30229256	+	Target_18979
chr6	30229363	30229480	+	Target_18979
chr6	30230071	30230119	+	Target_18979
chr6	30231052	30234728	+	Target_18979
chr6	30255173	30260376	+	Target_18979|Target_18979
chr6	30262247	30262741	+	Target_18979|Target_18979
chr6	30263908	30264014	+	Target_18979|Target_18979
chr6	30282045	30282259	+	Target_18979
chr6	30294130	30294927	+	Target_18979|Target_18979|Target_18979
chr6	30295007	30295473	+	Target_18979
chr6	30296665	30296818	+	Target_18979|Target_18979
chr6	30297087	30297547	+	Target_18979|Target_18979|Target_18979
chr6	30298557	30298653	+	Target_18979|Target_18979|Target_18979
chr6	30303521	30303752	+	Target_18979|Target_18979|Target_18979
chr6	30307684	30307707	+	Target_18979|Target_18979|Target_18979
chr6	30308048	30308138	+	Target_18979
chr6	30308281	30308397	+	Target_18979|Target_18979|Target_18979
chr6	30309488	30311506	+	Target_18979|Target_18979|Target_18979
chr6	30312905	30313005	+	Target_18979|Target_18979|Target_18979
chr6	30313074	30313175	+	Target_18979|Target_18979|Target_18979|Target_18979
chr6	30313243	30313350	+	Target_18979|Target_18979|Target_18979|Target_18979
chr6	30314208	30314341	+	Target_18979|Target_18979|Target_18979|Target_18979
chr6	30314489	30314635	+	Target_18979|Target_18979|Target_18979|Target_18979
chr6	30457182	30457372	+	Target_18979
chr6	30457502	30457772	+	Target_18979
chr6	30458016	30458292	+	Target_18979
chr6	30458913	30459189	+	Target_18979
chr6	30459313	30459430	+	Target_18979
chr6	30460180	30460213	+	Target_18979
chr6	30460317	30460360	+	Target_18979
chr6	30460525	30461982	+	Target_18979
chr6	30509154	30514090	+	Target_18979
chr6	30514472	30514613	+	Target_18979
chr6	30514888	30515051	+	Target_18979
chr6	30515128	30515307	+	Target_18979
chr6	30520243	30520438	+	Target_18979
chr6	30520860	30520956	+	Target_18979
chr6	30521126	30521334	+	Target_18979
chr6	30522351	30522423	+	Target_18979
chr6	30522540	30522692	+	Target_18979
chr6	30522831	30522968	+	Target_18979
chr6	30523331	30523497	+	Target_18979
chr6	30523907	30525371	+	Target_18979|Target_18979|Target_18979
chr6	30525926	30525989	+	Target_18979
chr6	30529610	30529901	+	Target_18979|Target_18979
chr6	30530165	30532473	+	Target_18979|Target_18979
chr6	30539169	30539337	+	Target_18979|Target_18979
chr6	30545185	30545232	+	Target_18979|Target_18979
chr6	30545594	30545690	+	Target_18979|Target_18979
chr6	30545852	30545979	+	Target_18979|Target_18979
chr6	30546124	30546162	+	Target_18979|Target_18979
chr6	30546246	30546354	+	Target_18979|Target_18979
chr6	30547707	30547782	+	Target_18979|Target_18979
chr6	30548182	30548296	+	Target_18979|Target_18979
chr6	30550170	30550284	+	Target_18979
chr6	30550842	30550965	+	Target_18979|Target_18979
chr6	30551384	30551485	+	Target_18979|Target_18979
chr6	30551581	30551667	+	Target_18979|Target_18979
chr6	30551968	30552343	+	Target_18979|Target_18979|Target_18979|Target_18979|Target_18979
chr6	30553036	30553120	+	Target_18979|Target_18979
chr6	30553334	30553459	+	Target_18979|Target_18979
chr6	30553655	30553768	+	Target_18979|Target_18979
chr6	30553910	30554082	+	Target_18979|Target_18979
chr6	30554250	30554325	+	Target_18979|Target_18979
chr6	30554417	30554488	+	Target_18979|Target_18979
chr6	30557464	30557497	+	Target_18979|Target_18979
chr6	30557582	30557751	+	Target_18979|Target_18979
chr6	30557925	30557990	+	Target_18979|Target_18979
chr6	30558082	30558155	+	Target_18979|Target_18979
chr6	30558311	30559309	+	Target_18979|Target_18979
chr6	30568181	30569435	+	Target_18979
chr6	30569712	30570468	+	Target_18979
chr6	30570622	30570736	+	Target_18979
chr6	30570986	30571062	+	Target_18979
chr6	30571248	30571443	+	Target_18979
chr6	30571556	30571620	+	Target_18979
chr6	30571784	30572031	+	Target_18979
chr6	30572129	30572288	+	Target_18979
chr6	30572364	30572512	+	Target_18979
chr6	30572770	30572871	+	Target_18979
chr6	30573699	30573812	+	Target_18979
chr6	30573914	30574020	+	Target_18979
chr6	30574244	30574418	+	Target_18979
chr6	30574555	30574633	+	Target_18979
chr6	30575616	30575668	+	Target_18979
chr6	30576555	30576691	+	Target_18979
chr6	30576853	30576940	+	Target_18979
chr6	30577614	30577732	+	Target_18979
chr6	30584254	30584775	+	Target_18979
chr6	30585000	30585020	+	Target_18979
chr6	30585485	30585720	+	Target_18979
chr6	30587269	30587378	+	Target_18979
chr6	30587485	30587583	+	Target_18979
chr6	30587697	30587766	+	Target_18979
chr6	30590608	30590675	+	Target_18979
chr6	30592659	30592719	+	Target_18979
chr6	30593278	30594174	+	Target_18979
chr6	30594612	30595051	+	Target_18979|Target_18979|Target_18979
chr6	30595236	30595297	+	Target_18979|Target_18979|Target_18979
chr6	30595412	30595504	+	Target_18979|Target_18979|Target_18979
chr6	30595627	30595688	+	Target_18979|Target_18979|Target_18979
chr6	30595808	30595922	+	Target_18979|Target_18979|Target_18979
chr6	30596105	30596207	+	Target_18979|Target_18979|Target_18979
chr6	30608153	30608199	+	Target_18979|Target_18979|Target_18979
chr6	30608311	30608380	+	Target_18979|Target_18979
chr6	30609952	30610024	+	Target_18979|Target_18979|Target_18979
chr6	30610544	30610788	+	Target_18979|Target_18979|Target_18979
chr6	30611305	30612448	+	Target_18979|Target_18979
chr6	30613671	30613751	+	Target_18979
chr6	30613843	30613886	+	Target_18979
chr6	30614245	30614598	+	Target_18979
chr6	30614815	30615623	+	Target_18979|Target_18979|Target_18979
chr6	30617334	30617736	+	Target_18979|Target_18979
chr6	30618770	30618859	+	Target_18979|Target_18979|Target_18979
chr6	30619042	30619243	+	Target_18979|Target_18979|Target_18979
chr6	30620424	30620494	+	Target_18979|Target_18979|Target_18979
chr6	30620578	30621147	+	Target_18979|Target_18979|Target_18979|Target_18979|Target_18979
chr6	30622482	30622656	+	Target_18979|Target_18979
chr6	30622951	30623113	+	Target_18979|Target_18979
chr6	30623211	30623374	+	Target_18979|Target_18979
chr6	30623974	30624042	+	Target_18979|Target_18979
chr6	30624167	30624286	+	Target_18979|Target_18979
chr6	30624373	30624536	+	Target_18979|Target_18979
chr6	30624728	30624869	+	Target_18979|Target_18979
chr6	30627248	30627401	+	Target_18979|Target_18979
chr6	30627512	30627611	+	Target_18979|Target_18979
chr6	30627808	30628019	+	Target_18979|Target_18979
chr6	30630403	30630519	+	Target_18979|Target_18979
chr6	30630687	30630798	+	Target_18979|Target_18979
chr6	30632577	30632769	+	Target_18979|Target_18979
chr6	30632847	30633051	+	Target_18979|Target_18979
chr6	30633255	30633510	+	Target_18979|Target_18979
chr6	30638186	30638243	+	Target_18979|Target_18979
chr6	30638566	30638729	+	Target_18979|Target_18979
chr6	30638812	30639051	+	Target_18979|Target_18979
chr6	30640411	30640830	+	Target_18979|Target_18979
chr6	30644165	30645065	+	Target_18979|Target_18979
chr6	30646955	30647166	+	Target_18979|Target_18979
chr6	30652184	30655672	+	Target_18979|Target_18979|Target_18979
chr6	30655825	30656719	+	Target_18979
chr6	30657052	30657229	+	Target_18979
chr6	30657823	30658020	+	Target_18979
chr6	30658618	30658769	+	Target_18979
chr6	30667583	30668409	+	Target_18979
chr6	30670329	30670440	+	Target_18979
chr6	30670528	30670654	+	Target_18979
chr6	30670880	30671063	+	Target_18979
chr6	30671194	30671314	+	Target_18979
chr6	30671397	30673875	+	Target_18979
chr6	30675160	30675231	+	Target_18979
chr6	30675342	30676134	+	Target_18979
chr6	30679188	30679281	+	Target_18979
chr6	30679443	30679503	+	Target_18979
chr6	30679650	30681131	+	Target_18979
chr6	30681424	30681494	+	Target_18979
chr6	30681579	30681960	+	Target_18979
chr6	30682816	30682955	+	Target_18979
chr6	30685021	30685458	+	Target_18979
chr6	30688156	30688340	+	Target_18979
chr6	30690313	30690422	+	Target_18979
chr6	30690694	30690805	+	Target_18979
chr6	30691116	30693195	+	Target_18979
chr6	30695510	30695922	+	Target_18979
chr6	30697798	30697963	+	Target_18979
chr6	30698204	30698342	+	Target_18979
chr6	30698458	30698504	+	Target_18979
chr6	30698695	30698877	+	Target_18979
chr6	30707934	30708087	+	Target_18979
chr6	30708272	30708368	+	Target_18979
chr6	30708455	30708575	+	Target_18979
chr6	30708966	30709110	+	Target_18979
chr6	30709390	30709481	+	Target_18979
chr6	30709568	30709644	+	Target_18979
chr6	30709923	30709980	+	Target_18979
chr6	30710303	30710453	+	Target_18979
chr6	30710975	30711973	+	Target_18979
chr6	30712085	30712327	+	Target_18979
chr6	30851860	30851922	+	Target_18979
chr6	30852314	30852487	+	Target_18979|Target_18979
chr6	30852756	30853008	+	Target_18979
chr6	30853401	30853457	+	Target_18979|Target_18979
chr6	30856464	30856591	+	Target_18979|Target_18979|Target_18979|Target_18979|Target_18979|Target_18979
chr6	30856684	30856787	+	Target_18979|Target_18979|Target_18979|Target_18979|Target_18979|Target_18979
chr6	30856978	30857207	+	Target_18979|Target_18979|Target_18979|Target_18979|Target_18979|Target_18979
chr6	30858659	30858897	+	Target_18979|Target_18979|Target_18979|Target_18979|Target_18979|Target_18979|Target_18979
chr6	30859156	30859256	+	Target_18979|Target_18979|Target_18979|Target_18979|Target_18979|Target_18979
chr6	30859778	30859965	+	Target_18979|Target_18979|Target_18979|Target_18979|Target_18979|Target_18979
chr6	30860072	30860319	+	Target_18979|Target_18979|Target_18979|Target_18979|Target_18979|Target_18979
chr6	30860844	30860940	+	Target_18979|Target_18979|Target_18979|Target_18979|Target_18979|Target_18979
chr6	30861048	30861200	+	Target_18979|Target_18979|Target_18979|Target_18979|Target_18979|Target_18979
chr6	30862282	30862448	+	Target_18979|Target_18979|Target_18979|Target_18979|Target_18979|Target_18979
chr6	30863180	30863291	+	Target_18979|Target_18979
chr6	30864397	30864642	+	Target_18979|Target_18979|Target_18979|Target_18979
chr6	30864790	30864918	+	Target_18979|Target_18979|Target_18979|Target_18979|Target_18979|Target_18979
chr6	30865137	30865374	+	Target_18979|Target_18979|Target_18979|Target_18979|Target_18979|Target_18979
chr6	30865849	30866084	+	Target_18979|Target_18979|Target_18979|Target_18979|Target_18979|Target_18979
chr6	30866664	30866814	+	Target_18979|Target_18979|Target_18979|Target_18979|Target_18979|Target_18979
chr6	30866932	30867933	+	Target_18979|Target_18979|Target_18979|Target_18979|Target_18979|Target_18979
chr6	30875976	30876180	+	Target_18979
chr6	30876810	30876950	+	Target_18979
chr6	30877211	30877316	+	Target_18979
chr6	30877708	30877840	+	Target_18979
chr6	30878441	30878538	+	Target_18979
chr6	30878629	30878718	+	Target_18979
chr6	30878934	30879046	+	Target_18979
chr6	30879207	30879276	+	Target_18979
chr6	30879460	30879544	+	Target_18979
chr6	30879790	30879923	+	Target_18979
chr6	30880104	30880235	+	Target_18979
chr6	30880886	30880934	+	Target_18979
chr6	30881085	30881164	+	Target_18979
chr6	30881587	30881880	+	Target_18979
chr6	30881981	30882246	+	Target_18979|Target_18979|Target_18979
chr6	30882581	30882814	+	Target_18979|Target_18979
chr6	30882932	30883014	+	Target_18979|Target_18979|Target_18979
chr6	30883131	30883232	+	Target_18979|Target_18979|Target_18979
chr6	30883522	30883644	+	Target_18979|Target_18979|Target_18979
chr6	30883757	30883824	+	Target_18979|Target_18979|Target_18979
chr6	30883928	30884026	+	Target_18979|Target_18979|Target_18979
chr6	30884654	30884736	+	Target_18979|Target_18979|Target_18979
chr6	30884881	30885001	+	Target_18979|Target_18979|Target_18979
chr6	30885471	30885583	+	Target_18979|Target_18979|Target_18979
chr6	30886603	30886692	+	Target_18979|Target_18979|Target_18979
chr6	30887534	30887625	+	Target_18979|Target_18979|Target_18979
chr6	30887865	30887993	+	Target_18979|Target_18979|Target_18979
chr6	30888109	30888213	+	Target_18979|Target_18979|Target_18979
chr6	30888444	30888526	+	Target_18979|Target_18979|Target_18979
chr6	30888841	30888918	+	Target_18979|Target_18979|Target_18979
chr6	30889006	30889082	+	Target_18979|Target_18979|Target_18979
chr6	30889365	30889468	+	Target_18979|Target_18979|Target_18979
chr6	30889701	30889772	+	Target_18979|Target_18979|Target_18979
chr6	30889892	30890018	+	Target_18979|Target_18979|Target_18979
chr6	30890226	30890331	+	Target_18979|Target_18979|Target_18979
chr6	30890482	30890551	+	Target_18979|Target_18979|Target_18979
chr6	30890674	30890753	+	Target_18979|Target_18979|Target_18979
chr6	30890880	30891008	+	Target_18979|Target_18979|Target_18979
chr6	30891129	30891282	+	Target_18979|Target_18979|Target_18979
chr6	30892130	30892337	+	Target_18979|Target_18979|Target_18979
chr6	30893050	30893162	+	Target_18979|Target_18979|Target_18979
chr6	30893320	30893496	+	Target_18979|Target_18979|Target_18979
chr6	30893656	30893785	+	Target_18979|Target_18979|Target_18979
chr6	30893885	30894235	+	Target_18979|Target_18979|Target_18979
chr6	30899126	30899351	+	Target_18979
chr6	30899483	30899572	+	Target_18979
chr6	30899812	30899952	+	Target_18979
chr6	30908776	30908858	+	Target_18979
chr6	30916323	30920276	+	Target_18979
chr6	30920747	30921998	+	Target_18979
chr6	30951484	30951796	+	Target_18979
chr6	30954013	30955458	+	Target_18979
chr6	30955776	30957675	+	Target_18979
chr6	30973728	30973910	+	Target_18979
chr6	30978446	30978553	+	Target_18979
chr6	30993278	30997877	+	Target_18979
chr6	30999972	31000358	+	Target_18979
chr6	31002448	31003179	+	Target_18979
chr6	31021983	31027653	+	Target_18979
chr6	31078999	31080068	+	Target_18979
chr6	31080265	31080332	+	Target_18979
chr6	31082607	31082668	+	Target_18979
chr6	31082864	31085306	+	Target_18979
chr6	31088111	31088252	+	Target_18979
chr6	31093452	31093616	+	Target_18979
chr6	31097345	31097422	+	Target_18979
chr6	31105310	31106083	+	Target_18979
chr6	31106206	31106236	+	Target_18979
chr6	31106432	31106556	+	Target_18979
chr6	31106748	31107127	+	Target_18979
chr6	31107417	31107869	+	Target_18979
chr6	31110215	31110493	+	Target_18979|Target_18979|Target_18979
chr6	31110739	31110911	+	Target_18979|Target_18979|Target_18979
chr6	31111038	31111190	+	Target_18979|Target_18979|Target_18979
chr6	31112463	31112565	+	Target_18979|Target_18979|Target_18979
chr6	31112661	31112850	+	Target_18979|Target_18979|Target_18979
chr6	31112942	31113079	+	Target_18979|Target_18979|Target_18979
chr6	31113224	31113270	+	Target_18979|Target_18979|Target_18979
chr6	31113472	31113585	+	Target_18979|Target_18979|Target_18979
chr6	31116181	31116288	+	Target_18979|Target_18979|Target_18979
chr6	31116394	31116505	+	Target_18979|Target_18979|Target_18979
chr6	31117842	31117992	+	Target_18979|Target_18979|Target_18979
chr6	31118231	31118342	+	Target_18979|Target_18979|Target_18979
chr6	31118501	31118637	+	Target_18979|Target_18979|Target_18979
chr6	31118735	31118899	+	Target_18979|Target_18979|Target_18979
chr6	31122272	31122576	+	Target_18979|Target_18979|Target_18979
chr6	31124507	31124721	+	Target_18979|Target_18979|Target_18979
chr6	31124799	31124866	+	Target_18979|Target_18979|Target_18979
chr6	31125161	31125566	+	Target_18979|Target_18979
chr6	31125943	31126015	+	Target_18979
chr6	31126302	31126499	+	Target_18979|Target_18979
[truncated: 8,846 more rows]
