# Supplementary material for: Affected Kindred Analysis of Human X Chromosome Exomes to Identify Novel X-Linked Intellectual Disability Genes
Source: PLoS One. 2015 Feb 13;10(2):e0116454. doi: 10.1371/journal.pone.0116454 (PMC4332666; doi:10.1371/journal.pone.0116454)
Supplement: S2 File — is a compressed file providing a collection of bash-based and R-based scripts that were written and run to process and analyze our XLID study cohort. The scripts provided assume that short-read alignment has already been performed, including quality correction steps. These scripts will run data processing and analysis for a test cohort, as well as comparison analyses with other public databases. (ZIP) [file pone.0116454.s006.zip › Sib-PairCross-CohortFilter_scripts/interval_lists/chr7_Targets.interval_list]

@HD	VN:1.0	SO:coordinate
@SQ	SN:chr1	LN:249250621
@SQ	SN:chr2	LN:243199373
@SQ	SN:chr3	LN:198022430
@SQ	SN:chr4	LN:191154276
@SQ	SN:chr5	LN:180915260
@SQ	SN:chr6	LN:171115067
@SQ	SN:chr7	LN:159138663
@SQ	SN:chr8	LN:146364022
@SQ	SN:chr9	LN:141213431
@SQ	SN:chr10	LN:135534747
@SQ	SN:chr11	LN:135006516
@SQ	SN:chr12	LN:133851895
@SQ	SN:chr13	LN:115169878
@SQ	SN:chr14	LN:107349540
@SQ	SN:chr15	LN:102531392
@SQ	SN:chr16	LN:90354753
@SQ	SN:chr17	LN:81195210
@SQ	SN:chr18	LN:78077248
@SQ	SN:chr19	LN:59128983
@SQ	SN:chr20	LN:63025520
@SQ	SN:chr21	LN:48129895
@SQ	SN:chr22	LN:51304566
@SQ	SN:chrX	LN:155270560
@SQ	SN:chrY	LN:59373566
@SQ	SN:chrM	LN:16571
@SQ	SN:chr1_gl000191_random	LN:106433
@SQ	SN:chr1_gl000192_random	LN:547496
@SQ	SN:chr4_gl000193_random	LN:189789
@SQ	SN:chr4_gl000194_random	LN:191469
@SQ	SN:chr7_gl000195_random	LN:182896
@SQ	SN:chr8_gl000196_random	LN:38914
@SQ	SN:chr8_gl000197_random	LN:37175
@SQ	SN:chr9_gl000198_random	LN:90085
@SQ	SN:chr9_gl000199_random	LN:169874
@SQ	SN:chr9_gl000200_random	LN:187035
@SQ	SN:chr9_gl000201_random	LN:36148
@SQ	SN:chr11_gl000202_random	LN:40103
@SQ	SN:chr17_gl000203_random	LN:37498
@SQ	SN:chr17_gl000204_random	LN:81310
@SQ	SN:chr17_gl000205_random	LN:174588
@SQ	SN:chr17_gl000206_random	LN:41001
@SQ	SN:chr18_gl000207_random	LN:4262
@SQ	SN:chr19_gl000208_random	LN:92689
@SQ	SN:chr19_gl000209_random	LN:159169
@SQ	SN:chr21_gl000210_random	LN:27682
@SQ	SN:chrUn_gl000211	LN:166566
@SQ	SN:chrUn_gl000212	LN:186858
@SQ	SN:chrUn_gl000213	LN:164239
@SQ	SN:chrUn_gl000214	LN:137718
@SQ	SN:chrUn_gl000215	LN:172545
@SQ	SN:chrUn_gl000216	LN:172294
@SQ	SN:chrUn_gl000217	LN:172149
@SQ	SN:chrUn_gl000218	LN:161147
@SQ	SN:chrUn_gl000219	LN:179198
@SQ	SN:chrUn_gl000220	LN:161802
@SQ	SN:chrUn_gl000221	LN:155397
@SQ	SN:chrUn_gl000222	LN:186861
@SQ	SN:chrUn_gl000223	LN:180455
@SQ	SN:chrUn_gl000224	LN:179693
@SQ	SN:chrUn_gl000225	LN:211173
@SQ	SN:chrUn_gl000226	LN:15008
@SQ	SN:chrUn_gl000227	LN:128374
@SQ	SN:chrUn_gl000228	LN:129120
@SQ	SN:chrUn_gl000229	LN:19913
@SQ	SN:chrUn_gl000230	LN:43691
@SQ	SN:chrUn_gl000231	LN:27386
@SQ	SN:chrUn_gl000232	LN:40652
@SQ	SN:chrUn_gl000233	LN:45941
@SQ	SN:chrUn_gl000234	LN:40531
@SQ	SN:chrUn_gl000235	LN:34474
@SQ	SN:chrUn_gl000236	LN:41934
@SQ	SN:chrUn_gl000237	LN:45867
@SQ	SN:chrUn_gl000238	LN:39939
@SQ	SN:chrUn_gl000239	LN:33824
@SQ	SN:chrUn_gl000240	LN:41933
@SQ	SN:chrUn_gl000241	LN:42152
@SQ	SN:chrUn_gl000242	LN:43523
@SQ	SN:chrUn_gl000243	LN:43341
@SQ	SN:chrUn_gl000244	LN:39929
@SQ	SN:chrUn_gl000245	LN:36651
@SQ	SN:chrUn_gl000246	LN:38154
@SQ	SN:chrUn_gl000247	LN:36422
@SQ	SN:chrUn_gl000248	LN:39786
@SQ	SN:chrUn_gl000249	LN:38502
@PG	ID:bowtie2	PN:bowtie2	VN:2.0.0-beta7
@PG	ID:1	PN:IntervalListTools	CL:net.sf.picard.util.IntervalListTools INPUT=[/md1/Tejasvi_scripts/XLID_scripts/run_gatk/chr7_Targets.interval_list] OUTPUT=/md1/Tejasvi_output/XLID_projects/1000G/chr7_Targets.interval_list UNIQUE=true SORT=true PADDING=0 VERBOSITY=INFO QUIET=false VALIDATION_STRINGENCY=STRICT COMPRESSION_LEVEL=5 MAX_RECORDS_IN_RAM=500000 CREATE_INDEX=false CREATE_MD5_FILE=false
chr7	192968	193804	+	Target_10248
chr7	195553	195732	+	Target_10249
chr7	208897	208976	+	Target_10250
chr7	286380	286473	+	Target_10251
chr7	288280	288396	+	Target_10252
chr7	295814	295995	+	Target_10253
chr7	296619	296729	+	Target_10254
chr7	296970	297052	+	Target_10255
chr7	298611	298671	+	Target_10256
chr7	299696	300740	+	Target_10257
chr7	330135	330242	+	Target_13080
chr7	330618	330787	+	Target_13081
chr7	331028	331454	+	Target_13082
chr7	419390	419509	+	Target_13083
chr7	420383	420480	+	Target_13084
chr7	420814	422845	+	Target_13085
chr7	536896	538211	+	Target_12545|Target_6795
chr7	540067	540136	+	Target_12546
chr7	540752	540879	+	Target_12547|Target_6796
chr7	550445	550633	+	Target_12548|Target_6797
chr7	551987	552092	+	Target_12549|Target_6798
chr7	557030	557127	+	Target_12550|Target_6799
chr7	558575	559481	+	Target_12551|Target_6800
chr7	560027	562953	+	Target_13086
chr7	563716	563917	+	Target_13087
chr7	564490	564869	+	Target_13088
chr7	588833	590239	+	Target_10229|Target_13133|Target_5926|Target_5954|Target_7045|Target_8009
chr7	591025	591107	+	Target_10230|Target_13134|Target_5927|Target_5955|Target_7046|Target_8010
chr7	618892	619014	+	Target_10231|Target_13135|Target_5928|Target_5956|Target_7047|Target_8011
chr7	624144	624205	+	Target_10232|Target_13136|Target_5929|Target_5957|Target_7048|Target_8012
chr7	635782	635941	+	Target_10233|Target_13137|Target_5930|Target_5958|Target_7049|Target_8013
chr7	645829	645876	+	Target_10234|Target_13138|Target_5931|Target_5959|Target_7050|Target_8014
chr7	647027	647089	+	Target_10235|Target_13139|Target_5932|Target_5960|Target_7051|Target_8015
chr7	716865	716957	+	Target_10236|Target_13140|Target_5933|Target_5961|Target_7052|Target_8016
chr7	720192	720363	+	Target_10237|Target_13141|Target_5934|Target_5962|Target_7053|Target_8017
chr7	750965	751164	+	Target_10238|Target_13142|Target_5935|Target_5963|Target_7054|Target_8018
chr7	752050	752161	+	Target_7055
chr7	752484	752577	+	Target_13143
chr7	752691	752844	+	Target_5936
chr7	766337	766978	+	Target_13093|Target_5964
chr7	767226	767313	+	Target_10239|Target_8019
chr7	769299	769484	+	Target_13094
chr7	780455	780580	+	Target_13095
chr7	780983	781102	+	Target_13096
chr7	794225	794458	+	Target_13097
chr7	796418	796631	+	Target_13098
chr7	801389	801533	+	Target_13099
chr7	803442	803611	+	Target_13100
chr7	810107	810255	+	Target_13101
chr7	813684	813835	+	Target_13102
chr7	814642	814799	+	Target_13103
chr7	819589	819781	+	Target_13104
chr7	825153	826116	+	Target_13105
chr7	855193	855240	+	Target_4969
chr7	856251	856310	+	Target_13866|Target_14230|Target_6801
chr7	856916	857136	+	Target_6802
chr7	872141	872238	+	Target_14231|Target_2889|Target_4970|Target_6803
chr7	878434	878623	+	Target_13867|Target_14232|Target_2890|Target_4971|Target_6804
chr7	881582	881767	+	Target_13868|Target_14233|Target_2891|Target_4972|Target_6805
chr7	882842	882869	+	Target_13869|Target_2892|Target_4973|Target_6806
chr7	882977	883509	+	Target_13870|Target_2893|Target_4974|Target_6807
chr7	891020	891119	+	Target_2894
chr7	891586	891680	+	Target_13871|Target_14234|Target_2895
chr7	892245	892304	+	Target_13872|Target_14235|Target_2896
chr7	892446	892589	+	Target_13873|Target_2897|Target_14236
chr7	893045	893255	+	Target_13874|Target_14237|Target_2898
chr7	894556	894643	+	Target_13875|Target_14238|Target_2899
chr7	895994	896038	+	Target_13876|Target_14239|Target_2900
chr7	897464	897594	+	Target_13877|Target_14240|Target_2901
chr7	899764	900019	+	Target_13878|Target_14241|Target_2902
chr7	901016	901101	+	Target_13879|Target_14242|Target_2903
chr7	905588	905704	+	Target_13880|Target_14243|Target_2904
chr7	908985	909153	+	Target_13881|Target_14244|Target_2905
chr7	912106	912199	+	Target_13882|Target_14245|Target_2906
chr7	912851	914557	+	Target_13883|Target_14246|Target_2907
chr7	916190	916437	+	Target_8828
chr7	925692	925771	+	Target_8829
chr7	926205	926287	+	Target_8830
chr7	927006	927156	+	Target_8831
chr7	930564	930703	+	Target_8832
chr7	931914	932055	+	Target_8833
chr7	933376	933452	+	Target_8834
chr7	933535	933608	+	Target_8835
chr7	934970	936071	+	Target_8836
chr7	937536	938586	+	Target_7819
chr7	938669	938898	+	Target_7820
chr7	939055	939127	+	Target_7821
chr7	939738	939801	+	Target_7822
chr7	940169	940253	+	Target_7823
chr7	943762	943909	+	Target_7824
chr7	944696	944809	+	Target_7825
chr7	959604	959687	+	Target_7826
chr7	966188	966280	+	Target_7827
chr7	975010	975141	+	Target_7828
chr7	994031	994289	+	Target_7829
chr7	1004485	1009092	+	Target_1341
chr7	1012816	1012928	+	Target_1342
chr7	1015063	1015235	+	Target_1343
chr7	1022834	1023021	+	Target_7615
chr7	1024047	1024210	+	Target_7616
chr7	1024585	1024735	+	Target_7617
chr7	1024801	1024959	+	Target_7618
chr7	1026259	1026433	+	Target_7619
chr7	1026742	1026881	+	Target_7620
chr7	1026982	1027167	+	Target_7621
chr7	1027912	1028054	+	Target_7622
chr7	1028270	1029276	+	Target_7623
chr7	1036622	1037440	+	Target_10430|Target_8444|Target_8722
chr7	1040105	1040187	+	Target_10431|Target_8445|Target_8723
chr7	1049585	1049779	+	Target_10432|Target_8446|Target_8724
chr7	1062568	1062662	+	Target_3231
chr7	1097140	1098897	+	Target_13089
chr7	1126442	1126880	+	Target_16907|Target_7736
chr7	1127722	1127957	+	Target_17449|Target_16908
chr7	1131042	1133451	+	Target_16909|Target_17450|Target_7737
chr7	1166892	1167022	+	Target_10433|Target_8447|Target_8725
chr7	1177824	1177893	+	Target_8726|Target_8448|Target_10434
chr7	1192542	1192860	+	Target_13068
chr7	1195088	1195220	+	Target_13069
chr7	1197291	1197386	+	Target_13070
chr7	1197793	1197893	+	Target_13071
chr7	1199599	1199855	+	Target_13072
chr7	1272653	1272927	+	Target_13090
chr7	1273155	1273331	+	Target_13091
chr7	1275467	1276613	+	Target_13092
chr7	1473994	1474308	+	Target_6700
chr7	1474736	1474783	+	Target_6701
chr7	1476377	1476492	+	Target_6702
chr7	1477170	1477244	+	Target_6703
chr7	1477525	1477616	+	Target_6704
chr7	1477732	1477856	+	Target_6705
chr7	1477924	1477989	+	Target_6706
chr7	1478475	1478631	+	Target_6707
chr7	1479560	1479721	+	Target_6708
chr7	1480226	1480320	+	Target_6709
chr7	1481827	1482120	+	Target_6710
chr7	1484287	1485064	+	Target_6711
chr7	1486348	1486464	+	Target_6712
chr7	1487210	1487401	+	Target_6713
chr7	1488255	1488397	+	Target_6714
chr7	1489875	1489924	+	Target_6715
chr7	1498819	1499109	+	Target_6716
chr7	1509912	1510328	+	Target_2310
chr7	1510481	1510591	+	Target_2311
chr7	1510768	1510860	+	Target_2312
chr7	1511206	1511277	+	Target_2313
chr7	1511908	1512022	+	Target_2314
chr7	1512707	1512820	+	Target_2315
chr7	1513201	1513329	+	Target_2316
chr7	1513803	1513996	+	Target_2317
chr7	1514340	1514474	+	Target_2318
chr7	1515583	1515707	+	Target_2319
chr7	1515864	1516091	+	Target_2320
chr7	1516205	1516293	+	Target_2321
chr7	1516429	1516554	+	Target_2322
chr7	1517185	1517309	+	Target_2323
chr7	1517388	1517572	+	Target_2324
chr7	1518001	1518142	+	Target_2325
chr7	1518361	1518521	+	Target_2326
chr7	1519065	1519320	+	Target_2327
chr7	1519952	1520077	+	Target_2328
chr7	1520470	1520569	+	Target_2329
chr7	1520977	1521124	+	Target_2330
chr7	1522181	1522343	+	Target_2331
chr7	1523377	1523489	+	Target_2332
chr7	1523638	1523806	+	Target_2333
chr7	1524733	1524838	+	Target_2334
chr7	1524925	1525105	+	Target_2335
chr7	1526260	1526410	+	Target_2336
chr7	1526557	1526737	+	Target_2337
chr7	1526955	1527085	+	Target_2338
chr7	1527395	1527593	+	Target_2339
chr7	1528979	1529040	+	Target_2340
chr7	1529226	1529318	+	Target_2341
chr7	1532645	1532742	+	Target_2342
chr7	1533389	1533547	+	Target_2343
chr7	1534451	1534529	+	Target_2344
chr7	1535068	1535189	+	Target_2345
chr7	1535791	1535900	+	Target_2346
chr7	1536773	1536950	+	Target_2347
chr7	1538047	1538189	+	Target_2348
chr7	1538342	1538488	+	Target_2349
chr7	1538610	1538797	+	Target_2350
chr7	1538890	1538996	+	Target_2351
chr7	1539108	1539268	+	Target_2352
chr7	1539519	1539657	+	Target_2353
chr7	1539805	1540002	+	Target_2354
chr7	1542536	1542827	+	Target_2355
chr7	1543538	1543637	+	Target_2356
chr7	1543958	1544018	+	Target_2357
chr7	1570367	1570534	+	Target_2595
chr7	1578784	1578864	+	Target_2596
chr7	1579576	1586817	+	Target_2597|Target_7594
chr7	1587377	1587575	+	Target_7595
chr7	1588154	1588324	+	Target_7596
chr7	1589489	1589581	+	Target_7597
chr7	1589758	1589834	+	Target_7598
chr7	1589940	1590031	+	Target_7599
chr7	1590452	1590618	+	Target_7600
chr7	1594901	1595120	+	Target_7601
chr7	1595749	1596066	+	Target_7602
chr7	1606969	1607486	+	Target_17744|Target_1811
chr7	1608759	1609629	+	Target_1812|Target_17745
chr7	1609644	1609668	+	Target_1813
chr7	1609708	1610169	+	Target_12378|Target_8041|Target_1
chr7	1614350	1614499	+	Target_12379|Target_2|Target_8042
chr7	1615422	1615524	+	Target_12380|Target_3|Target_8043
chr7	1622797	1622905	+	Target_4|Target_8044
chr7	1624019	1629261	+	Target_5|Target_12381|Target_8045|Target_6
chr7	1654105	1656328	+	Target_13110
chr7	1748797	1748888	+	Target_13719
chr7	1783939	1787590	+	Target_13720
chr7	1855427	1855864	+	Target_17195|Target_17214|Target_8680
chr7	1883815	1883889	+	Target_11880
chr7	1937835	1938026	+	Target_17196|Target_17215|Target_8681
chr7	1976322	1976533	+	Target_17197|Target_17216|Target_8682
chr7	1997263	1997354	+	Target_17198|Target_17217|Target_8683
chr7	2020087	2020176	+	Target_17199|Target_17218|Target_8684
chr7	2041699	2041756	+	Target_17200|Target_17219|Target_8685
chr7	2054136	2054277	+	Target_17201|Target_17220|Target_8686
chr7	2108828	2108973	+	Target_17202|Target_17221|Target_8687
chr7	2188786	2188873	+	Target_17203|Target_17222|Target_8688
chr7	2252846	2252908	+	Target_17204|Target_17223|Target_8689
chr7	2255519	2255634	+	Target_17205|Target_17224|Target_8690
chr7	2255791	2255922	+	Target_17206|Target_17225|Target_8691
chr7	2257596	2257678	+	Target_17207|Target_17226|Target_8692
chr7	2258966	2259091	+	Target_17208|Target_17227|Target_8693
chr7	2262209	2262389	+	Target_17209|Target_17228|Target_8694
chr7	2265044	2265185	+	Target_17210|Target_17229|Target_8695
chr7	2269618	2269778	+	Target_17211|Target_17230|Target_8696
chr7	2270183	2270399	+	Target_17231|Target_17212|Target_8697
chr7	2272506	2272583	+	Target_17213|Target_17232|Target_8698
chr7	2273925	2275199	+	Target_10
chr7	2279052	2279342	+	Target_11
chr7	2281796	2281833	+	Target_12
chr7	2281856	2281891	+	Target_17971|Target_3971|Target_9409
chr7	2281895	2281927	+	Target_17976|Target_18024
chr7	2282539	2282683	+	Target_9485|Target_17981|Target_17977|Target_3972|Target_17972|Target_18025
chr7	2284197	2284361	+	Target_17973|Target_17978|Target_17982|Target_18026|Target_3973|Target_9410|Target_9486
chr7	2289491	2289637	+	Target_17974|Target_17979|Target_17983|Target_18027|Target_3974|Target_9411|Target_9487
chr7	2290463	2290780	+	Target_17975|Target_17980|Target_17984|Target_18028|Target_3975|Target_9412|Target_9488
chr7	2291404	2294804	+	Target_8091
chr7	2296508	2296658	+	Target_8092
chr7	2296999	2297149	+	Target_8093
chr7	2297369	2297438	+	Target_8094
chr7	2302864	2302997	+	Target_8095
chr7	2303932	2304093	+	Target_8096
chr7	2309193	2309274	+	Target_8097
chr7	2311484	2311606	+	Target_8098
chr7	2314746	2314864	+	Target_8099
chr7	2317734	2317940	+	Target_8100
chr7	2353962	2354099	+	Target_8101
chr7	2394473	2395055	+	Target_3054|Target_9904
chr7	2400344	2400537	+	Target_3055|Target_9905
chr7	2402279	2402399	+	Target_3056|Target_9906
chr7	2402704	2402762	+	Target_3057|Target_9907
chr7	2403266	2403395	+	Target_3058|Target_9908
chr7	2404006	2404164	+	Target_3059|Target_9909
chr7	2405951	2406083	+	Target_3060|Target_9910
chr7	2406159	2406226	+	Target_3061|Target_9911
chr7	2406633	2406680	+	Target_3062|Target_9912
chr7	2409106	2409317	+	Target_3063|Target_9913
chr7	2411411	2411484	+	Target_3064|Target_9914
chr7	2412307	2412430	+	Target_3065|Target_9915
chr7	2414162	2414241	+	Target_3066|Target_9916
chr7	2415023	2415162	+	Target_3067|Target_9917
chr7	2416584	2416710	+	Target_3068|Target_9918
chr7	2418323	2418401	+	Target_3069|Target_9919
chr7	2418768	2418877	+	Target_3070|Target_9920
chr7	2419028	2419146	+	Target_3071|Target_9921
chr7	2419838	2420377	+	Target_9922|Target_3072
chr7	2443194	2443308	+	Target_15492|Target_17182|Target_12725
chr7	2472197	2474216	+	Target_12726|Target_15493|Target_17183
chr7	2552162	2552335	+	Target_6672
chr7	2552790	2552962	+	Target_6673
chr7	2557496	2557578	+	Target_12969
chr7	2558181	2558232	+	Target_12970
chr7	2559478	2559927	+	Target_16672|Target_7954
chr7	2564328	2564377	+	Target_12971|Target_16673|Target_6674|Target_7955
chr7	2564852	2564952	+	Target_12972|Target_16674|Target_6675|Target_7956
chr7	2565047	2565201	+	Target_12973|Target_16675|Target_6676|Target_7957
chr7	2565318	2565404	+	Target_12974|Target_16676|Target_6677|Target_7958
chr7	2565877	2566043	+	Target_12975|Target_16677|Target_6678|Target_7959
chr7	2566469	2566555	+	Target_12976|Target_16678|Target_6679|Target_7960
chr7	2566707	2568063	+	Target_17931|Target_12977|Target_6680|Target_7961
chr7	2568507	2568810	+	Target_16679
chr7	2577443	2578398	+	Target_15449
chr7	2578812	2578985	+	Target_15450
chr7	2579177	2579276	+	Target_15451
chr7	2579419	2579522	+	Target_15452
chr7	2580612	2580686	+	Target_15453
chr7	2580931	2581118	+	Target_15454
chr7	2581351	2581470	+	Target_15455
chr7	2581753	2581845	+	Target_15456
chr7	2582837	2582957	+	Target_15457
chr7	2583223	2583596	+	Target_15458
chr7	2584542	2584690	+	Target_15459
chr7	2586957	2587112	+	Target_15460
chr7	2593938	2594081	+	Target_15461
chr7	2595120	2595392	+	Target_15462
chr7	2598631	2598851	+	Target_7573|Target_8866
chr7	2606749	2606797	+	Target_8867
chr7	2608587	2608633	+	Target_7574|Target_8868
chr7	2611159	2611288	+	Target_7575|Target_8869
chr7	2611825	2611960	+	Target_7576|Target_8870
chr7	2613051	2613122	+	Target_7577|Target_8871
chr7	2617875	2617989	+	Target_7578|Target_8872
chr7	2618109	2618160	+	Target_7579|Target_8873
chr7	2622213	2622284	+	Target_7580|Target_8874
chr7	2623270	2623343	+	Target_7581|Target_8875
chr7	2623869	2623919	+	Target_7582|Target_8876
chr7	2625841	2626005	+	Target_7583|Target_8877
chr7	2627455	2627511	+	Target_7584|Target_8878
chr7	2629540	2629740	+	Target_7585|Target_8879
chr7	2632655	2632760	+	Target_7586|Target_8880
chr7	2634519	2634610	+	Target_7587|Target_8881
chr7	2638098	2638266	+	Target_7588|Target_8882
chr7	2641074	2641098	+	Target_7589|Target_8883
chr7	2644514	2644625	+	Target_7590|Target_8884
chr7	2645509	2645631	+	Target_7591|Target_8885
chr7	2646757	2646861	+	Target_7592|Target_8886
chr7	2649677	2654368	+	Target_7593|Target_8887
chr7	2671602	2671912	+	Target_2033
chr7	2686486	2686656	+	Target_2034
chr7	2686775	2686887	+	Target_2035
chr7	2687051	2687272	+	Target_2036
chr7	2687592	2687688	+	Target_2037
chr7	2689200	2689273	+	Target_2038
chr7	2689546	2689622	+	Target_2039
chr7	2691820	2691876	+	Target_2040
chr7	2692551	2692644	+	Target_2041
chr7	2695725	2695818	+	Target_2042
chr7	2696031	2696168	+	Target_2043
chr7	2697919	2698093	+	Target_2044
chr7	2698573	2698649	+	Target_2045
chr7	2701301	2704436	+	Target_2046
chr7	2719162	2719305	+	Target_5802
chr7	2739867	2740389	+	Target_5803
chr7	2742355	2742523	+	Target_5804
chr7	2748221	2748350	+	Target_5805
chr7	2748708	2748878	+	Target_5806
chr7	2749273	2749450	+	Target_5807
chr7	2751963	2755069	+	Target_5808
chr7	2767740	2771384	+	Target_1266
chr7	2773084	2773135	+	Target_1267
chr7	2834561	2834777	+	Target_1268
chr7	2883486	2883959	+	Target_1269
chr7	2945709	2946476	+	Target_2765
chr7	2949683	2949799	+	Target_2766
chr7	2951805	2951930	+	Target_2767
chr7	2952920	2953100	+	Target_2768
chr7	2954870	2955006	+	Target_2769
chr7	2956923	2957019	+	Target_2770
chr7	2958124	2958221	+	Target_2771
chr7	2959005	2959246	+	Target_2772
chr7	2962267	2962394	+	Target_2773
chr7	2962765	2962967	+	Target_2774
chr7	2963866	2963999	+	Target_2775
chr7	2966372	2966425	+	Target_2776
chr7	2968231	2968332	+	Target_2777
chr7	2969625	2969708	+	Target_2778
chr7	2972168	2972220	+	Target_2779
chr7	2974086	2974263	+	Target_2780
chr7	2976670	2976868	+	Target_2781
chr7	2977540	2977666	+	Target_2782
chr7	2978312	2978465	+	Target_2783
chr7	2979382	2979562	+	Target_2784
chr7	2983845	2984171	+	Target_2785
chr7	2985452	2985590	+	Target_2786
chr7	2987208	2987421	+	Target_2787
chr7	2998133	2998265	+	Target_2788
chr7	3083300	3083509	+	Target_2789
chr7	3341079	3341516	+	Target_12786
chr7	3658711	3658871	+	Target_12787
chr7	3678635	3678742	+	Target_12788
chr7	3681589	3681737	+	Target_12789
chr7	3861081	3861215	+	Target_12790
chr7	3990554	3990666	+	Target_12791
chr7	3991361	3991552	+	Target_12792
chr7	3998562	3998646	+	Target_12793
chr7	4002288	4002483	+	Target_12794
chr7	4006949	4007066	+	Target_12795
chr7	4008888	4009056	+	Target_12796
chr7	4011097	4011200	+	Target_12797
chr7	4014000	4014177	+	Target_12798
chr7	4026817	4026954	+	Target_12799
chr7	4050597	4050745	+	Target_12800
chr7	4051726	4051867	+	Target_12801
chr7	4056802	4056984	+	Target_12802
chr7	4088979	4089095	+	Target_12803
chr7	4091269	4091462	+	Target_12804
chr7	4107469	4107568	+	Target_12805
chr7	4116629	4116821	+	Target_12806
chr7	4119094	4119216	+	Target_12807
chr7	4150294	4150404	+	Target_12808
chr7	4152920	4153071	+	Target_12809
chr7	4153668	4153906	+	Target_12810
chr7	4167012	4167128	+	Target_12811
chr7	4169316	4169729	+	Target_11836|Target_12812
chr7	4171956	4172055	+	Target_11837|Target_12813
chr7	4185353	4185548	+	Target_11838|Target_12814
chr7	4188893	4189095	+	Target_11839|Target_12815
chr7	4198079	4198183	+	Target_11840|Target_12816
chr7	4201417	4201488	+	Target_11841|Target_12817
chr7	4213853	4213989	+	Target_11842|Target_12818
chr7	4215406	4215466	+	Target_11843|Target_12819
chr7	4218116	4218218	+	Target_11844|Target_12820
chr7	4245510	4245626	+	Target_11845|Target_12821
chr7	4247730	4247917	+	Target_11846|Target_12822
chr7	4249656	4249794	+	Target_11847|Target_12823
chr7	4259740	4259902	+	Target_11848|Target_12824
chr7	4260870	4260996	+	Target_11849|Target_12825
chr7	4272886	4273051	+	Target_11850|Target_12826
chr7	4277278	4277416	+	Target_11851|Target_12827
chr7	4281424	4281545	+	Target_11852|Target_12828
chr7	4285307	4285437	+	Target_11853|Target_12829
chr7	4304755	4308631	+	Target_11854|Target_12830|Target_11855
chr7	4721929	4722499	+	Target_8464
chr7	4780468	4780654	+	Target_8465
chr7	4794089	4794246	+	Target_8466
chr7	4794867	4795014	+	Target_8467
chr7	4796624	4796818	+	Target_8468
chr7	4798681	4798848	+	Target_8469
chr7	4798941	4799226	+	Target_8470
chr7	4800694	4800919	+	Target_8471
chr7	4801814	4811074	+	Target_8472
chr7	4815261	4815387	+	Target_2700
chr7	4820805	4820943	+	Target_2701
chr7	4821198	4821385	+	Target_2702
chr7	4822946	4823091	+	Target_2703
chr7	4823319	4823429	+	Target_2704
chr7	4823833	4824002	+	Target_2705
chr7	4824538	4824679	+	Target_2706
chr7	4825045	4825083	+	Target_2707
chr7	4825152	4825315	+	Target_2708
chr7	4825880	4826059	+	Target_2709
chr7	4827264	4827407	+	Target_2710
chr7	4827784	4827925	+	Target_2711
chr7	4828195	4828270	+	Target_7392
chr7	4828470	4828582	+	Target_2712
chr7	4829462	4829560	+	Target_2713
chr7	4830089	4830222	+	Target_2714
chr7	4830303	4830518	+	Target_2715
chr7	4830745	4834026	+	Target_2716
chr7	4838739	4839114	+	Target_10409
chr7	4839260	4839400	+	Target_10410
chr7	4839801	4839941	+	Target_10411
chr7	4841283	4841626	+	Target_10412
chr7	4843176	4843385	+	Target_10413
chr7	4845196	4845347	+	Target_10414
chr7	4854908	4855081	+	Target_10415
chr7	4855858	4856096	+	Target_10416
chr7	4856869	4856982	+	Target_10417
chr7	4862024	4862185	+	Target_10418
chr7	4871771	4871809	+	Target_10419
chr7	4874237	4874870	+	Target_10420
chr7	4875988	4876236	+	Target_10421
chr7	4897368	4901625	+	Target_14824
chr7	4917235	4917834	+	Target_10422
chr7	4923226	4923335	+	Target_10423
chr7	4945619	4947230	+	Target_18100|Target_5663
chr7	4949511	4949653	+	Target_18101|Target_5664
chr7	4950775	4950877	+	Target_18102|Target_5665
chr7	4955635	4955710	+	Target_18103|Target_5666
chr7	4959801	4959962	+	Target_18104|Target_5667
chr7	4965081	4965163	+	Target_18105|Target_5668
chr7	4998601	4998844	+	Target_18106|Target_5669
chr7	5013615	5013792	+	Target_1777|Target_1782|Target_6221
chr7	5015931	5016067	+	Target_1778|Target_1783|Target_6222
chr7	5023301	5023404	+	Target_1779|Target_1784|Target_6223
chr7	5024540	5024706	+	Target_1780|Target_1785|Target_6224
chr7	5026197	5026262	+	Target_1786
chr7	5028693	5028808	+	Target_1787|Target_6225
chr7	5035105	5035213	+	Target_1788
chr7	5036240	5037800	+	Target_1781|Target_1789|Target_6226
chr7	5085451	5086027	+	Target_10109|Target_12089|Target_4468|Target_12090
chr7	5087663	5087722	+	Target_10110|Target_12091|Target_4469
chr7	5096925	5097052	+	Target_10111|Target_12092|Target_4470
chr7	5097314	5097410	+	Target_10112|Target_12093|Target_4471
chr7	5103325	5109119	+	Target_12094|Target_4472
chr7	5111690	5111831	+	Target_18141
chr7	5111992	5112128	+	Target_10113|Target_18142
chr7	5112552	5112854	+	Target_10114|Target_18143
chr7	5160940	5161854	+	Target_13119
chr7	5166460	5166556	+	Target_13120
chr7	5167247	5167374	+	Target_13121
chr7	5172078	5172120	+	Target_13122
chr7	5176185	5176320	+	Target_13123
chr7	5183877	5184177	+	Target_13124
chr7	5229834	5230124	+	Target_10084|Target_10881|Target_13183|Target_4189
chr7	5232748	5232802	+	Target_13184|Target_4190
chr7	5239206	5239289	+	Target_10085|Target_10882|Target_13185|Target_4191
chr7	5253899	5254335	+	Target_229|Target_10086|Target_10883|Target_13186|Target_4192
chr7	5256193	5256290	+	Target_10087|Target_10884|Target_13187|Target_230|Target_4193
chr7	5256720	5256818	+	Target_10088|Target_10885|Target_13188|Target_231|Target_4194
chr7	5257552	5257645	+	Target_10089|Target_10886|Target_13189|Target_232|Target_4195
chr7	5262232	5262303	+	Target_10090|Target_10887|Target_13190|Target_233|Target_4196
chr7	5265453	5265561	+	Target_10091|Target_10888|Target_13191|Target_234|Target_4197
chr7	5266810	5266975	+	Target_10092|Target_10889|Target_13192|Target_235|Target_4198
chr7	5267734	5267842	+	Target_10093|Target_10890|Target_13193|Target_236|Target_4199
chr7	5269238	5269369	+	Target_10094|Target_13194|Target_237|Target_10891|Target_4200
chr7	5270465	5273486	+	Target_10095|Target_10892|Target_13195|Target_238|Target_4201
chr7	5322560	5322713	+	Target_6919|Target_8111
chr7	5327436	5327616	+	Target_6920|Target_8112
chr7	5330362	5330494	+	Target_6921|Target_8113
chr7	5330754	5330868	+	Target_6922|Target_8114
chr7	5331323	5331452	+	Target_6923|Target_8115
chr7	5334490	5334565	+	Target_6924|Target_8116
chr7	5336566	5336829	+	Target_6925|Target_8117
chr7	5338618	5338757	+	Target_6926|Target_8118
chr7	5338870	5339058	+	Target_6927|Target_8119
chr7	5340052	5340293	+	Target_6928|Target_8120
chr7	5342427	5343704	+	Target_6929|Target_8121
chr7	5346422	5347943	+	Target_16603
chr7	5348505	5348580	+	Target_16604
chr7	5348762	5348999	+	Target_16605
chr7	5352133	5353494	+	Target_16606
chr7	5354614	5354779	+	Target_16607
chr7	5355586	5355703	+	Target_16608
chr7	5359948	5360057	+	Target_16609
chr7	5360162	5360238	+	Target_16610
chr7	5360703	5360821	+	Target_16611
chr7	5363844	5363986	+	Target_16612
chr7	5364726	5364879	+	Target_16613
chr7	5372252	5372680	+	Target_16614
chr7	5385192	5385441	+	Target_16615
chr7	5391449	5391725	+	Target_16616
chr7	5396546	5396907	+	Target_16617
chr7	5399028	5399200	+	Target_16618
chr7	5401224	5401353	+	Target_16619
chr7	5401527	5401664	+	Target_16620
chr7	5402280	5402456	+	Target_16621
chr7	5410005	5410995	+	Target_16622
chr7	5413685	5414115	+	Target_16623
chr7	5415664	5415855	+	Target_16624
chr7	5416477	5416624	+	Target_16625
chr7	5417001	5417207	+	Target_16626
chr7	5417552	5417655	+	Target_16627
chr7	5427302	5428967	+	Target_16628
chr7	5430115	5430259	+	Target_16629
chr7	5434070	5434226	+	Target_16630
chr7	5460690	5461120	+	Target_16631
chr7	5463071	5463177	+	Target_16632
chr7	5515427	5521562	+	Target_4518
chr7	5530861	5531080	+	Target_4519
chr7	5535449	5535548	+	Target_13605
chr7	5540118	5541662	+	Target_4520
chr7	5545042	5545261	+	Target_4521
chr7	5553287	5553399	+	Target_4522
chr7	5566778	5567522	+	Target_6930
chr7	5567634	5567816	+	Target_6931
chr7	5567911	5568350	+	Target_6932
chr7	5568791	5569031	+	Target_6933
chr7	5569165	5569294	+	Target_6934
chr7	5570154	5570232	+	Target_6935
chr7	5632435	5633399	+	Target_14120
chr7	5642887	5643044	+	Target_14121
chr7	5643126	5643248	+	Target_14122
chr7	5643493	5643661	+	Target_14123
chr7	5644902	5646287	+	Target_14124
chr7	5659671	5662810	+	Target_18029|Target_7968
chr7	5663686	5663756	+	Target_18030|Target_7969
chr7	5680784	5681007	+	Target_18031|Target_7970
chr7	5692043	5692141	+	Target_18032|Target_7971
chr7	5751391	5751470	+	Target_18033|Target_7972
chr7	5752345	5752494	+	Target_18034|Target_7973
chr7	5754683	5754821	+	Target_18035|Target_7974
chr7	5756346	5756397	+	Target_18036|Target_7975
chr7	5760663	5760803	+	Target_18037|Target_7976
chr7	5764954	5765069	+	Target_18038|Target_7977
chr7	5769062	5769227	+	Target_18039|Target_7978
chr7	5770345	5770448	+	Target_18040|Target_7979
chr7	5778906	5778983	+	Target_18041|Target_7980
chr7	5780603	5781446	+	Target_18042|Target_7981
chr7	5792476	5792610	+	Target_18043|Target_7982
chr7	5800633	5800769	+	Target_18044|Target_7983
chr7	5821171	5821361	+	Target_18045|Target_7984
chr7	5862790	5863157	+	Target_1790
chr7	5873157	5873199	+	Target_1791
chr7	5879579	5879706	+	Target_1792
chr7	5880320	5880487	+	Target_1793
chr7	5886396	5887232	+	Target_1794
chr7	5888194	5889147	+	Target_1795
chr7	5893737	5894066	+	Target_1796
chr7	5920428	5920581	+	Target_1697
chr7	5922123	5922256	+	Target_1698
chr7	5923520	5923630	+	Target_1699
chr7	5925694	5925994	+	Target_1700
chr7	5938340	5938550	+	Target_2912
chr7	5939914	5940012	+	Target_2913
chr7	5940103	5940197	+	Target_2914
chr7	5940485	5940563	+	Target_2915
chr7	5941287	5941335	+	Target_2916
chr7	5942291	5942375	+	Target_2917
chr7	5944724	5944900	+	Target_2918
chr7	5949665	5949747	+	Target_2919
chr7	5951491	5951553	+	Target_2920
chr7	5952473	5952585	+	Target_2921
chr7	5958497	5958531	+	Target_2922
chr7	5959479	5959597	+	Target_2923
chr7	5963017	5963176	+	Target_2924
chr7	5963465	5963593	+	Target_2925
chr7	5965262	5965603	+	Target_2926
chr7	5965776	5966179	+	Target_17454|Target_9094
chr7	5967826	5968025	+	Target_17455|Target_9095
chr7	5972412	5972506	+	Target_17456|Target_9096
chr7	5974650	5974779	+	Target_17457|Target_9097
chr7	5977388	5977532	+	Target_17458|Target_9098
chr7	5978352	5978460	+	Target_17459|Target_9099
chr7	5982954	5983103	+	Target_17460|Target_9100
chr7	5983541	5983621	+	Target_17461|Target_9101
chr7	5984694	5984809	+	Target_17462|Target_9102
chr7	5987850	5988040	+	Target_17463|Target_9103
chr7	5990925	5991047	+	Target_17464|Target_9104
chr7	5992705	5992850	+	Target_17465|Target_9105
chr7	5995635	5995812	+	Target_17466|Target_9106
chr7	5997537	5997658	+	Target_17467|Target_9107
chr7	5998623	5998709	+	Target_17468|Target_9108
chr7	6000321	6000495	+	Target_17469|Target_9109
chr7	6004132	6004201	+	Target_17470|Target_9110
chr7	6005267	6005343	+	Target_17471|Target_9111
chr7	6006493	6006832	+	Target_17472|Target_9112
chr7	6006948	6007068	+	Target_17473|Target_9113
chr7	6010248	6010314	+	Target_17474|Target_9114
chr7	6012869	6013173	+	Target_10900|Target_4583
chr7	6017218	6017388	+	Target_10901|Target_4584
chr7	6018226	6018327	+	Target_10902|Target_4585
chr7	6022454	6022622	+	Target_10903|Target_4586
chr7	6026389	6027251	+	Target_10904|Target_4587
chr7	6029430	6029586	+	Target_10905|Target_4588
chr7	6031603	6031688	+	Target_10906|Target_4589
chr7	6035164	6035264	+	Target_10907|Target_4590
chr7	6036956	6037054	+	Target_10908|Target_4591
chr7	6038738	6038906	+	Target_10909|Target_4592
chr7	6042083	6042267	+	Target_10910|Target_4593
chr7	6043320	6043423	+	Target_10911|Target_4594
chr7	6043602	6043689	+	Target_10912|Target_4595
chr7	6045522	6045662	+	Target_10913|Target_4596
chr7	6048627	6048737	+	Target_10914|Target_4597
chr7	6048881	6049129	+	Target_14380
chr7	6054776	6054983	+	Target_14381
chr7	6057444	6057676	+	Target_14382
chr7	6061877	6064432	+	Target_17295|Target_6517|Target_14383
chr7	6066358	6066592	+	Target_17296|Target_6518
chr7	6068245	6068328	+	Target_17297|Target_6519
chr7	6068548	6068663	+	Target_17298|Target_6520
chr7	6077054	6077155	+	Target_17299|Target_6521
chr7	6078190	6078302	+	Target_17300|Target_6522
chr7	6080522	6080850	+	Target_17301|Target_6523
chr7	6082563	6082624	+	Target_17302|Target_6524
chr7	6084192	6084292	+	Target_17303|Target_6525
chr7	6085701	6085782	+	Target_17304|Target_6526
chr7	6086622	6086722	+	Target_17305|Target_6527
chr7	6088437	6088475	+	Target_17306|Target_6528
chr7	6089542	6089676	+	Target_17307|Target_6529
chr7	6094176	6094335	+	Target_17308|Target_6530
chr7	6098596	6098860	+	Target_17309|Target_6531
chr7	6144549	6144663	+	Target_11729
chr7	6150755	6151005	+	Target_11730
chr7	6154953	6155154	+	Target_11731
chr7	6175471	6175582	+	Target_11732
chr7	6178722	6178825	+	Target_11733
chr7	6179758	6179826	+	Target_11734
chr7	6180544	6180615	+	Target_11735
chr7	6182562	6182645	+	Target_11736
chr7	6183715	6183827	+	Target_11737
chr7	6185146	6185287	+	Target_11738
chr7	6185778	6185879	+	Target_11739
chr7	6187369	6187523	+	Target_11740
chr7	6189213	6189933	+	Target_11741
chr7	6190042	6190137	+	Target_11742
chr7	6193386	6194826	+	Target_11743
chr7	6196384	6196686	+	Target_11744
chr7	6199080	6199124	+	Target_11745
chr7	6200185	6201195	+	Target_11746
chr7	6201411	6204647	+	Target_14982
chr7	6204903	6205058	+	Target_14983
chr7	6205175	6205247	+	Target_14984
chr7	6205364	6205441	+	Target_14985
chr7	6210165	6210277	+	Target_14986
chr7	6210460	6210609	+	Target_14987
chr7	6210832	6210945	+	Target_14988
chr7	6213283	6213364	+	Target_14989
chr7	6217453	6217572	+	Target_14990
chr7	6226680	6226747	+	Target_14991
chr7	6227287	6227352	+	Target_14992
chr7	6230079	6230162	+	Target_14993
chr7	6312104	6312242	+	Target_14994
chr7	6369039	6370866	+	Target_12246
chr7	6388203	6388590	+	Target_12247
chr7	6414125	6414401	+	Target_3942|Target_4232
chr7	6426842	6426914	+	Target_3943|Target_4233
chr7	6431554	6431672	+	Target_3944|Target_4234
chr7	6438292	6438349	+	Target_4235
chr7	6439756	6439819	+	Target_3945|Target_4236
chr7	6441498	6441658	+	Target_3946|Target_4237
chr7	6441946	6443598	+	Target_3947|Target_4238
chr7	6448746	6449666	+	Target_15998|Target_9026
chr7	6449760	6450011	+	Target_15999|Target_9027
chr7	6452441	6452514	+	Target_16000|Target_9028
chr7	6452596	6452665	+	Target_16001|Target_9029
chr7	6456257	6456385	+	Target_16002|Target_9030
chr7	6456471	6456552	+	Target_16003|Target_9031
chr7	6461357	6461435	+	Target_16004|Target_9032
chr7	6464382	6464466	+	Target_16005|Target_9033
chr7	6465618	6465745	+	Target_16006|Target_9034
chr7	6470110	6470238	+	Target_9035
chr7	6472467	6472590	+	Target_16007|Target_9036
chr7	6474392	6474651	+	Target_9037
chr7	6475992	6476164	+	Target_16008|Target_9038
chr7	6485583	6485735	+	Target_16009|Target_9039
chr7	6487378	6487643	+	Target_16010|Target_9040
chr7	6500711	6502806	+	Target_13576|Target_8675
chr7	6505701	6505954	+	Target_8676
chr7	6509226	6509385	+	Target_13577|Target_8677
chr7	6513814	6513915	+	Target_13578|Target_8678
chr7	6523597	6523849	+	Target_13579|Target_8679
chr7	6536408	6537476	+	Target_9043
chr7	6537694	6537859	+	Target_9044
chr7	6541411	6541530	+	Target_9045
chr7	6541619	6541749	+	Target_9046
chr7	6542416	6542503	+	Target_9047
chr7	6542638	6542794	+	Target_9048
chr7	6543121	6543318	+	Target_9049
chr7	6544423	6544501	+	Target_9050
chr7	6545450	6545538	+	Target_9051
chr7	6547615	6548032	+	Target_9052
chr7	6548588	6548944	+	Target_9053
chr7	6549913	6550031	+	Target_9054
chr7	6550239	6550337	+	Target_9055
chr7	6550538	6550670	+	Target_9056
chr7	6554005	6554160	+	Target_9057
chr7	6560208	6560392	+	Target_9058
chr7	6561059	6561154	+	Target_9059
chr7	6561518	6561588	+	Target_9060
chr7	6565854	6565940	+	Target_9061
chr7	6566151	6566400	+	Target_9062
chr7	6579348	6579503	+	Target_9063
chr7	6590638	6591067	+	Target_9064
chr7	6617064	6617351	+	Target_11669|Target_12063|Target_5517|Target_5526|Target_5518
chr7	6618131	6618351	+	Target_12064|Target_11670|Target_5519|Target_5527
chr7	6620185	6620309	+	Target_11671|Target_12065|Target_5520|Target_5528
chr7	6621237	6621311	+	Target_11672|Target_12066|Target_5521|Target_5529
chr7	6621703	6621882	+	Target_11673|Target_12067|Target_5522|Target_5530
chr7	6622936	6623062	+	Target_11674|Target_12068|Target_5523|Target_5531
chr7	6624646	6624891	+	Target_11675|Target_12069|Target_5524|Target_5532
chr7	6628247	6628610	+	Target_11676|Target_12070|Target_5525|Target_5533
chr7	6629914	6630106	+	Target_9435
chr7	6631276	6631498	+	Target_9436
chr7	6634065	6634231	+	Target_9437
chr7	6639459	6639987	+	Target_9438
chr7	6641731	6641771	+	Target_9439
chr7	6647590	6648355	+	Target_9440
chr7	6655526	6655817	+	Target_53
chr7	6656820	6656938	+	Target_54
chr7	6660752	6663921	+	Target_55
chr7	6728063	6732334	+	Target_4837|Target_3449|Target_4838
chr7	6736969	6737065	+	Target_3450|Target_4839
chr7	6737315	6737442	+	Target_3451|Target_4840
chr7	6744789	6744854	+	Target_3452|Target_4841
chr7	6746062	6746566	+	Target_3453|Target_4842
chr7	6774935	6775020	+	Target_13125
chr7	6776706	6777567	+	Target_13126
chr7	6781315	6781483	+	Target_13127
chr7	6785718	6785819	+	Target_13128
chr7	6786666	6786836	+	Target_13129
chr7	6790879	6791232	+	Target_13130
chr7	6793739	6793805	+	Target_10272|Target_9115
chr7	6796987	6797107	+	Target_10273|Target_9116
chr7	6797223	6797562	+	Target_10274|Target_9117
chr7	6798714	6798790	+	Target_10275|Target_9118
chr7	6799856	6799925	+	Target_10276|Target_9119
chr7	6803558	6803732	+	Target_10277|Target_9120
chr7	6805336	6805422	+	Target_10278|Target_9121
chr7	6806387	6806508	+	Target_10279|Target_9122
chr7	6808220	6808397	+	Target_10280|Target_9123
chr7	6811177	6811322	+	Target_10281|Target_9124
chr7	6812980	6813102	+	Target_10282|Target_9125
chr7	6815987	6816177	+	Target_10283|Target_9126
chr7	6819240	6819355	+	Target_10284|Target_9127
chr7	6820439	6820519	+	Target_10285|Target_9128
chr7	6820958	6821107	+	Target_10286|Target_9129
chr7	6825579	6825687	+	Target_10287|Target_9130
chr7	6826508	6826652	+	Target_10288|Target_9131
chr7	6829261	6829390	+	Target_10289|Target_9132
chr7	6831534	6831628	+	Target_10290|Target_9133
chr7	6836198	6836397	+	Target_10291|Target_9134
chr7	6837993	6838396	+	Target_10292|Target_9135
chr7	6838565	6838910	+	Target_16680
chr7	6840578	6840706	+	Target_16681
chr7	6840995	6841154	+	Target_16682
chr7	6844568	6844686	+	Target_16683
chr7	6845634	6845668	+	Target_16684
chr7	6851582	6851694	+	Target_16685
chr7	6852606	6852668	+	Target_16686
chr7	6854394	6854476	+	Target_16687
chr7	6859396	6859572	+	Target_16688
chr7	6861911	6861995	+	Target_16689
chr7	6862943	6862991	+	Target_16690
chr7	6863719	6863797	+	Target_16691
chr7	6864085	6864179	+	Target_16692
chr7	6864270	6864368	+	Target_16693
chr7	6865708	6865926	+	Target_16694
chr7	7115400	7136417	+	Target_13131
chr7	7222245	7222451	+	Target_17335
chr7	7273933	7274170	+	Target_17336
chr7	7277885	7278553	+	Target_17337
chr7	7283154	7288251	+	Target_17338
chr7	7398243	7398436	+	Target_16709
chr7	7400020	7400159	+	Target_16710
chr7	7410355	7410513	+	Target_16711
chr7	7412628	7413177	+	Target_16712
chr7	7415091	7415128	+	Target_16713
chr7	7420290	7420326	+	Target_16714
chr7	7420412	7420493	+	Target_16715
chr7	7421174	7421243	+	Target_16716
chr7	7457489	7457558	+	Target_16717
chr7	7459515	7459584	+	Target_16718
chr7	7472103	7472172	+	Target_16719
chr7	7472262	7472331	+	Target_16720
chr7	7476025	7476094	+	Target_16721
chr7	7477024	7477093	+	Target_16722
chr7	7480420	7480492	+	Target_16723
chr7	7483215	7483284	+	Target_16724
chr7	7484048	7484120	+	Target_16725
chr7	7491949	7492018	+	Target_16726
chr7	7493070	7493139	+	Target_16727
chr7	7495674	7495743	+	Target_16728
chr7	7514231	7514300	+	Target_16729
chr7	7516742	7516811	+	Target_16730
chr7	7529019	7529088	+	Target_16731
chr7	7530208	7530277	+	Target_16732
chr7	7545644	7545698	+	Target_16733
chr7	7546747	7546792	+	Target_16734
chr7	7550721	7550766	+	Target_16735
chr7	7555444	7555471	+	Target_16736
chr7	7557426	7557468	+	Target_16737
chr7	7559692	7559746	+	Target_16738
chr7	7561535	7561592	+	Target_16739
chr7	7563859	7563880	+	Target_16740
chr7	7570978	7571535	+	Target_16741
chr7	7572382	7572543	+	Target_16742
chr7	7575380	7575460	+	Target_16743
chr7	7606615	7606703	+	Target_16545
chr7	7607237	7607319	+	Target_16546
chr7	7607656	7607754	+	Target_16547
chr7	7612066	7613400	+	Target_16548
chr7	7613728	7613827	+	Target_16549
chr7	7622748	7623003	+	Target_16550
chr7	7625266	7625436	+	Target_16551
chr7	7628128	7628194	+	Target_16552
chr7	7629035	7629194	+	Target_16553
chr7	7634610	7634763	+	Target_16554
chr7	7635887	7636092	+	Target_16555
chr7	7645572	7645702	+	Target_16556
chr7	7646626	7647110	+	Target_16557
chr7	7676574	7676713	+	Target_1913
chr7	7677494	7677603	+	Target_1914
chr7	7678700	7678775	+	Target_1915
chr7	7679950	7680806	+	Target_1916|Target_7744
chr7	7712939	7713084	+	Target_7745
chr7	7725460	7725629	+	Target_1917
chr7	7726858	7726959	+	Target_1918
chr7	7754805	7754857	+	Target_1919
chr7	7758145	7758238	+	Target_1920
chr7	7841300	7841374	+	Target_7746
chr7	7916911	7918851	+	Target_7747
chr7	8008373	8009438	+	Target_13037
chr7	8043537	8043689	+	Target_13038
chr7	8062112	8062199	+	Target_13039
chr7	8095062	8095179	+	Target_13040
chr7	8099725	8099878	+	Target_13041
chr7	8110550	8110761	+	Target_13042
chr7	8124526	8124647	+	Target_13043
chr7	8125822	8128709	+	Target_13044
chr7	8152814	8153674	+	Target_16211|Target_17420|Target_1855
chr7	8167502	8167772	+	Target_16212|Target_17421|Target_1856
chr7	8178469	8178511	+	Target_16213|Target_17422|Target_1857
chr7	8178614	8178677	+	Target_16214|Target_17423|Target_1858
chr7	8181394	8181447	+	Target_16215|Target_17424|Target_1859
chr7	8183504	8183602	+	Target_16216|Target_17425|Target_1860
chr7	8196745	8196844	+	Target_16217|Target_17426|Target_1861
chr7	8198156	8198282	+	Target_16218|Target_17427|Target_1862
chr7	8257934	8258133	+	Target_16219|Target_17428|Target_1863
chr7	8260904	8261028	+	Target_16220|Target_17429|Target_1864
chr7	8268230	8268303	+	Target_16221|Target_17430|Target_1865
chr7	8272219	8272385	+	Target_16222|Target_17431|Target_1866
chr7	8275539	8275635	+	Target_16223|Target_17432|Target_1867
chr7	8301629	8301682	+	Target_16224
chr7	8301723	8301780	+	Target_1868
chr7	8302069	8302185	+	Target_17433
chr7	8473584	8474385	+	Target_12783
chr7	8475233	8475397	+	Target_12784
chr7	8790637	8792593	+	Target_12785
chr7	9673899	9675447	+	Target_13132
chr7	10971579	10973319	+	Target_13572
chr7	10977716	10977774	+	Target_13573
chr7	10978434	10978523	+	Target_13574
chr7	10979642	10979813	+	Target_13575
chr7	11013498	11013951	+	Target_328|Target_345|Target_8551
chr7	11014461	11014572	+	Target_329|Target_346|Target_8552
chr7	11021998	11022786	+	Target_8553
chr7	11030329	11030474	+	Target_330|Target_347|Target_8554
chr7	11053373	11053533	+	Target_331|Target_348|Target_8555
chr7	11062494	11062606	+	Target_332|Target_349|Target_8556
chr7	11068307	11068445	+	Target_333|Target_350|Target_8557
chr7	11075266	11075413	+	Target_334|Target_351|Target_8558
chr7	11076044	11076315	+	Target_335|Target_352|Target_8559
chr7	11076611	11076718	+	Target_336|Target_353|Target_8560
chr7	11078386	11078482	+	Target_337|Target_354|Target_8561
chr7	11080298	11080402	+	Target_338|Target_355|Target_8562
chr7	11082309	11082441	+	Target_339|Target_356|Target_8563
chr7	11091238	11091407	+	Target_340|Target_357|Target_8564
chr7	11101417	11101468	+	Target_341|Target_358|Target_8565
chr7	11101590	11101712	+	Target_342|Target_359|Target_8566
chr7	11142112	11147376	+	Target_360|Target_8567
chr7	11150976	11151094	+	Target_343
chr7	11209042	11209250	+	Target_344
chr7	11410061	11415505	+	Target_11086
chr7	11416196	11416284	+	Target_11087
chr7	11418696	11418907	+	Target_11088
chr7	11419256	11419339	+	Target_11089
chr7	11422147	11422243	+	Target_11090
chr7	11441421	11441595	+	Target_11091
chr7	11445926	11446101	+	Target_11092
chr7	11446536	11446682	+	Target_11093
chr7	11446932	11447050	+	Target_11094
chr7	11450833	11450949	+	Target_11095
chr7	11452282	11452427	+	Target_11096
chr7	11457076	11457230	+	Target_11097
chr7	11464322	11464459	+	Target_11098
chr7	11468570	11468752	+	Target_11099
chr7	11485687	11485951	+	Target_11100
chr7	11486856	11487051	+	Target_11101
chr7	11500288	11500392	+	Target_11102
chr7	11501637	11501770	+	Target_11103
chr7	11509505	11509621	+	Target_11104
chr7	11513960	11514195	+	Target_11105
chr7	11521414	11521609	+	Target_11106
chr7	11581045	11581258	+	Target_11107
chr7	11582588	11582744	+	Target_11108
chr7	11630086	11630268	+	Target_11109
chr7	11632880	11633129	+	Target_11110
chr7	11675756	11676588	+	Target_11111
chr7	11871382	11871824	+	Target_11112
chr7	12250847	12251051	+	Target_10151|Target_16488
chr7	12253826	12254020	+	Target_16489
chr7	12254434	12254653	+	Target_10152|Target_16490
chr7	12258083	12258147	+	Target_10153|Target_16491
chr7	12263851	12264011	+	Target_10154|Target_16492
chr7	12269304	12269445	+	Target_10155|Target_16493
chr7	12270014	12270064	+	Target_10156|Target_16494
chr7	12270687	12270741	+	Target_10157|Target_16495
chr7	12271462	12276890	+	Target_10158|Target_16496
chr7	12370508	12370823	+	Target_4065
chr7	12373090	12373194	+	Target_4066
chr7	12375766	12375862	+	Target_4067
chr7	12376613	12376709	+	Target_4068
chr7	12376802	12376898	+	Target_4069
chr7	12379947	12380043	+	Target_4070
chr7	12381684	12381780	+	Target_4071
chr7	12382708	12382804	+	Target_4072
chr7	12383820	12383916	+	Target_4073
chr7	12383999	12384095	+	Target_4074
chr7	12391198	12391339	+	Target_4075
chr7	12395736	12395956	+	Target_4076
chr7	12396890	12397141	+	Target_4077
chr7	12399203	12399318	+	Target_4078
chr7	12400772	12400877	+	Target_4079
chr7	12400991	12401147	+	Target_4080
chr7	12406982	12407119	+	Target_4081
chr7	12409170	12410135	+	Target_4082
chr7	12410281	12410490	+	Target_4083
chr7	12412602	12412873	+	Target_4084
chr7	12414314	12414388	+	Target_4085
chr7	12414635	12414853	+	Target_4086
chr7	12417401	12417546	+	Target_4087
chr7	12419102	12419192	+	Target_4088
chr7	12420111	12420359	+	Target_4089
chr7	12423161	12423227	+	Target_4090
chr7	12428752	12428984	+	Target_4091
chr7	12433219	12433404	+	Target_4092
chr7	12443284	12443852	+	Target_4093
chr7	12610202	12610611	+	Target_6859
chr7	12617688	12617843	+	Target_6860
chr7	12620684	12620846	+	Target_6861
chr7	12629147	12629198	+	Target_11694
chr7	12644138	12644288	+	Target_11695|Target_6862
chr7	12662425	12662518	+	Target_11696|Target_6863
chr7	12664634	12664767	+	Target_11697|Target_6864
chr7	12665386	12665475	+	Target_11698|Target_6865
chr7	12666208	12666424	+	Target_11699|Target_6866
chr7	12668725	12668847	+	Target_11700|Target_6867
chr7	12675669	12675760	+	Target_11701|Target_6868
chr7	12679971	12680142	+	Target_11702|Target_6869
chr7	12683762	12683940	+	Target_11703|Target_6870
chr7	12684208	12684330	+	Target_11704|Target_6871
chr7	12689091	12689169	+	Target_11705|Target_6872
chr7	12691465	12691526	+	Target_11706|Target_6873
chr7	12692212	12693228	+	Target_11707|Target_6874
chr7	12726451	12726668	+	Target_17246|Target_7966
chr7	12726910	12727353	+	Target_6429|Target_804
chr7	12727790	12730558	+	Target_17247|Target_805|Target_6430|Target_7967
chr7	13930855	13935712	+	Target_16275|Target_16284|Target_3837|Target_3847|Target_7262|Target_9677|Target_9690
chr7	13940362	13940464	+	Target_16276|Target_16285|Target_3838|Target_3848|Target_7263|Target_9678|Target_9691
chr7	13946054	13946224	+	Target_16277|Target_16286|Target_3839|Target_3849|Target_7264|Target_9679|Target_9692
chr7	13949256	13949325	+	Target_16278|Target_16287|Target_3840|Target_3850|Target_7265|Target_9680|Target_9693
chr7	13950863	13950932	+	Target_16279|Target_16288|Target_3841|Target_3851|Target_7266|Target_9681
chr7	13971126	13971374	+	Target_16280|Target_16289|Target_3842|Target_3852|Target_7267|Target_9682|Target_9694
chr7	13975332	13975521	+	Target_16290|Target_3843|Target_3853|Target_7268|Target_9683|Target_9695
chr7	13978741	13978871	+	Target_16281|Target_16291|Target_3844|Target_3854|Target_7269|Target_9684|Target_9696
chr7	14017051	14017105	+	Target_16282|Target_3845|Target_7270|Target_9697
chr7	14025740	14026139	+	Target_16283|Target_16292|Target_3846
chr7	14026262	14026310	+	Target_3855|Target_7271|Target_9685|Target_9698
chr7	14027710	14027798	+	Target_3856|Target_7272|Target_9686|Target_9699
chr7	14028632	14028764	+	Target_3857|Target_7273|Target_9687|Target_9700
chr7	14028892	14029089	+	Target_7274
chr7	14029187	14029642	+	Target_7275|Target_9701
chr7	14030177	14030327	+	Target_9688
chr7	14030746	14030865	+	Target_3858
chr7	14030952	14031050	+	Target_9689
chr7	14184673	14188863	+	Target_10326
chr7	14215605	14216524	+	Target_5773|Target_10327
chr7	14217655	14217776	+	Target_10328|Target_5774
chr7	14378139	14378335	+	Target_10329|Target_5775
chr7	14384925	14385016	+	Target_10330|Target_5776
chr7	14517785	14517850	+	Target_10331|Target_5777
chr7	14613836	14613997	+	Target_10332|Target_5778
chr7	14620486	14620576	+	Target_10333|Target_5779
chr7	14622676	14622762	+	Target_10334|Target_5780
chr7	14647058	14647133	+	Target_10335|Target_5781
chr7	14652964	14653038	+	Target_10336|Target_5782
chr7	14661002	14661119	+	Target_10337|Target_5783
chr7	14669860	14669896	+	Target_10338|Target_5784
chr7	14712553	14712652	+	Target_10339|Target_5785
chr7	14722177	14722294	+	Target_10340|Target_5786
chr7	14722377	14722466	+	Target_10341|Target_5787
chr7	14724869	14724987	+	Target_10342|Target_5788
chr7	14733699	14733819	+	Target_10343|Target_5789
chr7	14737719	14737794	+	Target_10344|Target_5790
chr7	14741305	14741355	+	Target_10345|Target_5791
chr7	14758166	14758310	+	Target_10346|Target_5792
chr7	14775665	14775819	+	Target_10347|Target_5793
chr7	14793552	14793573	+	Target_10348|Target_5794
chr7	14797279	14797356	+	Target_10349|Target_5795
chr7	14880818	14881075	+	Target_10350|Target_5796
chr7	15239942	15240984	+	Target_18178
chr7	15405138	15405244	+	Target_18179
chr7	15405764	15405847	+	Target_18180
chr7	15425070	15425187	+	Target_18181
chr7	15427030	15427165	+	Target_18182
chr7	15430295	15430375	+	Target_18183
chr7	15430464	15430530	+	Target_18184
chr7	15433737	15433804	+	Target_18185
chr7	15458182	15458278	+	Target_18186
chr7	15470629	15470733	+	Target_18187
chr7	15584396	15584548	+	Target_18188
chr7	15599765	15599896	+	Target_18189
chr7	15601344	15601640	+	Target_18190
chr7	15650836	15652236	+	Target_15110
chr7	15666370	15666543	+	Target_15111
chr7	15725510	15726308	+	Target_15112
chr7	16127151	16131424	+	Target_13693|Target_15623
chr7	16250110	16250228	+	Target_17588|Target_17593
chr7	16255690	16255822	+	Target_13694|Target_15624
chr7	16275526	16275604	+	Target_17589
chr7	16276933	16277038	+	Target_17590|Target_17594
chr7	16298014	16298107	+	Target_13695|Target_15625
chr7	16298544	16298637	+	Target_13696|Target_15626
chr7	16301523	16301721	+	Target_17595
chr7	16305851	16305936	+	Target_17591|Target_17596
chr7	16308481	16310229	+	Target_17592|Target_17597
chr7	16317753	16317851	+	Target_13697|Target_15627
chr7	16341045	16341091	+	Target_13698|Target_15628
chr7	16348147	16348252	+	Target_13699|Target_15629
chr7	16415716	16415866	+	Target_13700
chr7	16445685	16445962	+	Target_13701|Target_15630
chr7	16460690	16460947	+	Target_13702|Target_15631
chr7	16501105	16502588	+	Target_14794
chr7	16505088	16505474	+	Target_14795
chr7	16566504	16566667	+	Target_6361
chr7	16572119	16572193	+	Target_6362
chr7	16577251	16577321	+	Target_6363
chr7	16596984	16597066	+	Target_6364
chr7	16598513	16598624	+	Target_6365
chr7	16605937	16606027	+	Target_6366
chr7	16607015	16607168	+	Target_6367
chr7	16619698	16619726	+	Target_6368
chr7	16620948	16621114	+	Target_6369
chr7	16639400	16640570	+	Target_558
chr7	16642004	16642134	+	Target_559
chr7	16644345	16644474	+	Target_560
chr7	16649254	16649390	+	Target_561
chr7	16650173	16650388	+	Target_562
chr7	16655368	16655529	+	Target_563
chr7	16664607	16664706	+	Target_564
chr7	16666664	16666803	+	Target_565
chr7	16676015	16676080	+	Target_566
chr7	16685131	16685442	+	Target_567
chr7	16685758	16685929	+	Target_6768|Target_13733|Target_16263
chr7	16705061	16705126	+	Target_13734|Target_16264|Target_6769
chr7	16714036	16714213	+	Target_13735|Target_16265|Target_6770
chr7	16720925	16721029	+	Target_13736|Target_16266|Target_6771
chr7	16722404	16722470	+	Target_13737|Target_16267|Target_6772
chr7	16725529	16725665	+	Target_16268|Target_6773
chr7	16729421	16729531	+	Target_13738|Target_16269|Target_6774
chr7	16734458	16734629	+	Target_13739|Target_16270|Target_6775
chr7	16736539	16736686	+	Target_13740|Target_16271|Target_6776
chr7	16737672	16737811	+	Target_13741|Target_16272|Target_6777
chr7	16744171	16744294	+	Target_13742|Target_16273|Target_6778
chr7	16745684	16746148	+	Target_13743|Target_16274|Target_6779
chr7	16793350	16793655	+	Target_552
chr7	16815835	16816003	+	Target_553
chr7	16816666	16816747	+	Target_554
chr7	16817422	16817536	+	Target_555
chr7	16818627	16818741	+	Target_556
chr7	16823041	16824161	+	Target_557
chr7	16832263	16832581	+	Target_6213
chr7	16834559	16834643	+	Target_6214
chr7	16837254	16837318	+	Target_6215
chr7	16839367	16839441	+	Target_6216
chr7	16840774	16840827	+	Target_6217
chr7	16840943	16841007	+	Target_6218
chr7	16841281	16841427	+	Target_6219
chr7	16844558	16844738	+	Target_6220
chr7	16899029	16899255	+	Target_6904
chr7	16900123	16900207	+	Target_6905
chr7	16901007	16901071	+	Target_6906
chr7	16901607	16901684	+	Target_6907
chr7	16902233	16902286	+	Target_6908
chr7	16913403	16913467	+	Target_6909
chr7	16918133	16918269	+	Target_6910
chr7	16921567	16921613	+	Target_6911
chr7	17338275	17338953	+	Target_6843
chr7	17349559	17349747	+	Target_6844
chr7	17362124	17362231	+	Target_6845
chr7	17367382	17367472	+	Target_6846
chr7	17369575	17369699	+	Target_6847
chr7	17370379	17370510	+	Target_6848
chr7	17373535	17373738	+	Target_6849
chr7	17374510	17374620	+	Target_6850
chr7	17375268	17375410	+	Target_6851
chr7	17378609	17379852	+	Target_6852
chr7	17382544	17385775	+	Target_6853
chr7	17830384	17833916	+	Target_14714
chr7	17836449	17836562	+	Target_14715
chr7	17838312	17838381	+	Target_14716
chr7	17838631	17838777	+	Target_14717
chr7	17841210	17841282	+	Target_14718
chr7	17843041	17843203	+	Target_14719
chr7	17854456	17854567	+	Target_14720
chr7	17855804	17855912	+	Target_14721
chr7	17861131	17861271	+	Target_14722
chr7	17865644	17865714	+	Target_14723
chr7	17869632	17869670	+	Target_14724
chr7	17873674	17873807	+	Target_14725
chr7	17874383	17874488	+	Target_14726
chr7	17879429	17879623	+	Target_14727
chr7	17885217	17885317	+	Target_14728
chr7	17889969	17890058	+	Target_14729
chr7	17890448	17890587	+	Target_14730
chr7	17908029	17908113	+	Target_14731
chr7	17913150	17913239	+	Target_14732
chr7	17915102	17915204	+	Target_14733
chr7	17915291	17915413	+	Target_14734
chr7	17929985	17930107	+	Target_14735
chr7	17931168	17931258	+	Target_14736
chr7	17932954	17933057	+	Target_14737
chr7	17936956	17937069	+	Target_14738
chr7	17979906	17980131	+	Target_14739
chr7	18066399	18067486	+	Target_16499
chr7	18126571	18126836	+	Target_9542
chr7	18201851	18201972	+	Target_9543
chr7	18498464	18498524	+	Target_9544
chr7	18535368	18535646	+	Target_5179|Target_832|Target_9531|Target_8898
chr7	18535884	18535947	+	Target_15828|Target_5180|Target_833|Target_8775|Target_8899|Target_9532|Target_9545
chr7	18548899	18549069	+	Target_14656|Target_8888
chr7	18624903	18625145	+	Target_14657|Target_15829|Target_5181|Target_834|Target_8776|Target_8889|Target_8900|Target_9533|Target_9546
chr7	18629958	18630109	+	Target_14658|Target_8777|Target_8901|Target_15830|Target_5182|Target_835|Target_8890|Target_9534|Target_9547
chr7	18631138	18631265	+	Target_8891|Target_14659|Target_15831|Target_5183|Target_836|Target_8778|Target_8902|Target_9535|Target_9548
chr7	18633530	18633652	+	Target_14660|Target_15832|Target_5184|Target_837|Target_8779|Target_8892|Target_8903|Target_9536|Target_9549
chr7	18668972	18669104	+	Target_14661|Target_15833|Target_5185|Target_838|Target_8780
chr7	18674249	18674365	+	Target_14662|Target_15834|Target_5186|Target_839|Target_8781|Target_8893|Target_8904|Target_9537|Target_9550
chr7	18684293	18684416	+	Target_14663|Target_15835|Target_5187|Target_840|Target_8782|Target_8894|Target_8905|Target_9538|Target_9551
chr7	18687407	18687621	+	Target_14664|Target_15836|Target_5188|Target_841|Target_8783|Target_8895|Target_8906|Target_9539|Target_9552
chr7	18688088	18688306	+	Target_14665|Target_15837|Target_5189|Target_842|Target_8784|Target_8896|Target_8907|Target_9540|Target_9553
chr7	18705835	18708466	+	Target_15838|Target_5190|Target_8785|Target_843|Target_14666|Target_8897|Target_8908|Target_9541|Target_9554
chr7	18767202	18767380	+	Target_15839|Target_5191|Target_8786
chr7	18788627	18788761	+	Target_15840|Target_5192|Target_8787
chr7	18801779	18801900	+	Target_15841|Target_5193|Target_8788
chr7	18806728	18806778	+	Target_15842|Target_5194|Target_8789
chr7	18832967	18833075	+	Target_15843|Target_5195|Target_8790
chr7	18868783	18868839	+	Target_15844|Target_5196|Target_8791
chr7	18869083	18869171	+	Target_15845|Target_5197|Target_8792
chr7	18875089	18875209	+	Target_15846|Target_5198|Target_8793
chr7	18875522	18875620	+	Target_15847|Target_5199|Target_8794
chr7	18914100	18914219	+	Target_15848|Target_5200|Target_8795
chr7	18975431	18975565	+	Target_15849|Target_5201|Target_8796
chr7	18993768	18993939	+	Target_5202|Target_8797|Target_15850
chr7	19015428	19015576	+	Target_5203|Target_8798
chr7	19035645	19036992	+	Target_5204|Target_8799
chr7	19155090	19155754	+	Target_11071
chr7	19156293	19157295	+	Target_11072
chr7	19184404	19185044	+	Target_4713
chr7	19735084	19738350	+	Target_18169
chr7	19739694	19739903	+	Target_18170
chr7	19744401	19744543	+	Target_18171
chr7	19744980	19745059	+	Target_12983
chr7	19748385	19748660	+	Target_18172
chr7	19758937	19761757	+	Target_11334
chr7	19765136	19765391	+	Target_11335
chr7	19769004	19769061	+	Target_11336
chr7	19812172	19812404	+	Target_11337
chr7	20174278	20180781	+	Target_13073
chr7	20193815	20194004	+	Target_13074
chr7	20197826	20199868	+	Target_13075
chr7	20201370	20201493	+	Target_13076
chr7	20203878	20204022	+	Target_13077
chr7	20210336	20210401	+	Target_13078
chr7	20256921	20257013	+	Target_13079
chr7	20370724	20371556	+	Target_12478
chr7	20403259	20403345	+	Target_12479
chr7	20406634	20406809	+	Target_12480
chr7	20418673	20418920	+	Target_12481
chr7	20420288	20420454	+	Target_12482
chr7	20421349	20421508	+	Target_12483
chr7	20431025	20431121	+	Target_12484
chr7	20434518	20434608	+	Target_12485
chr7	20438482	20438617	+	Target_12486
chr7	20441343	20441749	+	Target_12487
chr7	20444250	20444476	+	Target_12488
chr7	20445684	20445794	+	Target_12489
chr7	20449237	20449401	+	Target_12490
chr7	20449497	20455382	+	Target_12491
chr7	20655244	20655460	+	Target_5705
chr7	20662887	20662961	+	Target_5706
chr7	20666179	20666234	+	Target_5707
chr7	20668310	20668461	+	Target_5708
chr7	20671681	20671736	+	Target_5709
chr7	20682806	20682998	+	Target_5710
chr7	20683083	20683255	+	Target_5711
chr7	20685378	20685503	+	Target_5712
chr7	20685583	20685761	+	Target_5713
chr7	20686965	20687271	+	Target_12016|Target_8298|Target_970|Target_5714
chr7	20687590	20687701	+	Target_12017|Target_5715|Target_8299|Target_971
chr7	20689644	20689770	+	Target_12018|Target_5716|Target_8300|Target_972
chr7	20691042	20691246	+	Target_12019|Target_5717|Target_8301|Target_973
chr7	20698128	20698299	+	Target_12020|Target_5718|Target_8302|Target_974
chr7	20698688	20700017	+	Target_975
chr7	20706381	20707187	+	Target_12021
chr7	20721127	20721289	+	Target_5719|Target_8303
chr7	20725318	20725459	+	Target_5720|Target_8304
chr7	20738029	20738173	+	Target_5721|Target_8305
chr7	20739447	20739552	+	Target_5722|Target_8306
chr7	20739680	20739758	+	Target_5723|Target_8307
chr7	20744346	20744430	+	Target_5724|Target_8308
chr7	20762638	20762842	+	Target_5725|Target_8309
chr7	20766662	20766763	+	Target_5726|Target_8310
chr7	20767937	20768078	+	Target_5727|Target_8311
chr7	20778605	20778762	+	Target_5728|Target_8312
chr7	20782499	20782697	+	Target_5729|Target_8313
chr7	20784854	20785061	+	Target_5730|Target_8314
chr7	20792982	20793129	+	Target_5731|Target_8315
chr7	20795049	20796637	+	Target_5732|Target_8316
chr7	20821893	20825414	+	Target_17968|Target_5749
chr7	20825566	20825662	+	Target_17969
chr7	20826396	20826508	+	Target_17970|Target_5750
chr7	20866916	20867439	+	Target_13144
chr7	21467688	21467876	+	Target_7830
chr7	21468294	21468410	+	Target_7831
chr7	21468906	21470461	+	Target_7832
chr7	21516696	21516925	+	Target_7833
chr7	21521541	21521741	+	Target_7834
chr7	21550639	21554151	+	Target_7835
chr7	21582832	21583214	+	Target_1921
chr7	21584623	21584767	+	Target_1922
chr7	21598419	21598616	+	Target_1923
chr7	21599220	21599410	+	Target_1924
chr7	21600688	21600788	+	Target_1925
chr7	21603803	21604015	+	Target_1926
chr7	21609686	21609917	+	Target_1927
chr7	21611423	21611591	+	Target_1928
chr7	21621522	21621639	+	Target_1929
chr7	21627681	21627819	+	Target_1930
chr7	21628129	21628254	+	Target_1931
chr7	21628825	21629021	+	Target_1932
chr7	21630535	21630640	+	Target_1933
chr7	21630802	21631195	+	Target_1934
chr7	21639404	21639737	+	Target_1935
chr7	21640293	21640548	+	Target_1936
chr7	21640627	21640797	+	Target_1937
chr7	21641013	21641236	+	Target_1938
chr7	21646043	21646160	+	Target_1939
chr7	21646264	21646351	+	Target_1940
chr7	21654731	21654890	+	Target_1941
chr7	21655826	21655925	+	Target_1942
chr7	21657236	21657395	+	Target_1943
chr7	21658717	21658840	+	Target_1944
chr7	21659573	21659696	+	Target_1945
chr7	21675488	21675713	+	Target_1946
chr7	21677228	21677320	+	Target_1947
chr7	21678556	21678683	+	Target_1948
chr7	21695449	21695599	+	Target_1949
chr7	21698415	21698649	+	Target_1950
chr7	21721163	21721302	+	Target_1951|Target_1952
chr7	21723401	21723562	+	Target_1953
chr7	21726716	21726873	+	Target_1954
chr7	21726999	21727145	+	Target_1955
chr7	21730382	21730499	+	Target_1956
chr7	21737692	21737831	+	Target_1957
chr7	21742327	21742420	+	Target_1958
chr7	21744051	21744246	+	Target_1959
chr7	21745077	21745155	+	Target_1960
chr7	21747316	21747453	+	Target_1961
chr7	21750170	21750321	+	Target_1962
chr7	21751329	21751478	+	Target_1963
chr7	21757392	21757543	+	Target_1964
chr7	21760342	21760474	+	Target_1965
chr7	21765428	21765602	+	Target_1966
chr7	21775257	21775462	+	Target_1967
chr7	21778318	21778484	+	Target_1968
chr7	21779188	21779291	+	Target_1969
chr7	21781544	21781784	+	Target_1970
chr7	21784055	21784217	+	Target_1971
chr7	21784487	21784681	+	Target_1972
chr7	21788197	21788360	+	Target_1973
chr7	21789295	21789419	+	Target_1974
chr7	21789839	21789982	+	Target_1975
chr7	21805045	21805207	+	Target_1976
chr7	21813383	21813617	+	Target_1977
chr7	21818575	21818722	+	Target_1978
chr7	21824044	21824158	+	Target_1979
chr7	21826241	21826385	+	Target_1980
chr7	21827018	21827201	+	Target_1981
chr7	21828858	21828960	+	Target_1982
chr7	21840754	21840893	+	Target_1983
chr7	21847500	21847667	+	Target_1984
chr7	21856084	21856320	+	Target_1985
chr7	21857834	21857957	+	Target_1986
chr7	21882161	21882366	+	Target_1987
chr7	21892084	21892249	+	Target_1988
chr7	21893932	21894073	+	Target_1989
chr7	21901470	21901641	+	Target_1990
chr7	21904152	21904275	+	Target_1991
chr7	21906087	21906281	+	Target_1992
chr7	21907476	21907625	+	Target_1993
chr7	21908481	21908609	+	Target_1994
chr7	21912891	21913119	+	Target_1995
chr7	21920319	21920511	+	Target_1996
chr7	21923908	21924028	+	Target_1997
chr7	21932042	21932285	+	Target_1998
chr7	21934240	21934423	+	Target_1999
chr7	21934501	21934617	+	Target_2000
chr7	21938953	21939066	+	Target_2001
chr7	21939597	21939738	+	Target_2002
chr7	21940516	21941970	+	Target_10003|Target_7748|Target_8251|Target_2003
chr7	21942595	21942732	+	Target_10004|Target_7749|Target_8252
chr7	21943727	21943877	+	Target_10005|Target_7750|Target_8253
chr7	21945123	21945249	+	Target_10006|Target_7751|Target_8254
chr7	21945906	21946074	+	Target_10007|Target_7752|Target_8255
chr7	21946185	21946257	+	Target_10008|Target_7753|Target_8256
chr7	21947747	21948125	+	Target_10009|Target_7754|Target_8257
chr7	21951234	21951372	+	Target_10010|Target_8258
chr7	21956371	21956512	+	Target_10011|Target_7755|Target_8259
chr7	21979879	21979933	+	Target_8260
chr7	21985398	21985542	+	Target_10012|Target_7756|Target_8261
chr7	22157907	22162139	+	Target_11364
chr7	22165221	22165276	+	Target_11365
chr7	22170654	22170719	+	Target_11366
chr7	22175655	22175743	+	Target_11367
chr7	22176550	22176601	+	Target_11368
chr7	22179642	22179733	+	Target_11369
chr7	22184661	22184840	+	Target_11370
chr7	22186514	22186637	+	Target_11371
chr7	22190024	22190122	+	Target_11372
chr7	22194072	22194222	+	Target_11373
chr7	22196427	22196506	+	Target_11374
chr7	22197472	22197503	+	Target_11375
chr7	22200135	22200233	+	Target_11376
chr7	22202014	22202159	+	Target_11377
chr7	22206687	22206766	+	Target_11378
chr7	22232984	22233073	+	Target_11379
chr7	22233532	22233651	+	Target_11380
chr7	22259484	22259610	+	Target_11381
chr7	22270464	22270538	+	Target_11382
chr7	22306582	22306631	+	Target_11383
chr7	22330793	22330860	+	Target_11384
chr7	22347957	22348126	+	Target_11385
chr7	22349587	22349709	+	Target_11386
chr7	22354988	22355095	+	Target_11387
chr7	22357605	22357656	+	Target_11388
chr7	22396448	22396533	+	Target_11389
chr7	22459062	22459455	+	Target_9136
chr7	22478037	22478374	+	Target_15314
chr7	22532183	22532348	+	Target_15315|Target_9137
chr7	22532942	22533455	+	Target_9138|Target_15316
chr7	22534390	22534505	+	Target_15317|Target_9139
chr7	22539732	22539901	+	Target_15318|Target_9140
chr7	22602955	22603049	+	Target_17505
chr7	22604584	22604771	+	Target_17506
chr7	22611393	22611632	+	Target_17507
chr7	22611703	22613617	+	Target_17508
chr7	22766765	22766900	+	Target_8756
chr7	22767062	22767253	+	Target_8757
chr7	22768311	22768425	+	Target_8758
chr7	22769132	22769279	+	Target_8759
chr7	22771024	22771621	+	Target_8760
chr7	22852251	22852804	+	Target_3579
chr7	22857618	22857667	+	Target_3580
chr7	22862295	22862421	+	Target_3581
chr7	22896231	22896305	+	Target_13145
chr7	22980877	22985782	+	Target_1877
chr7	22999874	23000034	+	Target_1878
chr7	23000853	23000941	+	Target_1879
chr7	23004033	23004150	+	Target_1880
chr7	23015828	23015924	+	Target_1881
chr7	23016311	23016427	+	Target_1882
chr7	23016959	23017040	+	Target_1883
chr7	23017887	23018067	+	Target_1884
chr7	23023562	23023664	+	Target_1885
chr7	23030679	23030758	+	Target_1886
chr7	23053543	23053770	+	Target_1887
chr7	23140846	23143197	+	Target_18501
chr7	23143868	23143936	+	Target_18502
chr7	23145177	23145322	+	Target_18503
chr7	23145352	23145765	+	Target_10293|Target_11935|Target_17544|Target_2800
chr7	23145916	23146413	+	Target_8655
chr7	23157452	23157583	+	Target_11936|Target_17545
chr7	23163395	23163498	+	Target_10294|Target_11937|Target_17546|Target_2801|Target_8656
chr7	23164306	23164400	+	Target_10295|Target_11938|Target_17547|Target_2802|Target_8657
chr7	23164666	23164791	+	Target_10296|Target_11939|Target_17548|Target_2803|Target_8658
chr7	23165379	23165669	+	Target_10297|Target_11940
chr7	23180387	23180563	+	Target_17549|Target_2804|Target_8659
chr7	23183469	23183644	+	Target_17550|Target_2805|Target_8660
chr7	23191685	23191828	+	Target_17551|Target_2806|Target_8661
chr7	23205316	23205557	+	Target_17552|Target_2807|Target_8662
chr7	23207454	23207656	+	Target_17553|Target_2808|Target_8663
chr7	23212566	23212664	+	Target_17554|Target_2809|Target_8664
chr7	23213633	23215038	+	Target_17555|Target_2810|Target_8665
chr7	23221445	23221825	+	Target_11856
chr7	23224688	23224917	+	Target_11857
chr7	23226670	23226765	+	Target_11858
chr7	23235457	23235534	+	Target_11859
chr7	23236298	23236385	+	Target_11860
chr7	23239076	23239161	+	Target_11861
chr7	23239786	23240630	+	Target_11862
chr7	23286315	23286546	+	Target_10315|Target_16957
chr7	23292925	23293078	+	Target_10316|Target_16958
chr7	23293787	23293931	+	Target_10317|Target_16959
chr7	23296510	23296684	+	Target_10318|Target_16960
chr7	23299598	23299757	+	Target_10319|Target_16961
chr7	23300074	23300392	+	Target_10320|Target_16962
chr7	23306099	23306234	+	Target_16963|Target_10321
chr7	23307504	23307607	+	Target_10322|Target_16964
chr7	23309585	23309794	+	Target_10323|Target_16965
chr7	23313139	23313233	+	Target_10324|Target_16966
chr7	23313683	23314729	+	Target_10325|Target_16967
chr7	23338939	23339227	+	Target_3741
chr7	23340457	23340636	+	Target_3742
chr7	23347486	23347568	+	Target_3743
chr7	23348974	23349180	+	Target_3744
chr7	23349827	23352079	+	Target_4365
chr7	23352353	23352467	+	Target_4366
chr7	23353140	23353272	+	Target_4367
chr7	23357257	23357332	+	Target_4368
chr7	23358756	23358873	+	Target_4369
chr7	23381682	23381808	+	Target_4370
chr7	23383336	23383472	+	Target_4371
chr7	23385558	23385681	+	Target_4372
chr7	23387218	23387353	+	Target_4373
chr7	23390923	23391205	+	Target_4374
chr7	23401152	23401216	+	Target_4375
chr7	23401308	23401360	+	Target_4376
chr7	23458394	23458443	+	Target_4377
chr7	23508100	23508161	+	Target_4378
chr7	23509554	23509995	+	Target_4379
chr7	23530006	23531031	+	Target_13160
chr7	23544400	23545188	+	Target_5539
chr7	23545364	23545432	+	Target_5540
chr7	23545756	23545885	+	Target_5541
chr7	23547038	23547154	+	Target_5542
chr7	23552512	23552701	+	Target_5543
chr7	23555981	23556147	+	Target_5544
chr7	23561325	23561459	+	Target_5545
chr7	23571407	23571656	+	Target_5546
chr7	23624334	23626146	+	Target_13161
chr7	23636997	23637224	+	Target_6179
chr7	23637585	23637670	+	Target_6180
chr7	23650789	23651172	+	Target_6181
chr7	23682549	23684327	+	Target_6182
chr7	23719748	23719902	+	Target_17909|Target_17914|Target_5139
chr7	23724117	23724291	+	Target_17915|Target_5140
chr7	23728887	23729078	+	Target_17910|Target_17916|Target_5141
chr7	23731008	23731215	+	Target_17911|Target_17917|Target_5142
chr7	23737810	23737918	+	Target_5143
chr7	23740404	23740487	+	Target_17912|Target_17918|Target_5144
chr7	23741714	23742269	+	Target_17913|Target_17919|Target_5145
chr7	23749837	23749954	+	Target_11948|Target_8800
chr7	23749996	23750357	+	Target_14515
chr7	23751717	23751764	+	Target_14516|Target_8801|Target_11949
chr7	23751852	23751905	+	Target_11950|Target_14517|Target_8802
chr7	23757099	23757198	+	Target_11951|Target_14518|Target_8803
chr7	23766859	23766934	+	Target_11952|Target_14519|Target_8804
chr7	23768709	23768868	+	Target_11953|Target_14520|Target_8805
chr7	23775156	23775515	+	Target_11954|Target_14521|Target_8806
chr7	23776522	23776697	+	Target_11955|Target_14522|Target_8807
chr7	23792335	23792451	+	Target_11956|Target_14523|Target_8808
chr7	23793933	23794093	+	Target_11957|Target_14524|Target_8809
chr7	23802419	23802542	+	Target_11958|Target_14525|Target_8810
chr7	23808613	23808793	+	Target_11959|Target_14526|Target_8811
chr7	23809258	23809375	+	Target_11960|Target_14527|Target_8812
chr7	23810623	23810743	+	Target_11961|Target_14528|Target_8813
chr7	23811765	23811897	+	Target_11962|Target_14529|Target_8814
chr7	23821037	23821139	+	Target_11963|Target_14530|Target_8815
chr7	23823201	23823282	+	Target_11964|Target_14531|Target_8816
chr7	23825096	23825222	+	Target_11965|Target_14532|Target_8817
chr7	23826126	23826252	+	Target_11966|Target_14533|Target_8818
chr7	23826456	23826543	+	Target_11967|Target_14534|Target_8819
chr7	23827598	23827748	+	Target_11968|Target_14535|Target_8820
chr7	23830442	23830565	+	Target_11969|Target_14536|Target_8821
chr7	23854762	23854831	+	Target_11970|Target_14537|Target_8822
chr7	23871754	23872127	+	Target_11971|Target_14538|Target_8823
chr7	24323806	24323894	+	Target_2681
chr7	24324859	24325047	+	Target_2682
chr7	24329117	24329198	+	Target_2683
chr7	24331281	24331484	+	Target_2684
chr7	24613084	24613212	+	Target_10790
chr7	24659670	24659839	+	Target_10791
chr7	24663284	24663403	+	Target_10792
chr7	24681334	24681487	+	Target_10793
chr7	24689230	24689383	+	Target_10794
chr7	24690103	24690331	+	Target_10795
chr7	24703208	24703340	+	Target_10796
chr7	24705206	24705306	+	Target_10797
chr7	24705639	24705708	+	Target_10798
chr7	24708117	24708279	+	Target_10799
chr7	24718749	24718952	+	Target_10800
chr7	24720010	24720139	+	Target_10801
chr7	24727056	24727498	+	Target_10802
chr7	24737973	24738878	+	Target_11444|Target_17096|Target_17105
chr7	24742378	24742452	+	Target_11445|Target_17097|Target_17106
chr7	24745802	24745995	+	Target_11446|Target_17098|Target_17107
chr7	24747745	24747873	+	Target_11447|Target_17099|Target_17108
chr7	24749842	24750007	+	Target_11448|Target_17100|Target_17109
chr7	24756872	24756993	+	Target_11449|Target_17101|Target_17110
chr7	24758665	24758837	+	Target_11450|Target_17102|Target_17111
chr7	24784180	24784373	+	Target_11451|Target_17103|Target_17112
chr7	24789182	24789412	+	Target_11452|Target_17113
chr7	24797014	24797083	+	Target_17114
chr7	24797325	24797639	+	Target_11453|Target_17104
chr7	24836163	24839898	+	Target_12632|Target_14097|Target_15113|Target_5670
chr7	24843933	24844056	+	Target_12633|Target_14098|Target_15114|Target_5671
chr7	24846394	24846521	+	Target_12634|Target_14099|Target_15115|Target_5672
chr7	24849425	24849570	+	Target_12635|Target_14100|Target_15116|Target_5673
chr7	24854677	24854822	+	Target_12636|Target_14101|Target_15117|Target_5674
chr7	24856228	24856307	+	Target_12637|Target_14102|Target_15118|Target_5675
chr7	24859793	24859857	+	Target_12638|Target_14103|Target_15119|Target_5676
chr7	24870386	24870524	+	Target_12639|Target_14104|Target_15120|Target_5677
chr7	24874104	24874355	+	Target_12640|Target_14105|Target_15121|Target_5678
chr7	24880308	24880402	+	Target_12641|Target_14106|Target_15122|Target_5679
chr7	24881897	24882032	+	Target_12642|Target_14107|Target_15123|Target_5680
chr7	24888687	24888795	+	Target_12643|Target_14108
chr7	24892122	24892253	+	Target_12644|Target_14109|Target_15124|Target_5681
chr7	24901231	24901388	+	Target_12645|Target_14110|Target_15125|Target_5682
chr7	24902818	24902911	+	Target_14111|Target_15126
chr7	24903114	24903218	+	Target_12646|Target_14112|Target_15127|Target_5683
chr7	24904960	24905084	+	Target_12647|Target_14113|Target_15128|Target_5684
chr7	24905688	24905856	+	Target_12648|Target_14114|Target_15129|Target_5685
chr7	24910350	24910464	+	Target_12649|Target_14115|Target_15130|Target_5686
chr7	24911360	24911414	+	Target_12650|Target_14116|Target_15131|Target_5687
chr7	24911571	24911688	+	Target_12651|Target_14117|Target_15132|Target_5688
chr7	24931995	24932240	+	Target_12652|Target_14118|Target_15133|Target_5689
chr7	25019504	25019760	+	Target_12653|Target_14119|Target_15134|Target_5690
chr7	25158269	25163468	+	Target_3584
chr7	25163569	25163746	+	Target_3585
chr7	25164818	25164980	+	Target_3586
chr7	25174315	25176412	+	Target_14799
chr7	25181859	25181951	+	Target_14800
chr7	25182258	25182433	+	Target_14801
chr7	25191214	25191303	+	Target_14802
chr7	25194629	25194811	+	Target_14803
chr7	25198119	25198149	+	Target_14804
chr7	25200807	25200879	+	Target_14805
chr7	25207907	25208084	+	Target_14806
chr7	25218793	25218951	+	Target_14807
chr7	25219280	25219817	+	Target_14808
chr7	25264190	25264792	+	Target_1461
chr7	25266244	25266645	+	Target_1462
chr7	25267920	25268105	+	Target_1463
chr7	25989538	25989606	+	Target_9041
chr7	26191846	26192688	+	Target_9828
chr7	26217562	26217742	+	Target_9829
chr7	26223320	26223404	+	Target_9830
chr7	26224152	26226756	+	Target_9831
chr7	26229555	26231958	+	Target_12339|Target_12496
chr7	26232114	26232197	+	Target_12340|Target_12497
chr7	26232870	26232993	+	Target_12341|Target_12498
chr7	26233194	26233314	+	Target_12342|Target_12499
chr7	26235466	26235529	+	Target_12343|Target_12500
chr7	26236020	26236101	+	Target_12344|Target_12501
chr7	26236176	26236278	+	Target_12345|Target_12502
chr7	26236426	26236637	+	Target_12346|Target_12503
chr7	26236934	26237081	+	Target_12347|Target_12504
chr7	26237241	26237352	+	Target_12348|Target_12505
chr7	26237450	26237486	+	Target_12506
chr7	26240191	26240413	+	Target_12349|Target_12507
chr7	26240830	26241181	+	Target_11830
chr7	26241323	26241446	+	Target_2883
chr7	26242590	26242642	+	Target_11831|Target_2884
chr7	26245987	26246130	+	Target_11832|Target_2885
chr7	26248012	26248175	+	Target_11833|Target_2886
chr7	26251281	26251376	+	Target_11834|Target_2887
chr7	26251701	26253227	+	Target_11835|Target_2888
chr7	26331514	26331753	+	Target_2435|Target_8840|Target_10308
chr7	26386039	26386086	+	Target_10309|Target_2436|Target_8841
chr7	26396626	26396747	+	Target_8842
chr7	26400503	26400681	+	Target_10303|Target_10310|Target_2437|Target_8843
chr7	26403944	26404122	+	Target_10299
chr7	26404154	26404255	+	Target_10304|Target_10311|Target_2438|Target_8844
chr7	26404666	26404765	+	Target_10300|Target_10305|Target_10312|Target_2439|Target_8845
chr7	26411440	26411653	+	Target_10301|Target_10306|Target_10313|Target_2440|Target_8846
chr7	26412110	26413949	+	Target_10302|Target_10307|Target_10314|Target_2441|Target_8847
chr7	26443107	26443137	+	Target_18159
chr7	26533414	26534508	+	Target_18160
chr7	26534638	26534819	+	Target_18161
chr7	26535428	26535501	+	Target_18162
chr7	26535733	26535986	+	Target_18163
chr7	26572739	26576639	+	Target_13162
chr7	26578024	26578444	+	Target_13163
chr7	26677489	26677555	+	Target_4061
chr7	26678113	26678963	+	Target_4062
chr7	26680314	26680383	+	Target_4063
chr7	26685918	26686924	+	Target_4064
chr7	26706687	26709275	+	Target_2612
chr7	26709709	26709811	+	Target_2613
chr7	26724354	26724467	+	Target_2614
chr7	26729903	26729981	+	Target_2615
chr7	26765046	26765184	+	Target_2616
chr7	26765541	26765605	+	Target_2617
chr7	26766500	26766625	+	Target_2618
chr7	26778413	26778497	+	Target_2619
chr7	26779505	26779583	+	Target_2620
chr7	26883648	26883756	+	Target_2621
chr7	26893755	26893781	+	Target_2622
chr7	26894403	26894509	+	Target_2623
chr7	26903981	26904341	+	Target_2624
chr7	27132613	27134414	+	Target_20|Target_9283
chr7	27134879	27135625	+	Target_9284|Target_21|Target_9285
chr7	27135712	27136007	+	Target_14513|Target_17496
chr7	27138716	27138985	+	Target_17497
chr7	27139397	27139877	+	Target_14514|Target_17498
chr7	27139972	27141084	+	Target_2717
chr7	27141728	27142394	+	Target_2718
chr7	27145808	27148339	+	Target_3412|Target_6912
chr7	27149733	27150379	+	Target_3413|Target_6913
chr7	27159134	27159214	+	Target_3414
chr7	27162177	27162261	+	Target_6914
chr7	27166504	27166639	+	Target_6915
chr7	27168125	27169190	+	Target_13527
chr7	27169736	27170399	+	Target_13528
chr7	27179982	27180158	+	Target_17672
chr7	27180670	27181704	+	Target_7639
chr7	27182664	27183287	+	Target_7640
chr7	27185201	27185536	+	Target_6264
chr7	27186781	27187393	+	Target_17538|Target_6265
chr7	27191193	27191300	+	Target_17539|Target_17673
chr7	27191912	27195547	+	Target_17540|Target_17674|Target_1270
chr7	27195785	27196296	+	Target_1271
chr7	27202056	27203460	+	Target_15473|Target_16344
chr7	27204496	27205149	+	Target_16345|Target_15474
chr7	27209098	27209182	+	Target_12463
chr7	27210209	27211792	+	Target_15604|Target_3582
chr7	27212967	27213955	+	Target_3583
chr7	27219264	27219880	+	Target_15605|Target_16346
chr7	27220775	27222647	+	Target_3454
chr7	27224054	27224835	+	Target_3455
chr7	27225026	27225882	+	Target_13164
chr7	27228219	27228912	+	Target_13165
chr7	27236498	27238061	+	Target_14921
chr7	27238774	27239725	+	Target_14922
chr7	27240039	27240140	+	Target_11390
chr7	27240241	27241306	+	Target_11391
chr7	27241460	27242257	+	Target_11392
chr7	27244330	27246130	+	Target_11393
chr7	27282163	27283076	+	Target_9249
chr7	27284666	27284923	+	Target_9250
chr7	27285504	27286192	+	Target_9251
chr7	27565058	27565991	+	Target_9007
chr7	27570810	27570967	+	Target_9008
chr7	27577959	27578036	+	Target_9009
chr7	27582585	27582719	+	Target_9010
chr7	27668989	27669111	+	Target_9011
chr7	27671954	27672064	+	Target_9012
chr7	27689091	27689252	+	Target_9013
chr7	27702316	27702620	+	Target_9014
chr7	27778991	27779169	+	Target_15077
chr7	27779713	27779888	+	Target_15094|Target_15951|Target_3385
chr7	27788136	27788305	+	Target_15078|Target_15095|Target_15952|Target_3386
chr7	27797649	27797752	+	Target_15079|Target_15096|Target_15953|Target_3387
chr7	27805452	27805640	+	Target_15080|Target_15954|Target_3388
chr7	27809294	27809453	+	Target_15081|Target_15097|Target_15955|Target_3389
chr7	27824781	27824930	+	Target_15082|Target_15098|Target_15956|Target_3390
chr7	27825017	27825108	+	Target_15083|Target_15099|Target_15957|Target_3391
chr7	27827036	27827222	+	Target_15084|Target_15100|Target_15958|Target_3392
chr7	27831624	27831849	+	Target_15085|Target_15101|Target_15959|Target_3393
chr7	27832684	27832831	+	Target_15086|Target_15102|Target_15960|Target_3394
chr7	27833941	27834065	+	Target_15087|Target_15103|Target_15961|Target_3395
chr7	27835734	27835838	+	Target_15088|Target_15104|Target_15962|Target_3396
chr7	27839583	27839709	+	Target_15089|Target_15105|Target_15963|Target_3397
chr7	27855967	27856139	+	Target_15090|Target_15106|Target_15964|Target_3398
chr7	27856508	27856657	+	Target_15091|Target_15107|Target_15965|Target_3399
chr7	27867356	27867439	+	Target_15092|Target_15108|Target_15966|Target_3400
chr7	27868246	27869386	+	Target_15093|Target_15109|Target_15967|Target_3401
chr7	27870192	27872595	+	Target_9489
chr7	27880316	27880486	+	Target_9490
chr7	27934838	27935035	+	Target_9491
chr7	28031527	28031600	+	Target_9492
chr7	28220075	28220437	+	Target_2107|Target_9493
chr7	28225288	28225371	+	Target_2108
chr7	28256861	28256968	+	Target_2109
chr7	28280075	28280996	+	Target_2110
chr7	28338939	28339060	+	Target_1317
chr7	28452143	28452536	+	Target_3510
chr7	28475233	28475307	+	Target_9726
chr7	28527792	28527864	+	Target_3511|Target_9727
chr7	28534523	28534617	+	Target_1318|Target_3512|Target_9728
chr7	28547233	28547355	+	Target_1319|Target_3513|Target_9729
chr7	28609982	28610155	+	Target_1320|Target_3514|Target_9730
chr7	28725720	28725814	+	Target_17288
chr7	28758369	28758496	+	Target_1321|Target_17289|Target_3515|Target_9731
chr7	28763838	28763949	+	Target_1322|Target_17290|Target_3516|Target_9732
chr7	28843815	28844139	+	Target_1323|Target_17291|Target_3517|Target_9733
chr7	28848803	28849031	+	Target_1324|Target_17292|Target_3518|Target_9734
chr7	28857687	28857796	+	Target_1325|Target_17293|Target_3519|Target_9735
chr7	28858732	28865511	+	Target_1326|Target_17294|Target_3520|Target_9736
chr7	28992973	28998029	+	Target_11547|Target_11548
chr7	29019582	29019714	+	Target_17605
chr7	29035246	29035498	+	Target_16225|Target_806
chr7	29035780	29035867	+	Target_17606
chr7	29040584	29040671	+	Target_17607
chr7	29040944	29041000	+	Target_17608
chr7	29049638	29052985	+	Target_17609
chr7	29070192	29070375	+	Target_16226|Target_807
chr7	29103676	29103850	+	Target_16227|Target_808
chr7	29105638	29105737	+	Target_16228|Target_809
chr7	29111388	29111520	+	Target_16229|Target_810
chr7	29111916	29112039	+	Target_16230|Target_811
chr7	29126099	29126166	+	Target_16231|Target_812
chr7	29132238	29132318	+	Target_16232|Target_813
chr7	29134699	29134758	+	Target_16233|Target_814
chr7	29135718	29135833	+	Target_16234|Target_815
chr7	29152319	29152438	+	Target_16235|Target_816
chr7	29160508	29160687	+	Target_16236|Target_817
chr7	29185956	29186153	+	Target_818|Target_16237
chr7	29234120	29234606	+	Target_5146
chr7	29394240	29394279	+	Target_5147
chr7	29407547	29407603	+	Target_5148
chr7	29433294	29433326	+	Target_5149
chr7	29437988	29438102	+	Target_5150
chr7	29440158	29440444	+	Target_5151
chr7	29519485	29519972	+	Target_15597|Target_5152
chr7	29535567	29535652	+	Target_15598|Target_5153
chr7	29539482	29539656	+	Target_15599|Target_5154
chr7	29544359	29544437	+	Target_15600|Target_5155
chr7	29546843	29546981	+	Target_15601|Target_5156
chr7	29548916	29549022	+	Target_15602|Target_5157
chr7	29552179	29553944	+	Target_15603|Target_5158
chr7	29603426	29603993	+	Target_16497
chr7	29605800	29606911	+	Target_16498
chr7	29685537	29690955	+	Target_4421
chr7	29720349	29720444	+	Target_17657
chr7	29724387	29725481	+	Target_12905|Target_4422|Target_13166
chr7	29725687	29725784	+	Target_13168
chr7	29726894	29727859	+	Target_13169|Target_13167
chr7	29730533	29730644	+	Target_13170
chr7	29734183	29734241	+	Target_13171
chr7	29736568	29736660	+	Target_13172
chr7	29749629	29749688	+	Target_13173
chr7	29757621	29757675	+	Target_13174
chr7	29763887	29763934	+	Target_13175
chr7	29771563	29771662	+	Target_13176
chr7	29773068	29773194	+	Target_13177
chr7	29781762	29782019	+	Target_13178
chr7	29846169	29846294	+	Target_16017
chr7	29874283	29874430	+	Target_16018
chr7	29915445	29915578	+	Target_16019
chr7	29918624	29918756	+	Target_16020
chr7	29923465	29924209	+	Target_16021
chr7	29927683	29927833	+	Target_16022
chr7	29928921	29929023	+	Target_16023
chr7	29943901	29943978	+	Target_16024
chr7	29954108	29956682	+	Target_16025
chr7	29959718	29963731	+	Target_10990|Target_12421|Target_6656|Target_6664
chr7	29966067	29966248	+	Target_10991|Target_12422|Target_6657|Target_6665
chr7	29976171	29976337	+	Target_10992|Target_12423|Target_6658|Target_6666
chr7	29980297	29980492	+	Target_10993|Target_12424|Target_6659|Target_6667
chr7	29983592	29983795	+	Target_10994|Target_12425|Target_6660|Target_6668
chr7	29994794	29994976	+	Target_10995|Target_12426|Target_6661|Target_6669
chr7	30008524	30008684	+	Target_12427|Target_6662|Target_6670
chr7	30029257	30029425	+	Target_10996|Target_12428
chr7	30029558	30029734	+	Target_6671
chr7	30029797	30029905	+	Target_6663
chr7	30050198	30054509	+	Target_18870|Target_18874|Target_18879
chr7	30058611	30058739	+	Target_18871|Target_18875|Target_18880
chr7	30059828	30059920	+	Target_18876
chr7	30062280	30062432	+	Target_18872|Target_18877
chr7	30065927	30066417	+	Target_18873|Target_18878|Target_18881
chr7	30067976	30068418	+	Target_13146|Target_9168|Target_9712
chr7	30084700	30084817	+	Target_13147|Target_9169|Target_9713
chr7	30085825	30085981	+	Target_13148|Target_9170|Target_9714
chr7	30087447	30087572	+	Target_13149|Target_9171|Target_9715
chr7	30088839	30088998	+	Target_13150|Target_9172|Target_9716
chr7	30090049	30090090	+	Target_13151|Target_9173|Target_9717
chr7	30092324	30092482	+	Target_13152|Target_9174|Target_9718
chr7	30094324	30094481	+	Target_13153|Target_9175|Target_9719
chr7	30094872	30094958	+	Target_13154|Target_9176|Target_9720
chr7	30100499	30100558	+	Target_13155|Target_9177|Target_9721
chr7	30101512	30101643	+	Target_13156|Target_9178|Target_9722
chr7	30102287	30102358	+	Target_13157|Target_9179|Target_9723
chr7	30113686	30113748	+	Target_13158|Target_9724
chr7	30118205	30124278	+	Target_13159
chr7	30129768	30130359	+	Target_9180
chr7	30157585	30157961	+	Target_9725
chr7	30174551	30174914	+	Target_8939
chr7	30185792	30185915	+	Target_8940
chr7	30197053	30202381	+	Target_8941
chr7	30323922	30325442	+	Target_16293
chr7	30329409	30329506	+	Target_13604|Target_16575
chr7	30363257	30363353	+	Target_16294
chr7	30395343	30395449	+	Target_16295
chr7	30401992	30402072	+	Target_16296
chr7	30405650	30407308	+	Target_16297
chr7	30409665	30412410	+	Target_18144
chr7	30464142	30465326	+	Target_701
chr7	30468989	30469073	+	Target_702
chr7	30472711	30472795	+	Target_703
chr7	30475613	30475697	+	Target_704
chr7	30477188	30477272	+	Target_705
chr7	30485756	30485840	+	Target_706
chr7	30486582	30486666	+	Target_707
chr7	30487913	30487997	+	Target_708
chr7	30490831	30492656	+	Target_709
chr7	30494752	30494927	+	Target_710
chr7	30496336	30496658	+	Target_711
chr7	30498767	30498856	+	Target_712
chr7	30499516	30499657	+	Target_713
chr7	30518221	30518393	+	Target_714
chr7	30536236	30536851	+	Target_4975|Target_5982|Target_6916|Target_9019|Target_9022
chr7	30537356	30537512	+	Target_9023
chr7	30538418	30538554	+	Target_5983|Target_6917
chr7	30540151	30540297	+	Target_5984|Target_9020|Target_9024
chr7	30544184	30544457	+	Target_4976|Target_5985|Target_6918|Target_9021|Target_9025
chr7	30587972	30590397	+	Target_17581
chr7	30591715	30591795	+	Target_17582
chr7	30601081	30601744	+	Target_17583
chr7	30603346	30603614	+	Target_17584
chr7	30608448	30608605	+	Target_17585
chr7	30616179	30616326	+	Target_17586
chr7	30617264	30617395	+	Target_17587
chr7	30634180	30634759	+	Target_12952
chr7	30638411	30638513	+	Target_12953
chr7	30639562	30639665	+	Target_12954
chr7	30640674	30640816	+	Target_12955
chr7	30642649	30642738	+	Target_12956
chr7	30643111	30643188	+	Target_12957
chr7	30649200	30649346	+	Target_12958
chr7	30651711	30651861	+	Target_12959
chr7	30655511	30655674	+	Target_12960
chr7	30656729	30656894	+	Target_12961
chr7	30661008	30661116	+	Target_12962
chr7	30661932	30662078	+	Target_12963
chr7	30665849	30665935	+	Target_12964
chr7	30668175	30668285	+	Target_12965
chr7	30671063	30671157	+	Target_12966
chr7	30671862	30672053	+	Target_12967
chr7	30673350	30673648	+	Target_12968
chr7	30691558	30693216	+	Target_15247|Target_2952|Target_7651|Target_7665|Target_8141
chr7	30694313	30694424	+	Target_8142
chr7	30694654	30694696	+	Target_15248|Target_2953|Target_7652|Target_7666|Target_8143
chr7	30695195	30695331	+	Target_15249|Target_2954|Target_7653|Target_7667|Target_8144
chr7	30695542	30695628	+	Target_15250|Target_2955|Target_7654|Target_7668|Target_8145
chr7	30700188	30700261	+	Target_15251|Target_2956|Target_7655|Target_7669|Target_8146
chr7	30701771	30701832	+	Target_15252|Target_2957|Target_7656|Target_7670|Target_8147
chr7	30702309	30702463	+	Target_15253|Target_2958|Target_7657|Target_7671|Target_8148
chr7	30704685	30704803	+	Target_15254|Target_2959|Target_7658|Target_7672|Target_8149
chr7	30705145	30705255	+	Target_2960|Target_15255|Target_7659|Target_7673|Target_8150
chr7	30706843	30706929	+	Target_15256|Target_2961|Target_7660|Target_7674|Target_8151
chr7	30721530	30721656	+	Target_15257|Target_2962|Target_7661|Target_7675|Target_8152
chr7	30721793	30722141	+	Target_15258|Target_2963|Target_8153
chr7	30726004	30726231	+	Target_7662
chr7	30728806	30728900	+	Target_7663|Target_7676
chr7	30739559	30739719	+	Target_7664|Target_7677
chr7	30791750	30791920	+	Target_14041|Target_17332|Target_8909
chr7	30793346	30793554	+	Target_17333|Target_14042|Target_8910
chr7	30795037	30797218	+	Target_17334|Target_8911
chr7	30805960	30806177	+	Target_14043
chr7	30811032	30811172	+	Target_14928
chr7	30818047	30818167	+	Target_14044|Target_14929
chr7	30821592	30821828	+	Target_14045|Target_14930
chr7	30825364	30825608	+	Target_14046|Target_14931
chr7	30830780	30831190	+	Target_14047|Target_14932
chr7	30868294	30868353	+	Target_14048|Target_14933
chr7	30876273	30876380	+	Target_14049|Target_14934
chr7	30878815	30878932	+	Target_14050|Target_14935
chr7	30880375	30880464	+	Target_14051|Target_14936
chr7	30890069	30890171	+	Target_14052|Target_14937
chr7	30891831	30891895	+	Target_14053|Target_14938
chr7	30893009	30893075	+	Target_14054|Target_14939
chr7	30898872	30898940	+	Target_14055|Target_14940
chr7	30911857	30911921	+	Target_14056|Target_14941
chr7	30915109	30915271	+	Target_14057|Target_14942
chr7	30921795	30921976	+	Target_14058|Target_14943
chr7	30922535	30922608	+	Target_14059|Target_14944
[truncated: 8,586 more rows]
