# Supplementary material for: Affected Kindred Analysis of Human X Chromosome Exomes to Identify Novel X-Linked Intellectual Disability Genes
Source: PLoS One. 2015 Feb 13;10(2):e0116454. doi: 10.1371/journal.pone.0116454 (PMC4332666; doi:10.1371/journal.pone.0116454)
Supplement: S2 File — is a compressed file providing a collection of bash-based and R-based scripts that were written and run to process and analyze our XLID study cohort. The scripts provided assume that short-read alignment has already been performed, including quality correction steps. These scripts will run data processing and analysis for a test cohort, as well as comparison analyses with other public databases. (ZIP) [file pone.0116454.s006.zip › Sib-PairCross-CohortFilter_scripts/interval_lists/chr8_Targets.interval_list]

@HD	VN:1.0	SO:coordinate
@SQ	SN:chr1	LN:249250621
@SQ	SN:chr2	LN:243199373
@SQ	SN:chr3	LN:198022430
@SQ	SN:chr4	LN:191154276
@SQ	SN:chr5	LN:180915260
@SQ	SN:chr6	LN:171115067
@SQ	SN:chr7	LN:159138663
@SQ	SN:chr8	LN:146364022
@SQ	SN:chr9	LN:141213431
@SQ	SN:chr10	LN:135534747
@SQ	SN:chr11	LN:135006516
@SQ	SN:chr12	LN:133851895
@SQ	SN:chr13	LN:115169878
@SQ	SN:chr14	LN:107349540
@SQ	SN:chr15	LN:102531392
@SQ	SN:chr16	LN:90354753
@SQ	SN:chr17	LN:81195210
@SQ	SN:chr18	LN:78077248
@SQ	SN:chr19	LN:59128983
@SQ	SN:chr20	LN:63025520
@SQ	SN:chr21	LN:48129895
@SQ	SN:chr22	LN:51304566
@SQ	SN:chrX	LN:155270560
@SQ	SN:chrY	LN:59373566
@SQ	SN:chrM	LN:16571
@SQ	SN:chr1_gl000191_random	LN:106433
@SQ	SN:chr1_gl000192_random	LN:547496
@SQ	SN:chr4_gl000193_random	LN:189789
@SQ	SN:chr4_gl000194_random	LN:191469
@SQ	SN:chr7_gl000195_random	LN:182896
@SQ	SN:chr8_gl000196_random	LN:38914
@SQ	SN:chr8_gl000197_random	LN:37175
@SQ	SN:chr9_gl000198_random	LN:90085
@SQ	SN:chr9_gl000199_random	LN:169874
@SQ	SN:chr9_gl000200_random	LN:187035
@SQ	SN:chr9_gl000201_random	LN:36148
@SQ	SN:chr11_gl000202_random	LN:40103
@SQ	SN:chr17_gl000203_random	LN:37498
@SQ	SN:chr17_gl000204_random	LN:81310
@SQ	SN:chr17_gl000205_random	LN:174588
@SQ	SN:chr17_gl000206_random	LN:41001
@SQ	SN:chr18_gl000207_random	LN:4262
@SQ	SN:chr19_gl000208_random	LN:92689
@SQ	SN:chr19_gl000209_random	LN:159169
@SQ	SN:chr21_gl000210_random	LN:27682
@SQ	SN:chrUn_gl000211	LN:166566
@SQ	SN:chrUn_gl000212	LN:186858
@SQ	SN:chrUn_gl000213	LN:164239
@SQ	SN:chrUn_gl000214	LN:137718
@SQ	SN:chrUn_gl000215	LN:172545
@SQ	SN:chrUn_gl000216	LN:172294
@SQ	SN:chrUn_gl000217	LN:172149
@SQ	SN:chrUn_gl000218	LN:161147
@SQ	SN:chrUn_gl000219	LN:179198
@SQ	SN:chrUn_gl000220	LN:161802
@SQ	SN:chrUn_gl000221	LN:155397
@SQ	SN:chrUn_gl000222	LN:186861
@SQ	SN:chrUn_gl000223	LN:180455
@SQ	SN:chrUn_gl000224	LN:179693
@SQ	SN:chrUn_gl000225	LN:211173
@SQ	SN:chrUn_gl000226	LN:15008
@SQ	SN:chrUn_gl000227	LN:128374
@SQ	SN:chrUn_gl000228	LN:129120
@SQ	SN:chrUn_gl000229	LN:19913
@SQ	SN:chrUn_gl000230	LN:43691
@SQ	SN:chrUn_gl000231	LN:27386
@SQ	SN:chrUn_gl000232	LN:40652
@SQ	SN:chrUn_gl000233	LN:45941
@SQ	SN:chrUn_gl000234	LN:40531
@SQ	SN:chrUn_gl000235	LN:34474
@SQ	SN:chrUn_gl000236	LN:41934
@SQ	SN:chrUn_gl000237	LN:45867
@SQ	SN:chrUn_gl000238	LN:39939
@SQ	SN:chrUn_gl000239	LN:33824
@SQ	SN:chrUn_gl000240	LN:41933
@SQ	SN:chrUn_gl000241	LN:42152
@SQ	SN:chrUn_gl000242	LN:43523
@SQ	SN:chrUn_gl000243	LN:43341
@SQ	SN:chrUn_gl000244	LN:39929
@SQ	SN:chrUn_gl000245	LN:36651
@SQ	SN:chrUn_gl000246	LN:38154
@SQ	SN:chrUn_gl000247	LN:36422
@SQ	SN:chrUn_gl000248	LN:39786
@SQ	SN:chrUn_gl000249	LN:38502
@PG	ID:bowtie2	PN:bowtie2	VN:2.0.0-beta7
@PG	ID:1	PN:IntervalListTools	CL:net.sf.picard.util.IntervalListTools INPUT=[chr8_Targets.interval_list] OUTPUT=chr8_Targets.interval_list UNIQUE=true SORT=true PADDING=0 VERBOSITY=INFO QUIET=false VALIDATION_STRINGENCY=STRICT COMPRESSION_LEVEL=5 MAX_RECORDS_IN_RAM=500000 CREATE_INDEX=false CREATE_MD5_FILE=false
chr8	116085	117024	+	Target_13127
chr8	158344	163710	+	Target_13127
chr8	169289	169417	+	Target_13127
chr8	180803	180907	+	Target_13127
chr8	182128	182694	+	Target_13127|Target_13127|Target_13127|Target_13127
chr8	190823	190907	+	Target_13127|Target_13127|Target_13127
chr8	192886	193013	+	Target_13127|Target_13127|Target_13127
chr8	193721	193805	+	Target_13127|Target_13127|Target_13127
chr8	194618	194701	+	Target_13127|Target_13127|Target_13127
chr8	195153	197339	+	Target_13127|Target_13127|Target_13127
chr8	356807	357066	+	Target_13127|Target_13127|Target_13127
chr8	363072	363213	+	Target_13127|Target_13127|Target_13127
chr8	381340	381444	+	Target_13127|Target_13127|Target_13127
chr8	382885	382935	+	Target_13127|Target_13127
chr8	385614	385707	+	Target_13127|Target_13127|Target_13127
chr8	399989	400083	+	Target_13127|Target_13127|Target_13127
chr8	401268	401453	+	Target_13127|Target_13127|Target_13127
chr8	408368	408551	+	Target_13127|Target_13127|Target_13127
chr8	413006	413150	+	Target_13127|Target_13127|Target_13127
chr8	417719	417746	+	Target_13127
chr8	418714	419875	+	Target_13127|Target_13127|Target_13127
chr8	439789	442744	+	Target_13127|Target_13127|Target_13127
chr8	444493	444597	+	Target_13127|Target_13127
chr8	494649	494845	+	Target_13127|Target_13127
chr8	495613	495781	+	Target_13127
chr8	614199	614676	+	Target_13127
chr8	618597	618792	+	Target_13127
chr8	623288	624047	+	Target_13127
chr8	642477	642612	+	Target_13127
chr8	665860	666007	+	Target_13127
chr8	681139	681226	+	Target_13127
chr8	1244293	1244463	+	Target_13127
chr8	1245292	1245488	+	Target_13127
chr8	1248183	1250827	+	Target_13127
chr8	1449568	1449597	+	Target_13127
chr8	1496791	1497849	+	Target_13127
chr8	1513848	1514060	+	Target_13127
chr8	1574905	1575053	+	Target_13127
chr8	1580992	1581212	+	Target_13127
chr8	1616494	1616844	+	Target_13127
chr8	1617908	1617950	+	Target_13127
chr8	1624698	1624784	+	Target_13127
chr8	1626379	1626795	+	Target_13127
chr8	1639700	1639792	+	Target_13127
chr8	1645312	1645465	+	Target_13127
chr8	1649353	1656642	+	Target_13127
chr8	1711869	1712051	+	Target_13127
chr8	1719097	1719763	+	Target_13127
chr8	1728415	1734736	+	Target_13127
chr8	1765396	1765473	+	Target_13127
chr8	1772148	1772279	+	Target_13127
chr8	1791518	1791602	+	Target_13127
chr8	1806125	1806281	+	Target_13127
chr8	1808062	1808350	+	Target_13127
chr8	1812538	1812602	+	Target_13127
chr8	1814691	1814768	+	Target_13127
chr8	1817359	1817416	+	Target_13127
chr8	1824736	1824900	+	Target_13127
chr8	1828213	1828330	+	Target_13127
chr8	1830800	1830915	+	Target_13127
chr8	1833766	1833873	+	Target_13127
chr8	1841734	1841812	+	Target_13127
chr8	1842558	1842738	+	Target_13127
chr8	1844498	1844615	+	Target_13127
chr8	1846598	1846691	+	Target_13127
chr8	1851446	1851617	+	Target_13127
chr8	1853736	1853882	+	Target_13127
chr8	1857460	1857636	+	Target_13127
chr8	1871129	1871245	+	Target_13127
chr8	1871633	1871761	+	Target_13127
chr8	1871939	1872040	+	Target_13127
chr8	1873448	1873570	+	Target_13127
chr8	1874542	1874629	+	Target_13127
chr8	1876592	1876816	+	Target_13127
chr8	1877451	1877609	+	Target_13127
chr8	1881965	1882108	+	Target_13127
chr8	1893646	1893821	+	Target_13127
chr8	1900870	1900993	+	Target_13127
chr8	1904914	1906807	+	Target_13127
chr8	1922043	1922101	+	Target_13127
chr8	1948450	1955109	+	Target_13127
chr8	1993157	1993283	+	Target_13127
chr8	1998868	1998987	+	Target_13127
chr8	2000275	2000431	+	Target_13127
chr8	2005465	2005604	+	Target_13127
chr8	2005740	2005898	+	Target_13127
chr8	2007273	2007366	+	Target_13127
chr8	2017396	2017485	+	Target_13127
chr8	2017565	2017616	+	Target_13127
chr8	2020424	2020589	+	Target_13127
chr8	2021418	2021580	+	Target_13127
chr8	2024220	2024362	+	Target_13127
chr8	2026814	2027014	+	Target_13127
chr8	2027640	2027694	+	Target_13127
chr8	2033394	2033522	+	Target_13127
chr8	2037830	2038014	+	Target_13127
chr8	2040173	2040348	+	Target_13127
chr8	2041796	2041918	+	Target_13127
chr8	2044086	2044274	+	Target_13127
chr8	2046686	2046813	+	Target_13127
chr8	2048665	2048844	+	Target_13127
chr8	2050456	2050571	+	Target_13127
chr8	2054031	2054188	+	Target_13127
chr8	2054280	2054387	+	Target_13127
chr8	2056576	2056621	+	Target_13127
chr8	2057185	2057322	+	Target_13127
chr8	2063751	2063896	+	Target_13127
chr8	2064009	2064069	+	Target_13127
chr8	2065673	2065741	+	Target_13127
chr8	2071124	2071238	+	Target_13127
chr8	2071427	2071515	+	Target_13127
chr8	2072051	2072090	+	Target_13127
chr8	2077114	2077220	+	Target_13127
chr8	2088645	2088809	+	Target_13127
chr8	2089063	2089100	+	Target_13127
chr8	2090299	2090322	+	Target_13127
chr8	2091324	2091380	+	Target_13127
chr8	2092587	2093380	+	Target_13127
chr8	2792874	2796266	+	Target_13127
chr8	2799993	2800126	+	Target_13127
chr8	2806820	2806908	+	Target_13127
chr8	2807752	2807865	+	Target_13127
chr8	2808635	2808797	+	Target_13127
chr8	2811745	2811790	+	Target_13127
chr8	2813110	2813290	+	Target_13127
chr8	2815217	2815329	+	Target_13127
chr8	2818662	2818736	+	Target_13127
chr8	2819987	2820161	+	Target_13127
chr8	2820743	2820917	+	Target_13127
chr8	2823296	2823476	+	Target_13127
chr8	2824091	2824268	+	Target_13127
chr8	2830638	2830821	+	Target_13127
chr8	2831972	2832146	+	Target_13127
chr8	2836133	2836322	+	Target_13127
chr8	2855532	2855706	+	Target_13127
chr8	2857479	2857653	+	Target_13127
chr8	2875998	2876172	+	Target_13127
chr8	2886840	2887035	+	Target_13127
chr8	2909983	2910169	+	Target_13127
chr8	2944618	2944807	+	Target_13127
chr8	2949037	2949184	+	Target_13127
chr8	2954370	2954559	+	Target_13127
chr8	2964049	2964163	+	Target_13127
chr8	2965239	2965320	+	Target_13127
chr8	2966124	2966270	+	Target_13127
chr8	2967679	2967857	+	Target_13127
chr8	2975920	2976109	+	Target_13127
chr8	2999986	3000196	+	Target_13127
chr8	3008918	3009035	+	Target_13127
chr8	3015418	3015488	+	Target_13127
chr8	3019680	3019799	+	Target_13127
chr8	3038631	3038736	+	Target_13127
chr8	3045390	3045487	+	Target_13127
chr8	3046408	3046533	+	Target_13127
chr8	3047433	3047637	+	Target_13127
chr8	3057235	3057331	+	Target_13127
chr8	3059133	3059247	+	Target_13127
chr8	3063025	3063142	+	Target_13127
chr8	3072018	3072213	+	Target_13127
chr8	3076776	3076964	+	Target_13127
chr8	3081250	3081389	+	Target_13127
chr8	3087561	3087753	+	Target_13127
chr8	3141665	3141868	+	Target_13127
chr8	3165216	3165343	+	Target_13127
chr8	3165833	3166025	+	Target_13127
chr8	3200815	3200972	+	Target_13127
chr8	3205513	3205683	+	Target_13127
chr8	3216673	3216862	+	Target_13127
chr8	3224553	3224769	+	Target_13127
chr8	3226775	3226892	+	Target_13127
chr8	3245015	3245204	+	Target_13127
chr8	3253715	3253903	+	Target_13127
chr8	3256912	3257051	+	Target_13127
chr8	3263548	3263743	+	Target_13127
chr8	3265420	3265747	+	Target_13127
chr8	3266944	3267127	+	Target_13127
chr8	3326233	3326346	+	Target_13127
chr8	3351144	3351248	+	Target_13127
chr8	3432466	3432588	+	Target_13127
chr8	3443657	3443782	+	Target_13127
chr8	3474231	3474319	+	Target_13127
chr8	3565935	3566013	+	Target_13127
chr8	3611451	3611564	+	Target_13127
chr8	3855424	3855632	+	Target_13127
chr8	3889426	3889621	+	Target_13127
chr8	4277474	4277587	+	Target_13127
chr8	4494863	4495080	+	Target_13127
chr8	4851853	4852328	+	Target_13127
chr8	6261076	6262641	+	Target_13127
chr8	6263226	6264069	+	Target_13127
chr8	6264112	6264210	+	Target_13127|Target_13127|Target_13127
chr8	6266799	6266891	+	Target_13127|Target_13127|Target_13127
chr8	6272285	6272404	+	Target_13127|Target_13127|Target_13127
chr8	6289019	6289107	+	Target_13127|Target_13127|Target_13127
chr8	6293568	6293683	+	Target_13127|Target_13127|Target_13127
chr8	6296473	6296617	+	Target_13127|Target_13127
chr8	6299587	6299677	+	Target_13127|Target_13127|Target_13127
chr8	6301913	6304940	+	Target_13127|Target_13127|Target_13127
chr8	6312663	6312773	+	Target_13127
chr8	6335114	6335152	+	Target_13127
chr8	6338234	6338397	+	Target_13127
chr8	6357174	6360782	+	Target_13127|Target_13127|Target_13127|Target_13127
chr8	6366452	6366583	+	Target_13127|Target_13127|Target_13127
chr8	6371198	6371365	+	Target_13127|Target_13127|Target_13127
chr8	6372197	6372299	+	Target_13127|Target_13127|Target_13127
chr8	6377384	6377515	+	Target_13127|Target_13127|Target_13127
chr8	6378698	6378931	+	Target_13127|Target_13127|Target_13127
chr8	6385075	6385197	+	Target_13127|Target_13127|Target_13127
chr8	6389852	6390008	+	Target_13127|Target_13127
chr8	6420167	6420784	+	Target_13127|Target_13127|Target_13127
chr8	6478974	6479212	+	Target_13127
chr8	6500514	6501140	+	Target_13127
chr8	6565877	6566408	+	Target_13127
chr8	6582390	6582460	+	Target_13127
chr8	6588231	6588347	+	Target_13127
chr8	6590081	6590171	+	Target_13127
chr8	6599181	6599272	+	Target_13127
chr8	6602684	6602765	+	Target_13127|Target_13127
chr8	6605190	6605349	+	Target_13127
chr8	6612571	6612695	+	Target_13127
chr8	6614683	6619021	+	Target_13127
chr8	6666040	6669860	+	Target_13127
chr8	6673327	6673440	+	Target_13127
chr8	6679390	6679560	+	Target_13127
chr8	6681042	6681252	+	Target_13127
chr8	6682686	6682871	+	Target_13127
chr8	6690238	6690422	+	Target_13127
chr8	6692957	6693166	+	Target_13127|Target_13127
chr8	6693487	6693743	+	Target_13127
chr8	6699189	6699975	+	Target_13127
chr8	6728096	6728348	+	Target_13127
chr8	6735318	6735529	+	Target_13127
chr8	6782215	6782449	+	Target_13127
chr8	6783364	6783598	+	Target_13127
chr8	6793344	6793663	+	Target_13127
chr8	6794249	6794433	+	Target_13127
chr8	6795747	6795786	+	Target_13127
chr8	6825662	6825769	+	Target_13127
chr8	6826451	6826635	+	Target_13127
chr8	6835170	6835401	+	Target_13127|Target_13127
chr8	6835981	6836168	+	Target_13127|Target_13127
chr8	6837534	6837614	+	Target_13127|Target_13127
chr8	6844699	6844945	+	Target_13127|Target_13127
chr8	6845621	6845808	+	Target_13127|Target_13127
chr8	6847180	6847243	+	Target_13127|Target_13127
chr8	6854287	6854518	+	Target_13127|Target_13127
chr8	6855098	6855285	+	Target_13127|Target_13127
chr8	6856644	6856724	+	Target_13127|Target_13127
chr8	6863802	6864048	+	Target_13127|Target_13127
chr8	6864724	6864911	+	Target_13127|Target_13127
chr8	6866283	6866346	+	Target_13127|Target_13127
chr8	6873390	6873621	+	Target_13127|Target_13127|Target_13127
chr8	6874197	6874384	+	Target_13127|Target_13127|Target_13127
chr8	6875743	6875823	+	Target_13127|Target_13127|Target_13127
chr8	6912828	6913065	+	Target_13127
chr8	6914047	6914259	+	Target_13127
chr8	7118140	7121014	+	Target_13127
chr8	7125762	7128636	+	Target_13127
chr8	7141006	7143880	+	Target_13127
chr8	7159132	7159693	+	Target_13127
chr8	7170367	7170425	+	Target_13127
chr8	7177267	7177473	+	Target_13127
chr8	7181290	7181355	+	Target_13127
chr8	7181818	7181886	+	Target_13127
chr8	7182343	7182411	+	Target_13127
chr8	7182658	7182720	+	Target_13127
chr8	7189908	7191501	+	Target_13127
chr8	7194636	7196229	+	Target_13127
chr8	7206604	7206668	+	Target_13127
chr8	7212332	7212876	+	Target_13127
chr8	7215497	7216082	+	Target_13127
chr8	7217140	7217223	+	Target_13127
chr8	7217758	7217854	+	Target_13127
chr8	7218631	7218758	+	Target_13127
chr8	7220456	7220490	+	Target_13127
chr8	7272384	7272619	+	Target_13127
chr8	7274291	7274354	+	Target_13127
chr8	7286415	7286651	+	Target_13127|Target_13127
chr8	7287594	7287870	+	Target_13127|Target_13127
chr8	7305275	7305571	+	Target_13127|Target_13127
chr8	7308085	7308422	+	Target_13127|Target_13127|Target_13127|Target_13127|Target_13127
chr8	7308645	7308721	+	Target_13127|Target_13127
chr8	7309780	7309887	+	Target_13127|Target_13127
chr8	7318786	7319056	+	Target_13127
chr8	7320228	7320381	+	Target_13127|Target_13127|Target_13127|Target_13127|Target_13127
chr8	7320964	7321192	+	Target_13127|Target_13127|Target_13127|Target_13127|Target_13127
chr8	7327829	7328038	+	Target_13127|Target_13127
chr8	7332532	7332604	+	Target_13127|Target_13127
chr8	7340025	7340274	+	Target_13127|Target_13127
chr8	7343855	7343909	+	Target_13127|Target_13127
chr8	7345242	7345312	+	Target_13127|Target_13127
chr8	7345657	7345699	+	Target_13127|Target_13127
chr8	7346948	7347073	+	Target_13127|Target_13127
chr8	7353367	7353525	+	Target_13127|Target_13127
chr8	7366602	7366833	+	Target_13127|Target_13127
chr8	7413659	7415184	+	Target_13127
chr8	7415849	7415958	+	Target_13127
chr8	7416416	7416626	+	Target_13127
chr8	7421309	7422834	+	Target_13127
chr8	7423499	7423608	+	Target_13127
chr8	7431710	7431920	+	Target_13127
chr8	7627105	7627315	+	Target_13127
chr8	7627773	7627882	+	Target_13127
chr8	7628547	7628835	+	Target_13127
chr8	7669241	7669472	+	Target_13127|Target_13127
chr8	7673080	7673238	+	Target_13127|Target_13127
chr8	7679529	7679654	+	Target_13127|Target_13127
chr8	7680903	7680945	+	Target_13127|Target_13127
chr8	7681290	7681360	+	Target_13127|Target_13127
chr8	7682693	7682747	+	Target_13127|Target_13127
chr8	7686326	7686575	+	Target_13127|Target_13127
chr8	7693992	7694064	+	Target_13127|Target_13127
chr8	7698555	7698764	+	Target_13127|Target_13127
chr8	7705401	7705629	+	Target_13127|Target_13127
chr8	7706212	7706365	+	Target_13127|Target_13127
chr8	7707537	7707807	+	Target_13127
chr8	7718167	7718245	+	Target_13127
chr8	7721022	7721319	+	Target_13127
chr8	7738725	7739001	+	Target_13127|Target_13127
chr8	7739944	7740180	+	Target_13127|Target_13127
chr8	7752198	7752292	+	Target_13127
chr8	7753995	7754237	+	Target_13127
chr8	7783858	7783919	+	Target_13127
chr8	7787808	7787958	+	Target_13127
chr8	7804872	7804955	+	Target_13127
chr8	7806650	7806777	+	Target_13127
chr8	7807554	7807650	+	Target_13127
chr8	7808186	7808269	+	Target_13127
chr8	7809328	7809935	+	Target_13127
chr8	7812534	7813080	+	Target_13127
chr8	7818754	7818818	+	Target_13127
chr8	7829182	7830775	+	Target_13127
chr8	7833914	7835507	+	Target_13127
chr8	7842693	7842755	+	Target_13127
chr8	7843002	7843070	+	Target_13127
chr8	7843527	7843595	+	Target_13127
chr8	7844058	7844123	+	Target_13127
chr8	7847936	7848142	+	Target_13127
chr8	7854985	7855043	+	Target_13127
chr8	7865716	7866277	+	Target_13127
chr8	7946462	7946611	+	Target_13127
chr8	8086091	8086319	+	Target_13127|Target_13127|Target_13127
chr8	8088364	8088427	+	Target_13127|Target_13127|Target_13127
chr8	8090315	8090396	+	Target_13127|Target_13127|Target_13127
chr8	8092004	8092106	+	Target_13127|Target_13127
chr8	8093337	8093471	+	Target_13127|Target_13127|Target_13127
chr8	8093553	8093821	+	Target_13127|Target_13127
chr8	8094647	8094797	+	Target_13127|Target_13127|Target_13127
chr8	8095831	8096448	+	Target_13127
chr8	8097148	8097552	+	Target_13127
chr8	8101620	8101844	+	Target_13127
chr8	8102106	8102387	+	Target_13127
chr8	8175257	8176818	+	Target_13127
chr8	8185225	8185977	+	Target_13127
chr8	8196993	8197151	+	Target_13127
chr8	8233762	8235588	+	Target_13127
chr8	8238927	8239257	+	Target_13127
chr8	8559665	8561617	+	Target_13127
chr8	8641998	8643565	+	Target_13127
chr8	8654874	8655001	+	Target_13127
chr8	8747570	8751131	+	Target_13127
chr8	8860313	8860681	+	Target_13127
chr8	8865479	8865658	+	Target_13127
chr8	8869051	8869262	+	Target_13127
chr8	8873831	8873915	+	Target_13127
chr8	8875806	8875916	+	Target_13127
chr8	8877859	8877974	+	Target_13127
chr8	8887301	8890849	+	Target_13127
chr8	8905954	8906028	+	Target_13127
chr8	8993763	8999178	+	Target_13127|Target_13127
chr8	9008072	9008220	+	Target_13127
chr8	9008856	9009152	+	Target_13127
chr8	9182560	9182923	+	Target_13127
chr8	9183411	9183813	+	Target_13127
chr8	9189913	9192590	+	Target_13127
chr8	9413444	9414122	+	Target_13127
chr8	9437668	9437893	+	Target_13127
chr8	9473091	9473187	+	Target_13127
chr8	9537460	9537497	+	Target_13127
chr8	9538234	9538310	+	Target_13127
chr8	9562172	9562267	+	Target_13127
chr8	9563696	9563763	+	Target_13127
chr8	9564320	9564507	+	Target_13127
chr8	9565880	9566002	+	Target_13127
chr8	9567464	9567556	+	Target_13127
chr8	9567651	9567730	+	Target_13127
chr8	9577883	9578055	+	Target_13127
chr8	9584150	9584230	+	Target_13127
chr8	9588399	9588545	+	Target_13127
chr8	9590788	9590954	+	Target_13127
chr8	9592374	9592594	+	Target_13127
chr8	9592886	9592996	+	Target_13127
chr8	9599181	9599278	+	Target_13127
chr8	9605533	9605722	+	Target_13127
chr8	9609118	9609356	+	Target_13127
chr8	9610053	9610136	+	Target_13127
chr8	9619025	9619146	+	Target_13127
chr8	9620656	9620754	+	Target_13127
chr8	9622225	9622300	+	Target_13127
chr8	9623201	9623307	+	Target_13127
chr8	9623748	9623935	+	Target_13127
chr8	9627615	9627772	+	Target_13127
chr8	9634159	9639856	+	Target_13127
chr8	9757573	9757796	+	Target_13127
chr8	9758064	9758122	+	Target_13127
chr8	9758198	9760839	+	Target_13127
chr8	9760897	9760982	+	Target_13127
chr8	9911829	9912168	+	Target_13127|Target_13127
chr8	9953065	9953553	+	Target_13127|Target_13127
chr8	9953753	9953828	+	Target_13127
chr8	10065342	10065411	+	Target_13127|Target_13127|Target_13127|Target_13127
chr8	10102613	10102733	+	Target_13127|Target_13127|Target_13127
chr8	10159043	10159148	+	Target_13127|Target_13127|Target_13127|Target_13127
chr8	10177392	10177499	+	Target_13127|Target_13127|Target_13127|Target_13127
chr8	10285657	10286401	+	Target_13127|Target_13127|Target_13127|Target_13127
chr8	10383055	10383249	+	Target_13127|Target_13127
chr8	10387016	10387209	+	Target_13127|Target_13127
chr8	10388804	10389055	+	Target_13127|Target_13127
chr8	10390415	10390558	+	Target_13127|Target_13127
chr8	10395985	10396333	+	Target_13127
chr8	10411452	10411676	+	Target_13127
chr8	10463859	10470856	+	Target_13127
chr8	10473955	10474097	+	Target_13127
chr8	10480102	10480730	+	Target_13127
chr8	10512407	10512617	+	Target_13127
chr8	10530146	10530223	+	Target_13127
chr8	10532155	10532348	+	Target_13127
chr8	10555108	10555515	+	Target_13127
chr8	10557744	10558103	+	Target_13127
chr8	10581277	10584176	+	Target_13127
chr8	10587705	10588022	+	Target_13127
chr8	10622883	10623426	+	Target_13127
chr8	10677702	10677779	+	Target_13127
chr8	10682882	10682953	+	Target_13127
chr8	10683661	10683754	+	Target_13127
chr8	10689174	10689253	+	Target_13127
chr8	10690401	10690494	+	Target_13127
chr8	10692175	10692285	+	Target_13127
chr8	10697247	10697299	+	Target_13127
chr8	10753656	10756426	+	Target_13127
chr8	10782143	10782340	+	Target_13127
chr8	10892715	10892812	+	Target_13127
chr8	11058084	11058875	+	Target_13127
chr8	11141999	11142579	+	Target_13127
chr8	11152702	11152811	+	Target_13127
chr8	11157531	11157657	+	Target_13127
chr8	11162349	11162523	+	Target_13127
chr8	11163698	11163916	+	Target_13127
chr8	11167035	11167197	+	Target_13127
chr8	11172431	11172573	+	Target_13127
chr8	11174181	11174402	+	Target_13127
chr8	11177195	11177347	+	Target_13127
chr8	11180133	11185654	+	Target_13127
chr8	11188494	11189695	+	Target_13127
chr8	11197145	11197228	+	Target_13127
chr8	11213613	11213800	+	Target_13127
chr8	11215644	11215687	+	Target_13127
chr8	11216722	11216793	+	Target_13127
chr8	11218894	11219044	+	Target_13127
chr8	11219143	11219316	+	Target_13127
chr8	11222228	11222498	+	Target_13127
chr8	11223091	11223297	+	Target_13127
chr8	11225787	11225961	+	Target_13127|Target_13127
chr8	11241321	11241510	+	Target_13127
chr8	11258574	11258674	+	Target_13127
chr8	11278972	11282145	+	Target_13127
chr8	11291428	11291644	+	Target_13127
chr8	11292338	11292611	+	Target_13127
chr8	11295548	11295719	+	Target_13127
chr8	11295944	11296166	+	Target_13127
chr8	11301539	11302317	+	Target_13127
chr8	11324134	11324276	+	Target_13127
chr8	11351520	11352100	+	Target_13127
chr8	11400732	11400856	+	Target_13127
chr8	11403560	11403612	+	Target_13127
chr8	11405540	11405634	+	Target_13127
chr8	11406532	11406631	+	Target_13127
chr8	11407667	11407771	+	Target_13127
chr8	11412251	11412398	+	Target_13127
chr8	11412840	11412993	+	Target_13127
chr8	11414166	11414346	+	Target_13127
chr8	11415470	11415547	+	Target_13127
chr8	11418810	11418961	+	Target_13127
chr8	11420487	11420619	+	Target_13127
chr8	11421411	11422108	+	Target_13127
chr8	11434043	11434826	+	Target_13127
chr8	11435878	11436150	+	Target_13127
chr8	11437978	11438850	+	Target_13127
chr8	11561716	11561813	+	Target_13127
chr8	11565364	11566437	+	Target_13127
chr8	11606427	11606594	+	Target_13127
chr8	11607619	11607745	+	Target_13127
chr8	11612554	11612642	+	Target_13127
chr8	11614443	11614592	+	Target_13127
chr8	11615801	11617509	+	Target_13127
chr8	11627171	11627844	+	Target_13127|Target_13127|Target_13127|Target_13127|Target_13127
chr8	11628954	11629099	+	Target_13127|Target_13127|Target_13127
chr8	11637106	11637459	+	Target_13127|Target_13127|Target_13127
chr8	11640711	11640908	+	Target_13127|Target_13127|Target_13127|Target_13127
chr8	11643471	11644854	+	Target_13127|Target_13127|Target_13127|Target_13127
chr8	11660189	11660440	+	Target_13127
chr8	11666302	11666400	+	Target_13127
chr8	11667175	11667359	+	Target_13127
chr8	11679258	11679387	+	Target_13127
chr8	11683532	11683724	+	Target_13127
chr8	11687752	11687929	+	Target_13127
chr8	11689026	11689179	+	Target_13127
chr8	11695896	11696818	+	Target_13127
chr8	11700033	11702731	+	Target_13127|Target_13127|Target_13127|Target_13127|Target_13127
chr8	11703169	11703298	+	Target_13127|Target_13127|Target_13127|Target_13127|Target_13127
chr8	11704560	11704677	+	Target_13127|Target_13127|Target_13127|Target_13127|Target_13127
chr8	11705187	11705331	+	Target_13127|Target_13127|Target_13127|Target_13127|Target_13127
chr8	11705575	11705661	+	Target_13127|Target_13127|Target_13127|Target_13127|Target_13127
chr8	11706554	11706673	+	Target_13127|Target_13127|Target_13127|Target_13127|Target_13127
chr8	11708374	11708489	+	Target_13127|Target_13127|Target_13127|Target_13127|Target_13127
chr8	11710118	11710204	+	Target_13127|Target_13127|Target_13127|Target_13127|Target_13127
chr8	11710837	11710988	+	Target_13127|Target_13127|Target_13127|Target_13127|Target_13127
chr8	11718869	11718988	+	Target_13127|Target_13127|Target_13127
chr8	11721884	11721972	+	Target_13127|Target_13127
chr8	11725509	11725646	+	Target_13127|Target_13127|Target_13127|Target_13127|Target_13127
chr8	11831445	11831627	+	Target_13127
chr8	11832053	11832108	+	Target_13127
chr8	11839829	11839893	+	Target_13127
chr8	11841929	11842099	+	Target_13127
chr8	11851488	11851631	+	Target_13127
chr8	11853702	11853760	+	Target_13127
chr8	11921897	11922079	+	Target_13127|Target_13127
chr8	11929198	11929256	+	Target_13127|Target_13127
chr8	11946846	11947152	+	Target_13127
chr8	11961897	11961942	+	Target_13127
chr8	11965631	11965714	+	Target_13127
chr8	11967408	11967535	+	Target_13127
chr8	11968308	11968404	+	Target_13127
chr8	11968940	11969023	+	Target_13127
chr8	11970082	11973025	+	Target_13127
chr8	11973290	11973834	+	Target_13127
chr8	11979495	11979559	+	Target_13127
chr8	11985366	11986806	+	Target_13127
chr8	11989925	11991518	+	Target_13127
chr8	11994676	11996269	+	Target_13127
chr8	12002931	12003055	+	Target_13127
chr8	12003147	12003209	+	Target_13127
chr8	12003440	12003524	+	Target_13127
chr8	12008505	12008698	+	Target_13127
chr8	12030962	12031232	+	Target_13127
chr8	12031896	12032005	+	Target_13127
chr8	12032463	12032663	+	Target_13127
chr8	12033157	12033336	+	Target_13127
chr8	12034744	12034776	+	Target_13127
chr8	12039612	12041215	+	Target_13127|Target_13127
chr8	12042884	12043034	+	Target_13127|Target_13127
chr8	12043860	12044126	+	Target_13127
chr8	12044208	12044342	+	Target_13127|Target_13127
chr8	12047316	12047397	+	Target_13127|Target_13127
chr8	12049287	12049350	+	Target_13127|Target_13127
chr8	12051483	12051624	+	Target_13127|Target_13127
chr8	12168470	12168652	+	Target_13127|Target_13127
chr8	12175767	12175825	+	Target_13127|Target_13127
chr8	12219527	12220071	+	Target_13127
chr8	12225747	12225811	+	Target_13127
chr8	12236775	12237298	+	Target_13127
chr8	12245466	12245528	+	Target_13127
chr8	12245775	12245843	+	Target_13127
chr8	12250792	12250923	+	Target_13127
chr8	12257816	12257874	+	Target_13127
chr8	12268473	12268510	+	Target_13127
chr8	12283123	12283498	+	Target_13127
chr8	12285165	12285315	+	Target_13127
chr8	12286141	12286407	+	Target_13127
chr8	12286489	12286623	+	Target_13127
chr8	12287858	12287960	+	Target_13127
chr8	12289590	12289671	+	Target_13127
chr8	12291560	12291623	+	Target_13127
chr8	12293756	12293852	+	Target_13127
chr8	12294521	12295219	+	Target_13127|Target_13127
chr8	12295672	12296020	+	Target_13127|Target_13127
chr8	12298477	12298570	+	Target_13127|Target_13127
chr8	12302264	12302403	+	Target_13127|Target_13127
chr8	12355091	12355358	+	Target_13127
chr8	12388451	12388540	+	Target_13127|Target_13127
chr8	12406995	12408558	+	Target_13127
chr8	12423394	12424354	+	Target_13127
chr8	12579405	12580763	+	Target_13127
chr8	12583235	12583388	+	Target_13127
chr8	12584740	12584813	+	Target_13127|Target_13127
chr8	12586409	12586572	+	Target_13127
chr8	12586682	12586841	+	Target_13127
chr8	12589244	12589366	+	Target_13127
chr8	12592794	12592909	+	Target_13127
chr8	12594209	12594306	+	Target_13127
chr8	12594408	12594649	+	Target_13127
chr8	12595503	12595653	+	Target_13127
chr8	12598382	12598505	+	Target_13127
chr8	12600672	12600791	+	Target_13127
chr8	12612208	12612992	+	Target_13127
chr8	12623570	12624104	+	Target_13127
chr8	12635762	12635865	+	Target_13127
chr8	12645840	12645953	+	Target_13127
chr8	12668888	12668910	+	Target_13127
chr8	12803182	12803475	+	Target_13127
chr8	12848342	12848540	+	Target_13127
chr8	12863710	12863865	+	Target_13127
chr8	12869772	12870366	+	Target_13127|Target_13127
chr8	12878516	12887284	+	Target_13127|Target_13127
chr8	12940871	12943440	+	Target_13127|Target_13127|Target_13127
chr8	12943798	12943972	+	Target_13127|Target_13127|Target_13127
chr8	12945995	12946213	+	Target_13127|Target_13127|Target_13127
chr8	12947760	12947979	+	Target_13127|Target_13127|Target_13127
chr8	12948826	12948941	+	Target_13127|Target_13127|Target_13127
chr8	12950120	12950334	+	Target_13127|Target_13127|Target_13127
chr8	12952267	12952466	+	Target_13127|Target_13127|Target_13127
chr8	12952594	12952754	+	Target_13127|Target_13127|Target_13127
chr8	12955907	12956084	+	Target_13127|Target_13127|Target_13127
chr8	12956855	12958279	+	Target_13127|Target_13127|Target_13127
chr8	12960298	12960362	+	Target_13127|Target_13127|Target_13127
chr8	12968250	12968332	+	Target_13127|Target_13127|Target_13127
chr8	12973094	12973166	+	Target_13127|Target_13127|Target_13127
chr8	12973654	12973753	+	Target_13127
chr8	12990452	12990809	+	Target_13127
chr8	13162115	13162811	+	Target_13127|Target_13127
chr8	13251061	13251202	+	Target_13127|Target_13127
chr8	13258978	13259128	+	Target_13127|Target_13127
chr8	13356557	13357705	+	Target_13127|Target_13127
chr8	13372110	13372429	+	Target_13127|Target_13127
chr8	13424351	13425797	+	Target_13127
chr8	13947372	13948146	+	Target_13127
chr8	13959884	13960008	+	Target_13127
chr8	13965671	13965744	+	Target_13127
chr8	14022088	14022211	+	Target_13127
chr8	14095100	14095188	+	Target_13127
chr8	14181611	14181713	+	Target_13127
chr8	14412240	14412435	+	Target_13127
chr8	14710946	14711019	+	Target_13127
chr8	15095093	15095792	+	Target_13127
chr8	15397595	15398077	+	Target_13127|Target_13127
chr8	15480588	15480758	+	Target_13127|Target_13127
chr8	15508205	15508323	+	Target_13127|Target_13127
chr8	15517015	15517156	+	Target_13127|Target_13127
chr8	15519664	15519805	+	Target_13127|Target_13127
chr8	15531255	15531345	+	Target_13127|Target_13127
chr8	15588174	15588238	+	Target_13127|Target_13127
chr8	15601046	15601121	+	Target_13127|Target_13127
chr8	15605883	15605974	+	Target_13127|Target_13127
chr8	15615299	15615364	+	Target_13127
chr8	15621711	15624158	+	Target_13127|Target_13127
chr8	15965386	15967727	+	Target_13127|Target_13127
chr8	15977926	15978115	+	Target_13127
chr8	15996825	15998554	+	Target_13127
chr8	16001066	16001120	+	Target_13127|Target_13127|Target_13127
chr8	16007739	16007820	+	Target_13127|Target_13127|Target_13127
chr8	16012572	16012653	+	Target_13127|Target_13127|Target_13127
chr8	16021573	16021760	+	Target_13127|Target_13127|Target_13127
chr8	16025966	16026379	+	Target_13127|Target_13127|Target_13127
chr8	16032695	16032809	+	Target_13127|Target_13127|Target_13127
chr8	16035394	16035501	+	Target_13127|Target_13127|Target_13127
chr8	16050106	16050300	+	Target_13127|Target_13127|Target_13127
chr8	16850333	16850826	+	Target_13127
chr8	16853163	16853267	+	Target_13127
chr8	16859255	16859674	+	Target_13127
chr8	16884746	16885169	+	Target_13127
chr8	16921592	16921746	+	Target_13127
chr8	16927196	16927228	+	Target_13127
chr8	16935291	16935370	+	Target_13127
chr8	16939201	16939249	+	Target_13127
chr8	16942744	16942827	+	Target_13127
chr8	16944472	16944544	+	Target_13127
chr8	16948054	16948093	+	Target_13127
chr8	16955966	16956062	+	Target_13127
chr8	16961899	16962000	+	Target_13127
chr8	16962921	16963093	+	Target_13127
chr8	16971601	16971710	+	Target_13127
chr8	16973951	16974109	+	Target_13127
chr8	16976215	16976284	+	Target_13127
chr8	16977796	16980148	+	Target_13127
chr8	17013835	17014362	+	Target_13127
chr8	17042297	17042324	+	Target_13127
chr8	17043839	17043934	+	Target_13127
chr8	17053012	17053133	+	Target_13127
chr8	17055090	17055160	+	Target_13127
chr8	17055889	17055922	+	Target_13127
chr8	17063163	17063284	+	Target_13127
chr8	17065468	17065601	+	Target_13127
chr8	17067440	17067567	+	Target_13127
chr8	17067896	17067989	+	Target_13127
chr8	17072745	17072858	+	Target_13127
chr8	17074680	17074755	+	Target_13127
chr8	17077764	17080241	+	Target_13127
chr8	17086739	17088357	+	Target_13127
chr8	17089021	17090046	+	Target_13127|Target_13127
chr8	17092224	17092369	+	Target_13127|Target_13127
chr8	17094720	17094882	+	Target_13127|Target_13127
chr8	17100500	17100694	+	Target_13127|Target_13127
chr8	17102544	17102756	+	Target_13127|Target_13127
chr8	17104183	17104387	+	Target_13127|Target_13127
chr8	17104400	17104878	+	Target_13127|Target_13127
chr8	17123415	17123490	+	Target_13127
chr8	17125766	17125881	+	Target_13127|Target_13127
chr8	17126364	17126465	+	Target_13127|Target_13127
chr8	17132241	17132467	+	Target_13127|Target_13127
chr8	17133905	17133976	+	Target_13127|Target_13127
chr8	17137536	17137664	+	Target_13127|Target_13127
chr8	17137747	17137806	+	Target_13127|Target_13127
chr8	17137883	17137952	+	Target_13127|Target_13127
chr8	17141981	17142125	+	Target_13127|Target_13127
chr8	17143855	17143936	+	Target_13127|Target_13127
chr8	17152495	17157733	+	Target_13127|Target_13127|Target_13127
chr8	17159662	17159789	+	Target_13127
chr8	17161887	17162028	+	Target_13127
chr8	17163265	17163466	+	Target_13127
chr8	17166785	17166835	+	Target_13127
chr8	17169019	17169145	+	Target_13127
chr8	17170800	17170910	+	Target_13127
chr8	17188658	17188791	+	Target_13127
chr8	17198871	17199006	+	Target_13127
chr8	17206461	17206590	+	Target_13127
chr8	17218625	17218783	+	Target_13127
chr8	17228545	17228708	+	Target_13127
chr8	17230626	17230749	+	Target_13127
chr8	17270777	17271040	+	Target_13127
chr8	17354596	17354746	+	Target_13127
chr8	17396285	17396431	+	Target_13127|Target_13127
chr8	17400826	17401224	+	Target_13127|Target_13127|Target_13127
chr8	17401959	17402115	+	Target_13127|Target_13127|Target_13127
chr8	17406186	17406352	+	Target_13127|Target_13127|Target_13127
chr8	17407809	17407943	+	Target_13127|Target_13127|Target_13127
chr8	17409272	17409495	+	Target_13127|Target_13127|Target_13127
chr8	17412068	17412208	+	Target_13127|Target_13127
chr8	17412454	17412591	+	Target_13127
chr8	17415803	17415906	+	Target_13127|Target_13127|Target_13127
chr8	17417836	17418042	+	Target_13127|Target_13127|Target_13127
chr8	17419452	17419619	+	Target_13127|Target_13127|Target_13127
chr8	17421111	17421220	+	Target_13127|Target_13127|Target_13127
chr8	17422458	17428077	+	Target_13127|Target_13127|Target_13127
chr8	17433941	17434269	+	Target_13127
chr8	17434644	17434816	+	Target_13127
chr8	17446976	17447274	+	Target_13127
chr8	17478559	17478711	+	Target_13127
chr8	17485995	17486289	+	Target_13127
chr8	17491582	17491722	+	Target_13127
chr8	17500121	17500642	+	Target_13127
chr8	17501302	17503648	+	Target_13127|Target_13127|Target_13127|Target_13127|Target_13127
chr8	17504490	17504588	+	Target_13127|Target_13127|Target_13127|Target_13127|Target_13127
chr8	17507354	17507471	+	Target_13127|Target_13127|Target_13127|Target_13127|Target_13127
chr8	17510694	17510790	+	Target_13127|Target_13127|Target_13127|Target_13127|Target_13127
chr8	17510933	17511007	+	Target_13127|Target_13127|Target_13127|Target_13127|Target_13127
chr8	17512069	17512175	+	Target_13127|Target_13127|Target_13127|Target_13127|Target_13127
chr8	17513371	17513574	+	Target_13127|Target_13127|Target_13127|Target_13127|Target_13127
chr8	17532694	17532761	+	Target_13127|Target_13127|Target_13127|Target_13127|Target_13127
chr8	17541836	17542051	+	Target_13127|Target_13127|Target_13127|Target_13127|Target_13127
chr8	17554765	17555246	+	Target_13127
chr8	17570722	17570761	+	Target_13127|Target_13127|Target_13127|Target_13127
chr8	17573275	17573410	+	Target_13127|Target_13127|Target_13127|Target_13127
chr8	17579220	17579730	+	Target_13127
chr8	17579929	17580084	+	Target_13127
chr8	17581180	17581342	+	Target_13127
chr8	17601112	17601308	+	Target_13127|Target_13127
chr8	17611225	17613470	+	Target_13127|Target_13127
chr8	17658106	17658426	+	Target_13127|Target_13127
chr8	17721899	17722260	+	Target_13127|Target_13127|Target_13127|Target_13127
chr8	17726056	17726244	+	Target_13127|Target_13127|Target_13127|Target_13127
chr8	17726424	17726513	+	Target_13127|Target_13127|Target_13127|Target_13127
chr8	17731527	17731625	+	Target_13127|Target_13127|Target_13127|Target_13127
chr8	17731870	17732030	+	Target_13127|Target_13127|Target_13127|Target_13127
chr8	17739507	17739688	+	Target_13127|Target_13127|Target_13127|Target_13127
chr8	17743000	17743080	+	Target_13127|Target_13127|Target_13127|Target_13127
chr8	17749189	17749316	+	Target_13127|Target_13127
chr8	17752733	17752913	+	Target_13127|Target_13127
chr8	17752955	17753047	+	Target_13127|Target_13127
chr8	17780365	17780697	+	Target_13127
chr8	17782221	17782289	+	Target_13127
chr8	17793097	17793215	+	Target_13127
chr8	17794642	17794888	+	Target_13127
chr8	17796248	17796518	+	Target_13127
chr8	17797199	17797370	+	Target_13127
chr8	17804694	17804872	+	Target_13127
chr8	17808123	17808233	+	Target_13127
chr8	17810478	17810695	+	Target_13127
chr8	17812978	17813162	+	Target_13127
chr8	17814112	17814286	+	Target_13127
chr8	17814772	17814930	+	Target_13127
chr8	17815048	17815284	+	Target_13127
chr8	17817522	17817674	+	Target_13127
chr8	17817823	17817953	+	Target_13127
chr8	17819542	17819683	+	Target_13127
chr8	17820609	17820800	+	Target_13127
chr8	17822076	17822277	+	Target_13127
chr8	17823507	17823727	+	Target_13127
chr8	17823836	17823982	+	Target_13127
chr8	17824488	17824679	+	Target_13127
chr8	17827085	17827257	+	Target_13127
chr8	17829837	17830196	+	Target_13127
chr8	17838099	17838264	+	Target_13127
chr8	17842955	17843128	+	Target_13127
chr8	17843467	17843596	+	Target_13127
chr8	17847367	17847488	+	Target_13127
chr8	17849050	17849209	+	Target_13127
chr8	17850991	17851128	+	Target_13127
chr8	17863771	17863906	+	Target_13127
chr8	17867055	17867253	+	Target_13127
chr8	17868117	17868177	+	Target_13127
chr8	17868745	17868875	+	Target_13127
chr8	17869175	17869336	+	Target_13127
chr8	17871472	17871545	+	Target_13127
chr8	17872092	17872349	+	Target_13127
chr8	17882869	17882962	+	Target_13127
chr8	17883052	17883167	+	Target_13127
chr8	17885145	17887457	+	Target_13127
chr8	17913924	17915132	+	Target_13127|Target_13127|Target_13127
chr8	17916343	17916400	+	Target_13127|Target_13127|Target_13127
chr8	17916849	17916973	+	Target_13127|Target_13127|Target_13127
chr8	17917080	17917212	+	Target_13127|Target_13127|Target_13127
chr8	17918885	17918967	+	Target_13127|Target_13127|Target_13127
chr8	17919194	17919249	+	Target_13127|Target_13127|Target_13127
chr8	17919787	17919932	+	Target_13127|Target_13127|Target_13127
chr8	17920693	17920739	+	Target_13127|Target_13127|Target_13127
chr8	17921965	17922040	+	Target_13127|Target_13127|Target_13127
chr8	17924728	17924807	+	Target_13127|Target_13127|Target_13127
chr8	17927300	17927387	+	Target_13127|Target_13127
chr8	17928808	17928899	+	Target_13127|Target_13127|Target_13127
chr8	17930764	17930785	+	Target_13127
chr8	17933049	17933096	+	Target_13127|Target_13127|Target_13127
chr8	17941489	17941879	+	Target_13127
chr8	17942184	17942507	+	Target_13127|Target_13127
chr8	18027970	18028016	+	Target_13127
chr8	18028187	18028248	+	Target_13127
chr8	18067289	18067464	+	Target_13127
chr8	18067617	18067689	+	Target_13127|Target_13127|Target_13127|Target_13127|Target_13127|Target_13127|Target_13127
chr8	18068701	18068851	+	Target_13127|Target_13127|Target_13127|Target_13127
chr8	18069899	18070283	+	Target_13127|Target_13127|Target_13127
chr8	18074385	18074503	+	Target_13127|Target_13127
chr8	18076919	18076998	+	Target_13127|Target_13127|Target_13127|Target_13127|Target_13127|Target_13127|Target_13127|Target_13127
chr8	18079176	18081198	+	Target_13127|Target_13127|Target_13127|Target_13127|Target_13127|Target_13127|Target_13127|Target_13127|Target_13127
chr8	18248754	18248855	+	Target_13127
chr8	18257507	18258723	+	Target_13127
chr8	18384812	18393468	+	Target_13127|Target_13127
chr8	18413718	18413862	+	Target_13127|Target_13127
chr8	18430037	18430182	+	Target_13127|Target_13127
chr8	18432637	18432795	+	Target_13127|Target_13127
chr8	18457873	18457944	+	Target_13127|Target_13127
chr8	18490122	18490316	+	Target_13127|Target_13127
chr8	18513151	18513195	+	Target_13127|Target_13127
chr8	18622958	18623048	+	Target_13127|Target_13127
chr8	18656804	18656863	+	Target_13127|Target_13127
chr8	18658779	18658892	+	Target_13127|Target_13127
chr8	18662031	18662112	+	Target_13127|Target_13127
chr8	18662213	18662408	+	Target_13127|Target_13127
chr8	18666264	18666405	+	Target_13127
chr8	18725183	18725579	+	Target_13127
chr8	18729135	18730243	+	Target_13127
chr8	18793543	18793652	+	Target_13127
chr8	18871072	18871196	+	Target_13127
chr8	19041185	19041538	+	Target_13127
chr8	19042082	19042172	+	Target_13127
chr8	19084677	19084741	+	Target_13127
chr8	19092973	19093102	+	Target_13127
chr8	19102657	19103032	+	Target_13127
chr8	19171080	19171334	+	Target_13127|Target_13127
chr8	19171486	19171590	+	Target_13127
chr8	19176854	19177239	+	Target_13127|Target_13127
chr8	19190465	19190625	+	Target_13127|Target_13127|Target_13127
chr8	19192196	19192368	+	Target_13127|Target_13127|Target_13127
chr8	19214713	19214794	+	Target_13127|Target_13127|Target_13127
chr8	19218713	19218825	+	Target_13127|Target_13127|Target_13127
chr8	19221582	19221793	+	Target_13127|Target_13127|Target_13127
chr8	19231040	19231171	+	Target_13127|Target_13127|Target_13127
chr8	19250828	19251052	+	Target_13127|Target_13127|Target_13127
chr8	19252060	19253729	+	Target_13127|Target_13127|Target_13127
chr8	19261671	19263580	+	Target_13127|Target_13127|Target_13127
chr8	19266123	19266205	+	Target_13127|Target_13127|Target_13127
chr8	19276166	19276261	+	Target_13127|Target_13127|Target_13127
chr8	19277850	19278029	+	Target_13127|Target_13127|Target_13127
chr8	19297340	19297442	+	Target_13127|Target_13127|Target_13127
chr8	19315040	19315327	+	Target_13127
chr8	19315936	19316153	+	Target_13127|Target_13127|Target_13127
chr8	19362711	19363641	+	Target_13127|Target_13127|Target_13127
chr8	19442676	19442828	+	Target_13127
chr8	19448670	19448789	+	Target_13127
chr8	19459281	19459376	+	Target_13127|Target_13127|Target_13127
chr8	19459502	19460056	+	Target_13127
chr8	19539983	19540094	+	Target_13127
chr8	19540206	19540261	+	Target_13127
chr8	19674917	19675177	+	Target_13127
chr8	19675785	19675853	+	Target_13127
chr8	19677083	19677187	+	Target_13127
chr8	19677889	19678029	+	Target_13127
chr8	19679949	19680031	+	Target_13127
chr8	19680811	19680952	+	Target_13127
chr8	19681383	19681555	+	Target_13127
chr8	19682313	19682483	+	Target_13127
chr8	19683936	19684070	+	Target_13127
chr8	19687916	19688070	+	Target_13127
chr8	19689538	19689621	+	Target_13127
chr8	19690679	19690832	+	Target_13127
chr8	19694562	19694671	+	Target_13127
chr8	19700358	19700438	+	Target_13127
chr8	19701586	19701749	+	Target_13127
chr8	19703214	19703308	+	Target_13127
chr8	19709159	19709586	+	Target_13127
chr8	19796581	19797039	+	Target_13127
chr8	19805690	19805851	+	Target_13127
chr8	19809279	19809459	+	Target_13127
chr8	19810820	19810932	+	Target_13127
chr8	19811630	19811864	+	Target_13127
chr8	19813351	19813594	+	Target_13127
chr8	19816770	19816891	+	Target_13127
chr8	19818411	19818594	+	Target_13127
chr8	19819625	19819730	+	Target_13127
chr8	19822820	19824770	+	Target_13127
chr8	20002365	20003387	+	Target_13127|Target_13127|Target_13127|Target_13127
chr8	20004768	20004902	+	Target_13127|Target_13127|Target_13127
chr8	20005113	20005233	+	Target_13127|Target_13127|Target_13127|Target_13127
chr8	20005517	20005581	+	Target_13127|Target_13127|Target_13127|Target_13127
chr8	20007186	20007238	+	Target_13127|Target_13127|Target_13127|Target_13127
chr8	20008176	20008255	+	Target_13127|Target_13127|Target_13127|Target_13127
chr8	20022379	20022475	+	Target_13127|Target_13127|Target_13127
chr8	20022557	20022618	+	Target_13127|Target_13127|Target_13127|Target_13127
chr8	20028613	20028657	+	Target_13127|Target_13127|Target_13127|Target_13127
chr8	20028915	20029005	+	Target_13127|Target_13127|Target_13127|Target_13127
chr8	20030546	20030639	+	Target_13127|Target_13127|Target_13127|Target_13127
chr8	20031871	20031955	+	Target_13127|Target_13127|Target_13127|Target_13127
chr8	20035945	20036004	+	Target_13127|Target_13127|Target_13127|Target_13127
chr8	20036631	20036995	+	Target_13127|Target_13127|Target_13127|Target_13127
chr8	20038351	20038598	+	Target_13127|Target_13127|Target_13127|Target_13127
chr8	20039259	20039463	+	Target_13127|Target_13127|Target_13127
chr8	20040573	20040717	+	Target_13127|Target_13127|Target_13127|Target_13127
chr8	20054703	20055053	+	Target_13127
chr8	20061994	20062050	+	Target_13127
chr8	20066943	20067042	+	Target_13127
chr8	20067856	20067950	+	Target_13127
chr8	20068079	20068157	+	Target_13127
chr8	20068687	20068827	+	Target_13127
chr8	20069162	20069264	+	Target_13127
chr8	20069612	20069710	+	Target_13127
chr8	20070292	20070416	+	Target_13127
chr8	20072328	20072479	+	Target_13127
chr8	20073923	20074006	+	Target_13127
chr8	20074730	20074835	+	Target_13127
chr8	20075663	20075793	+	Target_13127
chr8	20077773	20079207	+	Target_13127
chr8	20103675	20107874	+	Target_13127
chr8	20110292	20111096	+	Target_13127
chr8	20112347	20112803	+	Target_13127
chr8	20831496	20832164	+	Target_13127
chr8	20840967	20841617	+	Target_13127
chr8	20843921	20843997	+	Target_13127
chr8	20852290	20852449	+	Target_13127
chr8	20852539	20852630	+	Target_13127
chr8	21549529	21550912	+	Target_13127|Target_13127|Target_13127
chr8	21551975	21552029	+	Target_13127|Target_13127|Target_13127
chr8	21560316	21560489	+	Target_13127|Target_13127|Target_13127
chr8	21562496	21562637	+	Target_13127|Target_13127|Target_13127
chr8	21563443	21563553	+	Target_13127|Target_13127|Target_13127
chr8	21608099	21608454	+	Target_13127|Target_13127|Target_13127
chr8	21632483	21632567	+	Target_13127|Target_13127
chr8	21640096	21640411	+	Target_13127
chr8	21645631	21646346	+	Target_13127|Target_13127|Target_13127
chr8	21766383	21767442	+	Target_13127
chr8	21768183	21768368	+	Target_13127
chr8	21769411	21769499	+	Target_13127
chr8	21769739	21770021	+	Target_13127
chr8	21771049	21771205	+	Target_13127
chr8	21777179	21777299	+	Target_13127
chr8	21824367	21824514	+	Target_13127
chr8	21826993	21827087	+	Target_13127
chr8	21827654	21827821	+	Target_13127
chr8	21829386	21829452	+	Target_13127
chr8	21832180	21832285	+	Target_13127
chr8	21833866	21834032	+	Target_13127
chr8	21835280	21835354	+	Target_13127
chr8	21837594	21837714	+	Target_13127
chr8	21839241	21839388	+	Target_13127
chr8	21840150	21840323	+	Target_13127
chr8	21842156	21842350	+	Target_13127
chr8	21843096	21843202	+	Target_13127
chr8	21844651	21844787	+	Target_13127
chr8	21845294	21845368	+	Target_13127
chr8	21846513	21846594	+	Target_13127
chr8	21847854	21847918	+	Target_13127
chr8	21848321	21848430	+	Target_13127
chr8	21849378	21849485	+	Target_13127
chr8	21851873	21851962	+	Target_13127
chr8	21853002	21853110	+	Target_13127
chr8	21856265	21856348	+	Target_13127
chr8	21856601	21856816	+	Target_13127
chr8	21857046	21857185	+	Target_13127
chr8	21859622	21859783	+	Target_13127
chr8	21860729	21860828	+	Target_13127
chr8	21861413	21861541	+	Target_13127
chr8	21862505	21864096	+	Target_13127
chr8	21882353	21882560	+	Target_13127
chr8	21882726	21882817	+	Target_13127
chr8	21882946	21883032	+	Target_13127
chr8	21883157	21883283	+	Target_13127
chr8	21890640	21890734	+	Target_13127
chr8	21891619	21891786	+	Target_13127
chr8	21892020	21892055	+	Target_13127
chr8	21894003	21894037	+	Target_13127
chr8	21894148	21894408	+	Target_13127
chr8	21900427	21900474	+	Target_13127
chr8	21900655	21900692	+	Target_13127
chr8	21903624	21903802	+	Target_13127
chr8	21904037	21904144	+	Target_13127
chr8	21905466	21906319	+	Target_13127
chr8	21911080	21911297	+	Target_13127
chr8	21912327	21912518	+	Target_13127|Target_13127
chr8	21915375	21915476	+	Target_13127
chr8	21916685	21917007	+	Target_13127|Target_13127
chr8	21924215	21924404	+	Target_13127|Target_13127|Target_13127|Target_13127|Target_13127|Target_13127
chr8	21924595	21924670	+	Target_13127|Target_13127|Target_13127|Target_13127|Target_13127
chr8	21925037	21925193	+	Target_13127|Target_13127|Target_13127|Target_13127|Target_13127|Target_13127
chr8	21926526	21926571	+	Target_13127|Target_13127|Target_13127|Target_13127|Target_13127|Target_13127
chr8	21926929	21927029	+	Target_13127|Target_13127|Target_13127|Target_13127|Target_13127|Target_13127
chr8	21927391	21927448	+	Target_13127|Target_13127|Target_13127|Target_13127|Target_13127|Target_13127
chr8	21927692	21927845	+	Target_13127|Target_13127|Target_13127|Target_13127|Target_13127|Target_13127
chr8	21929836	21929961	+	Target_13127|Target_13127|Target_13127|Target_13127|Target_13127|Target_13127
chr8	21931240	21931346	+	Target_13127|Target_13127|Target_13127|Target_13127|Target_13127|Target_13127
chr8	21937690	21937755	+	Target_13127|Target_13127|Target_13127|Target_13127|Target_13127|Target_13127
chr8	21937922	21937971	+	Target_13127|Target_13127|Target_13127|Target_13127|Target_13127|Target_13127
chr8	21937983	21937988	+	Target_13127|Target_13127|Target_13127|Target_13127|Target_13127|Target_13127
chr8	21938312	21938381	+	Target_13127|Target_13127|Target_13127
chr8	21938620	21938704	+	Target_13127|Target_13127|Target_13127|Target_13127|Target_13127|Target_13127
chr8	21938860	21940036	+	Target_13127|Target_13127|Target_13127|Target_13127|Target_13127|Target_13127
chr8	21946713	21946809	+	Target_13127
chr8	21951950	21952029	+	Target_13127
chr8	21953847	21954020	+	Target_13127
chr8	21955026	21955131	+	Target_13127
chr8	21955227	21955350	+	Target_13127
chr8	21955578	21955821	+	Target_13127
chr8	21955933	21956130	+	Target_13127
chr8	21956458	21956567	+	Target_13127
chr8	21956794	21956871	+	Target_13127
chr8	21957214	21957404	+	Target_13127
chr8	21958104	21958250	+	Target_13127
chr8	21958354	21958483	+	Target_13127
chr8	21958950	21959041	+	Target_13127
chr8	21959218	21959362	+	Target_13127
chr8	21959685	21959826	+	Target_13127
chr8	21960038	21960139	+	Target_13127
chr8	21960303	21961891	+	Target_13127
chr8	21964382	21965406	+	Target_13127
chr8	21965643	21965857	+	Target_13127
chr8	21966649	21966932	+	Target_13127|Target_13127|Target_13127
chr8	21971931	21973275	+	Target_13127|Target_13127
chr8	21973812	21973941	+	Target_13127|Target_13127
chr8	21974387	21974552	+	Target_13127
chr8	21976462	21976578	+	Target_13127|Target_13127
chr8	21976676	21976796	+	Target_13127|Target_13127
chr8	21977272	21977403	+	Target_13127|Target_13127
chr8	21977616	21977686	+	Target_13127|Target_13127
chr8	21977854	21978020	+	Target_13127|Target_13127
chr8	21978228	21978471	+	Target_13127|Target_13127
chr8	21978577	21978741	+	Target_13127|Target_13127
chr8	21979125	21979207	+	Target_13127|Target_13127
chr8	21980005	21980121	+	Target_13127|Target_13127
chr8	21980302	21980392	+	Target_13127|Target_13127
chr8	21981161	21981326	+	Target_13127|Target_13127
chr8	21982823	21983017	+	Target_13127|Target_13127
chr8	21983094	21983245	+	Target_13127|Target_13127
chr8	21984549	21985342	+	Target_13127|Target_13127
chr8	21986071	21986723	+	Target_13127|Target_13127
chr8	21987940	21988565	+	Target_13127|Target_13127
chr8	21995532	21996065	+	Target_13127
chr8	21996151	21996306	+	Target_13127
chr8	21996438	21996574	+	Target_13127
chr8	21996928	21997042	+	Target_13127
chr8	21997475	21997596	+	Target_13127
chr8	21997684	21997761	+	Target_13127
chr8	21998137	21998210	+	Target_13127
chr8	21998963	21999448	+	Target_13127
chr8	22004342	22006490	+	Target_13127
chr8	22009001	22009166	+	Target_13127
chr8	22009343	22009513	+	Target_13127
chr8	22011480	22011552	+	Target_13127
chr8	22011654	22011726	+	Target_13127
chr8	22012072	22012144	+	Target_13127
chr8	22012904	22012976	+	Target_13127
chr8	22013849	22014344	+	Target_13127
chr8	22019183	22019383	+	Target_13127|Target_13127|Target_13127
chr8	22020086	22020245	+	Target_13127|Target_13127|Target_13127
chr8	22020592	22020715	+	Target_13127|Target_13127|Target_13127
chr8	22020948	22021059	+	Target_13127|Target_13127|Target_13127
chr8	22021395	22021991	+	Target_13127|Target_13127|Target_13127|Target_13127|Target_13127
chr8	22022652	22023066	+	Target_13127|Target_13127|Target_13127|Target_13127
chr8	22031114	22031228	+	Target_13127|Target_13127|Target_13127|Target_13127
chr8	22033655	22033826	+	Target_13127|Target_13127|Target_13127|Target_13127
chr8	22034045	22034163	+	Target_13127|Target_13127|Target_13127|Target_13127
chr8	22034436	22034652	+	Target_13127|Target_13127|Target_13127|Target_13127
chr8	22035364	22035470	+	Target_13127|Target_13127|Target_13127|Target_13127
chr8	22037217	22037342	+	Target_13127|Target_13127|Target_13127|Target_13127
chr8	22037880	22037996	+	Target_13127|Target_13127|Target_13127|Target_13127
chr8	22049561	22049664	+	Target_13127|Target_13127|Target_13127|Target_13127
chr8	22051570	22051687	+	Target_13127|Target_13127|Target_13127|Target_13127
chr8	22051957	22052103	+	Target_13127|Target_13127|Target_13127|Target_13127
chr8	22052236	22052432	+	Target_13127|Target_13127|Target_13127|Target_13127
chr8	22052974	22053100	+	Target_13127|Target_13127|Target_13127|Target_13127
chr8	22054192	22054353	+	Target_13127|Target_13127|Target_13127|Target_13127
chr8	22054752	22054933	+	Target_13127|Target_13127|Target_13127|Target_13127
chr8	22058630	22058996	+	Target_13127|Target_13127
chr8	22059315	22059441	+	Target_13127|Target_13127
chr8	22064366	22064494	+	Target_13127|Target_13127
chr8	22064815	22065029	+	Target_13127|Target_13127
chr8	22066957	22067208	+	Target_13127|Target_13127
chr8	22069106	22069840	+	Target_13127|Target_13127
chr8	22077215	22079400	+	Target_13127|Target_13127
chr8	22081738	22081856	+	Target_13127|Target_13127
chr8	22084363	22084538	+	Target_13127|Target_13127
chr8	22085705	22085899	+	Target_13127|Target_13127
chr8	22086300	22086422	+	Target_13127
chr8	22089308	22089851	+	Target_13127|Target_13127
chr8	22102474	22102556	+	Target_13127
chr8	22102618	22102696	+	Target_13127
chr8	22102957	22103127	+	Target_13127
chr8	22104733	22104777	+	Target_13127
chr8	22105369	22105521	+	Target_13127
chr8	22105666	22105791	+	Target_13127
chr8	22105993	22106162	+	Target_13127
chr8	22106556	22106822	+	Target_13127
chr8	22107587	22107740	+	Target_13127
chr8	22107908	22108680	+	Target_13127
chr8	22132809	22132911	+	Target_13127
chr8	22133079	22133542	+	Target_13127
chr8	22136853	22137097	+	Target_13127|Target_13127
chr8	22138632	22138720	+	Target_13127|Target_13127
chr8	22138889	22139028	+	Target_13127|Target_13127
chr8	22140546	22140753	+	Target_13127|Target_13127
chr8	22141674	22141785	+	Target_13127|Target_13127
chr8	22145040	22145158	+	Target_13127|Target_13127
chr8	22146054	22146179	+	Target_13127|Target_13127
chr8	22147359	22147440	+	Target_13127|Target_13127
chr8	22147745	22147859	+	Target_13127|Target_13127
chr8	22161533	22161722	+	Target_13127|Target_13127
chr8	22162296	22162381	+	Target_13127|Target_13127
chr8	22163439	22163529	+	Target_13127|Target_13127
chr8	22165445	22165586	+	Target_13127|Target_13127
chr8	22167473	22167587	+	Target_13127|Target_13127
chr8	22168624	22168813	+	Target_13127|Target_13127
chr8	22171840	22171942	+	Target_13127|Target_13127
chr8	22172541	22172658	+	Target_13127|Target_13127
chr8	22173757	22173846	+	Target_13127|Target_13127
chr8	22175682	22175788	+	Target_13127|Target_13127
chr8	22210471	22210725	+	Target_13127|Target_13127
chr8	22211783	22211891	+	Target_13127|Target_13127
chr8	22212861	22213584	+	Target_13127|Target_13127
chr8	22224761	22224921	+	Target_13127|Target_13127|Target_13127
chr8	22225049	22225250	+	Target_13127
chr8	22262208	22262493	+	Target_13127|Target_13127|Target_13127|Target_13127
chr8	22265822	22266009	+	Target_13127|Target_13127|Target_13127|Target_13127
chr8	22267458	22267628	+	Target_13127
chr8	22269549	22269719	+	Target_13127|Target_13127|Target_13127
chr8	22272292	22272415	+	Target_13127|Target_13127|Target_13127|Target_13127
chr8	22273281	22273470	+	Target_13127|Target_13127|Target_13127|Target_13127
chr8	22273585	22273793	+	Target_13127|Target_13127|Target_13127|Target_13127
chr8	22275163	22275348	+	Target_13127|Target_13127|Target_13127|Target_13127
chr8	22277064	22280249	+	Target_13127|Target_13127|Target_13127
chr8	22291403	22291640	+	Target_13127
chr8	22298482	22298971	+	Target_13127|Target_13127|Target_13127
chr8	22332466	22332664	+	Target_13127|Target_13127|Target_13127
chr8	22333012	22333137	+	Target_13127|Target_13127|Target_13127
chr8	22355513	22355625	+	Target_13127|Target_13127|Target_13127
chr8	22368598	22368744	+	Target_13127|Target_13127|Target_13127
chr8	22370805	22370945	+	Target_13127|Target_13127|Target_13127
chr8	22380003	22380081	+	Target_13127|Target_13127|Target_13127
chr8	22380167	22380262	+	Target_13127|Target_13127|Target_13127
chr8	22384904	22385030	+	Target_13127|Target_13127|Target_13127
chr8	22386018	22386090	+	Target_13127|Target_13127|Target_13127
chr8	22388814	22388841	+	Target_13127
chr8	22389737	22389819	+	Target_13127|Target_13127|Target_13127
chr8	22390433	22390531	+	Target_13127|Target_13127|Target_13127
chr8	22396981	22397011	+	Target_13127|Target_13127
chr8	22398127	22398657	+	Target_13127|Target_13127|Target_13127
chr8	22409250	22409535	+	Target_13127
chr8	22411964	22412121	+	Target_13127
chr8	22412375	22412493	+	Target_13127
chr8	22414227	22414421	+	Target_13127
chr8	22415641	22415705	+	Target_13127
chr8	22418847	22418886	+	Target_13127
chr8	22419377	22419444	+	Target_13127
chr8	22421499	22421590	+	Target_13127
chr8	22421795	22421882	+	Target_13127
chr8	22421980	22422034	+	Target_13127
chr8	22422780	22422867	+	Target_13127
chr8	22423178	22423385	+	Target_13127|Target_13127
chr8	22423857	22423997	+	Target_13127|Target_13127
chr8	22424173	22424226	+	Target_13127|Target_13127
chr8	22424334	22424381	+	Target_13127|Target_13127
chr8	22424573	22424688	+	Target_13127|Target_13127
chr8	22426660	22426786	+	Target_13127|Target_13127
chr8	22428422	22428734	+	Target_13127|Target_13127
chr8	22429230	22429334	+	Target_13127|Target_13127
chr8	22429852	22429959	+	Target_13127|Target_13127
chr8	22432179	22433008	+	Target_13127|Target_13127
chr8	22436253	22437040	+	Target_13127
chr8	22437986	22438210	+	Target_13127|Target_13127|Target_13127
chr8	22438891	22439043	+	Target_13127|Target_13127|Target_13127
chr8	22442333	22442403	+	Target_13127|Target_13127|Target_13127
chr8	22442529	22442675	+	Target_13127|Target_13127|Target_13127
chr8	22442833	22442912	+	Target_13127|Target_13127|Target_13127
chr8	22446810	22446887	+	Target_13127|Target_13127|Target_13127
chr8	22447108	22447254	+	Target_13127|Target_13127|Target_13127
chr8	22449063	22449181	+	Target_13127|Target_13127
chr8	22451245	22451810	+	Target_13127|Target_13127|Target_13127
chr8	22452042	22455538	+	Target_13127
chr8	22457113	22457273	+	Target_13127|Target_13127|Target_13127
chr8	22458394	22458870	+	Target_13127|Target_13127|Target_13127
chr8	22459224	22459365	+	Target_13127|Target_13127|Target_13127
chr8	22459484	22459593	+	Target_13127|Target_13127|Target_13127
chr8	22459712	22459825	+	Target_13127|Target_13127|Target_13127
chr8	22460049	22460156	+	Target_13127|Target_13127
chr8	22460707	22461662	+	Target_13127|Target_13127|Target_13127
chr8	22462144	22462355	+	Target_13127
chr8	22462538	22462931	+	Target_13127
chr8	22463248	22463344	+	Target_13127|Target_13127
chr8	22463597	22463689	+	Target_13127|Target_13127
chr8	22464119	22464211	+	Target_13127|Target_13127
chr8	22464422	22464537	+	Target_13127|Target_13127
chr8	22464708	22464838	+	Target_13127|Target_13127
chr8	22465481	22465578	+	Target_13127|Target_13127
chr8	22470529	22470649	+	Target_13127|Target_13127
chr8	22471604	22471827	+	Target_13127|Target_13127
chr8	22471902	22472016	+	Target_13127|Target_13127
chr8	22472350	22472514	+	Target_13127|Target_13127
chr8	22472937	22473109	+	Target_13127|Target_13127
chr8	22473194	22473425	+	Target_13127|Target_13127
chr8	22473524	22473761	+	Target_13127|Target_13127
chr8	22474932	22475077	+	Target_13127|Target_13127
chr8	22475208	22475291	+	Target_13127|Target_13127
chr8	22475861	22476008	+	Target_13127|Target_13127
chr8	22476129	22476241	+	Target_13127|Target_13127
chr8	22476339	22476528	+	Target_13127|Target_13127
chr8	22476662	22476868	+	Target_13127|Target_13127
chr8	22477150	22479081	+	Target_13127|Target_13127|Target_13127
chr8	22481427	22481562	+	Target_13127
chr8	22481734	22481876	+	Target_13127
chr8	22487476	22487517	+	Target_13127
chr8	22487954	22488091	+	Target_13127
chr8	22494037	22494099	+	Target_13127
chr8	22494434	22494475	+	Target_13127
chr8	22497883	22499722	+	Target_13127
chr8	22502267	22502316	+	Target_13127
chr8	22526556	22526661	+	Target_13127
chr8	22545173	22548995	+	Target_13127|Target_13127|Target_13127
chr8	22549814	22549902	+	Target_13127
chr8	22550011	22550093	+	Target_13127
chr8	22550303	22550815	+	Target_13127
chr8	22570764	22571049	+	Target_13127
chr8	22582355	22582469	+	Target_13127
chr8	22584687	22584733	+	Target_13127
chr8	22675149	22675248	+	Target_13127
chr8	22777696	22777823	+	Target_13127
chr8	22785096	22785233	+	Target_13127
chr8	22785335	22785421	+	Target_13127
chr8	22844929	22845076	+	Target_13127
chr8	22849580	22849693	+	Target_13127
chr8	22852073	22852152	+	Target_13127
chr8	22853360	22853395	+	Target_13127
chr8	22857091	22857618	+	Target_13127
chr8	22861937	22862139	+	Target_13127|Target_13127|Target_13127
chr8	22862884	22862988	+	Target_13127|Target_13127|Target_13127
chr8	22863472	22863658	+	Target_13127|Target_13127|Target_13127
chr8	22864240	22865259	+	Target_13127|Target_13127|Target_13127
chr8	22865505	22865624	+	Target_13127|Target_13127|Target_13127
chr8	22868050	22868201	+	Target_13127|Target_13127|Target_13127
chr8	22872202	22872291	+	Target_13127|Target_13127|Target_13127
chr8	22873150	22873256	+	Target_13127|Target_13127|Target_13127
chr8	22874764	22880497	+	Target_13127|Target_13127|Target_13127|Target_13127|Target_13127|Target_13127
chr8	22881700	22881773	+	Target_13127|Target_13127|Target_13127
chr8	22884645	22884801	+	Target_13127|Target_13127|Target_13127
chr8	22885234	22885266	+	Target_13127|Target_13127|Target_13127
chr8	22885843	22886115	+	Target_13127|Target_13127|Target_13127|Target_13127|Target_13127
chr8	22887122	22887234	+	Target_13127|Target_13127|Target_13127
chr8	22888271	22888385	+	Target_13127|Target_13127|Target_13127
chr8	22900650	22900756	+	Target_13127|Target_13127
chr8	22925741	22925933	+	Target_13127
chr8	22926263	22926700	+	Target_13127|Target_13127|Target_13127
chr8	22938497	22938569	+	Target_13127
chr8	22938760	22941132	+	Target_13127
chr8	22941867	22942058	+	Target_13127
chr8	22947660	22947801	+	Target_13127
chr8	22958149	22958197	+	Target_13127
chr8	22960209	22961070	+	Target_13127|Target_13127
chr8	22969232	22969338	+	Target_13127
chr8	22972169	22972283	+	Target_13127
chr8	22973020	22973129	+	Target_13127
chr8	22974153	22974950	+	Target_13127
chr8	22993103	22995516	+	Target_13127
chr8	22995700	22995773	+	Target_13127
chr8	23001962	23002148	+	Target_13127
chr8	23002570	23002602	+	Target_13127
chr8	23003180	23003434	+	Target_13127
chr8	23004473	23004585	+	Target_13127
chr8	23005950	23006064	+	Target_13127
chr8	23012386	23012492	+	Target_13127
chr8	23021298	23021540	+	Target_13127
chr8	23048969	23049526	+	Target_13127
chr8	23054644	23054717	+	Target_13127
chr8	23056778	23056961	+	Target_13127
chr8	23057398	23057430	+	Target_13127
chr8	23058017	23058113	+	Target_13127
chr8	23058199	23058273	+	Target_13127
chr8	23059320	23059432	+	Target_13127
chr8	23060160	23060274	+	Target_13127
chr8	23069628	23069725	+	Target_13127
chr8	23082268	23082680	+	Target_13127
chr8	23082733	23083636	+	Target_13127
chr8	23085578	23085666	+	Target_13127
chr8	23087460	23088439	+	Target_13127
chr8	23101149	23101357	+	Target_13127
chr8	23103768	23104507	+	Target_13127
chr8	23106722	23106894	+	Target_13127
chr8	23112759	23112945	+	Target_13127
chr8	23113972	23114106	+	Target_13127
chr8	23115545	23115594	+	Target_13127
chr8	23115842	23115962	+	Target_13127
chr8	23116244	23116343	+	Target_13127
chr8	23116578	23116639	+	Target_13127
chr8	23117656	23117836	+	Target_13127
chr8	23118050	23119512	+	Target_13127
chr8	23145611	23145670	+	Target_13127
chr8	23146018	23146146	+	Target_13127
chr8	23146528	23146666	+	Target_13127
chr8	23147378	23147982	+	Target_13127
chr8	23148873	23149046	+	Target_13127
chr8	23150815	23150886	+	Target_13127
chr8	23152281	23152377	+	Target_13127
chr8	23153479	23153792	+	Target_13127
chr8	23154409	23155635	+	Target_13127
chr8	23156348	23156460	+	Target_13127
chr8	23159539	23159676	+	Target_13127
chr8	23160794	23160910	+	Target_13127
chr8	23167180	23167424	+	Target_13127
chr8	23174461	23174627	+	Target_13127
chr8	23177397	23177565	+	Target_13127
chr8	23179642	23179794	+	Target_13127
chr8	23185894	23186078	+	Target_13127
chr8	23190913	23191136	+	Target_13127
chr8	23193720	23194970	+	Target_13127
chr8	23198504	23198716	+	Target_13127|Target_13127
chr8	23217602	23217778	+	Target_13127
chr8	23220638	23223638	+	Target_13127
chr8	23225509	23225947	+	Target_13127
chr8	23261466	23261722	+	Target_13127
chr8	23286664	23290667	+	Target_13127|Target_13127
chr8	23291829	23291991	+	Target_13127|Target_13127
chr8	23292904	23292990	+	Target_13127|Target_13127
chr8	23294446	23294771	+	Target_13127|Target_13127
chr8	23297261	23297428	+	Target_13127|Target_13127
chr8	23299081	23299236	+	Target_13127|Target_13127
chr8	23299519	23299579	+	Target_13127|Target_13127
chr8	23301362	23301466	+	Target_13127|Target_13127
chr8	23301968	23302119	+	Target_13127|Target_13127
chr8	23305192	23305398	+	Target_13127|Target_13127
chr8	23306254	23306452	+	Target_13127|Target_13127
chr8	23307405	23307510	+	Target_13127|Target_13127
chr8	23315069	23315244	+	Target_13127|Target_13127
chr8	23386362	23386725	+	Target_13127
chr8	23423620	23423849	+	Target_13127
chr8	23425834	23425891	+	Target_13127
chr8	23428847	23430063	+	Target_13127
chr8	23536205	23539152	+	Target_13127|Target_13127|Target_13127
chr8	23540116	23540450	+	Target_13127|Target_13127|Target_13127|Target_13127
chr8	23559963	23560595	+	Target_13127
chr8	23563837	23564111	+	Target_13127
chr8	23699433	23702553	+	Target_13127
chr8	23708832	23709044	+	Target_13127
chr8	23709754	23709897	+	Target_13127
chr8	23711918	23712320	+	Target_13127
chr8	24151579	24151708	+	Target_13127|Target_13127
chr8	24157486	24157590	+	Target_13127|Target_13127
chr8	24167406	24167483	+	Target_13127|Target_13127
chr8	24167675	24167754	+	Target_13127|Target_13127
chr8	24168873	24168950	+	Target_13127|Target_13127
chr8	24170900	24171093	+	Target_13127|Target_13127
chr8	24177748	24177820	+	Target_13127|Target_13127
chr8	24178730	24178802	+	Target_13127|Target_13127
chr8	24181346	24181516	+	Target_13127|Target_13127
chr8	24184066	24184148	+	Target_13127|Target_13127
chr8	24187497	24187628	+	Target_13127|Target_13127
chr8	24188662	24188840	+	Target_13127|Target_13127
chr8	24190172	24190262	+	Target_13127|Target_13127
chr8	24192958	24193612	+	Target_13127|Target_13127
chr8	24196978	24197081	+	Target_13127
chr8	24199110	24199270	+	Target_13127
chr8	24200613	24200694	+	Target_13127
chr8	24201018	24201097	+	Target_13127
chr8	24207376	24207485	+	Target_13127
chr8	24208744	24208823	+	Target_13127
chr8	24209499	24209565	+	Target_13127
chr8	24211282	24211345	+	Target_13127
chr8	24211896	24212726	+	Target_13127
chr8	24241797	24242105	+	Target_13127|Target_13127|Target_13127
chr8	24247641	24247731	+	Target_13127
chr8	24249774	24249893	+	Target_13127|Target_13127
chr8	24250774	24250851	+	Target_13127|Target_13127|Target_13127
chr8	24251581	24251660	+	Target_13127|Target_13127|Target_13127
chr8	24253232	24253309	+	Target_13127|Target_13127|Target_13127
chr8	24254782	24254969	+	Target_13127|Target_13127|Target_13127
chr8	24255195	24255258	+	Target_13127|Target_13127|Target_13127
chr8	24255992	24256064	+	Target_13127|Target_13127|Target_13127
chr8	24256386	24256553	+	Target_13127|Target_13127|Target_13127
chr8	24256905	24256987	+	Target_13127|Target_13127|Target_13127
chr8	24257682	24257813	+	Target_13127|Target_13127|Target_13127
chr8	24259427	24259605	+	Target_13127|Target_13127|Target_13127
chr8	24261515	24261601	+	Target_13127|Target_13127|Target_13127
chr8	24262804	24263526	+	Target_13127|Target_13127|Target_13127
chr8	24298508	24298673	+	Target_13127
chr8	24299985	24300089	+	Target_13127
chr8	24304698	24304775	+	Target_13127
chr8	24321394	24321473	+	Target_13127
chr8	24323211	24323288	+	Target_13127
chr8	24324311	24324501	+	Target_13127
chr8	24326279	24326333	+	Target_13127
chr8	24333945	24334017	+	Target_13127
chr8	24339654	24339824	+	Target_13127
chr8	24342789	24342874	+	Target_13127
chr8	24344699	24344830	+	Target_13127
chr8	24346671	24346846	+	Target_13127
chr8	24348311	24348401	+	Target_13127
chr8	24349415	24349611	+	Target_13127
chr8	24350007	24350110	+	Target_13127
chr8	24350555	24350742	+	Target_13127
chr8	24356748	24356829	+	Target_13127
chr8	24357690	24357769	+	Target_13127
chr8	24358302	24358408	+	Target_13127
chr8	24358989	24359089	+	Target_13127
chr8	24364992	24365048	+	Target_13127
chr8	24366058	24367077	+	Target_13127
chr8	24771273	24772386	+	Target_13127
chr8	24772454	24772810	+	Target_13127
chr8	24773117	24773242	+	Target_13127|Target_13127
chr8	24774573	24776606	+	Target_13127|Target_13127
chr8	24808468	24810465	+	Target_13127
chr8	24810988	24811309	+	Target_13127|Target_13127
chr8	24811694	24811819	+	Target_13127
chr8	24812985	24814131	+	Target_13127
chr8	25042286	25042466	+	Target_13127
chr8	25101189	25101273	+	Target_13127
chr8	25126360	25126401	+	Target_13127
chr8	25132901	25132957	+	Target_13127
chr8	25136084	25136181	+	Target_13127
chr8	25149539	25149688	+	Target_13127
chr8	25154028	25154164	+	Target_13127
chr8	25156459	25156617	+	Target_13127
chr8	25158091	25158173	+	Target_13127
chr8	25159840	25159970	+	Target_13127
chr8	25161770	25161843	+	Target_13127
chr8	25166298	25166441	+	Target_13127
chr8	25167922	25168048	+	Target_13127
chr8	25174522	25174647	+	Target_13127
chr8	25177093	25177192	+	Target_13127
chr8	25178495	25178568	+	Target_13127
chr8	25181363	25181467	+	Target_13127
chr8	25182879	25183063	+	Target_13127
chr8	25189766	25189864	+	Target_13127
chr8	25190118	25190208	+	Target_13127
chr8	25191611	25191712	+	Target_13127
chr8	25193754	25193889	+	Target_13127
chr8	25198392	25198504	+	Target_13127
chr8	25199254	25199325	+	Target_13127
chr8	25199916	25200023	+	Target_13127
chr8	25202990	25203127	+	Target_13127
chr8	25209246	25209342	+	Target_13127
chr8	25216478	25216577	+	Target_13127
chr8	25220562	25220657	+	Target_13127
chr8	25222141	25222220	+	Target_13127
chr8	25224385	25224486	+	Target_13127
chr8	25225707	25225766	+	Target_13127
chr8	25226086	25226241	+	Target_13127
chr8	25227071	25227157	+	Target_13127
chr8	25230074	25230234	+	Target_13127
chr8	25231133	25231174	+	Target_13127
chr8	25232079	25232170	+	Target_13127
chr8	25234820	25234940	+	Target_13127
chr8	25237820	25237910	+	Target_13127
chr8	25240189	25240294	+	Target_13127
chr8	25246606	25246748	+	Target_13127
chr8	25247721	25247803	+	Target_13127
chr8	25249411	25249496	+	Target_13127
chr8	25250311	25250398	+	Target_13127
chr8	25253058	25253235	+	Target_13127
chr8	25257426	25257510	+	Target_13127
chr8	25258444	25258582	+	Target_13127
chr8	25261073	25261240	+	Target_13127
chr8	25265498	25265670	+	Target_13127
chr8	25266317	25266456	+	Target_13127
chr8	25267614	25267718	+	Target_13127
chr8	25268709	25270619	+	Target_13127
chr8	25276773	25276976	+	Target_13127|Target_13127
chr8	25279088	25279184	+	Target_13127|Target_13127
chr8	25280705	25282556	+	Target_13127|Target_13127|Target_13127
chr8	25285363	25287489	+	Target_13127
chr8	25290019	25290153	+	Target_13127
chr8	25290845	25290951	+	Target_13127
chr8	25292878	25293028	+	Target_13127
chr8	25293750	25293846	+	Target_13127
chr8	25293933	25294001	+	Target_13127
chr8	25296794	25296923	+	Target_13127
chr8	25297121	25297180	+	Target_13127
chr8	25298092	25298189	+	Target_13127
chr8	25301807	25301851	+	Target_13127
chr8	25303644	25303766	+	Target_13127
chr8	25315714	25315984	+	Target_13127
chr8	25316512	25316989	+	Target_13127
chr8	25317755	25317816	+	Target_13127
chr8	25317899	25318070	+	Target_13127
chr8	25319569	25319724	+	Target_13127
chr8	25323690	25323841	+	Target_13127
chr8	25325732	25325929	+	Target_13127
chr8	25327411	25327496	+	Target_13127
chr8	25337428	25337640	+	Target_13127
chr8	25340914	25341002	+	Target_13127
chr8	25341481	25341726	+	Target_13127
chr8	25343274	25343353	+	Target_13127
chr8	25344761	25344850	+	Target_13127
chr8	25346067	25346205	+	Target_13127
chr8	25360888	25361060	+	Target_13127
chr8	25364025	25365425	+	Target_13127
chr8	25699245	25702156	+	Target_13127
chr8	25708109	25708277	+	Target_13127
chr8	25715834	25716020	+	Target_13127
chr8	25718564	25718742	+	Target_13127
chr8	25718824	25718890	+	Target_13127
chr8	25720224	25720313	+	Target_13127
chr8	25744270	25744397	+	Target_13127
chr8	25745357	25745488	+	Target_13127
chr8	25747267	25747385	+	Target_13127
chr8	25765989	25766071	+	Target_13127
chr8	25890600	25890669	+	Target_13127
chr8	25897543	25897617	+	Target_13127
chr8	25898131	25898187	+	Target_13127
chr8	25898454	25898518	+	Target_13127
chr8	25899610	25899767	+	Target_13127
chr8	25902244	25902640	+	Target_13127
chr8	26149006	26149342	+	Target_13127
chr8	26150731	26150799	+	Target_13127
chr8	26151181	26151256	+	Target_13127|Target_13127
chr8	26196405	26196503	+	Target_13127|Target_13127
chr8	26211983	26212149	+	Target_13127|Target_13127
chr8	26217684	26217797	+	Target_13127|Target_13127
chr8	26218489	26218667	+	Target_13127|Target_13127
chr8	26220199	26220364	+	Target_13127|Target_13127
chr8	26221236	26221406	+	Target_13127|Target_13127
chr8	26223830	26223922	+	Target_13127|Target_13127
chr8	26227649	26230195	+	Target_13127|Target_13127
chr8	26240522	26240746	+	Target_13127
chr8	26248758	26248942	+	Target_13127
chr8	26252745	26252818	+	Target_13127
chr8	26265515	26265619	+	Target_13127
chr8	26265742	26265892	+	Target_13127
chr8	26267879	26270644	+	Target_13127
chr8	26362195	26366759	+	Target_13127
chr8	26367063	26367193	+	Target_13127
chr8	26371331	26371483	+	Target_13127
chr8	26371708	26372195	+	Target_13127
chr8	26435339	26435809	+	Target_13127
chr8	26435920	26436049	+	Target_13127
chr8	26439484	26439573	+	Target_13127|Target_13127|Target_13127
chr8	26441314	26441499	+	Target_13127|Target_13127|Target_13127
chr8	26481658	26481823	+	Target_13127|Target_13127|Target_13127
chr8	26484132	26484194	+	Target_13127|Target_13127|Target_13127
chr8	26484730	26484811	+	Target_13127|Target_13127|Target_13127
chr8	26485387	26485456	+	Target_13127|Target_13127|Target_13127
chr8	26492295	26492416	+	Target_13127|Target_13127|Target_13127
chr8	26500954	26501111	+	Target_13127|Target_13127|Target_13127
chr8	26501465	26501607	+	Target_13127|Target_13127|Target_13127
chr8	26505145	26505316	+	Target_13127|Target_13127|Target_13127
chr8	26509772	26509952	+	Target_13127|Target_13127|Target_13127
chr8	26510747	26510913	+	Target_13127|Target_13127|Target_13127
chr8	26513130	26515693	+	Target_13127|Target_13127|Target_13127
chr8	26605666	26606265	+	Target_13127
chr8	26613912	26614296	+	Target_13127
chr8	26623370	26623666	+	Target_13127
chr8	26627221	26628183	+	Target_13127|Target_13127|Target_13127|Target_13127
chr8	26721603	26722922	+	Target_13127|Target_13127|Target_13127|Target_13127
chr8	27093813	27094422	+	Target_13127
chr8	27097487	27097679	+	Target_13127
chr8	27098570	27098779	+	Target_13127
chr8	27099193	27099274	+	Target_13127
chr8	27099913	27100009	+	Target_13127
chr8	27101227	27101318	+	Target_13127
chr8	27115867	27115903	+	Target_13127
chr8	27142403	27145644	+	Target_13127
chr8	27146678	27146797	+	Target_13127
chr8	27147672	27147695	+	Target_13127
chr8	27151596	27151827	+	Target_13127
chr8	27155980	27156076	+	Target_13127
chr8	27168317	27168834	+	Target_13127
chr8	27168998	27169226	+	Target_13127
chr8	27169820	27169904	+	Target_13127
chr8	27170721	27170804	+	Target_13127
chr8	27179918	27180016	+	Target_13127|Target_13127
chr8	27180783	27180943	+	Target_13127
chr8	27182995	27183198	+	Target_13127|Target_13127|Target_13127|Target_13127
chr8	27255064	27255305	+	Target_13127|Target_13127|Target_13127|Target_13127
chr8	27277411	27277590	+	Target_13127|Target_13127|Target_13127|Target_13127
chr8	27278173	27278261	+	Target_13127|Target_13127|Target_13127|Target_13127
chr8	27279820	27279900	+	Target_13127|Target_13127|Target_13127|Target_13127
chr8	27287609	27287672	+	Target_13127|Target_13127|Target_13127|Target_13127
chr8	27287880	27287935	+	Target_13127|Target_13127|Target_13127|Target_13127
chr8	27288392	27288533	+	Target_13127|Target_13127|Target_13127|Target_13127
chr8	27288914	27288989	+	Target_13127|Target_13127|Target_13127|Target_13127
chr8	27289776	27289878	+	Target_13127|Target_13127|Target_13127|Target_13127
chr8	27290951	27291069	+	Target_13127|Target_13127|Target_13127|Target_13127
chr8	27291609	27291649	+	Target_13127|Target_13127|Target_13127|Target_13127
chr8	27292029	27292076	+	Target_13127|Target_13127|Target_13127|Target_13127
chr8	27293259	27293310	+	Target_13127|Target_13127|Target_13127|Target_13127
chr8	27293767	27293865	+	Target_13127|Target_13127|Target_13127|Target_13127
chr8	27294638	27294723	+	Target_13127|Target_13127|Target_13127|Target_13127
chr8	27294912	27295013	+	Target_13127|Target_13127|Target_13127|Target_13127
chr8	27295281	27295397	+	Target_13127|Target_13127|Target_13127|Target_13127
chr8	27296547	27296648	+	Target_13127|Target_13127|Target_13127|Target_13127
chr8	27296825	27296915	+	Target_13127|Target_13127|Target_13127|Target_13127
chr8	27297753	27297958	+	Target_13127|Target_13127|Target_13127|Target_13127
chr8	27300391	27300500	+	Target_13127|Target_13127|Target_13127|Target_13127
chr8	27301722	27301788	+	Target_13127|Target_13127|Target_13127|Target_13127
chr8	27303310	27303436	+	Target_13127|Target_13127|Target_13127
chr8	27308265	27308412	+	Target_13127|Target_13127|Target_13127|Target_13127
chr8	27308559	27308595	+	Target_13127|Target_13127|Target_13127|Target_13127
chr8	27309001	27309026	+	Target_13127|Target_13127|Target_13127|Target_13127
chr8	27310630	27310677	+	Target_13127|Target_13127|Target_13127|Target_13127
chr8	27311670	27311808	+	Target_13127|Target_13127|Target_13127|Target_13127
chr8	27312047	27312128	+	Target_13127|Target_13127|Target_13127|Target_13127
chr8	27315810	27316908	+	Target_13127|Target_13127|Target_13127|Target_13127
chr8	27317277	27319271	+	Target_13127
chr8	27320495	27321510	+	Target_13127
chr8	27324745	27324855	+	Target_13127
chr8	27326851	27326896	+	Target_13127
chr8	27327277	27327498	+	Target_13127
chr8	27328502	27328711	+	Target_13127
chr8	27336340	27336813	+	Target_13127
chr8	27348518	27348826	+	Target_13127|Target_13127|Target_13127|Target_13127
chr8	27358442	27358527	+	Target_13127|Target_13127|Target_13127
chr8	27361120	27361280	+	Target_13127|Target_13127|Target_13127|Target_13127
chr8	27362472	27362663	+	Target_13127|Target_13127|Target_13127|Target_13127
chr8	27364388	27364511	+	Target_13127|Target_13127|Target_13127|Target_13127
chr8	27369352	27369427	+	Target_13127|Target_13127|Target_13127|Target_13127
chr8	27373234	27373330	+	Target_13127|Target_13127|Target_13127|Target_13127
chr8	27373836	27373915	+	Target_13127|Target_13127|Target_13127|Target_13127
chr8	27375554	27375589	+	Target_13127|Target_13127|Target_13127|Target_13127
chr8	27378399	27378426	+	Target_13127|Target_13127|Target_13127|Target_13127
chr8	27379939	27380025	+	Target_13127|Target_13127|Target_13127|Target_13127
chr8	27382878	27382990	+	Target_13127|Target_13127|Target_13127|Target_13127
chr8	27394300	27394372	+	Target_13127|Target_13127|Target_13127|Target_13127
chr8	27396175	27396209	+	Target_13127|Target_13127|Target_13127|Target_13127
chr8	27398070	27398173	+	Target_13127|Target_13127|Target_13127|Target_13127
chr8	27398989	27399059	+	Target_13127|Target_13127|Target_13127|Target_13127
chr8	27401265	27401346	+	Target_13127|Target_13127|Target_13127|Target_13127
chr8	27401702	27401761	+	Target_13127|Target_13127|Target_13127|Target_13127
chr8	27401960	27402439	+	Target_13127|Target_13127|Target_13127|Target_13127
chr8	27454433	27455767	+	Target_13127|Target_13127|Target_13127
chr8	27455976	27456152	+	Target_13127|Target_13127|Target_13127
chr8	27457296	27457526	+	Target_13127|Target_13127|Target_13127
chr8	27461807	27461912	+	Target_13127|Target_13127|Target_13127
chr8	27462440	27462852	+	Target_13127|Target_13127|Target_13127
chr8	27463870	27464041	+	Target_13127|Target_13127|Target_13127
chr8	27466454	27466603	+	Target_13127|Target_13127|Target_13127
chr8	27467991	27468117	+	Target_13127|Target_13127|Target_13127
chr8	27468662	27468954	+	Target_13127
chr8	27469117	27469268	+	Target_13127
chr8	27472171	27472328	+	Target_13127
chr8	27491576	27491724	+	Target_13127|Target_13127
chr8	27507218	27507317	+	Target_13127|Target_13127
chr8	27509024	27509144	+	Target_13127|Target_13127
chr8	27514298	27514397	+	Target_13127|Target_13127
chr8	27516012	27517056	+	Target_13127|Target_13127
chr8	27528416	27530537	+	Target_13127
chr8	27534085	27534286	+	Target_13127
chr8	27559189	27559284	+	Target_13127|Target_13127
chr8	27590832	27593762	+	Target_13127
chr8	27597988	27598034	+	Target_13127
chr8	27605593	27605796	+	Target_13127
chr8	27606011	27606115	+	Target_13127
chr8	27610028	27610104	+	Target_13127
chr8	27614235	27614287	+	Target_13127
chr8	27619935	27619975	+	Target_13127
chr8	27622720	27622768	+	Target_13127
chr8	27630029	27630170	+	Target_13127
chr8	27632057	27632124	+	Target_13127
chr8	27633015	27633084	+	Target_13127
chr8	27633878	27634686	+	Target_13127
chr8	27637690	27637784	+	Target_13127
chr8	27641516	27641574	+	Target_13127
chr8	27645401	27645519	+	Target_13127
chr8	27646363	27646495	+	Target_13127
chr8	27649479	27649569	+	Target_13127
chr8	27650184	27650328	+	Target_13127
chr8	27657057	27657233	+	Target_13127
chr8	27660822	27662424	+	Target_13127
chr8	27667137	27668018	+	Target_13127
chr8	27668474	27668651	+	Target_13127
chr8	27678081	27678211	+	Target_13127
chr8	27679835	27680005	+	Target_13127
chr8	27680579	27680722	+	Target_13127
chr8	27685621	27685715	+	Target_13127
chr8	27690572	27690650	+	Target_13127
chr8	27695168	27695349	+	Target_13127
chr8	27727398	27729587	+	Target_13127
chr8	27737085	27737283	+	Target_13127
chr8	27743555	27743633	+	Target_13127
chr8	27762294	27762351	+	Target_13127
chr8	27764664	27764763	+	Target_13127
chr8	27767179	27767260	+	Target_13127
chr8	27779087	27779762	+	Target_13127
chr8	27823930	27824059	+	Target_13127
chr8	27845020	27845147	+	Target_13127
chr8	27849773	27850369	+	Target_13127
chr8	27879480	27880979	+	Target_13127
chr8	27884478	27884569	+	Target_13127
chr8	27886782	27886919	+	Target_13127
chr8	27887826	27887935	+	Target_13127
chr8	27888759	27888898	+	Target_13127
chr8	27891056	27891214	+	Target_13127
chr8	27898567	27898732	+	Target_13127
chr8	27903043	27903177	+	Target_13127
chr8	27905023	27905129	+	Target_13127
chr8	27913481	27913571	+	Target_13127
chr8	27915774	27915793	+	Target_13127
chr8	27917942	27918118	+	Target_13127
chr8	27922038	27922248	+	Target_13127
chr8	27925030	27925261	+	Target_13127
chr8	27925732	27925955	+	Target_13127
chr8	27927060	27927169	+	Target_13127
chr8	27927768	27927873	+	Target_13127
chr8	27931884	27931973	+	Target_13127
chr8	27941291	27941388	+	Target_13127
chr8	27950583	27950750	+	Target_13127
chr8	27954735	27954835	+	Target_13127
chr8	27957344	27957483	+	Target_13127
chr8	27964229	27964300	+	Target_13127
chr8	27965429	27965493	+	Target_13127
chr8	27967886	27967955	+	Target_13127
chr8	27970535	27970690	+	Target_13127
chr8	27987018	27987180	+	Target_13127
chr8	27989794	27989921	+	Target_13127
chr8	27995214	27995408	+	Target_13127
chr8	28013458	28013549	+	Target_13127
chr8	28016084	28016150	+	Target_13127
chr8	28017745	28017973	+	Target_13127
chr8	28019513	28019595	+	Target_13127
chr8	28047165	28048669	+	Target_13127
chr8	28174648	28174833	+	Target_13127
chr8	28186651	28186800	+	Target_13127
chr8	28196556	28197008	+	Target_13127
chr8	28200458	28200868	+	Target_13127
chr8	28203101	28206347	+	Target_13127
chr8	28206641	28206745	+	Target_13127
chr8	28207580	28207673	+	Target_13127
chr8	28209011	28209324	+	Target_13127
chr8	28210089	28210190	+	Target_13127
chr8	28210689	28210925	+	Target_13127
chr8	28214186	28214296	+	Target_13127
chr8	28217108	28217341	+	Target_13127
chr8	28218401	28218699	+	Target_13127
chr8	28243909	28243977	+	Target_13127
chr8	28285928	28286253	+	Target_13127
chr8	28286894	28286920	+	Target_13127
chr8	28304687	28304790	+	Target_13127
chr8	28309760	28309993	+	Target_13127
chr8	28314282	28314447	+	Target_13127
chr8	28321128	28321335	+	Target_13127
chr8	28331288	28331324	+	Target_13127
chr8	28340864	28340979	+	Target_13127
chr8	28347702	28347784	+	Target_13127
chr8	28351721	28351860	+	Target_13127|Target_13127
chr8	28357449	28357495	+	Target_13127
chr8	28360186	28360719	+	Target_13127|Target_13127
chr8	28362632	28362699	+	Target_13127
chr8	28378154	28378351	+	Target_13127|Target_13127
chr8	28384663	28385681	+	Target_13127|Target_13127
chr8	28409119	28409268	+	Target_13127|Target_13127
chr8	28413254	28413488	+	Target_13127|Target_13127
chr8	28420314	28431785	+	Target_13127|Target_13127
chr8	28559152	28559176	+	Target_13127
chr8	28570973	28571067	+	Target_13127
chr8	28573101	28575724	+	Target_13127
chr8	28588739	28588867	+	Target_13127
chr8	28595035	28595180	+	Target_13127
chr8	28600602	28600731	+	Target_13127
chr8	28608173	28611202	+	Target_13127
chr8	28625174	28625839	+	Target_13127|Target_13127|Target_13127|Target_13127
chr8	28627405	28627543	+	Target_13127|Target_13127|Target_13127|Target_13127
chr8	28628498	28628597	+	Target_13127|Target_13127|Target_13127|Target_13127
chr8	28633275	28633443	+	Target_13127|Target_13127|Target_13127|Target_13127
chr8	28635345	28635470	+	Target_13127|Target_13127|Target_13127|Target_13127
chr8	28638339	28638511	+	Target_13127|Target_13127|Target_13127|Target_13127
chr8	28645345	28645406	+	Target_13127|Target_13127|Target_13127|Target_13127
chr8	28651323	28651504	+	Target_13127|Target_13127|Target_13127|Target_13127
chr8	28654060	28654172	+	Target_13127|Target_13127|Target_13127|Target_13127
chr8	28669843	28669978	+	Target_13127|Target_13127|Target_13127|Target_13127
chr8	28671008	28671129	+	Target_13127|Target_13127|Target_13127|Target_13127
chr8	28692808	28692895	+	Target_13127|Target_13127|Target_13127|Target_13127
chr8	28695153	28695293	+	Target_13127|Target_13127|Target_13127|Target_13127
chr8	28704263	28704326	+	Target_13127|Target_13127
chr8	28707729	28707790	+	Target_13127|Target_13127|Target_13127|Target_13127
chr8	28716952	28717080	+	Target_13127|Target_13127|Target_13127
chr8	28747358	28747698	+	Target_13127|Target_13127|Target_13127|Target_13127
chr8	28747910	28748195	+	Target_13127
chr8	28748224	28748536	+	Target_13127
chr8	28749276	28749307	+	Target_13127
chr8	28821327	28821407	+	Target_13127|Target_13127
chr8	28827559	28828036	+	Target_13127|Target_13127
chr8	28837587	28837673	+	Target_13127|Target_13127
chr8	28866588	28866699	+	Target_13127|Target_13127
chr8	28876276	28876430	+	Target_13127|Target_13127
chr8	28902877	28902960	+	Target_13127|Target_13127
chr8	28904874	28904970	+	Target_13127|Target_13127
chr8	28906470	28906565	+	Target_13127|Target_13127
chr8	28908534	28910242	+	Target_13127|Target_13127
chr8	28924794	28928283	+	Target_13127
chr8	28929136	28929833	+	Target_13127
chr8	28932797	28932860	+	Target_13127
chr8	28950261	28950395	+	Target_13127
chr8	28956649	28956758	+	Target_13127
chr8	28965655	28965709	+	Target_13127
chr8	28966950	28967028	+	Target_13127
chr8	28967434	28967587	+	Target_13127
chr8	28970979	28971072	+	Target_13127
chr8	28974347	28974524	+	Target_13127
chr8	28976384	28976509	+	Target_13127
chr8	28980107	28980163	+	Target_13127
chr8	28980882	28981009	+	Target_13127
chr8	28981540	28981640	+	Target_13127
chr8	28983998	28984028	+	Target_13127
chr8	28984638	28984785	+	Target_13127
chr8	28988049	28988182	+	Target_13127
chr8	28989824	28989982	+	Target_13127
chr8	28991556	28991727	+	Target_13127
chr8	28997579	28997708	+	Target_13127
chr8	28997984	28998134	+	Target_13127
chr8	28999673	28999820	+	Target_13127
chr8	29003894	29004057	+	Target_13127
chr8	29004908	29005119	+	Target_13127
chr8	29006093	29006284	+	Target_13127
chr8	29007813	29007900	+	Target_13127
chr8	29013242	29013373	+	Target_13127
chr8	29018249	29018384	+	Target_13127
chr8	29023178	29023289	+	Target_13127
chr8	29024889	29025102	+	Target_13127
chr8	29033584	29033696	+	Target_13127
chr8	29034982	29035095	+	Target_13127
chr8	29037620	29037755	+	Target_13127
chr8	29039435	29039523	+	Target_13127
chr8	29043808	29043989	+	Target_13127
chr8	29046031	29046124	+	Target_13127
chr8	29048513	29048574	+	Target_13127
chr8	29053703	29053716	+	Target_13127
chr8	29102862	29102956	+	Target_13127
chr8	29120496	29120610	+	Target_13127
chr8	29190578	29194928	+	Target_13127|Target_13127
chr8	29195798	29196018	+	Target_13127|Target_13127
chr8	29197614	29197760	+	Target_13127|Target_13127
chr8	29202886	29203591	+	Target_13127
chr8	29205307	29206322	+	Target_13127
chr8	29207362	29208267	+	Target_13127
chr8	29578775	29579667	+	Target_13127
chr8	29582392	29582535	+	Target_13127
chr8	29583671	29583939	+	Target_13127
chr8	29605530	29605625	+	Target_13127
chr8	29779028	29780165	+	Target_13127
chr8	29780552	29780837	+	Target_13127
chr8	29809705	29811123	+	Target_13127
chr8	29814787	29814864	+	Target_13127
chr8	29920257	29920279	+	Target_13127
chr8	29920630	29921429	+	Target_13127
chr8	29923503	29923655	+	Target_13127
chr8	29924292	29924434	+	Target_13127
chr8	29927157	29927575	+	Target_13127
chr8	29931392	29931571	+	Target_13127
chr8	29940362	29940649	+	Target_13127
chr8	29952921	29953044	+	Target_13127|Target_13127
chr8	29959413	29959489	+	Target_13127|Target_13127
chr8	29961815	29962002	+	Target_13127|Target_13127
chr8	29963261	29965587	+	Target_13127
chr8	29989186	29990422	+	Target_13127
chr8	29994787	29995222	+	Target_13127
chr8	29996047	29996272	+	Target_13127
chr8	30001998	30002200	+	Target_13127
chr8	30013812	30013922	+	Target_13127
chr8	30021626	30021691	+	Target_13127
chr8	30032600	30032706	+	Target_13127
chr8	30034641	30034730	+	Target_13127
chr8	30036923	30036971	+	Target_13127
chr8	30038003	30038146	+	Target_13127
chr8	30040590	30041155	+	Target_13127
chr8	30108172	30108213	+	Target_13127
chr8	30239634	30240131	+	Target_13127
chr8	30241059	30241213	+	Target_13127
chr8	30241943	30242917	+	Target_13127|Target_13127|Target_13127|Target_13127|Target_13127
chr8	30332294	30332372	+	Target_13127|Target_13127|Target_13127|Target_13127
chr8	30335314	30335353	+	Target_13127|Target_13127|Target_13127|Target_13127
chr8	30336830	30336893	+	Target_13127|Target_13127|Target_13127|Target_13127
chr8	30361802	30361953	+	Target_13127|Target_13127|Target_13127|Target_13127
chr8	30402010	30402141	+	Target_13127|Target_13127|Target_13127|Target_13127
chr8	30404808	30405029	+	Target_13127
chr8	30407016	30407102	+	Target_13127
chr8	30416403	30416473	+	Target_13127|Target_13127|Target_13127
chr8	30419460	30419666	+	Target_13127
chr8	30423773	30423877	+	Target_13127|Target_13127|Target_13127
chr8	30428153	30429734	+	Target_13127|Target_13127|Target_13127
chr8	30436030	30436554	+	Target_13127
chr8	30437797	30437913	+	Target_13127
chr8	30464573	30464667	+	Target_13127
chr8	30469815	30469998	+	Target_13127
chr8	30472124	30472232	+	Target_13127
chr8	30492548	30492640	+	Target_13127
chr8	30496116	30496156	+	Target_13127
chr8	30502008	30502089	+	Target_13127
chr8	30502797	30503469	+	Target_13127
chr8	30510949	30511119	+	Target_13127
chr8	30515489	30515738	+	Target_13127
chr8	30535579	30537186	+	Target_13127|Target_13127|Target_13127|Target_13127
chr8	30538420	30538554	+	Target_13127|Target_13127|Target_13127|Target_13127
chr8	30539446	30539578	+	Target_13127|Target_13127|Target_13127|Target_13127
chr8	30541604	30541716	+	Target_13127|Target_13127|Target_13127|Target_13127
[truncated: 5,571 more rows]
