# Supplementary material for: Affected Kindred Analysis of Human X Chromosome Exomes to Identify Novel X-Linked Intellectual Disability Genes
Source: PLoS One. 2015 Feb 13;10(2):e0116454. doi: 10.1371/journal.pone.0116454 (PMC4332666; doi:10.1371/journal.pone.0116454)
Supplement: S2 File — is a compressed file providing a collection of bash-based and R-based scripts that were written and run to process and analyze our XLID study cohort. The scripts provided assume that short-read alignment has already been performed, including quality correction steps. These scripts will run data processing and analysis for a test cohort, as well as comparison analyses with other public databases. (ZIP) [file pone.0116454.s006.zip › Sib-PairCross-CohortFilter_scripts/interval_lists/chr9_Targets.interval_list]

@HD	VN:1.0	SO:coordinate
@SQ	SN:chr1	LN:249250621
@SQ	SN:chr2	LN:243199373
@SQ	SN:chr3	LN:198022430
@SQ	SN:chr4	LN:191154276
@SQ	SN:chr5	LN:180915260
@SQ	SN:chr6	LN:171115067
@SQ	SN:chr7	LN:159138663
@SQ	SN:chr8	LN:146364022
@SQ	SN:chr9	LN:141213431
@SQ	SN:chr10	LN:135534747
@SQ	SN:chr11	LN:135006516
@SQ	SN:chr12	LN:133851895
@SQ	SN:chr13	LN:115169878
@SQ	SN:chr14	LN:107349540
@SQ	SN:chr15	LN:102531392
@SQ	SN:chr16	LN:90354753
@SQ	SN:chr17	LN:81195210
@SQ	SN:chr18	LN:78077248
@SQ	SN:chr19	LN:59128983
@SQ	SN:chr20	LN:63025520
@SQ	SN:chr21	LN:48129895
@SQ	SN:chr22	LN:51304566
@SQ	SN:chrX	LN:155270560
@SQ	SN:chrY	LN:59373566
@SQ	SN:chrM	LN:16571
@SQ	SN:chr1_gl000191_random	LN:106433
@SQ	SN:chr1_gl000192_random	LN:547496
@SQ	SN:chr4_gl000193_random	LN:189789
@SQ	SN:chr4_gl000194_random	LN:191469
@SQ	SN:chr7_gl000195_random	LN:182896
@SQ	SN:chr8_gl000196_random	LN:38914
@SQ	SN:chr8_gl000197_random	LN:37175
@SQ	SN:chr9_gl000198_random	LN:90085
@SQ	SN:chr9_gl000199_random	LN:169874
@SQ	SN:chr9_gl000200_random	LN:187035
@SQ	SN:chr9_gl000201_random	LN:36148
@SQ	SN:chr11_gl000202_random	LN:40103
@SQ	SN:chr17_gl000203_random	LN:37498
@SQ	SN:chr17_gl000204_random	LN:81310
@SQ	SN:chr17_gl000205_random	LN:174588
@SQ	SN:chr17_gl000206_random	LN:41001
@SQ	SN:chr18_gl000207_random	LN:4262
@SQ	SN:chr19_gl000208_random	LN:92689
@SQ	SN:chr19_gl000209_random	LN:159169
@SQ	SN:chr21_gl000210_random	LN:27682
@SQ	SN:chrUn_gl000211	LN:166566
@SQ	SN:chrUn_gl000212	LN:186858
@SQ	SN:chrUn_gl000213	LN:164239
@SQ	SN:chrUn_gl000214	LN:137718
@SQ	SN:chrUn_gl000215	LN:172545
@SQ	SN:chrUn_gl000216	LN:172294
@SQ	SN:chrUn_gl000217	LN:172149
@SQ	SN:chrUn_gl000218	LN:161147
@SQ	SN:chrUn_gl000219	LN:179198
@SQ	SN:chrUn_gl000220	LN:161802
@SQ	SN:chrUn_gl000221	LN:155397
@SQ	SN:chrUn_gl000222	LN:186861
@SQ	SN:chrUn_gl000223	LN:180455
@SQ	SN:chrUn_gl000224	LN:179693
@SQ	SN:chrUn_gl000225	LN:211173
@SQ	SN:chrUn_gl000226	LN:15008
@SQ	SN:chrUn_gl000227	LN:128374
@SQ	SN:chrUn_gl000228	LN:129120
@SQ	SN:chrUn_gl000229	LN:19913
@SQ	SN:chrUn_gl000230	LN:43691
@SQ	SN:chrUn_gl000231	LN:27386
@SQ	SN:chrUn_gl000232	LN:40652
@SQ	SN:chrUn_gl000233	LN:45941
@SQ	SN:chrUn_gl000234	LN:40531
@SQ	SN:chrUn_gl000235	LN:34474
@SQ	SN:chrUn_gl000236	LN:41934
@SQ	SN:chrUn_gl000237	LN:45867
@SQ	SN:chrUn_gl000238	LN:39939
@SQ	SN:chrUn_gl000239	LN:33824
@SQ	SN:chrUn_gl000240	LN:41933
@SQ	SN:chrUn_gl000241	LN:42152
@SQ	SN:chrUn_gl000242	LN:43523
@SQ	SN:chrUn_gl000243	LN:43341
@SQ	SN:chrUn_gl000244	LN:39929
@SQ	SN:chrUn_gl000245	LN:36651
@SQ	SN:chrUn_gl000246	LN:38154
@SQ	SN:chrUn_gl000247	LN:36422
@SQ	SN:chrUn_gl000248	LN:39786
@SQ	SN:chrUn_gl000249	LN:38502
@PG	ID:bowtie2	PN:bowtie2	VN:2.0.0-beta7
@PG	ID:1	PN:IntervalListTools	CL:net.sf.picard.util.IntervalListTools INPUT=[chr9_Targets.interval_list] OUTPUT=chr9_Targets.interval_list UNIQUE=true SORT=true PADDING=0 VERBOSITY=INFO QUIET=false VALIDATION_STRINGENCY=STRICT COMPRESSION_LEVEL=5 MAX_RECORDS_IN_RAM=500000 CREATE_INDEX=false CREATE_MD5_FILE=false
chr9	14510	14940	+	Target_15332
chr9	15080	15149	+	Target_15332
chr9	15908	16061	+	Target_15332
chr9	16717	16876	+	Target_15332
chr9	16964	17166	+	Target_15332
chr9	17343	17479	+	Target_15332
chr9	17718	17855	+	Target_15332
chr9	18027	18174	+	Target_15332
chr9	18380	18492	+	Target_15332
chr9	24850	25004	+	Target_15332
chr9	29601	29739	+	Target_15332
chr9	34393	34957	+	Target_15332
chr9	35059	35264	+	Target_15332
chr9	35503	35864	+	Target_15332
chr9	116230	118417	+	Target_15332
chr9	121037	121573	+	Target_15332|Target_15332|Target_15332
chr9	121960	122090	+	Target_15332|Target_15332|Target_15332
chr9	123216	123282	+	Target_15332|Target_15332|Target_15332
chr9	123385	123454	+	Target_15332|Target_15332|Target_15332
chr9	134978	135030	+	Target_15332|Target_15332|Target_15332
chr9	146101	146158	+	Target_15332|Target_15332
chr9	152033	152078	+	Target_15332|Target_15332|Target_15332
chr9	154708	154795	+	Target_15332|Target_15332|Target_15332
chr9	156480	156527	+	Target_15332|Target_15332|Target_15332
chr9	162431	162469	+	Target_15332|Target_15332|Target_15332
chr9	163977	164037	+	Target_15332|Target_15332|Target_15332
chr9	172080	172172	+	Target_15332|Target_15332|Target_15332
chr9	173269	173366	+	Target_15332|Target_15332|Target_15332
chr9	175697	175784	+	Target_15332|Target_15332|Target_15332
chr9	177722	177820	+	Target_15332
chr9	178815	179075	+	Target_15332|Target_15332|Target_15332
chr9	213107	215893	+	Target_15332|Target_15332
chr9	271626	271729	+	Target_15332
chr9	273047	273100	+	Target_15332|Target_15332
chr9	286460	286636	+	Target_15332|Target_15332|Target_15332
chr9	289509	289581	+	Target_15332|Target_15332|Target_15332
chr9	304580	304704	+	Target_15332|Target_15332|Target_15332
chr9	311953	312166	+	Target_15332|Target_15332|Target_15332
chr9	317042	317128	+	Target_15332|Target_15332|Target_15332
chr9	325670	325737	+	Target_15332|Target_15332|Target_15332
chr9	328021	328171	+	Target_15332|Target_15332|Target_15332
chr9	332397	332478	+	Target_15332|Target_15332|Target_15332
chr9	334224	334384	+	Target_15332|Target_15332|Target_15332
chr9	336581	336718	+	Target_15332|Target_15332|Target_15332
chr9	339005	339099	+	Target_15332|Target_15332|Target_15332
chr9	340158	340321	+	Target_15332|Target_15332|Target_15332
chr9	368017	368135	+	Target_15332|Target_15332|Target_15332
chr9	370229	370300	+	Target_15332|Target_15332|Target_15332
chr9	371427	371566	+	Target_15332|Target_15332|Target_15332
chr9	372184	372286	+	Target_15332|Target_15332|Target_15332
chr9	376209	376305	+	Target_15332|Target_15332|Target_15332
chr9	376976	377211	+	Target_15332|Target_15332|Target_15332
chr9	379770	379935	+	Target_15332|Target_15332|Target_15332
chr9	382512	382685	+	Target_15332|Target_15332|Target_15332
chr9	386330	386426	+	Target_15332|Target_15332
chr9	390470	390566	+	Target_15332|Target_15332|Target_15332
chr9	396784	396934	+	Target_15332|Target_15332|Target_15332
chr9	399145	399259	+	Target_15332|Target_15332|Target_15332
chr9	404917	405073	+	Target_15332|Target_15332|Target_15332
chr9	406929	407069	+	Target_15332|Target_15332|Target_15332
chr9	414781	414951	+	Target_15332|Target_15332|Target_15332
chr9	418067	418207	+	Target_15332|Target_15332|Target_15332
chr9	420400	420583	+	Target_15332|Target_15332|Target_15332
chr9	420948	421078	+	Target_15332|Target_15332|Target_15332
chr9	422047	422135	+	Target_15332|Target_15332|Target_15332
chr9	426884	426981	+	Target_15332|Target_15332|Target_15332
chr9	428361	428496	+	Target_15332|Target_15332|Target_15332
chr9	429701	429854	+	Target_15332|Target_15332|Target_15332
chr9	432165	432324	+	Target_15332|Target_15332|Target_15332
chr9	433874	433975	+	Target_15332|Target_15332|Target_15332
chr9	434782	434975	+	Target_15332|Target_15332|Target_15332
chr9	439244	439388	+	Target_15332|Target_15332|Target_15332
chr9	441285	441417	+	Target_15332|Target_15332|Target_15332
chr9	441874	442009	+	Target_15332|Target_15332|Target_15332
chr9	443426	443516	+	Target_15332|Target_15332|Target_15332
chr9	446369	446606	+	Target_15332|Target_15332|Target_15332
chr9	449783	449927	+	Target_15332|Target_15332|Target_15332
chr9	452010	452117	+	Target_15332|Target_15332|Target_15332
chr9	463516	463687	+	Target_15332|Target_15332|Target_15332
chr9	464158	465259	+	Target_15332|Target_15332|Target_15332
chr9	470293	470374	+	Target_15332
chr9	470555	470682	+	Target_15332
chr9	473193	473273	+	Target_15332
chr9	504694	504754	+	Target_15332|Target_15332
chr9	539515	539633	+	Target_15332
chr9	540507	540667	+	Target_15332
chr9	549106	549721	+	Target_15332
chr9	676889	677009	+	Target_15332|Target_15332|Target_15332
chr9	706805	707247	+	Target_15332
chr9	710803	713464	+	Target_15332|Target_15332|Target_15332|Target_15332
chr9	730050	730248	+	Target_15332|Target_15332|Target_15332|Target_15332
chr9	731157	731266	+	Target_15332|Target_15332|Target_15332|Target_15332
chr9	732377	732617	+	Target_15332|Target_15332|Target_15332|Target_15332
chr9	734747	734835	+	Target_15332|Target_15332|Target_15332|Target_15332
chr9	738284	738504	+	Target_15332|Target_15332|Target_15332|Target_15332
chr9	740791	740934	+	Target_15332|Target_15332|Target_15332|Target_15332
chr9	742204	742405	+	Target_15332|Target_15332|Target_15332|Target_15332
chr9	744490	744589	+	Target_15332|Target_15332|Target_15332|Target_15332
chr9	745172	746106	+	Target_15332|Target_15332|Target_15332|Target_15332
chr9	841689	842192	+	Target_15332
chr9	846959	847143	+	Target_15332
chr9	893911	894195	+	Target_15332
chr9	916762	916907	+	Target_15332
chr9	967984	969090	+	Target_15332
chr9	976963	977455	+	Target_15332
chr9	990040	991732	+	Target_15332
chr9	1050345	1050775	+	Target_15332|Target_15332|Target_15332|Target_15332
chr9	1051569	1052138	+	Target_15332|Target_15332|Target_15332
chr9	1053721	1053824	+	Target_15332|Target_15332|Target_15332
chr9	1055721	1057554	+	Target_15332|Target_15332|Target_15332|Target_15332
chr9	2015341	2015404	+	Target_15332|Target_15332
chr9	2028986	2029247	+	Target_15332|Target_15332
chr9	2032951	2033081	+	Target_15332|Target_15332
chr9	2039465	2039900	+	Target_15332|Target_15332
chr9	2047228	2047484	+	Target_15332|Target_15332
chr9	2054596	2054723	+	Target_15332|Target_15332
chr9	2056671	2056845	+	Target_15332|Target_15332
chr9	2058290	2058464	+	Target_15332|Target_15332
chr9	2060815	2060986	+	Target_15332|Target_15332
chr9	2070417	2070471	+	Target_15332|Target_15332
chr9	2073211	2073342	+	Target_15332|Target_15332
chr9	2073565	2073623	+	Target_15332|Target_15332
chr9	2076228	2076329	+	Target_15332|Target_15332
chr9	2077628	2077776	+	Target_15332|Target_15332
chr9	2081831	2081995	+	Target_15332|Target_15332
chr9	2083346	2083413	+	Target_15332|Target_15332
chr9	2084085	2084196	+	Target_15332|Target_15332
chr9	2086828	2087071	+	Target_15332|Target_15332
chr9	2088499	2088613	+	Target_15332|Target_15332
chr9	2096656	2096764	+	Target_15332|Target_15332
chr9	2097384	2097471	+	Target_15332|Target_15332
chr9	2101569	2101616	+	Target_15332|Target_15332
chr9	2104002	2104169	+	Target_15332|Target_15332
chr9	2110253	2110417	+	Target_15332|Target_15332
chr9	2115821	2116049	+	Target_15332|Target_15332
chr9	2119457	2119535	+	Target_15332|Target_15332
chr9	2123718	2123937	+	Target_15332|Target_15332
chr9	2161685	2161903	+	Target_15332|Target_15332
chr9	2170418	2170472	+	Target_15332
chr9	2181570	2181676	+	Target_15332|Target_15332
chr9	2182140	2182242	+	Target_15332|Target_15332
chr9	2186095	2186228	+	Target_15332|Target_15332
chr9	2191265	2191408	+	Target_15332|Target_15332
chr9	2192703	2193623	+	Target_15332|Target_15332
chr9	2535654	2536015	+	Target_15332
chr9	2536358	2536453	+	Target_15332
chr9	2539398	2539552	+	Target_15332
chr9	2621792	2622373	+	Target_15332|Target_15332|Target_15332
chr9	2635452	2635572	+	Target_15332|Target_15332
chr9	2639858	2639981	+	Target_15332|Target_15332
chr9	2641376	2641499	+	Target_15332|Target_15332
chr9	2643159	2643531	+	Target_15332|Target_15332
chr9	2643627	2643750	+	Target_15332|Target_15332
chr9	2643836	2643959	+	Target_15332|Target_15332
chr9	2644733	2644853	+	Target_15332|Target_15332
chr9	2644956	2645082	+	Target_15332|Target_15332
chr9	2645573	2645745	+	Target_15332|Target_15332
chr9	2646333	2646552	+	Target_15332|Target_15332
chr9	2647473	2647592	+	Target_15332|Target_15332
chr9	2648207	2648347	+	Target_15332|Target_15332
chr9	2648668	2648810	+	Target_15332|Target_15332
chr9	2650369	2650516	+	Target_15332|Target_15332
chr9	2651414	2651498	+	Target_15332
chr9	2651873	2651954	+	Target_15332|Target_15332
chr9	2652779	2652949	+	Target_15332|Target_15332
chr9	2653832	2654485	+	Target_15332|Target_15332
chr9	2717525	2719095	+	Target_15332
chr9	2729445	2730037	+	Target_15332
chr9	2804154	2804463	+	Target_15332
chr9	2807813	2807904	+	Target_15332
chr9	2810343	2810431	+	Target_15332
chr9	2811360	2811583	+	Target_15332
chr9	2812219	2812362	+	Target_15332
chr9	2820017	2820098	+	Target_15332
chr9	2823780	2823834	+	Target_15332
chr9	2824716	2824815	+	Target_15332
chr9	2827072	2827151	+	Target_15332
chr9	2828674	2828778	+	Target_15332
chr9	2829773	2829948	+	Target_15332
chr9	2830961	2831028	+	Target_15332
chr9	2831250	2831344	+	Target_15332
chr9	2833356	2833432	+	Target_15332
chr9	2834030	2834166	+	Target_15332
chr9	2837179	2837401	+	Target_15332
chr9	2838425	2838517	+	Target_15332
chr9	2844044	2844130	+	Target_15332
chr9	3224646	3225280	+	Target_15332
chr9	3228846	3228889	+	Target_15332
chr9	3247036	3248185	+	Target_15332|Target_15332
chr9	3256990	3257199	+	Target_15332|Target_15332
chr9	3262934	3263084	+	Target_15332|Target_15332
chr9	3266207	3266305	+	Target_15332|Target_15332
chr9	3270370	3270525	+	Target_15332|Target_15332
chr9	3271002	3271118	+	Target_15332|Target_15332
chr9	3275499	3275612	+	Target_15332|Target_15332
chr9	3277339	3277461	+	Target_15332|Target_15332
chr9	3288130	3288250	+	Target_15332|Target_15332
chr9	3293076	3293258	+	Target_15332|Target_15332
chr9	3301545	3301620	+	Target_15332|Target_15332
chr9	3330258	3330517	+	Target_15332|Target_15332
chr9	3346666	3346764	+	Target_15332|Target_15332
chr9	3395471	3395596	+	Target_15332|Target_15332
chr9	3490278	3490345	+	Target_15332|Target_15332
chr9	3525746	3525983	+	Target_15332|Target_15332
chr9	3824127	3828408	+	Target_15332|Target_15332
chr9	3829309	3829492	+	Target_15332|Target_15332
chr9	3856008	3856184	+	Target_15332|Target_15332
chr9	3879426	3879595	+	Target_15332|Target_15332
chr9	3898645	3898959	+	Target_15332|Target_15332|Target_15332
chr9	3900832	3901248	+	Target_15332
chr9	3932359	3932470	+	Target_15332|Target_15332
chr9	3937027	3937189	+	Target_15332|Target_15332
chr9	4117767	4118881	+	Target_15332|Target_15332
chr9	4125733	4125941	+	Target_15332|Target_15332
chr9	4152066	4152183	+	Target_15332
chr9	4286037	4286523	+	Target_15332
chr9	4299420	4300035	+	Target_15332
chr9	4490426	4490770	+	Target_15332
chr9	4544566	4544707	+	Target_15332
chr9	4561448	4561541	+	Target_15332
chr9	4564343	4564458	+	Target_15332
chr9	4566046	4566089	+	Target_15332
chr9	4567668	4567767	+	Target_15332
chr9	4572203	4572388	+	Target_15332
chr9	4573906	4574014	+	Target_15332
chr9	4576000	4576123	+	Target_15332
chr9	4576568	4576763	+	Target_15332
chr9	4583037	4583172	+	Target_15332
chr9	4585311	4587469	+	Target_15332
chr9	4598315	4600809	+	Target_15332
chr9	4604178	4604269	+	Target_15332
chr9	4605346	4605440	+	Target_15332
chr9	4617922	4618110	+	Target_15332
chr9	4618863	4618898	+	Target_15332
chr9	4622407	4622510	+	Target_15332
chr9	4625326	4625566	+	Target_15332
chr9	4629090	4629168	+	Target_15332
chr9	4661898	4662036	+	Target_15332
chr9	4662297	4665258	+	Target_15332
chr9	4666211	4666256	+	Target_15332
chr9	4666434	4666674	+	Target_15332
chr9	4679565	4679899	+	Target_15332
chr9	4684876	4685158	+	Target_15332
chr9	4688512	4688606	+	Target_15332
chr9	4697095	4697211	+	Target_15332
chr9	4697756	4697879	+	Target_15332
chr9	4701863	4702028	+	Target_15332
chr9	4706010	4706594	+	Target_15332
chr9	4709556	4713096	+	Target_15332|Target_15332|Target_15332|Target_15332|Target_15332
chr9	4718418	4718537	+	Target_15332|Target_15332|Target_15332|Target_15332|Target_15332
chr9	4719134	4719307	+	Target_15332|Target_15332|Target_15332|Target_15332|Target_15332
chr9	4722505	4722625	+	Target_15332|Target_15332|Target_15332|Target_15332
chr9	4726082	4726227	+	Target_15332
chr9	4740936	4741309	+	Target_15332|Target_15332
chr9	4741720	4741799	+	Target_15332
chr9	4741971	4742043	+	Target_15332
chr9	4792833	4793227	+	Target_15332
chr9	4823547	4823619	+	Target_15332
chr9	4826857	4827033	+	Target_15332
chr9	4833153	4833228	+	Target_15332
chr9	4834140	4834265	+	Target_15332
chr9	4841231	4841357	+	Target_15332
chr9	4844524	4844681	+	Target_15332
chr9	4849446	4849550	+	Target_15332
chr9	4850296	4850375	+	Target_15332
chr9	4860124	4861064	+	Target_15332
chr9	4985244	4985630	+	Target_15332
chr9	4985939	4986022	+	Target_15332
chr9	5021962	5022213	+	Target_15332
chr9	5029782	5029906	+	Target_15332
chr9	5044402	5044520	+	Target_15332
chr9	5050685	5050831	+	Target_15332
chr9	5054562	5054884	+	Target_15332
chr9	5055668	5055788	+	Target_15332
chr9	5064882	5065040	+	Target_15332
chr9	5066677	5066789	+	Target_15332
chr9	5069021	5069208	+	Target_15332
chr9	5069924	5070052	+	Target_15332
chr9	5072491	5072626	+	Target_15332
chr9	5073697	5073785	+	Target_15332
chr9	5077452	5077580	+	Target_15332
chr9	5078305	5078444	+	Target_15332
chr9	5080228	5080380	+	Target_15332
chr9	5080532	5080683	+	Target_15332
chr9	5081724	5081861	+	Target_15332
chr9	5089673	5089863	+	Target_15332
chr9	5090445	5090570	+	Target_15332
chr9	5090738	5090911	+	Target_15332
chr9	5123003	5123121	+	Target_15332
chr9	5126332	5126446	+	Target_15332
chr9	5126683	5128183	+	Target_15332
chr9	5163862	5164265	+	Target_15332
chr9	5185313	5185618	+	Target_15332
chr9	5231418	5231719	+	Target_15332
chr9	5233653	5233967	+	Target_15332
chr9	5299867	5300444	+	Target_15332|Target_15332
chr9	5304095	5304196	+	Target_15332
chr9	5304369	5304580	+	Target_15332|Target_15332
chr9	5334968	5335597	+	Target_15332
chr9	5339535	5339873	+	Target_15332
chr9	5357966	5358360	+	Target_15332
chr9	5361077	5361187	+	Target_15332
chr9	5361757	5361888	+	Target_15332
chr9	5431896	5431983	+	Target_15332
chr9	5436568	5436694	+	Target_15332
chr9	5437788	5437937	+	Target_15332
chr9	5450502	5450596	+	Target_15332
chr9	5456099	5456165	+	Target_15332
chr9	5457078	5457420	+	Target_15332
chr9	5462833	5463121	+	Target_15332
chr9	5465498	5465606	+	Target_15332
chr9	5466769	5466829	+	Target_15332
chr9	5467839	5470567	+	Target_15332
chr9	5510544	5510803	+	Target_15332
chr9	5522532	5522601	+	Target_15332
chr9	5534744	5535050	+	Target_15332
chr9	5549334	5549604	+	Target_15332
chr9	5557617	5557752	+	Target_15332
chr9	5563161	5563211	+	Target_15332
chr9	5569953	5571282	+	Target_15332
chr9	5629118	5629453	+	Target_15332|Target_15332|Target_15332
chr9	5656582	5656690	+	Target_15332|Target_15332|Target_15332
chr9	5689958	5690038	+	Target_15332|Target_15332|Target_15332
chr9	5713895	5714003	+	Target_15332|Target_15332|Target_15332
chr9	5720181	5720324	+	Target_15332|Target_15332|Target_15332
chr9	5720613	5720750	+	Target_15332|Target_15332|Target_15332
chr9	5732387	5732479	+	Target_15332|Target_15332|Target_15332
chr9	5738449	5738538	+	Target_15332|Target_15332|Target_15332
chr9	5742868	5743013	+	Target_15332|Target_15332|Target_15332
chr9	5743688	5743737	+	Target_15332|Target_15332|Target_15332
chr9	5745930	5746083	+	Target_15332|Target_15332|Target_15332
chr9	5747301	5747505	+	Target_15332|Target_15332|Target_15332
chr9	5753199	5753238	+	Target_15332|Target_15332|Target_15332
chr9	5753535	5753646	+	Target_15332|Target_15332
chr9	5754840	5754930	+	Target_15332|Target_15332|Target_15332
chr9	5756211	5756372	+	Target_15332|Target_15332|Target_15332
chr9	5757312	5757451	+	Target_15332|Target_15332|Target_15332
chr9	5762540	5762660	+	Target_15332|Target_15332|Target_15332
chr9	5763139	5763868	+	Target_15332|Target_15332|Target_15332
chr9	5765413	5765572	+	Target_15332|Target_15332|Target_15332
chr9	5765661	5765798	+	Target_15332|Target_15332|Target_15332
chr9	5768969	5769454	+	Target_15332|Target_15332|Target_15332
chr9	5770086	5770278	+	Target_15332|Target_15332
chr9	5772563	5772741	+	Target_15332|Target_15332
chr9	5772891	5773080	+	Target_15332|Target_15332
chr9	5773957	5776556	+	Target_15332|Target_15332
chr9	5784571	5787308	+	Target_15332
chr9	5787429	5787593	+	Target_15332
chr9	5797816	5797932	+	Target_15332
chr9	5798805	5799008	+	Target_15332
chr9	5801175	5801328	+	Target_15332
chr9	5805026	5805217	+	Target_15332
chr9	5805610	5805785	+	Target_15332
chr9	5810010	5810231	+	Target_15332
chr9	5811110	5811323	+	Target_15332
chr9	5812124	5812217	+	Target_15332
chr9	5812888	5813035	+	Target_15332
chr9	5823895	5824001	+	Target_15332
chr9	5825091	5825219	+	Target_15332
chr9	5830726	5831028	+	Target_15332
chr9	5832689	5833081	+	Target_15332
chr9	5890908	5890936	+	Target_15332
chr9	5892449	5892551	+	Target_15332
chr9	5897556	5897653	+	Target_15332
chr9	5906884	5906998	+	Target_15332
chr9	5908639	5909822	+	Target_15332
chr9	5919007	5923309	+	Target_15332
chr9	5924657	5924845	+	Target_15332
chr9	5929043	5929159	+	Target_15332
chr9	5944870	5944960	+	Target_15332
chr9	5954015	5954095	+	Target_15332
chr9	5968018	5969436	+	Target_15332
chr9	5988344	5988545	+	Target_15332
chr9	6007194	6008003	+	Target_15332|Target_15332
chr9	6011018	6015640	+	Target_15332|Target_15332|Target_15332|Target_15332|Target_15332
chr9	6215785	6215852	+	Target_15332|Target_15332|Target_15332
chr9	6241683	6241785	+	Target_15332|Target_15332|Target_15332
chr9	6250473	6250599	+	Target_15332|Target_15332
chr9	6251139	6251265	+	Target_15332|Target_15332
chr9	6252865	6252991	+	Target_15332
chr9	6253551	6253602	+	Target_15332|Target_15332|Target_15332
chr9	6254461	6254553	+	Target_15332|Target_15332|Target_15332
chr9	6255967	6257983	+	Target_15332|Target_15332|Target_15332
chr9	6328348	6330918	+	Target_15332|Target_15332|Target_15332|Target_15332
chr9	6330975	6331900	+	Target_15332
chr9	6413150	6413643	+	Target_15332|Target_15332
chr9	6420911	6421142	+	Target_15332|Target_15332
chr9	6433913	6434173	+	Target_15332|Target_15332
chr9	6460572	6460791	+	Target_15332|Target_15332
chr9	6475390	6475500	+	Target_15332|Target_15332
chr9	6477621	6477808	+	Target_15332|Target_15332
chr9	6481642	6481766	+	Target_15332|Target_15332
chr9	6481991	6482099	+	Target_15332|Target_15332
chr9	6486820	6486925	+	Target_15332|Target_15332
chr9	6492302	6492401	+	Target_15332
chr9	6493825	6493932	+	Target_15332|Target_15332
chr9	6497197	6497360	+	Target_15332|Target_15332
chr9	6498017	6498158	+	Target_15332|Target_15332
chr9	6499834	6499931	+	Target_15332|Target_15332
chr9	6500551	6500709	+	Target_15332|Target_15332
chr9	6504592	6504691	+	Target_15332|Target_15332
chr9	6506032	6507051	+	Target_15332|Target_15332
chr9	6532463	6533160	+	Target_15332
chr9	6534707	6534788	+	Target_15332
chr9	6536063	6536236	+	Target_15332
chr9	6540050	6540146	+	Target_15332
chr9	6550802	6550914	+	Target_15332
chr9	6553367	6553509	+	Target_15332
chr9	6554668	6554781	+	Target_15332
chr9	6556152	6556302	+	Target_15332
chr9	6558558	6558684	+	Target_15332
chr9	6565353	6565429	+	Target_15332
chr9	6587140	6587283	+	Target_15332
chr9	6588400	6588442	+	Target_15332
chr9	6588617	6588702	+	Target_15332
chr9	6589194	6589292	+	Target_15332
chr9	6592142	6592223	+	Target_15332
chr9	6592850	6592990	+	Target_15332
chr9	6595013	6595119	+	Target_15332
chr9	6602108	6602205	+	Target_15332
chr9	6604587	6604784	+	Target_15332
chr9	6605130	6605278	+	Target_15332
chr9	6606591	6606669	+	Target_15332
chr9	6610191	6610356	+	Target_15332
chr9	6620183	6620319	+	Target_15332
chr9	6644613	6644692	+	Target_15332
chr9	6645244	6645692	+	Target_15332
chr9	6720862	6720997	+	Target_15332
chr9	6757640	6758203	+	Target_15332|Target_15332|Target_15332
chr9	6792971	6793132	+	Target_15332|Target_15332|Target_15332|Target_15332
chr9	6805598	6805774	+	Target_15332|Target_15332|Target_15332|Target_15332
chr9	6814630	6814745	+	Target_15332|Target_15332|Target_15332|Target_15332
chr9	6849506	6849700	+	Target_15332|Target_15332|Target_15332|Target_15332
chr9	6880011	6880061	+	Target_15332|Target_15332|Target_15332|Target_15332
chr9	6887959	6888063	+	Target_15332|Target_15332|Target_15332|Target_15332
chr9	6893094	6893232	+	Target_15332|Target_15332|Target_15332|Target_15332
chr9	6980924	6981118	+	Target_15332|Target_15332|Target_15332|Target_15332
chr9	6984165	6984404	+	Target_15332|Target_15332|Target_15332|Target_15332
chr9	6986343	6986666	+	Target_15332|Target_15332|Target_15332|Target_15332
chr9	6990415	6990524	+	Target_15332|Target_15332|Target_15332|Target_15332
chr9	7011697	7011879	+	Target_15332|Target_15332|Target_15332|Target_15332
chr9	7013787	7014001	+	Target_15332|Target_15332|Target_15332|Target_15332
chr9	7015852	7015929	+	Target_15332|Target_15332|Target_15332|Target_15332
chr9	7046861	7046917	+	Target_15332|Target_15332|Target_15332|Target_15332
chr9	7049091	7049200	+	Target_15332|Target_15332|Target_15332|Target_15332
chr9	7076433	7077264	+	Target_15332|Target_15332
chr9	7103684	7103870	+	Target_15332|Target_15332
chr9	7128065	7128236	+	Target_15332|Target_15332
chr9	7165237	7165357	+	Target_15332|Target_15332
chr9	7169797	7170920	+	Target_15332|Target_15332
chr9	7174552	7175648	+	Target_15332
chr9	7796490	7798637	+	Target_15332
chr9	7799460	7799799	+	Target_15332
chr9	8314245	8317942	+	Target_15332|Target_15332|Target_15332|Target_15332|Target_15332|Target_15332
chr9	8319830	8319966	+	Target_15332|Target_15332|Target_15332|Target_15332|Target_15332|Target_15332
chr9	8331581	8331736	+	Target_15332|Target_15332|Target_15332|Target_15332|Target_15332|Target_15332
chr9	8338921	8339047	+	Target_15332|Target_15332|Target_15332|Target_15332|Target_15332|Target_15332
chr9	8340342	8340469	+	Target_15332|Target_15332|Target_15332|Target_15332|Target_15332|Target_15332
chr9	8341089	8341268	+	Target_15332|Target_15332|Target_15332|Target_15332|Target_15332|Target_15332
chr9	8341692	8341978	+	Target_15332|Target_15332|Target_15332|Target_15332|Target_15332|Target_15332
chr9	8375935	8376090	+	Target_15332|Target_15332|Target_15332|Target_15332|Target_15332|Target_15332
chr9	8376606	8376726	+	Target_15332|Target_15332|Target_15332|Target_15332|Target_15332|Target_15332
chr9	8389231	8389407	+	Target_15332|Target_15332|Target_15332|Target_15332|Target_15332|Target_15332
chr9	8404536	8404660	+	Target_15332|Target_15332|Target_15332|Target_15332|Target_15332|Target_15332
chr9	8436591	8436689	+	Target_15332|Target_15332|Target_15332|Target_15332|Target_15332|Target_15332
chr9	8437197	8437239	+	Target_15332
chr9	8449724	8449837	+	Target_15332|Target_15332|Target_15332|Target_15332|Target_15332|Target_15332
chr9	8454579	8454594	+	Target_15332|Target_15332|Target_15332
chr9	8460410	8460571	+	Target_15332|Target_15332|Target_15332|Target_15332|Target_15332|Target_15332
chr9	8465465	8465675	+	Target_15332|Target_15332|Target_15332|Target_15332|Target_15332|Target_15332
chr9	8470994	8471085	+	Target_15332|Target_15332|Target_15332|Target_15332|Target_15332|Target_15332
chr9	8484118	8484378	+	Target_15332|Target_15332|Target_15332|Target_15332|Target_15332|Target_15332
chr9	8485226	8485327	+	Target_15332|Target_15332|Target_15332|Target_15332|Target_15332|Target_15332
chr9	8485761	8486349	+	Target_15332
chr9	8492861	8492979	+	Target_15332
chr9	8497241	8497268	+	Target_15332
chr9	8499646	8499840	+	Target_15332
chr9	8500753	8501059	+	Target_15332
chr9	8504260	8504405	+	Target_15332|Target_15332|Target_15332|Target_15332|Target_15332|Target_15332
chr9	8507300	8507434	+	Target_15332|Target_15332|Target_15332|Target_15332|Target_15332|Target_15332
chr9	8517847	8518429	+	Target_15332|Target_15332|Target_15332|Target_15332|Target_15332|Target_15332
chr9	8521276	8521546	+	Target_15332|Target_15332|Target_15332|Target_15332|Target_15332|Target_15332
chr9	8523512	8523524	+	Target_15332|Target_15332|Target_15332|Target_15332|Target_15332
chr9	8524924	8525035	+	Target_15332|Target_15332|Target_15332|Target_15332|Target_15332|Target_15332
chr9	8526626	8526644	+	Target_15332|Target_15332|Target_15332|Target_15332
chr9	8527344	8527353	+	Target_15332|Target_15332|Target_15332|Target_15332|Target_15332
chr9	8528590	8528779	+	Target_15332|Target_15332|Target_15332|Target_15332|Target_15332|Target_15332
chr9	8633316	8633458	+	Target_15332|Target_15332|Target_15332|Target_15332|Target_15332|Target_15332
chr9	8636698	8636844	+	Target_15332|Target_15332|Target_15332|Target_15332|Target_15332|Target_15332
chr9	8733779	8733946	+	Target_15332|Target_15332|Target_15332|Target_15332|Target_15332|Target_15332
chr9	9018696	9018735	+	Target_15332
chr9	9183303	9183363	+	Target_15332
chr9	9397448	9397482	+	Target_15332
chr9	9574731	9574781	+	Target_15332
chr9	9734532	9734571	+	Target_15332
chr9	9766809	9766851	+	Target_15332
chr9	9938506	9938610	+	Target_15332
chr9	10033717	10033790	+	Target_15332
chr9	10340962	10341017	+	Target_15332
chr9	10612397	10612505	+	Target_15332
chr9	10612687	10612723	+	Target_15332
chr9	12693385	12693478	+	Target_15332
chr9	12693911	12694381	+	Target_15332
chr9	12695514	12695837	+	Target_15332
chr9	12698450	12698655	+	Target_15332
chr9	12702270	12702438	+	Target_15332
chr9	12704525	12704705	+	Target_15332
chr9	12707996	12708143	+	Target_15332
chr9	12708976	12710266	+	Target_15332
chr9	12775011	12776026	+	Target_15332
chr9	12821384	12823059	+	Target_15332
chr9	13105702	13107110	+	Target_15332
chr9	13108934	13109058	+	Target_15332
chr9	13109950	13110063	+	Target_15332
chr9	13110634	13110739	+	Target_15332
chr9	13112022	13112145	+	Target_15332
chr9	13113009	13113053	+	Target_15332
chr9	13113929	13114020	+	Target_15332
chr9	13119500	13119648	+	Target_15332
chr9	13121737	13121931	+	Target_15332
chr9	13122085	13122169	+	Target_15332
chr9	13123151	13123297	+	Target_15332
chr9	13125214	13125389	+	Target_15332
chr9	13126514	13126589	+	Target_15332
chr9	13126678	13126771	+	Target_15332
chr9	13133822	13133903	+	Target_15332
chr9	13136090	13136181	+	Target_15332
chr9	13136710	13136802	+	Target_15332
chr9	13137955	13138152	+	Target_15332
chr9	13139985	13140148	+	Target_15332
chr9	13143464	13143563	+	Target_15332
chr9	13147546	13147657	+	Target_15332
chr9	13150509	13150687	+	Target_15332
chr9	13158016	13158109	+	Target_15332
chr9	13162689	13162794	+	Target_15332
chr9	13168364	13168563	+	Target_15332
chr9	13175750	13175874	+	Target_15332
chr9	13176134	13176416	+	Target_15332
chr9	13183416	13183584	+	Target_15332
chr9	13186268	13186385	+	Target_15332
chr9	13188782	13188992	+	Target_15332
chr9	13190112	13190298	+	Target_15332
chr9	13192129	13192294	+	Target_15332
chr9	13193165	13193312	+	Target_15332
chr9	13196119	13196229	+	Target_15332
chr9	13205034	13205106	+	Target_15332
chr9	13205914	13206098	+	Target_15332
chr9	13216772	13216861	+	Target_15332
chr9	13217178	13217293	+	Target_15332
chr9	13219557	13219767	+	Target_15332
chr9	13221370	13221499	+	Target_15332
chr9	13222231	13222445	+	Target_15332
chr9	13223569	13223709	+	Target_15332
chr9	13224372	13224582	+	Target_15332
chr9	13247633	13247800	+	Target_15332
chr9	13250298	13250365	+	Target_15332
chr9	13406378	13408432	+	Target_15332
chr9	13416397	13416544	+	Target_15332
chr9	13431201	13431328	+	Target_15332
chr9	13927969	13928060	+	Target_15332
chr9	13944373	13944450	+	Target_15332
chr9	13945390	13945606	+	Target_15332
chr9	14081841	14088325	+	Target_15332|Target_15332|Target_15332
chr9	14112997	14113080	+	Target_15332
chr9	14116206	14116345	+	Target_15332
chr9	14120438	14120623	+	Target_15332|Target_15332|Target_15332
chr9	14125630	14125765	+	Target_15332|Target_15332|Target_15332
chr9	14146687	14146806	+	Target_15332|Target_15332|Target_15332
chr9	14150143	14150264	+	Target_15332|Target_15332|Target_15332
chr9	14155823	14155892	+	Target_15332|Target_15332|Target_15332
chr9	14179725	14179779	+	Target_15332|Target_15332|Target_15332
chr9	14306987	14307519	+	Target_15332|Target_15332|Target_15332
chr9	14313480	14314045	+	Target_15332|Target_15332
chr9	14398522	14398982	+	Target_15332
chr9	14611068	14619096	+	Target_15332
chr9	14619636	14619680	+	Target_15332
chr9	14639893	14640010	+	Target_15332
chr9	14658746	14658885	+	Target_15332
chr9	14662212	14662324	+	Target_15332
chr9	14672827	14672926	+	Target_15332
chr9	14674184	14674383	+	Target_15332
chr9	14680030	14680160	+	Target_15332
chr9	14690334	14690383	+	Target_15332
chr9	14693226	14693480	+	Target_15332
chr9	14719731	14720384	+	Target_15332
chr9	14722163	14722715	+	Target_15332
chr9	14734663	14737593	+	Target_15332|Target_15332
chr9	14740146	14740232	+	Target_15332|Target_15332
chr9	14746350	14746466	+	Target_15332|Target_15332
chr9	14746920	14747049	+	Target_15332|Target_15332
chr9	14747261	14747426	+	Target_15332|Target_15332
chr9	14747678	14747726	+	Target_15332|Target_15332
chr9	14748398	14748637	+	Target_15332|Target_15332
chr9	14750124	14750274	+	Target_15332|Target_15332
chr9	14756371	14756444	+	Target_15332|Target_15332
chr9	14759769	14759899	+	Target_15332|Target_15332
chr9	14769721	14769866	+	Target_15332|Target_15332
chr9	14770602	14770804	+	Target_15332|Target_15332
chr9	14775786	14776254	+	Target_15332|Target_15332
chr9	14779445	14779531	+	Target_15332
chr9	14784367	14784632	+	Target_15332
chr9	14788916	14789112	+	Target_15332
chr9	14792740	14792882	+	Target_15332
chr9	14797495	14797640	+	Target_15332
chr9	14801649	14801872	+	Target_15332
chr9	14804953	14805150	+	Target_15332
chr9	14806658	14806844	+	Target_15332
chr9	14807937	14808132	+	Target_15332
chr9	14812809	14813062	+	Target_15332
chr9	14816775	14816869	+	Target_15332
chr9	14819231	14819440	+	Target_15332
chr9	14823157	14823325	+	Target_15332
chr9	14824022	14824113	+	Target_15332
chr9	14824793	14824990	+	Target_15332
chr9	14841444	14841587	+	Target_15332
chr9	14842313	14842658	+	Target_15332
chr9	14845957	14846089	+	Target_15332
chr9	14848662	14848771	+	Target_15332
chr9	14851281	14851605	+	Target_15332
chr9	14857550	14857747	+	Target_15332
chr9	14859180	14859482	+	Target_15332
chr9	14863806	14863901	+	Target_15332
chr9	14868741	14869242	+	Target_15332
chr9	14909911	14910234	+	Target_15332
chr9	14910767	14910993	+	Target_15332
chr9	14993324	14993575	+	Target_15332
chr9	14997161	14997321	+	Target_15332
chr9	15001631	15001730	+	Target_15332
chr9	15017352	15017525	+	Target_15332
chr9	15019482	15019722	+	Target_15332
chr9	15170841	15172107	+	Target_15332|Target_15332|Target_15332|Target_15332|Target_15332
chr9	15175016	15175133	+	Target_15332|Target_15332|Target_15332|Target_15332|Target_15332
chr9	15177694	15177812	+	Target_15332|Target_15332|Target_15332|Target_15332|Target_15332
chr9	15182304	15182413	+	Target_15332|Target_15332|Target_15332|Target_15332|Target_15332
chr9	15185277	15185404	+	Target_15332|Target_15332|Target_15332|Target_15332|Target_15332
chr9	15186941	15187033	+	Target_15332|Target_15332|Target_15332|Target_15332|Target_15332
chr9	15187968	15188130	+	Target_15332|Target_15332|Target_15332|Target_15332|Target_15332
chr9	15189571	15189631	+	Target_15332|Target_15332|Target_15332|Target_15332
chr9	15189701	15189790	+	Target_15332|Target_15332|Target_15332|Target_15332|Target_15332
chr9	15190551	15190660	+	Target_15332|Target_15332|Target_15332|Target_15332|Target_15332
chr9	15191187	15191253	+	Target_15332|Target_15332|Target_15332|Target_15332|Target_15332
chr9	15192587	15192693	+	Target_15332|Target_15332|Target_15332|Target_15332|Target_15332
chr9	15199858	15199923	+	Target_15332|Target_15332|Target_15332|Target_15332|Target_15332
chr9	15203820	15203888	+	Target_15332|Target_15332|Target_15332|Target_15332|Target_15332
chr9	15210085	15210162	+	Target_15332|Target_15332|Target_15332|Target_15332|Target_15332
chr9	15211263	15211395	+	Target_15332|Target_15332|Target_15332|Target_15332|Target_15332
chr9	15214136	15214247	+	Target_15332|Target_15332|Target_15332|Target_15332
chr9	15225914	15226010	+	Target_15332|Target_15332|Target_15332
chr9	15249915	15250198	+	Target_15332
chr9	15267911	15267946	+	Target_15332|Target_15332|Target_15332|Target_15332
chr9	15307081	15307358	+	Target_15332|Target_15332|Target_15332|Target_15332
chr9	15422781	15423191	+	Target_15332
chr9	15423906	15423984	+	Target_15332
chr9	15433549	15433634	+	Target_15332
chr9	15444599	15444704	+	Target_15332
chr9	15447092	15447242	+	Target_15332
chr9	15451317	15451400	+	Target_15332
chr9	15453038	15453203	+	Target_15332
chr9	15457957	15458065	+	Target_15332
chr9	15459716	15461627	+	Target_15332
chr9	15464064	15465578	+	Target_15332|Target_15332
chr9	15466745	15466857	+	Target_15332|Target_15332
chr9	15468627	15468841	+	Target_15332|Target_15332
chr9	15468954	15469056	+	Target_15332|Target_15332
chr9	15469263	15469334	+	Target_15332|Target_15332
chr9	15469935	15469991	+	Target_15332|Target_15332
chr9	15470641	15471229	+	Target_15332
chr9	15472629	15472748	+	Target_15332|Target_15332|Target_15332
chr9	15474006	15474235	+	Target_15332|Target_15332|Target_15332
chr9	15478474	15478550	+	Target_15332|Target_15332|Target_15332
chr9	15479588	15479685	+	Target_15332|Target_15332|Target_15332
chr9	15486003	15486066	+	Target_15332|Target_15332|Target_15332
chr9	15486824	15486929	+	Target_15332|Target_15332|Target_15332
chr9	15489983	15490122	+	Target_15332|Target_15332|Target_15332
chr9	15506558	15506635	+	Target_15332|Target_15332|Target_15332
chr9	15510114	15510327	+	Target_15332|Target_15332|Target_15332
chr9	15510814	15511003	+	Target_15332|Target_15332
chr9	15553096	15553300	+	Target_15332
chr9	15563975	15564127	+	Target_15332
chr9	15571621	15571757	+	Target_15332
chr9	15578846	15579021	+	Target_15332
chr9	15591363	15591554	+	Target_15332
chr9	15594038	15594170	+	Target_15332
chr9	15623264	15623411	+	Target_15332
chr9	15657124	15657217	+	Target_15332
chr9	15666160	15666321	+	Target_15332
chr9	15678755	15678894	+	Target_15332
chr9	15695232	15695335	+	Target_15332
chr9	15721766	15721873	+	Target_15332
chr9	15723678	15723744	+	Target_15332
chr9	15724773	15724974	+	Target_15332
chr9	15727866	15728034	+	Target_15332
chr9	15729607	15729796	+	Target_15332
chr9	15744270	15744775	+	Target_15332
chr9	15745512	15745629	+	Target_15332
chr9	15777597	15777824	+	Target_15332
chr9	15778965	15779148	+	Target_15332
chr9	15784506	15784692	+	Target_15332
chr9	15846699	15846845	+	Target_15332
chr9	15848890	15848945	+	Target_15332
chr9	15874529	15874661	+	Target_15332
chr9	15920267	15920420	+	Target_15332
chr9	15971606	15971897	+	Target_15332
chr9	16409500	16419647	+	Target_15332
chr9	16435552	16437522	+	Target_15332
chr9	16552527	16552763	+	Target_15332
chr9	16582980	16583083	+	Target_15332
chr9	16727794	16727995	+	Target_15332
chr9	16738357	16738483	+	Target_15332
chr9	16870643	16870786	+	Target_15332
chr9	17135037	17135423	+	Target_15332|Target_15332
chr9	17143285	17143374	+	Target_15332|Target_15332
chr9	17226200	17226285	+	Target_15332|Target_15332
chr9	17235655	17235790	+	Target_15332|Target_15332
chr9	17236406	17236586	+	Target_15332|Target_15332
chr9	17273730	17273864	+	Target_15332|Target_15332
chr9	17298187	17302049	+	Target_15332|Target_15332
chr9	17309055	17309250	+	Target_15332
chr9	17330629	17330806	+	Target_15332
chr9	17332602	17332728	+	Target_15332
chr9	17340824	17340946	+	Target_15332
chr9	17342322	17342442	+	Target_15332
chr9	17366614	17366715	+	Target_15332
chr9	17388159	17388251	+	Target_15332
chr9	17394531	17395067	+	Target_15332
chr9	17409290	17409471	+	Target_15332
chr9	17415785	17415879	+	Target_15332
chr9	17415963	17416187	+	Target_15332
chr9	17457521	17457713	+	Target_15332
chr9	17462913	17463011	+	Target_15332
chr9	17464494	17464621	+	Target_15332
chr9	17465978	17466116	+	Target_15332
chr9	17466703	17466889	+	Target_15332
chr9	17484292	17484478	+	Target_15332
chr9	17486986	17487064	+	Target_15332
chr9	17502548	17503917	+	Target_15332
chr9	17578952	17579285	+	Target_15332
chr9	17747063	17747132	+	Target_15332
chr9	17761434	17761507	+	Target_15332
chr9	17786378	17786522	+	Target_15332
chr9	17787377	17787511	+	Target_15332
chr9	17789389	17789548	+	Target_15332
chr9	17791228	17791332	+	Target_15332
chr9	17793364	17793495	+	Target_15332
chr9	17795541	17797122	+	Target_15332
chr9	18474078	18474293	+	Target_15332|Target_15332
chr9	18504826	18504954	+	Target_15332|Target_15332
chr9	18533244	18533290	+	Target_15332|Target_15332
chr9	18573303	18573377	+	Target_15332
chr9	18574027	18574264	+	Target_15332|Target_15332
chr9	18622240	18622367	+	Target_15332|Target_15332
chr9	18635940	18636015	+	Target_15332|Target_15332
chr9	18639251	18639409	+	Target_15332|Target_15332
chr9	18657636	18657748	+	Target_15332|Target_15332
chr9	18661932	18662071	+	Target_15332|Target_15332
chr9	18675854	18675905	+	Target_15332|Target_15332
chr9	18680309	18680514	+	Target_15332|Target_15332
chr9	18681809	18681957	+	Target_15332|Target_15332
chr9	18684713	18684952	+	Target_15332|Target_15332
chr9	18706744	18707046	+	Target_15332
chr9	18721533	18721663	+	Target_15332
chr9	18753295	18753506	+	Target_15332
chr9	18770599	18770779	+	Target_15332
chr9	18775740	18775894	+	Target_15332
chr9	18776778	18777904	+	Target_15332
chr9	18795394	18795522	+	Target_15332
chr9	18817106	18817235	+	Target_15332
chr9	18826281	18826461	+	Target_15332
chr9	18829840	18829975	+	Target_15332
chr9	18887828	18888041	+	Target_15332
chr9	18889565	18889746	+	Target_15332
chr9	18892386	18892594	+	Target_15332
chr9	18905779	18905889	+	Target_15332
chr9	18906689	18906910	+	Target_15332
chr9	18908439	18910947	+	Target_15332
chr9	18927890	18929053	+	Target_15332
chr9	18941634	18941837	+	Target_15332
chr9	18950755	18950935	+	Target_15332
chr9	19032868	19033256	+	Target_15332
chr9	19049371	19051021	+	Target_15332
chr9	19053140	19056402	+	Target_15332
chr9	19057958	19058999	+	Target_15332
chr9	19060085	19060221	+	Target_15332
chr9	19063005	19063191	+	Target_15332
chr9	19063511	19063578	+	Target_15332
chr9	19063653	19063784	+	Target_15332
chr9	19070216	19070298	+	Target_15332
chr9	19076599	19076702	+	Target_15332
chr9	19078173	19078300	+	Target_15332
chr9	19080476	19080670	+	Target_15332
chr9	19082870	19083041	+	Target_15332
chr9	19086731	19086780	+	Target_15332
chr9	19087088	19087154	+	Target_15332
chr9	19089409	19089557	+	Target_15332
chr9	19093168	19093301	+	Target_15332
chr9	19094314	19094393	+	Target_15332
chr9	19096671	19096767	+	Target_15332
chr9	19102521	19102902	+	Target_15332
chr9	19115758	19116647	+	Target_15332|Target_15332
chr9	19118318	19118453	+	Target_15332|Target_15332
chr9	19119647	19119829	+	Target_15332|Target_15332
chr9	19120877	19121163	+	Target_15332|Target_15332
chr9	19123562	19123645	+	Target_15332|Target_15332
chr9	19126111	19126446	+	Target_15332|Target_15332|Target_15332
chr9	19127416	19127604	+	Target_15332|Target_15332
chr9	19290748	19290874	+	Target_15332
chr9	19296005	19296244	+	Target_15332
chr9	19298053	19298120	+	Target_15332
chr9	19299226	19299285	+	Target_15332
chr9	19300184	19300329	+	Target_15332
chr9	19305349	19305525	+	Target_15332
chr9	19316414	19316515	+	Target_15332
chr9	19316618	19316837	+	Target_15332
chr9	19324359	19324505	+	Target_15332
chr9	19325936	19325972	+	Target_15332
chr9	19326061	19326192	+	Target_15332
chr9	19328027	19328160	+	Target_15332
chr9	19331975	19332182	+	Target_15332
chr9	19334974	19335103	+	Target_15332
chr9	19336267	19336412	+	Target_15332
chr9	19340989	19341112	+	Target_15332
chr9	19342630	19342777	+	Target_15332
chr9	19345918	19347084	+	Target_15332
chr9	19350699	19350877	+	Target_15332
chr9	19352070	19352180	+	Target_15332
chr9	19352487	19352663	+	Target_15332
chr9	19356969	19357152	+	Target_15332
chr9	19357962	19358158	+	Target_15332
chr9	19360241	19360487	+	Target_15332
chr9	19361843	19361961	+	Target_15332
chr9	19369834	19369985	+	Target_15332
chr9	19371753	19371818	+	Target_15332
chr9	19372034	19374139	+	Target_15332
chr9	19376253	19376386	+	Target_15332
chr9	19376491	19376649	+	Target_15332
chr9	19378365	19378512	+	Target_15332
chr9	19378705	19378916	+	Target_15332
chr9	19379484	19379616	+	Target_15332
chr9	19380187	19380235	+	Target_15332
chr9	19408924	19409190	+	Target_15332
chr9	19423859	19423974	+	Target_15332
chr9	19424697	19424839	+	Target_15332
chr9	19434944	19435082	+	Target_15332
chr9	19446278	19446416	+	Target_15332
chr9	19450447	19452500	+	Target_15332
chr9	19507449	19516400	+	Target_15332|Target_15332
chr9	19520891	19521058	+	Target_15332|Target_15332
chr9	19528046	19528136	+	Target_15332|Target_15332
chr9	19550134	19550266	+	Target_15332|Target_15332
chr9	19573348	19573467	+	Target_15332|Target_15332
chr9	19576921	19577020	+	Target_15332|Target_15332
chr9	19597226	19597277	+	Target_15332
chr9	19619581	19619690	+	Target_15332|Target_15332
chr9	19622258	19622297	+	Target_15332|Target_15332
chr9	19785934	19787017	+	Target_15332|Target_15332
chr9	20344967	20346572	+	Target_15332
chr9	20353522	20353594	+	Target_15332
chr9	20354805	20354877	+	Target_15332
chr9	20360739	20360839	+	Target_15332
chr9	20363473	20363603	+	Target_15332
chr9	20365666	20365742	+	Target_15332
chr9	20411145	20411236	+	Target_15332
chr9	20413718	20414423	+	Target_15332
chr9	20448120	20448264	+	Target_15332
chr9	20456701	20456784	+	Target_15332
chr9	20502262	20502340	+	Target_15332
chr9	20620652	20620833	+	Target_15332
chr9	20622243	20622514	+	Target_15332
chr9	20658308	20658458	+	Target_15332
chr9	20658689	20658825	+	Target_15332
chr9	20694518	20694563	+	Target_15332
chr9	20715320	20715409	+	Target_15332
chr9	20716103	20716187	+	Target_15332
chr9	20717792	20717867	+	Target_15332
chr9	20720378	20720533	+	Target_15332
chr9	20740234	20740339	+	Target_15332
chr9	20758088	20758190	+	Target_15332
chr9	20764867	20765072	+	Target_15332
chr9	20770030	20770237	+	Target_15332
chr9	20778679	20778767	+	Target_15332
chr9	20781725	20781928	+	Target_15332
chr9	20789349	20789607	+	Target_15332
chr9	20819794	20819899	+	Target_15332
chr9	20820322	20820424	+	Target_15332
chr9	20820939	20821070	+	Target_15332
chr9	20822987	20823114	+	Target_15332
chr9	20862576	20862711	+	Target_15332
chr9	20865924	20865975	+	Target_15332
chr9	20866927	20867011	+	Target_15332
chr9	20874679	20874806	+	Target_15332
chr9	20881869	20882055	+	Target_15332
chr9	20885107	20885229	+	Target_15332
chr9	20907148	20907241	+	Target_15332
chr9	20912864	20912953	+	Target_15332
chr9	20916891	20916936	+	Target_15332
chr9	20923658	20923767	+	Target_15332
chr9	20926299	20926416	+	Target_15332
chr9	20929356	20929595	+	Target_15332
chr9	20933012	20933102	+	Target_15332
chr9	20944625	20944773	+	Target_15332
chr9	20946699	20946819	+	Target_15332
chr9	20948269	20948392	+	Target_15332
chr9	20948849	20948927	+	Target_15332
chr9	20949602	20949674	+	Target_15332
chr9	20950994	20951097	+	Target_15332
chr9	20952983	20953064	+	Target_15332
chr9	20976418	20976547	+	Target_15332
chr9	20978337	20978453	+	Target_15332
chr9	20981424	20981685	+	Target_15332
chr9	20982355	20982445	+	Target_15332
chr9	20986286	20986464	+	Target_15332
chr9	20988330	20988428	+	Target_15332
chr9	20990121	20990373	+	Target_15332
chr9	20993251	20993327	+	Target_15332
chr9	20995554	20995954	+	Target_15332
chr9	21006364	21007118	+	Target_15332
chr9	21008019	21008145	+	Target_15332
chr9	21011587	21011694	+	Target_15332
chr9	21015896	21016009	+	Target_15332
chr9	21026594	21026722	+	Target_15332
chr9	21029293	21029397	+	Target_15332
chr9	21031551	21031635	+	Target_15332
chr9	21077103	21077943	+	Target_15332
chr9	21140630	21142144	+	Target_15332
chr9	21165635	21166659	+	Target_15332
chr9	21186617	21187598	+	Target_15332
chr9	21201467	21202204	+	Target_15332
chr9	21206179	21207142	+	Target_15332
chr9	21216371	21217310	+	Target_15332
chr9	21227241	21228221	+	Target_15332
chr9	21239200	21239978	+	Target_15332
chr9	21277686	21278562	+	Target_15332
chr9	21304612	21305312	+	Target_15332
chr9	21331017	21335429	+	Target_15332
chr9	21350316	21350886	+	Target_15332
chr9	21367370	21368075	+	Target_15332
chr9	21384253	21385396	+	Target_15332
chr9	21409145	21410184	+	Target_15332
chr9	21440452	21441315	+	Target_15332
chr9	21454266	21455943	+	Target_15332
chr9	21476897	21477034	+	Target_15332
chr9	21477167	21477291	+	Target_15332
chr9	21480838	21482312	+	Target_15332
chr9	21512113	21512184	+	Target_15332
chr9	21559487	21559697	+	Target_15332
chr9	21802634	21802780	+	Target_15332
chr9	21815431	21815518	+	Target_15332
chr9	21816712	21816771	+	Target_15332
chr9	21818033	21818201	+	Target_15332
chr9	21837906	21838009	+	Target_15332
chr9	21854629	21854869	+	Target_15332
chr9	21859301	21859424	+	Target_15332
chr9	21861974	21865969	+	Target_15332
chr9	21967137	21968241	+	Target_15332|Target_15332|Target_15332|Target_15332|Target_15332
chr9	21968573	21968770	+	Target_15332
chr9	21970900	21971207	+	Target_15332|Target_15332|Target_15332|Target_15332
chr9	21974402	21975132	+	Target_15332|Target_15332|Target_15332
chr9	21994137	21994490	+	Target_15332
chr9	21994789	21995160	+	Target_15332
chr9	22002901	22006246	+	Target_15332|Target_15332
chr9	22008673	22009312	+	Target_15332|Target_15332
chr9	22029431	22029593	+	Target_15332
chr9	22032672	22032985	+	Target_15332
chr9	22046315	22046448	+	Target_15332
chr9	22046749	22046899	+	Target_15332
chr9	22049104	22049227	+	Target_15332
chr9	22056250	22056386	+	Target_15332
chr9	22058357	22059053	+	Target_15332
chr9	22061951	22062025	+	Target_15332
chr9	22063942	22064017	+	Target_15332
chr9	22065660	22065756	+	Target_15332
chr9	22066233	22066352	+	Target_15332
chr9	22096370	22096513	+	Target_15332
chr9	22097256	22097363	+	Target_15332
chr9	22112318	22112394	+	Target_15332
chr9	22113664	22113798	+	Target_15332
chr9	22118642	22118766	+	Target_15332
chr9	22120198	22120409	+	Target_15332
chr9	22120502	22121093	+	Target_15332
chr9	22446839	22447731	+	Target_15332
chr9	22451062	22452472	+	Target_15332
chr9	22646198	22646295	+	Target_15332
chr9	22674441	22674642	+	Target_15332
chr9	22682608	22682712	+	Target_15332
chr9	22723307	22723429	+	Target_15332
chr9	22820736	22821597	+	Target_15332
chr9	22823250	22824212	+	Target_15332
chr9	23690102	23692882	+	Target_15332|Target_15332|Target_15332
chr9	23693445	23693484	+	Target_15332
chr9	23701376	23701602	+	Target_15332|Target_15332|Target_15332
chr9	23704915	23705069	+	Target_15332|Target_15332|Target_15332
chr9	23731019	23731123	+	Target_15332|Target_15332|Target_15332
chr9	23762003	23762247	+	Target_15332|Target_15332|Target_15332
chr9	23821224	23821478	+	Target_15332
chr9	23821602	23821843	+	Target_15332
chr9	23825803	23826063	+	Target_15332
chr9	25676386	25678856	+	Target_15332
chr9	26066672	26066824	+	Target_15332
chr9	26092358	26092445	+	Target_15332
chr9	26094490	26094625	+	Target_15332
chr9	26109950	26110137	+	Target_15332
chr9	26114381	26114463	+	Target_15332
chr9	26116126	26116244	+	Target_15332
chr9	26116847	26118406	+	Target_15332
chr9	26840682	26842645	+	Target_15332|Target_15332
chr9	26861063	26861137	+	Target_15332|Target_15332
chr9	26884807	26884883	+	Target_15332|Target_15332
chr9	26886101	26886186	+	Target_15332|Target_15332
chr9	26887310	26887511	+	Target_15332|Target_15332
chr9	26892256	26892826	+	Target_15332|Target_15332
chr9	26903367	26906074	+	Target_15332
chr9	26907831	26907996	+	Target_15332
chr9	26910335	26910437	+	Target_15332
chr9	26913876	26913945	+	Target_15332
chr9	26917094	26917163	+	Target_15332
chr9	26919307	26919527	+	Target_15332
chr9	26920224	26920382	+	Target_15332
chr9	26923175	26923345	+	Target_15332
chr9	26925822	26925958	+	Target_15332
chr9	26926390	26926558	+	Target_15332
chr9	26928097	26928218	+	Target_15332
chr9	26928305	26928406	+	Target_15332
chr9	26935010	26935204	+	Target_15332
chr9	26946894	26947468	+	Target_15332|Target_15332|Target_15332
chr9	26956370	26956514	+	Target_15332|Target_15332
chr9	26961946	26962085	+	Target_15332|Target_15332|Target_15332|Target_15332
chr9	26978125	26978261	+	Target_15332|Target_15332|Target_15332|Target_15332
chr9	26980568	26980617	+	Target_15332|Target_15332|Target_15332|Target_15332
chr9	26984254	26984353	+	Target_15332|Target_15332|Target_15332|Target_15332
chr9	26984496	26984557	+	Target_15332|Target_15332|Target_15332|Target_15332
chr9	26988666	26988726	+	Target_15332|Target_15332|Target_15332|Target_15332
chr9	26990131	26990193	+	Target_15332|Target_15332|Target_15332|Target_15332
chr9	26993134	26995847	+	Target_15332
chr9	26996308	26996497	+	Target_15332
chr9	26997725	26998239	+	Target_15332
chr9	26999611	26999701	+	Target_15332
chr9	27005589	27005691	+	Target_15332
chr9	27009017	27009156	+	Target_15332|Target_15332|Target_15332|Target_15332
chr9	27011903	27011966	+	Target_15332|Target_15332|Target_15332|Target_15332
chr9	27016904	27017048	+	Target_15332|Target_15332|Target_15332|Target_15332
chr9	27018644	27018685	+	Target_15332|Target_15332|Target_15332|Target_15332
chr9	27029022	27029102	+	Target_15332|Target_15332|Target_15332|Target_15332
chr9	27036447	27036796	+	Target_15332
chr9	27044739	27044793	+	Target_15332|Target_15332|Target_15332
chr9	27047271	27047369	+	Target_15332|Target_15332|Target_15332
chr9	27048145	27048272	+	Target_15332|Target_15332|Target_15332
chr9	27055606	27055770	+	Target_15332|Target_15332|Target_15332
chr9	27056331	27056457	+	Target_15332|Target_15332|Target_15332
chr9	27060588	27060649	+	Target_15332|Target_15332|Target_15332
chr9	27062615	27062931	+	Target_15332|Target_15332|Target_15332
chr9	27109146	27109640	+	Target_15332
chr9	27157828	27158140	+	Target_15332
chr9	27168492	27168603	+	Target_15332
chr9	27169474	27169627	+	Target_15332
chr9	27172613	27172745	+	Target_15332
chr9	27173219	27173360	+	Target_15332
chr9	27180237	27180366	+	Target_15332
chr9	27183456	27183608	+	Target_15332
chr9	27185482	27185627	+	Target_15332
chr9	27190526	27190688	+	Target_15332
chr9	27192486	27192621	+	Target_15332
chr9	27197312	27197597	+	Target_15332
chr9	27202817	27203117	+	Target_15332
chr9	27204908	27205063	+	Target_15332
chr9	27206579	27206790	+	Target_15332
chr9	27209118	27209229	+	Target_15332
chr9	27212704	27212895	+	Target_15332
chr9	27213481	27213595	+	Target_15332
chr9	27217685	27217756	+	Target_15332
chr9	27218774	27218815	+	Target_15332
chr9	27220046	27220143	+	Target_15332
chr9	27228203	27228303	+	Target_15332
chr9	27229155	27230172	+	Target_15332
chr9	27245681	27245760	+	Target_15332
chr9	27247387	27247508	+	Target_15332
chr9	27258409	27258517	+	Target_15332
chr9	27258692	27258766	+	Target_15332
chr9	27261827	27262034	+	Target_15332
chr9	27262709	27262801	+	Target_15332
chr9	27263206	27263263	+	Target_15332
chr9	27268418	27268515	+	Target_15332
chr9	27271924	27272086	+	Target_15332
chr9	27274087	27274284	+	Target_15332
chr9	27275779	27275948	+	Target_15332
chr9	27276961	27277108	+	Target_15332
chr9	27277548	27277774	+	Target_15332
chr9	27278358	27278726	+	Target_15332
chr9	27280425	27280613	+	Target_15332
chr9	27280765	27280922	+	Target_15332
chr9	27282327	27282791	+	Target_15332
chr9	27284653	27284970	+	Target_15332|Target_15332
chr9	27286206	27286360	+	Target_15332|Target_15332
chr9	27289669	27289729	+	Target_15332|Target_15332
chr9	27291016	27291061	+	Target_15332|Target_15332
chr9	27292398	27292485	+	Target_15332
chr9	27294313	27294400	+	Target_15332|Target_15332
chr9	27296610	27296736	+	Target_15332|Target_15332
chr9	27296977	27297137	+	Target_15332|Target_15332
chr9	27325206	27330614	+	Target_15332
chr9	27359031	27359234	+	Target_15332
chr9	27455130	27455746	+	Target_15332
chr9	27524311	27524959	+	Target_15332
chr9	27526004	27526496	+	Target_15332
chr9	27529552	27529850	+	Target_15332
chr9	27546542	27548420	+	Target_15332|Target_15332
chr9	27548554	27548664	+	Target_15332|Target_15332
chr9	27550647	27550705	+	Target_15332|Target_15332
chr9	27556558	27556794	+	Target_15332|Target_15332
chr9	27558488	27558605	+	Target_15332|Target_15332
chr9	27560224	27560297	+	Target_15332|Target_15332
chr9	27560498	27561647	+	Target_15332|Target_15332|Target_15332
chr9	27562378	27562474	+	Target_15332|Target_15332|Target_15332
chr9	27565528	27565588	+	Target_15332|Target_15332|Target_15332
chr9	27566674	27567162	+	Target_15332|Target_15332|Target_15332
chr9	27573428	27573491	+	Target_15332
chr9	27573706	27573864	+	Target_15332|Target_15332
chr9	27948527	27950704	+	Target_15332
chr9	28012352	28012403	+	Target_15332
chr9	28295205	28295364	+	Target_15332
chr9	28372833	28372866	+	Target_15332
chr9	28475937	28476023	+	Target_15332
chr9	28670197	28670278	+	Target_15332
chr9	28719098	28719303	+	Target_15332
chr9	28863623	28863704	+	Target_15332
chr9	28888876	28888953	+	Target_15332
chr9	30388932	30390098	+	Target_15332
chr9	30390301	30390355	+	Target_15332
chr9	30408417	30408452	+	Target_15332
chr9	32384600	32384733	+	Target_15332
chr9	32405482	32405601	+	Target_15332
chr9	32407258	32407427	+	Target_15332
chr9	32408511	32408649	+	Target_15332
chr9	32418125	32418195	+	Target_15332
chr9	32418325	32418509	+	Target_15332
chr9	32419035	32419175	+	Target_15332
chr9	32420853	32421025	+	Target_15332
chr9	32423316	32423417	+	Target_15332
chr9	32424546	32424663	+	Target_15332
chr9	32425835	32425995	+	Target_15332
chr9	32427298	32427434	+	Target_15332
chr9	32429416	32429501	+	Target_15332
chr9	32430415	32430572	+	Target_15332
chr9	32431716	32431841	+	Target_15332
chr9	32433725	32433830	+	Target_15332
chr9	32434556	32434699	+	Target_15332
chr9	32436247	32436395	+	Target_15332
chr9	32440462	32440585	+	Target_15332
chr9	32448893	32449079	+	Target_15332
chr9	32449995	32450832	+	Target_15332
chr9	32455299	32457416	+	Target_15332
chr9	32459368	32459512	+	Target_15332
chr9	32466287	32466439	+	Target_15332
chr9	32467759	32467930	+	Target_15332
chr9	32472972	32473063	+	Target_15332
chr9	32476980	32477129	+	Target_15332
chr9	32480216	32480352	+	Target_15332
chr9	32481337	32481495	+	Target_15332
chr9	32485172	32485277	+	Target_15332
chr9	32487468	32487631	+	Target_15332
chr9	32487942	32488201	+	Target_15332
chr9	32488731	32488885	+	Target_15332
chr9	32489341	32489449	+	Target_15332
chr9	32491298	32491418	+	Target_15332
chr9	32492388	32492536	+	Target_15332
chr9	32493758	32493940	+	Target_15332
chr9	32500802	32500937	+	Target_15332
chr9	32526058	32526322	+	Target_15332
chr9	32540541	32544324	+	Target_15332|Target_15332
chr9	32550771	32550966	+	Target_15332
chr9	32551141	32551691	+	Target_15332
chr9	32551770	32551805	+	Target_15332
chr9	32552231	32552626	+	Target_15332|Target_15332|Target_15332|Target_15332
chr9	32552798	32553015	+	Target_15332|Target_15332
chr9	32553523	32553942	+	Target_15332|Target_15332|Target_15332
chr9	32558907	32558952	+	Target_15332|Target_15332
chr9	32570957	32571050	+	Target_15332|Target_15332
chr9	32572878	32573182	+	Target_15332|Target_15332|Target_15332
chr9	32629451	32635667	+	Target_15332
chr9	32783496	32783803	+	Target_15332
chr9	32784123	32789199	+	Target_15332
chr9	32972603	32973686	+	Target_15332|Target_15332|Target_15332|Target_15332|Target_15332|Target_15332|Target_15332|Target_15332|Target_15332|Target_15332|Target_15332|Target_15332
chr9	32974455	32974559	+	Target_15332|Target_15332|Target_15332|Target_15332|Target_15332|Target_15332|Target_15332|Target_15332|Target_15332|Target_15332|Target_15332|Target_15332
chr9	32984628	32984855	+	Target_15332|Target_15332|Target_15332|Target_15332|Target_15332|Target_15332|Target_15332|Target_15332|Target_15332|Target_15332|Target_15332|Target_15332
chr9	32985968	32986028	+	Target_15332|Target_15332|Target_15332|Target_15332|Target_15332|Target_15332|Target_15332|Target_15332|Target_15332|Target_15332|Target_15332|Target_15332
chr9	32987541	32987840	+	Target_15332|Target_15332|Target_15332|Target_15332|Target_15332|Target_15332|Target_15332|Target_15332|Target_15332|Target_15332|Target_15332|Target_15332
chr9	32988076	32988127	+	Target_15332|Target_15332|Target_15332|Target_15332|Target_15332|Target_15332|Target_15332|Target_15332|Target_15332|Target_15332
chr9	32989756	32989893	+	Target_15332|Target_15332|Target_15332|Target_15332|Target_15332|Target_15332|Target_15332|Target_15332|Target_15332|Target_15332|Target_15332|Target_15332
chr9	32997240	32997346	+	Target_15332|Target_15332
chr9	33001330	33001639	+	Target_15332|Target_15332|Target_15332|Target_15332|Target_15332|Target_15332|Target_15332|Target_15332|Target_15332|Target_15332|Target_15332|Target_15332
chr9	33025208	33025381	+	Target_15332
chr9	33026472	33026614	+	Target_15332
chr9	33026810	33026988	+	Target_15332
chr9	33029882	33029987	+	Target_15332
chr9	33030437	33030665	+	Target_15332
chr9	33034213	33034328	+	Target_15332
chr9	33036571	33036687	+	Target_15332
chr9	33037012	33037113	+	Target_15332
chr9	33038682	33039062	+	Target_15332
chr9	33041849	33047389	+	Target_15332
chr9	33048103	33048256	+	Target_15332
chr9	33053120	33053288	+	Target_15332
chr9	33056110	33056237	+	Target_15332
chr9	33056834	33056962	+	Target_15332
chr9	33057595	33057712	+	Target_15332
chr9	33060462	33060582	+	Target_15332
chr9	33062046	33062175	+	Target_15332
chr9	33068821	33068932	+	Target_15332
chr9	33071737	33071890	+	Target_15332
chr9	33073593	33073804	+	Target_15332
chr9	33076580	33076714	+	Target_15332
chr9	33110638	33113584	+	Target_15332
chr9	33113771	33113876	+	Target_15332
chr9	33115988	33116111	+	Target_15332
chr9	33120416	33120604	+	Target_15332
chr9	33135186	33135422	+	Target_15332
chr9	33166755	33167356	+	Target_15332
chr9	33240195	33240267	+	Target_15332
chr9	33245109	33245150	+	Target_15332
chr9	33246613	33246726	+	Target_15332
chr9	33248423	33248565	+	Target_15332
chr9	33252469	33255306	+	Target_15332|Target_15332
chr9	33255862	33255925	+	Target_15332|Target_15332
chr9	33256798	33256906	+	Target_15332|Target_15332
chr9	33258917	33259031	+	Target_15332|Target_15332
chr9	33261084	33261167	+	Target_15332|Target_15332
chr9	33262699	33262828	+	Target_15332|Target_15332
chr9	33264221	33264759	+	Target_15332|Target_15332
chr9	33264876	33265145	+	Target_15332|Target_15332
chr9	33266007	33266112	+	Target_15332|Target_15332
chr9	33267850	33267897	+	Target_15332|Target_15332
chr9	33270620	33270714	+	Target_15332|Target_15332
chr9	33271149	33271221	+	Target_15332|Target_15332
chr9	33276453	33276562	+	Target_15332|Target_15332
chr9	33278110	33278223	+	Target_15332
chr9	33280806	33282067	+	Target_15332|Target_15332
chr9	33290417	33290595	+	Target_15332|Target_15332|Target_15332
chr9	33294417	33295425	+	Target_15332|Target_15332|Target_15332
chr9	33301260	33301419	+	Target_15332|Target_15332|Target_15332
chr9	33303188	33303266	+	Target_15332|Target_15332|Target_15332
chr9	33307191	33307297	+	Target_15332|Target_15332|Target_15332
chr9	33311103	33311175	+	Target_15332|Target_15332|Target_15332
chr9	33313651	33313791	+	Target_15332|Target_15332|Target_15332
chr9	33318728	33318828	+	Target_15332|Target_15332|Target_15332
chr9	33318907	33319125	+	Target_15332|Target_15332|Target_15332
chr9	33328578	33328676	+	Target_15332|Target_15332|Target_15332
chr9	33332469	33332500	+	Target_15332|Target_15332|Target_15332
chr9	33338507	33338587	+	Target_15332|Target_15332|Target_15332
chr9	33342743	33342852	+	Target_15332|Target_15332|Target_15332
chr9	33344066	33344186	+	Target_15332|Target_15332|Target_15332
chr9	33347035	33347115	+	Target_15332|Target_15332|Target_15332
chr9	33347660	33348721	+	Target_15332
chr9	33351557	33351788	+	Target_15332|Target_15332
chr9	33352643	33352717	+	Target_15332|Target_15332
chr9	33354083	33354185	+	Target_15332|Target_15332
chr9	33354848	33354890	+	Target_15332|Target_15332
chr9	33364007	33364106	+	Target_15332|Target_15332
chr9	33364705	33365168	+	Target_15332|Target_15332
chr9	33366626	33366772	+	Target_15332
chr9	33367512	33367617	+	Target_15332
chr9	33369903	33371155	+	Target_15332
chr9	33384947	33385288	+	Target_15332
chr9	33385646	33385864	+	Target_15332
chr9	33386074	33386193	+	Target_15332
chr9	33386401	33386539	+	Target_15332
chr9	33386966	33387090	+	Target_15332
chr9	33395075	33395193	+	Target_15332
chr9	33401234	33401285	+	Target_15332
chr9	33402370	33402517	+	Target_15332
chr9	33441151	33442209	+	Target_15332
chr9	33442298	33442516	+	Target_15332
chr9	33442849	33442968	+	Target_15332
chr9	33443318	33443456	+	Target_15332
chr9	33443763	33443890	+	Target_15332
chr9	33447420	33447631	+	Target_15332
chr9	33461350	33462811	+	Target_15332|Target_15332
chr9	33463030	33463132	+	Target_15332
chr9	33463244	33463439	+	Target_15332
chr9	33463828	33463918	+	Target_15332
chr9	33464034	33464159	+	Target_15332
chr9	33464876	33464974	+	Target_15332
chr9	33465204	33465357	+	Target_15332
chr9	33465731	33465895	+	Target_15332
chr9	33466068	33466223	+	Target_15332
chr9	33466305	33466423	+	Target_15332
chr9	33466566	33466707	+	Target_15332
chr9	33466909	33466985	+	Target_15332|Target_15332
chr9	33467111	33467260	+	Target_15332|Target_15332
chr9	33467391	33467514	+	Target_15332|Target_15332
chr9	33467688	33467866	+	Target_15332|Target_15332
chr9	33468027	33468143	+	Target_15332|Target_15332
chr9	33468318	33468420	+	Target_15332|Target_15332
chr9	33468505	33468564	+	Target_15332|Target_15332
chr9	33468749	33468870	+	Target_15332|Target_15332
chr9	33468955	33469119	+	Target_15332|Target_15332
chr9	33469204	33469339	+	Target_15332|Target_15332
chr9	33469496	33469665	+	Target_15332|Target_15332
chr9	33470009	33470189	+	Target_15332|Target_15332
chr9	33472001	33472118	+	Target_15332|Target_15332
chr9	33472203	33472410	+	Target_15332|Target_15332
chr9	33473786	33473941	+	Target_15332|Target_15332
chr9	33504534	33504589	+	Target_15332
chr9	33508360	33508427	+	Target_15332
chr9	33509127	33509334	+	Target_15332
chr9	33510617	33510709	+	Target_15332
chr9	33510816	33511164	+	Target_15332
chr9	33524410	33524693	+	Target_15332
chr9	33528724	33528839	+	Target_15332
chr9	33528997	33529171	+	Target_15332
chr9	33533436	33533543	+	Target_15332
chr9	33534367	33534505	+	Target_15332
chr9	33536875	33536943	+	Target_15332
chr9	33541144	33541225	+	Target_15332
chr9	33543182	33543253	+	Target_15332
chr9	33547935	33548853	+	Target_15332
chr9	33550427	33550577	+	Target_15332
chr9	33555705	33555818	+	Target_15332
chr9	33558055	33558185	+	Target_15332
chr9	33566216	33566498	+	Target_15332
chr9	33567100	33567312	+	Target_15332
chr9	33568668	33568891	+	Target_15332
chr9	33572313	33573001	+	Target_15332
chr9	33624222	33625532	+	Target_15332
chr9	33673501	33677418	+	Target_15332
chr9	33750463	33750725	+	Target_15332|Target_15332
chr9	33750818	33750850	+	Target_15332
chr9	33794743	33794871	+	Target_15332
chr9	33795558	33795611	+	Target_15332
chr9	33796640	33796800	+	Target_15332|Target_15332|Target_15332|Target_15332
chr9	33797826	33798080	+	Target_15332|Target_15332|Target_15332|Target_15332
chr9	33798483	33798620	+	Target_15332|Target_15332|Target_15332|Target_15332
chr9	33799025	33799229	+	Target_15332|Target_15332|Target_15332|Target_15332
chr9	33817181	33817932	+	Target_15332
chr9	33886878	33886965	+	Target_15332
chr9	33900171	33900269	+	Target_15332
chr9	33911961	33912096	+	Target_15332
chr9	33917015	33920401	+	Target_15332
chr9	33921690	33922597	+	Target_15332
chr9	33922684	33922876	+	Target_15332
chr9	33922963	33923031	+	Target_15332
chr9	33923183	33923291	+	Target_15332
chr9	33923376	33923476	+	Target_15332
chr9	33923792	33923998	+	Target_15332
chr9	33924203	33924282	+	Target_15332
chr9	33926614	33926662	+	Target_15332
chr9	33926986	33927078	+	Target_15332
chr9	33927794	33927990	+	Target_15332
chr9	33932559	33932626	+	Target_15332
chr9	33933487	33933626	+	Target_15332
chr9	33934285	33934378	+	Target_15332
chr9	33935836	33935876	+	Target_15332
chr9	33941646	33941860	+	Target_15332
chr9	33943417	33943587	+	Target_15332
chr9	33944362	33944637	+	Target_15332
chr9	33948371	33948585	+	Target_15332
chr9	33952761	33952852	+	Target_15332
chr9	33953282	33953472	+	Target_15332
chr9	33956076	33956144	+	Target_15332
chr9	33960823	33960876	+	Target_15332
chr9	33963723	33963789	+	Target_15332
chr9	33971648	33971752	+	Target_15332
chr9	33973180	33973235	+	Target_15332
chr9	33986757	33986835	+	Target_15332
chr9	33988970	33989124	+	Target_15332
chr9	33996220	33996331	+	Target_15332
chr9	33998784	33998862	+	Target_15332
chr9	34017047	34017187	+	Target_15332
chr9	34048875	34048947	+	Target_15332
chr9	34086380	34088506	+	Target_15332
chr9	34089409	34089588	+	Target_15332
chr9	34093283	34093446	+	Target_15332
chr9	34096713	34096779	+	Target_15332
chr9	34098321	34098515	+	Target_15332
chr9	34106431	34106492	+	Target_15332
chr9	34107356	34107563	+	Target_15332
chr9	34125020	34125275	+	Target_15332
chr9	34126351	34126771	+	Target_15332
chr9	34179002	34179238	+	Target_15332|Target_15332|Target_15332|Target_15332|Target_15332|Target_15332
chr9	34196333	34196456	+	Target_15332
chr9	34203378	34203533	+	Target_15332
chr9	34216671	34216787	+	Target_15332
chr9	34220905	34220946	+	Target_15332|Target_15332|Target_15332|Target_15332|Target_15332
chr9	34234213	34234338	+	Target_15332|Target_15332|Target_15332|Target_15332|Target_15332
chr9	34241182	34242106	+	Target_15332|Target_15332|Target_15332|Target_15332|Target_15332|Target_15332
chr9	34249776	34249959	+	Target_15332|Target_15332|Target_15332|Target_15332|Target_15332|Target_15332
chr9	34250655	34250757	+	Target_15332|Target_15332|Target_15332|Target_15332|Target_15332|Target_15332
chr9	34251389	34254518	+	Target_15332|Target_15332|Target_15332|Target_15332|Target_15332|Target_15332|Target_15332
chr9	34255069	34255163	+	Target_15332
chr9	34255732	34257979	+	Target_15332
chr9	34259593	34259703	+	Target_15332
chr9	34263098	34263170	+	Target_15332
chr9	34269254	34269360	+	Target_15332
chr9	34271806	34271928	+	Target_15332
chr9	34286614	34286702	+	Target_15332
chr9	34290171	34290387	+	Target_15332
chr9	34297014	34297112	+	Target_15332
chr9	34306249	34306439	+	Target_15332
chr9	34310721	34311369	+	Target_15332
chr9	34329103	34329198	+	Target_15332
chr9	34329503	34329597	+	Target_15332|Target_15332|Target_15332|Target_15332
chr9	34336226	34336339	+	Target_15332|Target_15332
chr9	34338710	34338845	+	Target_15332|Target_15332|Target_15332
chr9	34339021	34339164	+	Target_15332|Target_15332|Target_15332|Target_15332
chr9	34343121	34343711	+	Target_15332|Target_15332|Target_15332|Target_15332
chr9	34368906	34373004	+	Target_15332
chr9	34376790	34376894	+	Target_15332
chr9	34379016	34379179	+	Target_15332|Target_15332|Target_15332|Target_15332
chr9	34379643	34379730	+	Target_15332|Target_15332|Target_15332|Target_15332
chr9	34380894	34381129	+	Target_15332|Target_15332|Target_15332|Target_15332
chr9	34381366	34381598	+	Target_15332|Target_15332|Target_15332|Target_15332|Target_15332
chr9	34382751	34382867	+	Target_15332
chr9	34385634	34385779	+	Target_15332
chr9	34397496	34397849	+	Target_15332
chr9	34398181	34401120	+	Target_15332|Target_15332|Target_15332|Target_15332|Target_15332|Target_15332
chr9	34401663	34401718	+	Target_15332|Target_15332|Target_15332|Target_15332|Target_15332|Target_15332
chr9	34402384	34402465	+	Target_15332|Target_15332|Target_15332|Target_15332|Target_15332|Target_15332
chr9	34402702	34402805	+	Target_15332|Target_15332|Target_15332|Target_15332|Target_15332|Target_15332
chr9	34405862	34405962	+	Target_15332|Target_15332|Target_15332|Target_15332|Target_15332|Target_15332
chr9	34458201	34458568	+	Target_15332|Target_15332|Target_15332|Target_15332|Target_15332|Target_15332
chr9	34458810	34459051	+	Target_15332
chr9	34483445	34483478	+	Target_15332
chr9	34485139	34485238	+	Target_15332
chr9	34485434	34485515	+	Target_15332
chr9	34489320	34489447	+	Target_15332
chr9	34490009	34490122	+	Target_15332
chr9	34490366	34490486	+	Target_15332
chr9	34491492	34491552	+	Target_15332
chr9	34493191	34493326	+	Target_15332
chr9	34497112	34497197	+	Target_15332
chr9	34500719	34500837	+	Target_15332
chr9	34501135	34501179	+	Target_15332
chr9	34506624	34506872	+	Target_15332
chr9	34512106	34512196	+	Target_15332
chr9	34512334	34512422	+	Target_15332
chr9	34513109	34513189	+	Target_15332
chr9	34514391	34514540	+	Target_15332
chr9	34514637	34514737	+	Target_15332
chr9	34517282	34517465	+	Target_15332
chr9	34520655	34520982	+	Target_15332
chr9	34521039	34521854	+	Target_15332
chr9	34522774	34523037	+	Target_15332
chr9	34551429	34552069	+	Target_15332|Target_15332|Target_15332
chr9	34552158	34552327	+	Target_15332|Target_15332|Target_15332
chr9	34552671	34552852	+	Target_15332|Target_15332|Target_15332
chr9	34556252	34556416	+	Target_15332|Target_15332|Target_15332
chr9	34557523	34557690	+	Target_15332|Target_15332|Target_15332
chr9	34557864	34557982	+	Target_15332|Target_15332|Target_15332
chr9	34564596	34564830	+	Target_15332|Target_15332|Target_15332
chr9	34568009	34568155	+	Target_15332
chr9	34568894	34568979	+	Target_15332|Target_15332|Target_15332
chr9	34581092	34581203	+	Target_15332|Target_15332
chr9	34582332	34583070	+	Target_15332
chr9	34589552	34589735	+	Target_15332|Target_15332
chr9	34590079	34590138	+	Target_15332
chr9	34610481	34611329	+	Target_15332|Target_15332
chr9	34611856	34612110	+	Target_15332|Target_15332
chr9	34613547	34613868	+	Target_15332|Target_15332
chr9	34614038	34614195	+	Target_15332|Target_15332
chr9	34614706	34614765	+	Target_15332|Target_15332
chr9	34616026	34616110	+	Target_15332|Target_15332
chr9	34617881	34617968	+	Target_15332|Target_15332
chr9	34618672	34618757	+	Target_15332|Target_15332
chr9	34620365	34620496	+	Target_15332|Target_15332
chr9	34621454	34621555	+	Target_15332
chr9	34622016	34622106	+	Target_15332
chr9	34622343	34622526	+	Target_15332
chr9	34623421	34623711	+	Target_15332
chr9	34623860	34624044	+	Target_15332
chr9	34625738	34625811	+	Target_15332
chr9	34627693	34628011	+	Target_15332
chr9	34634718	34635855	+	Target_15332|Target_15332
chr9	34636993	34637086	+	Target_15332
chr9	34637216	34637417	+	Target_15332|Target_15332
chr9	34637543	34637768	+	Target_15332|Target_15332
chr9	34646634	34646783	+	Target_15332
chr9	34647085	34647255	+	Target_15332
chr9	34647488	34647564	+	Target_15332
chr9	34647653	34647702	+	Target_15332
chr9	34647828	34647958	+	Target_15332
chr9	34648111	34648168	+	Target_15332
chr9	34648330	34648453	+	Target_15332
chr9	34648758	34648891	+	Target_15332
chr9	34648994	34649078	+	Target_15332
chr9	34649406	34649561	+	Target_15332
chr9	34650365	34650573	+	Target_15332
chr9	34652181	34652230	+	Target_15332
chr9	34653931	34653996	+	Target_15332|Target_15332
chr9	34655214	34655314	+	Target_15332|Target_15332|Target_15332
chr9	34655601	34655662	+	Target_15332|Target_15332|Target_15332
chr9	34656735	34656905	+	Target_15332|Target_15332|Target_15332
chr9	34657031	34657146	+	Target_15332|Target_15332|Target_15332
chr9	34657299	34657332	+	Target_15332|Target_15332|Target_15332
chr9	34657417	34657584	+	Target_15332|Target_15332|Target_15332
chr9	34658516	34658680	+	Target_15332|Target_15332|Target_15332
chr9	34659755	34659897	+	Target_15332|Target_15332|Target_15332
chr9	34660270	34660390	+	Target_15332|Target_15332|Target_15332
chr9	34660500	34660816	+	Target_15332|Target_15332|Target_15332
chr9	34660850	34660933	+	Target_15332|Target_15332
chr9	34661478	34661884	+	Target_15332|Target_15332
chr9	34661892	34662076	+	Target_15332
chr9	34662280	34662413	+	Target_15332
chr9	34662560	34662689	+	Target_15332
chr9	34689566	34689836	+	Target_15332
chr9	34689926	34690020	+	Target_15332
chr9	34690206	34690339	+	Target_15332
chr9	34691087	34691274	+	Target_15332
chr9	34709001	34709424	+	Target_15332
chr9	34709496	34709679	+	Target_15332
chr9	34709773	34709894	+	Target_15332
chr9	34709996	34710147	+	Target_15332
chr9	34723049	34726985	+	Target_15332
chr9	34728018	34728079	+	Target_15332
chr9	34728605	34728651	+	Target_15332
chr9	34729280	34729535	+	Target_15332
chr9	34830263	34836049	+	Target_15332
chr9	34837062	34837123	+	Target_15332
chr9	34837650	34837696	+	Target_15332
chr9	34838346	34838583	+	Target_15332
chr9	34958191	34958398	+	Target_15332
chr9	34971291	34971673	+	Target_15332
chr9	34972342	34972528	+	Target_15332
chr9	34976148	34976227	+	Target_15332
chr9	34976531	34976737	+	Target_15332
chr9	34977079	34977240	+	Target_15332
chr9	34977542	34977638	+	Target_15332
chr9	34978011	34982541	+	Target_15332
chr9	34989637	34989828	+	Target_15332|Target_15332
chr9	34990266	34990809	+	Target_15332|Target_15332
chr9	34993196	34993441	+	Target_15332|Target_15332|Target_15332
chr9	34996261	34996863	+	Target_15332|Target_15332|Target_15332
chr9	34997022	34998430	+	Target_15332|Target_15332|Target_15332
chr9	35041101	35041153	+	Target_15332|Target_15332
chr9	35042222	35042482	+	Target_15332|Target_15332|Target_15332
chr9	35042857	35045988	+	Target_15332|Target_15332|Target_15332|Target_15332
chr9	35056064	35057219	+	Target_15332
chr9	35057372	35057527	+	Target_15332
chr9	35059060	35059216	+	Target_15332
chr9	35059489	35059798	+	Target_15332
chr9	35060309	35060522	+	Target_15332
chr9	35060797	35060920	+	Target_15332
chr9	35061011	35061176	+	Target_15332
chr9	35061573	35061686	+	Target_15332
chr9	35061999	35062135	+	Target_15332
chr9	35062213	35062347	+	Target_15332
chr9	35062974	35063077	+	Target_15332
chr9	35064150	35064282	+	Target_15332
chr9	35065247	35065378	+	Target_15332
chr9	35066671	35066814	+	Target_15332
chr9	35067887	35068060	+	Target_15332
chr9	35068247	35068359	+	Target_15332
chr9	35072333	35072739	+	Target_15332
chr9	35073834	35074213	+	Target_15332
chr9	35074367	35074491	+	Target_15332
chr9	35074923	35075079	+	Target_15332
chr9	35075275	35075322	+	Target_15332
chr9	35075461	35075751	+	Target_15332
chr9	35075958	35076025	+	Target_15332
chr9	35076428	35076580	+	Target_15332
chr9	35076720	35076867	+	Target_15332
chr9	35076967	35077098	+	Target_15332
chr9	35077260	35077396	+	Target_15332
chr9	35078137	35078340	+	Target_15332
chr9	35078601	35078733	+	Target_15332
chr9	35079147	35079238	+	Target_15332
chr9	35079437	35080013	+	Target_15332
chr9	35088684	35089218	+	Target_15332|Target_15332|Target_15332
chr9	35089376	35089447	+	Target_15332|Target_15332|Target_15332
chr9	35090062	35090277	+	Target_15332|Target_15332|Target_15332
chr9	35090462	35090669	+	Target_15332|Target_15332|Target_15332
chr9	35091236	35092764	+	Target_15332|Target_15332|Target_15332|Target_15332|Target_15332
chr9	35093026	35093206	+	Target_15332|Target_15332|Target_15332
chr9	35093417	35093577	+	Target_15332|Target_15332|Target_15332
chr9	35093897	35094021	+	Target_15332|Target_15332|Target_15332
chr9	35094212	35094356	+	Target_15332|Target_15332|Target_15332
chr9	35095051	35095563	+	Target_15332|Target_15332|Target_15332
chr9	35095875	35095973	+	Target_15332
chr9	35096151	35096546	+	Target_15332|Target_15332
chr9	35096557	35096598	+	Target_15332
chr9	35099888	35100169	+	Target_15332
chr9	35100594	35100723	+	Target_15332
chr9	35100928	35101008	+	Target_15332
chr9	35101131	35101276	+	Target_15332
chr9	35101422	35101557	+	Target_15332
chr9	35101706	35101808	+	Target_15332
chr9	35101900	35101959	+	Target_15332
chr9	35102091	35102191	+	Target_15332
chr9	35102682	35102820	+	Target_15332
chr9	35103046	35103154	+	Target_15332
chr9	35104117	35105371	+	Target_15332
chr9	35105678	35105854	+	Target_15332
chr9	35105937	35106006	+	Target_15332
chr9	35106248	35106407	+	Target_15332
chr9	35106534	35106640	+	Target_15332
chr9	35106829	35106888	+	Target_15332
chr9	35107377	35108346	+	Target_15332
chr9	35108590	35108734	+	Target_15332
chr9	35115801	35115893	+	Target_15332
chr9	35161988	35162302	+	Target_15332
chr9	35228011	35228041	+	Target_15332
chr9	35231116	35231216	+	Target_15332
chr9	35236465	35236583	+	Target_15332
chr9	35237699	35237823	+	Target_15332
chr9	35243287	35243361	+	Target_15332
chr9	35258989	35259047	+	Target_15332
chr9	35295692	35295927	+	Target_15332
chr9	35310463	35310778	+	Target_15332
chr9	35313895	35313986	+	Target_15332
chr9	35366943	35366990	+	Target_15332
chr9	35370314	35370393	+	Target_15332
chr9	35375123	35375198	+	Target_15332
chr9	35376024	35376244	+	Target_15332
chr9	35377464	35377692	+	Target_15332
chr9	35378291	35378433	+	Target_15332
chr9	35380466	35380636	+	Target_15332
chr9	35381096	35381212	+	Target_15332
chr9	35381552	35381716	+	Target_15332
chr9	35382353	35382504	+	Target_15332
chr9	35384242	35384311	+	Target_15332
chr9	35385720	35385810	+	Target_15332
chr9	35386161	35386290	+	Target_15332
chr9	35389842	35389970	+	Target_15332
chr9	35390625	35390711	+	Target_15332
chr9	35396472	35396599	+	Target_15332
chr9	35396837	35396934	+	Target_15332
chr9	35397163	35397307	+	Target_15332
chr9	35397631	35397709	+	Target_15332
chr9	35398207	35398285	+	Target_15332
chr9	35398550	35398639	+	Target_15332
chr9	35398878	35399031	+	Target_15332
chr9	35399157	35399281	+	Target_15332
chr9	35399388	35399445	+	Target_15332
chr9	35399645	35399726	+	Target_15332
chr9	35400292	35400440	+	Target_15332
chr9	35403163	35403256	+	Target_15332
chr9	35403436	35403596	+	Target_15332
chr9	35403744	35405332	+	Target_15332
chr9	35406751	35406824	+	Target_15332|Target_15332
chr9	35408923	35409004	+	Target_15332|Target_15332
chr9	35433703	35433762	+	Target_15332|Target_15332
chr9	35437766	35437880	+	Target_15332|Target_15332
chr9	35438725	35438825	+	Target_15332|Target_15332
chr9	35440388	35440450	+	Target_15332|Target_15332
chr9	35444381	35444454	+	Target_15332|Target_15332
chr9	35444806	35444877	+	Target_15332|Target_15332
chr9	35446401	35446484	+	Target_15332|Target_15332
chr9	35447229	35447388	+	Target_15332|Target_15332
chr9	35449465	35451105	+	Target_15332|Target_15332
chr9	35469140	35469321	+	Target_15332
chr9	35471016	35471101	+	Target_15332
chr9	35473724	35473768	+	Target_15332
chr9	35478238	35478322	+	Target_15332
chr9	35479912	35480287	+	Target_15332
chr9	35481795	35481926	+	Target_15332
chr9	35482023	35483026	+	Target_15332
chr9	35490006	35490169	+	Target_15332
chr9	35538628	35539105	+	Target_15332
chr9	35546426	35548532	+	Target_15332|Target_15332
chr9	35555056	35555698	+	Target_15332|Target_15332
chr9	35555948	35556134	+	Target_15332|Target_15332
chr9	35556304	35556445	+	Target_15332|Target_15332
chr9	35557910	35557987	+	Target_15332|Target_15332
chr9	35558193	35558368	+	Target_15332|Target_15332
chr9	35558458	35558564	+	Target_15332|Target_15332
chr9	35559222	35559269	+	Target_15332|Target_15332
chr9	35560025	35560848	+	Target_15332|Target_15332
chr9	35560956	35561094	+	Target_15332|Target_15332
chr9	35561177	35562092	+	Target_15332|Target_15332|Target_15332|Target_15332
chr9	35562376	35562571	+	Target_15332|Target_15332
chr9	35562645	35562697	+	Target_15332|Target_15332
chr9	35562871	35563077	+	Target_15332|Target_15332
chr9	35563162	35563386	+	Target_15332|Target_15332
chr9	35563763	35563896	+	Target_15332|Target_15332
chr9	35605280	35605835	+	Target_15332
chr9	35605980	35606102	+	Target_15332
chr9	35606233	35606282	+	Target_15332
chr9	35606833	35606980	+	Target_15332
chr9	35607323	35607406	+	Target_15332
chr9	35607578	35607669	+	Target_15332
chr9	35607924	35608008	+	Target_15332
chr9	35608083	35608246	+	Target_15332|Target_15332
chr9	35608391	35608506	+	Target_15332
chr9	35608858	35610297	+	Target_15332|Target_15332
chr9	35610598	35610750	+	Target_15332
chr9	35611800	35611916	+	Target_15332
chr9	35612844	35612990	+	Target_15332
chr9	35615939	35616275	+	Target_15332
chr9	35616596	35616686	+	Target_15332
chr9	35617172	35617244	+	Target_15332
chr9	35618010	35618118	+	Target_15332
chr9	35618218	35618424	+	Target_15332
chr9	35649296	35650078	+	Target_15332
chr9	35650180	35650242	+	Target_15332
chr9	35650353	35650412	+	Target_15332
chr9	35650498	35650634	+	Target_15332
chr9	35650750	35650947	+	Target_15332
chr9	35657747	35658015	+	Target_15332
chr9	35658286	35658482	+	Target_15332|Target_15332|Target_15332|Target_15332
chr9	35658572	35658724	+	Target_15332|Target_15332|Target_15332|Target_15332
chr9	35659340	35661999	+	Target_15332|Target_15332|Target_15332|Target_15332|Target_15332|Target_15332|Target_15332|Target_15332|Target_15332|Target_15332|Target_15332|Target_15332|Target_15332|Target_15332|Target_15332
chr9	35662175	35662264	+	Target_15332
chr9	35662508	35662738	+	Target_15332
chr9	35662942	35663071	+	Target_15332
chr9	35663318	35663389	+	Target_15332
chr9	35664004	35664123	+	Target_15332
chr9	35664368	35664489	+	Target_15332
chr9	35664752	35664847	+	Target_15332
chr9	35665028	35665278	+	Target_15332
chr9	35673914	35674359	+	Target_15332
chr9	35675534	35675564	+	Target_15332
chr9	35675757	35675928	+	Target_15332
chr9	35676060	35676203	+	Target_15332
chr9	35676293	35676386	+	Target_15332
chr9	35677786	35677853	+	Target_15332
chr9	35679181	35679339	+	Target_15332
chr9	35679850	35679995	+	Target_15332
chr9	35680109	35680136	+	Target_15332
chr9	35680749	35680831	+	Target_15332
chr9	35680961	35681154	+	Target_15332
chr9	35681989	35682160	+	Target_15332
chr9	35682922	35683238	+	Target_15332
chr9	35684242	35684312	+	Target_15332|Target_15332
chr9	35684484	35684547	+	Target_15332|Target_15332
chr9	35684728	35684804	+	Target_15332
chr9	35685060	35685136	+	Target_15332
chr9	35685265	35685336	+	Target_15332|Target_15332
chr9	35685430	35685548	+	Target_15332|Target_15332
chr9	35685643	35685777	+	Target_15332|Target_15332
chr9	35689142	35689268	+	Target_15332|Target_15332
chr9	35689700	35690053	+	Target_15332|Target_15332
chr9	35697333	35697913	+	Target_15332
chr9	35698040	35698169	+	Target_15332
chr9	35698319	35698502	+	Target_15332
chr9	35698613	35698676	+	Target_15332
chr9	35698804	35698930	+	Target_15332
chr9	35699028	35699153	+	Target_15332
chr9	35699352	35699458	+	Target_15332
chr9	35699970	35700078	+	Target_15332
chr9	35700187	35700373	+	Target_15332
chr9	35703556	35703673	+	Target_15332
chr9	35703771	35703897	+	Target_15332
chr9	35703987	35704171	+	Target_15332
chr9	35704328	35704495	+	Target_15332
chr9	35704665	35704812	+	Target_15332
chr9	35705547	35705667	+	Target_15332
chr9	35705746	35705848	+	Target_15332
chr9	35705958	35706108	+	Target_15332
chr9	35706192	35706363	+	Target_15332
chr9	35706446	35706548	+	Target_15332
chr9	35706764	35706897	+	Target_15332
chr9	35707068	35707250	+	Target_15332
chr9	35707344	35707485	+	Target_15332
chr9	35707727	35707889	+	Target_15332
chr9	35708337	35708481	+	Target_15332
chr9	35710557	35710680	+	Target_15332
chr9	35710793	35710883	+	Target_15332
chr9	35710985	35711079	+	Target_15332
chr9	35711251	35711391	+	Target_15332
chr9	35711591	35711789	+	Target_15332
chr9	35712001	35712121	+	Target_15332
chr9	35712831	35713040	+	Target_15332
chr9	35713192	35713295	+	Target_15332
chr9	35713949	35714078	+	Target_15332
chr9	35714235	35714370	+	Target_15332
chr9	35714570	35714684	+	Target_15332
chr9	35714756	35714873	+	Target_15332
chr9	35715055	35715184	+	Target_15332
chr9	35716386	35716553	+	Target_15332
chr9	35717142	35717437	+	Target_15332
chr9	35717615	35717783	+	Target_15332
chr9	35718808	35718907	+	Target_15332
chr9	35719070	35719279	+	Target_15332
chr9	35719515	35719624	+	Target_15332
chr9	35719736	35719850	+	Target_15332
chr9	35720035	35720216	+	Target_15332
chr9	35720429	35720506	+	Target_15332
chr9	35720808	35720910	+	Target_15332
chr9	35721644	35721800	+	Target_15332
chr9	35722115	35722220	+	Target_15332
chr9	35722857	35722918	+	Target_15332
chr9	35723948	35724076	+	Target_15332
chr9	35724188	35724331	+	Target_15332
chr9	35724568	35724721	+	Target_15332
chr9	35724826	35724956	+	Target_15332
chr9	35725220	35725318	+	Target_15332
chr9	35725561	35725724	+	Target_15332
chr9	35732071	35732898	+	Target_15332|Target_15332
chr9	35732992	35733140	+	Target_15332
chr9	35733211	35733279	+	Target_15332
chr9	35733392	35733482	+	Target_15332
chr9	35735105	35735212	+	Target_15332
chr9	35735302	35735371	+	Target_15332
chr9	35736044	35736129	+	Target_15332
chr9	35736223	35736308	+	Target_15332
chr9	35736388	35737444	+	Target_15332|Target_15332
chr9	35737744	35737936	+	Target_15332
chr9	35738033	35738149	+	Target_15332
chr9	35738228	35738371	+	Target_15332
chr9	35738522	35738629	+	Target_15332
chr9	35738748	35738900	+	Target_15332
chr9	35738998	35739106	+	Target_15332
chr9	35739311	35739416	+	Target_15332
chr9	35739624	35739797	+	Target_15332
chr9	35739994	35740120	+	Target_15332
chr9	35740205	35740359	+	Target_15332
chr9	35740522	35740625	+	Target_15332
chr9	35740821	35741061	+	Target_15332
chr9	35741668	35741887	+	Target_15332
chr9	35744293	35744409	+	Target_15332
chr9	35744611	35744703	+	Target_15332
chr9	35748342	35749225	+	Target_15332
chr9	35749276	35749405	+	Target_15332
chr9	35749733	35749868	+	Target_15332
chr9	35750239	35750376	+	Target_15332
chr9	35750654	35750738	+	Target_15332
chr9	35750836	35750986	+	Target_15332
chr9	35751262	35751409	+	Target_15332
chr9	35751623	35751751	+	Target_15332
chr9	35751952	35752142	+	Target_15332
chr9	35752647	35753277	+	Target_15332|Target_15332
chr9	35753656	35753765	+	Target_15332
chr9	35753996	35754274	+	Target_15332
chr9	35792405	35793072	+	Target_15332
chr9	35793894	35794100	+	Target_15332
chr9	35799614	35799728	+	Target_15332
chr9	35800018	35800154	+	Target_15332
chr9	35800385	35800480	+	Target_15332
chr9	35800705	35800838	+	Target_15332
chr9	35801066	35801151	+	Target_15332
chr9	35801639	35801760	+	Target_15332
chr9	35801922	35801997	+	Target_15332
chr9	35802202	35802280	+	Target_15332
chr9	35802499	35802604	+	Target_15332
chr9	35802728	35802800	+	Target_15332
chr9	35805507	35805667	+	Target_15332
chr9	35805826	35805982	+	Target_15332
chr9	35806061	35806230	+	Target_15332
chr9	35806388	35806535	+	Target_15332
chr9	35807019	35807143	+	Target_15332
chr9	35807326	35807395	+	Target_15332
chr9	35807781	35808303	+	Target_15332
chr9	35808505	35808680	+	Target_15332
chr9	35808751	35808850	+	Target_15332
chr9	35809152	35809244	+	Target_15332
chr9	35809376	35809728	+	Target_15332|Target_15332
chr9	35809806	35810129	+	Target_15332
chr9	35810243	35810306	+	Target_15332|Target_15332
chr9	35810435	35810550	+	Target_15332|Target_15332
chr9	35810633	35810679	+	Target_15332|Target_15332
chr9	35810879	35811054	+	Target_15332|Target_15332
chr9	35811178	35811998	+	Target_15332|Target_15332
chr9	35812100	35812259	+	Target_15332|Target_15332
chr9	35812956	35813142	+	Target_15332
chr9	35813262	35813335	+	Target_15332
chr9	35813441	35813546	+	Target_15332
chr9	35813640	35813781	+	Target_15332
chr9	35814895	35815042	+	Target_15332
chr9	35817013	35818503	+	Target_15332
chr9	35818886	35819006	+	Target_15332
chr9	35819193	35819391	+	Target_15332
chr9	35819886	35819997	+	Target_15332
chr9	35825226	35825370	+	Target_15332
chr9	35825560	35826158	+	Target_15332
chr9	35828459	35828744	+	Target_15332
chr9	35829221	35829388	+	Target_15332|Target_15332
chr9	35829512	35829952	+	Target_15332|Target_15332|Target_15332
chr9	35834457	35834647	+	Target_15332|Target_15332|Target_15332
chr9	35835007	35835215	+	Target_15332|Target_15332|Target_15332
chr9	35841130	35841264	+	Target_15332|Target_15332|Target_15332
chr9	35841522	35841791	+	Target_15332|Target_15332|Target_15332
chr9	35842388	35842714	+	Target_15332|Target_15332|Target_15332
chr9	35845971	35846065	+	Target_15332|Target_15332|Target_15332
chr9	35846254	35846378	+	Target_15332|Target_15332|Target_15332
chr9	35846465	35846608	+	Target_15332|Target_15332|Target_15332
chr9	35846813	35847232	+	Target_15332|Target_15332|Target_15332
chr9	35852823	35852970	+	Target_15332|Target_15332
chr9	35853137	35853254	+	Target_15332|Target_15332
chr9	35853501	35854844	+	Target_15332|Target_15332
chr9	35860270	35865515	+	Target_15332
chr9	35869459	35870398	+	Target_15332
chr9	35906188	35907138	+	Target_15332
chr9	35909479	35909561	+	Target_15332
chr9	35910153	35911617	+	Target_15332
chr9	35957104	35958151	+	Target_15332
chr9	36036909	36037095	+	Target_15332
chr9	36052261	36052320	+	Target_15332
chr9	36058823	36058898	+	Target_15332
chr9	36060115	36060152	+	Target_15332
chr9	36063791	36063877	+	Target_15332
chr9	36065573	36065621	+	Target_15332
chr9	36080601	36080635	+	Target_15332
chr9	36083361	36083559	+	Target_15332
chr9	36087690	36087958	+	Target_15332
chr9	36091160	36091340	+	Target_15332
chr9	36100327	36100540	+	Target_15332
chr9	36102090	36102227	+	Target_15332
chr9	36105139	36105280	+	Target_15332
chr9	36107972	36108161	+	Target_15332
chr9	36109953	36110076	+	Target_15332
chr9	36112301	36112473	+	Target_15332
chr9	36116981	36117174	+	Target_15332
chr9	36118753	36118964	+	Target_15332
chr9	36120659	36120733	+	Target_15332
chr9	36121529	36121685	+	Target_15332
chr9	36122820	36124452	+	Target_15332
chr9	36136741	36136788	+	Target_15332
chr9	36147782	36147891	+	Target_15332
chr9	36148543	36148647	+	Target_15332
chr9	36150868	36150946	+	Target_15332
chr9	36162358	36163903	+	Target_15332
chr9	36169388	36171331	+	Target_15332
chr9	36190852	36191270	+	Target_15332|Target_15332|Target_15332|Target_15332|Target_15332|Target_15332
chr9	36197547	36197585	+	Target_15332|Target_15332|Target_15332|Target_15332|Target_15332
chr9	36198975	36199093	+	Target_15332|Target_15332|Target_15332|Target_15332|Target_15332
chr9	36204064	36204176	+	Target_15332|Target_15332|Target_15332|Target_15332|Target_15332|Target_15332
[truncated: 6,795 more rows]
