# Supplementary material for: Affected Kindred Analysis of Human X Chromosome Exomes to Identify Novel X-Linked Intellectual Disability Genes
Source: PLoS One. 2015 Feb 13;10(2):e0116454. doi: 10.1371/journal.pone.0116454 (PMC4332666; doi:10.1371/journal.pone.0116454)
Supplement: S2 File — is a compressed file providing a collection of bash-based and R-based scripts that were written and run to process and analyze our XLID study cohort. The scripts provided assume that short-read alignment has already been performed, including quality correction steps. These scripts will run data processing and analysis for a test cohort, as well as comparison analyses with other public databases. (ZIP) [file pone.0116454.s006.zip › Sib-PairCross-CohortFilter_scripts/interval_lists/chrX_Targets.interval_list]

@HD	VN:1.0	SO:coordinate
@SQ	SN:chr1	LN:249250621
@SQ	SN:chr2	LN:243199373
@SQ	SN:chr3	LN:198022430
@SQ	SN:chr4	LN:191154276
@SQ	SN:chr5	LN:180915260
@SQ	SN:chr6	LN:171115067
@SQ	SN:chr7	LN:159138663
@SQ	SN:chr8	LN:146364022
@SQ	SN:chr9	LN:141213431
@SQ	SN:chr10	LN:135534747
@SQ	SN:chr11	LN:135006516
@SQ	SN:chr12	LN:133851895
@SQ	SN:chr13	LN:115169878
@SQ	SN:chr14	LN:107349540
@SQ	SN:chr15	LN:102531392
@SQ	SN:chr16	LN:90354753
@SQ	SN:chr17	LN:81195210
@SQ	SN:chr18	LN:78077248
@SQ	SN:chr19	LN:59128983
@SQ	SN:chr20	LN:63025520
@SQ	SN:chr21	LN:48129895
@SQ	SN:chr22	LN:51304566
@SQ	SN:chrX		LN:155270560
@SQ	SN:chrY		LN:59373566
@SQ	SN:chrM		LN:16571
@SQ	SN:chr1_gl000191_random	LN:106433
@SQ	SN:chr1_gl000192_random	LN:547496
@SQ	SN:chr4_gl000193_random	LN:189789
@SQ	SN:chr4_gl000194_random	LN:191469
@SQ	SN:chr7_gl000195_random	LN:182896
@SQ	SN:chr8_gl000196_random	LN:38914
@SQ	SN:chr8_gl000197_random	LN:37175
@SQ	SN:chr9_gl000198_random	LN:90085
@SQ	SN:chr9_gl000199_random	LN:169874
@SQ	SN:chr9_gl000200_random	LN:187035
@SQ	SN:chr9_gl000201_random	LN:36148
@SQ	SN:chr11_gl000202_random	LN:40103
@SQ	SN:chr17_gl000203_random	LN:37498
@SQ	SN:chr17_gl000204_random	LN:81310
@SQ	SN:chr17_gl000205_random	LN:174588
@SQ	SN:chr17_gl000206_random	LN:41001
@SQ	SN:chr18_gl000207_random	LN:4262
@SQ	SN:chr19_gl000208_random	LN:92689
@SQ	SN:chr19_gl000209_random	LN:159169
@SQ	SN:chr21_gl000210_random	LN:27682
@SQ	SN:chrUn_gl000211		LN:166566
@SQ	SN:chrUn_gl000212		LN:186858
@SQ	SN:chrUn_gl000213		LN:164239
@SQ	SN:chrUn_gl000214		LN:137718
@SQ	SN:chrUn_gl000215		LN:172545
@SQ	SN:chrUn_gl000216		LN:172294
@SQ	SN:chrUn_gl000217		LN:172149
@SQ	SN:chrUn_gl000218		LN:161147
@SQ	SN:chrUn_gl000219		LN:179198
@SQ	SN:chrUn_gl000220		LN:161802
@SQ	SN:chrUn_gl000221		LN:155397
@SQ	SN:chrUn_gl000222		LN:186861
@SQ	SN:chrUn_gl000223		LN:180455
@SQ	SN:chrUn_gl000224		LN:179693
@SQ	SN:chrUn_gl000225		LN:211173
@SQ	SN:chrUn_gl000226		LN:15008
@SQ	SN:chrUn_gl000227		LN:128374
@SQ	SN:chrUn_gl000228		LN:129120
@SQ	SN:chrUn_gl000229		LN:19913
@SQ	SN:chrUn_gl000230		LN:43691
@SQ	SN:chrUn_gl000231		LN:27386
@SQ	SN:chrUn_gl000232		LN:40652
@SQ	SN:chrUn_gl000233		LN:45941
@SQ	SN:chrUn_gl000234		LN:40531
@SQ	SN:chrUn_gl000235		LN:34474
@SQ	SN:chrUn_gl000236		LN:41934
@SQ	SN:chrUn_gl000237		LN:45867
@SQ	SN:chrUn_gl000238		LN:39939
@SQ	SN:chrUn_gl000239		LN:33824
@SQ	SN:chrUn_gl000240		LN:41933
@SQ	SN:chrUn_gl000241		LN:42152
@SQ	SN:chrUn_gl000242		LN:43523
@SQ	SN:chrUn_gl000243		LN:43341
@SQ	SN:chrUn_gl000244		LN:39929
@SQ	SN:chrUn_gl000245		LN:36651
@SQ	SN:chrUn_gl000246		LN:38154
@SQ	SN:chrUn_gl000247		LN:36422
@SQ	SN:chrUn_gl000248		LN:39786
@SQ	SN:chrUn_gl000249		LN:38502
@PG	ID:bowtie2			PN:bowtie2	VN:2.0.0-beta7
chrX	135433606	135433700	+	Target_1
chrX	74725656	74725682	+	Target_2
chrX	135496219	135496486	+	Target_3
chrX	40597445	40597950	+	Target_4
chrX	71684409	71684581	+	Target_5
chrX	102862279	102862644	+	Target_6
chrX	134930172	134930265	+	Target_7
chrX	131203506	131203691	+	Target_8
chrX	36379341	36379616	+	Target_9
chrX	148675470	148675569	+	Target_10
chrX	119746038	119746334	+	Target_11
chrX	134993251	134993491	+	Target_12
chrX	107288100	107288409	+	Target_13
chrX	135498613	135499047	+	Target_14
chrX	15549351	15549530	+	Target_15
chrX	112859587	112859961	+	Target_16
chrX	47511480	47511543	+	Target_17
chrX	149984752	149984928	+	Target_18
chrX	77227115	77227258	+	Target_19
chrX	107849872	107850122	+	Target_20
chrX	72002349	72002584	+	Target_21
chrX	128895882	128896041	+	Target_22
chrX	23851470	23851729	+	Target_23
chrX	148793638	148793822	+	Target_24
chrX	23953313	23953542	+	Target_25
chrX	69718926	69719127	+	Target_26
chrX	81256669	81256876	+	Target_27
chrX	101092754	101092912	+	Target_28
chrX	49082679	49082805	+	Target_29
chrX	102192100	102193234	+	Target_30
chrX	133547518	133547687	+	Target_31
chrX	111923057	111923475	+	Target_32
chrX	36103431	36103655	+	Target_33
chrX	72223252	72225551	+	Target_34
chrX	49113382	49113469	+	Target_35
chrX	67518843	67518938	+	Target_36
chrX	16701217	16701349	+	Target_37
chrX	49062972	49063084	+	Target_38
chrX	2861106	2861240	+	Target_39
chrX	38150646	38150837	+	Target_40
chrX	73164077	73164300	+	Target_41
chrX	148663309	148664900	+	Target_42
chrX	155246327	155246602	+	Target_43
chrX	129270020	129270260	+	Target_44
chrX	70602741	70603014	+	Target_45
chrX	70360980	70361220	+	Target_46
chrX	149128884	149129167	+	Target_47
chrX	7066068	7066079	+	Target_48
chrX	22112101	22112217	+	Target_49
chrX	49082871	49083064	+	Target_50
chrX	110435634	110435846	+	Target_51
chrX	13981564	13982023	+	Target_52
chrX	208166	208321	+	Target_53
chrX	101095988	101096076	+	Target_54
chrX	119590506	119590624	+	Target_55
chrX	76760378	76764107	+	Target_56
chrX	47426038	47426179	+	Target_57
chrX	79948439	79948650	+	Target_58
chrX	70360385	70360707	+	Target_59
chrX	65475847	65476172	+	Target_60
chrX	54577901	54578407	+	Target_61
chrX	131211021	131213094	+	Target_62
chrX	71846821	71846999	+	Target_63
chrX	138642900	138643014	+	Target_64
chrX	70375064	70375213	+	Target_65
chrX	114391165	114391330	+	Target_66
chrX	153668240	153671814	+	Target_67
chrX	2877644	2877929	+	Target_68
chrX	76953071	76953123	+	Target_69
chrX	73494177	73494245	+	Target_70
chrX	48801451	48801544	+	Target_71
chrX	133632638	133632714	+	Target_72
chrX	123195521	123195724	+	Target_73
chrX	69561549	69561781	+	Target_74
chrX	24861663	24861794	+	Target_75
chrX	79962926	79963002	+	Target_76
chrX	32663081	32663369	+	Target_77
chrX	48666440	48666544	+	Target_78
chrX	106113946	106114043	+	Target_79
chrX	100742595	100742678	+	Target_80
chrX	45752346	45752517	+	Target_81
chrX	133119302	133120022	+	Target_82
chrX	38226544	38226682	+	Target_83
chrX	24195801	24195983	+	Target_84
chrX	49189765	49189885	+	Target_85
chrX	3817257	3817463	+	Target_86
chrX	51808265	51808985	+	Target_87
chrX	67502898	67502959	+	Target_88
chrX	115085294	115085522	+	Target_89
chrX	100879470	100879540	+	Target_90
chrX	38660821	38661045	+	Target_91
chrX	105278226	105278373	+	Target_92
chrX	38525250	38525563	+	Target_93
chrX	17065470	17065605	+	Target_94
chrX	47315320	47315415	+	Target_95
chrX	49965514	49965764	+	Target_96
chrX	151867114	151867307	+	Target_97
chrX	109445674	109445764	+	Target_98
chrX	70940524	70940650	+	Target_99
chrX	119387269	119392251	+	Target_100
chrX	107304658	107304765	+	Target_101
chrX	109963063	109963156	+	Target_102
chrX	38482156	38482286	+	Target_103
chrX	151885137	151885234	+	Target_104
chrX	22245524	22245728	+	Target_105
chrX	114057917	114058127	+	Target_106
chrX	153792174	153792235	+	Target_107
chrX	138669875	138670047	+	Target_108
chrX	44703149	44704130	+	Target_109
chrX	69497466	69497650	+	Target_110
chrX	48934304	48935570	+	Target_111
chrX	19484784	19484816	+	Target_112
chrX	1714277	1714425	+	Target_113
chrX	101137262	101139893	+	Target_114
chrX	108647557	108647813	+	Target_115
chrX	106796025	106796156	+	Target_116
chrX	1612986	1613346	+	Target_117
chrX	41390260	41390562	+	Target_118
chrX	18460495	18460543	+	Target_119
chrX	151819989	151820245	+	Target_120
chrX	64887437	64887720	+	Target_121
chrX	23956664	23956817	+	Target_122
chrX	70147334	70147473	+	Target_123
chrX	67742602	67742759	+	Target_124
chrX	101567275	101567445	+	Target_125
chrX	19444349	19444461	+	Target_126
chrX	53253922	53254704	+	Target_127
chrX	2852699	2853331	+	Target_128
chrX	106396402	106396536	+	Target_129
chrX	117582756	117583924	+	Target_130
chrX	130413117	130413415	+	Target_131
chrX	154292241	154293743	+	Target_132
chrX	153209347	153209495	+	Target_133
chrX	52976462	52977913	+	Target_134
chrX	155250893	155252878	+	Target_135
chrX	134889321	134889569	+	Target_136
chrX	119666191	119666549	+	Target_137
chrX	70920671	70920893	+	Target_138
chrX	10084358	10084547	+	Target_139
chrX	47062840	47063095	+	Target_140
chrX	32867845	32868019	+	Target_141
chrX	53265504	53265777	+	Target_142
chrX	55051151	55051273	+	Target_143
chrX	119004497	119005976	+	Target_144
chrX	101634915	101635110	+	Target_145
chrX	107681172	107681223	+	Target_146
chrX	111697627	111700473	+	Target_147
chrX	153786747	153786865	+	Target_148
chrX	7002792	7003512	+	Target_149
chrX	100505806	100506809	+	Target_150
chrX	129042646	129042710	+	Target_151
chrX	102160589	102161086	+	Target_152
chrX	129761932	129762117	+	Target_153
chrX	1325326	1325492	+	Target_154
chrX	153222369	153222611	+	Target_155
chrX	15444029	15444113	+	Target_156
chrX	50119023	50119164	+	Target_157
chrX	64744845	64744930	+	Target_158
chrX	150345849	150346408	+	Target_159
chrX	84532402	84534532	+	Target_160
chrX	78216005	78217451	+	Target_161
chrX	46844285	46844341	+	Target_162
chrX	55511049	55515421	+	Target_163
chrX	67268258	67268299	+	Target_164
chrX	2692757	2693037	+	Target_165
chrX	3838235	3838887	+	Target_166
chrX	48163039	48163134	+	Target_167
chrX	63425450	63425724	+	Target_168
chrX	64719763	64719869	+	Target_169
chrX	149008896	149008992	+	Target_170
chrX	48830134	48830697	+	Target_171
chrX	107446158	107446311	+	Target_172
chrX	14549094	14549300	+	Target_173
chrX	17743467	17746448	+	Target_174
chrX	141292889	141293176	+	Target_175
chrX	153689439	153689978	+	Target_176
chrX	101096233	101096302	+	Target_177
chrX	69503363	69503474	+	Target_178
chrX	20007803	20009138	+	Target_179
chrX	113193102	113193367	+	Target_180
chrX	101152841	101153015	+	Target_181
chrX	107420071	107420241	+	Target_182
chrX	52681302	52681397	+	Target_183
chrX	38160500	38160724	+	Target_184
chrX	66914515	66915917	+	Target_185
chrX	134932815	134932989	+	Target_186
chrX	69698868	69699114	+	Target_187
chrX	153051221	153052004	+	Target_188
chrX	55026690	55027012	+	Target_189
chrX	135736532	135736589	+	Target_190
chrX	135760095	135760215	+	Target_191
chrX	67932756	67932827	+	Target_192
chrX	36162578	36163187	+	Target_193
chrX	102338121	102338201	+	Target_194
chrX	138869332	138869503	+	Target_195
chrX	134294336	134294480	+	Target_196
chrX	64813133	64813305	+	Target_197
chrX	23410648	23422489	+	Target_198
chrX	76872081	76872198	+	Target_199
chrX	48372515	48372529	+	Target_200
chrX	49068703	49068768	+	Target_201
chrX	118586828	118588441	+	Target_202
chrX	35984682	35984871	+	Target_203
chrX	47430177	47430411	+	Target_204
chrX	64721669	64727767	+	Target_205
chrX	109310575	109310624	+	Target_206
chrX	133679982	133680182	+	Target_207
chrX	71004123	71004328	+	Target_208
chrX	152968390	152968513	+	Target_209
chrX	67433704	67433814	+	Target_210
chrX	48680930	48681204	+	Target_211
chrX	52258558	52258769	+	Target_212
chrX	79972382	79973358	+	Target_213
chrX	100291963	100292628	+	Target_214
chrX	114360879	114361107	+	Target_215
chrX	154319059	154319114	+	Target_216
chrX	134049212	134049397	+	Target_217
chrX	154227754	154227875	+	Target_218
chrX	205400	205536	+	Target_219
chrX	50117970	50118056	+	Target_220
chrX	69572350	69572506	+	Target_221
chrX	10442663	10442790	+	Target_222
chrX	53459195	53459370	+	Target_223
chrX	120098159	120098314	+	Target_224
chrX	140008337	140008484	+	Target_225
chrX	24735407	24735875	+	Target_226
chrX	17761889	17764218	+	Target_227
chrX	153136512	153136634	+	Target_228
chrX	54835393	54835809	+	Target_229
chrX	153178664	153179154	+	Target_230
chrX	62571721	62572057	+	Target_231
chrX	10095928	10096201	+	Target_232
chrX	53641495	53641806	+	Target_233
chrX	11136621	11136740	+	Target_234
chrX	153215004	153215067	+	Target_235
chrX	51639505	51640722	+	Target_236
chrX	48620054	48620257	+	Target_237
chrX	77258570	77258733	+	Target_238
chrX	120118642	120119742	+	Target_239
chrX	18938150	18938419	+	Target_240
chrX	154028020	154028190	+	Target_241
chrX	11112246	11112300	+	Target_242
chrX	69501416	69501690	+	Target_243
chrX	110406043	110406274	+	Target_244
chrX	9914611	9917483	+	Target_245
chrX	76972608	76972820	+	Target_246
chrX	152090617	152090800	+	Target_247
chrX	153590038	153590255	+	Target_248
chrX	31227615	31227916	+	Target_249
chrX	111024393	111024434	+	Target_250
chrX	153763941	153764260	+	Target_251
chrX	106843433	106848481	+	Target_252
chrX	78010201	78012591	+	Target_253
chrX	122820398	122820564	+	Target_254
chrX	133983097	133983258	+	Target_255
chrX	54494217	54494365	+	Target_256
chrX	110963223	110963398	+	Target_257
chrX	13799034	13799224	+	Target_258
chrX	69354373	69354666	+	Target_259
chrX	18675760	18675785	+	Target_260
chrX	128631822	128632148	+	Target_261
chrX	31196556	31196922	+	Target_262
chrX	70150827	70151075	+	Target_263
chrX	17855657	17855952	+	Target_264
chrX	13391636	13391753	+	Target_265
chrX	154294181	154294332	+	Target_266
chrX	44382885	44383521	+	Target_267
chrX	9469820	9469889	+	Target_268
chrX	42440471	42440623	+	Target_269
chrX	133378807	133380237	+	Target_270
chrX	101577977	101578049	+	Target_271
chrX	128894388	128894557	+	Target_272
chrX	43640695	43640891	+	Target_273
chrX	35971709	35971836	+	Target_274
chrX	134290461	134291428	+	Target_275
chrX	100645712	100648840	+	Target_276
chrX	14918697	14918757	+	Target_277
chrX	124062268	124062466	+	Target_278
chrX	67913393	67913668	+	Target_279
chrX	101818571	101818678	+	Target_280
chrX	135738515	135738577	+	Target_281
chrX	100493970	100494090	+	Target_282
chrX	108636121	108636384	+	Target_283
chrX	154509251	154509357	+	Target_284
chrX	119292367	119292735	+	Target_285
chrX	48320104	48320283	+	Target_286
chrX	105279103	105279376	+	Target_287
chrX	109552378	109552765	+	Target_288
chrX	16168428	16168779	+	Target_289
chrX	110437429	110437646	+	Target_290
chrX	49969316	49969601	+	Target_291
chrX	134978302	134978488	+	Target_292
chrX	72064590	72065033	+	Target_293
chrX	106397326	106397564	+	Target_294
chrX	155233783	155234230	+	Target_295
chrX	17024344	17024467	+	Target_296
chrX	48844199	48844391	+	Target_297
chrX	153648897	153649074	+	Target_298
chrX	40518479	40519171	+	Target_299
chrX	51099796	51099879	+	Target_300
chrX	44896900	44896934	+	Target_301
chrX	13353601	13353664	+	Target_302
chrX	3573190	3573453	+	Target_303
chrX	16709663	16709743	+	Target_304
chrX	153206931	153207106	+	Target_305
chrX	153585802	153585991	+	Target_306
chrX	153229575	153229735	+	Target_307
chrX	152245808	152246058	+	Target_308
chrX	24763520	24763659	+	Target_309
chrX	123019481	123020389	+	Target_310
chrX	120074877	120075973	+	Target_311
chrX	19988342	19988516	+	Target_312
chrX	135081015	135081127	+	Target_313
chrX	48054176	48054290	+	Target_314
chrX	150565271	150565529	+	Target_315
chrX	53439850	53440088	+	Target_316
chrX	37935820	37935954	+	Target_317
chrX	7880069	7880134	+	Target_318
chrX	123556122	123556514	+	Target_319
chrX	24169779	24169917	+	Target_320
chrX	70939666	70939816	+	Target_321
chrX	100353078	100353237	+	Target_322
chrX	54177678	54177806	+	Target_323
chrX	129263337	129263703	+	Target_324
chrX	72300539	72300675	+	Target_325
chrX	44023168	44023373	+	Target_326
chrX	133680578	133680841	+	Target_327
chrX	40996057	40996275	+	Target_328
chrX	47422625	47422728	+	Target_329
chrX	21609040	21609312	+	Target_330
chrX	117695346	117695480	+	Target_331
chrX	69384802	69385156	+	Target_332
chrX	49202219	49202344	+	Target_333
chrX	134962687	134963465	+	Target_334
chrX	40456070	40456596	+	Target_335
chrX	135286780	135287098	+	Target_336
chrX	53710819	53711214	+	Target_337
chrX	149007636	149007796	+	Target_338
chrX	138697040	138697311	+	Target_339
chrX	69646221	69646319	+	Target_340
chrX	148626914	148627429	+	Target_341
chrX	106450278	106450656	+	Target_342
chrX	153540931	153541124	+	Target_343
chrX	63615220	63615433	+	Target_344
chrX	7066036	7066062	+	Target_345
chrX	119377874	119377886	+	Target_346
chrX	106797615	106798427	+	Target_347
chrX	107802294	107802383	+	Target_348
chrX	114345185	114347898	+	Target_349
chrX	49967264	49967461	+	Target_350
chrX	49173642	49173767	+	Target_351
chrX	77270059	77270250	+	Target_352
chrX	138820075	138820328	+	Target_353
chrX	153038585	153038861	+	Target_354
chrX	134478621	134478760	+	Target_355
chrX	24576204	24580622	+	Target_356
chrX	154132571	154132899	+	Target_357
chrX	50851798	50851819	+	Target_358
chrX	48385543	48386059	+	Target_359
chrX	47040514	47040800	+	Target_360
chrX	23858430	23858622	+	Target_361
chrX	102841577	102842657	+	Target_362
chrX	48895722	48895967	+	Target_363
chrX	41202990	41203075	+	Target_364
chrX	111017543	111020330	+	Target_365
chrX	107421914	107422075	+	Target_366
chrX	118985730	118985836	+	Target_367
chrX	53401070	53407107	+	Target_368
chrX	54482125	54482317	+	Target_369
chrX	100531295	100531616	+	Target_370
chrX	153642438	153642527	+	Target_371
chrX	122459877	122460064	+	Target_372
chrX	37913466	37913675	+	Target_373
chrX	84306395	84306514	+	Target_374
chrX	55478438	55479998	+	Target_375
chrX	15582147	15582441	+	Target_376
chrX	148582480	148582568	+	Target_377
chrX	53562345	53562562	+	Target_378
chrX	38657744	38657851	+	Target_379
chrX	65382291	65382718	+	Target_380
chrX	44928724	44929602	+	Target_381
chrX	145072385	145072555	+	Target_382
chrX	67940106	67940265	+	Target_383
chrX	70442956	70443185	+	Target_384
chrX	76937012	76940185	+	Target_385
chrX	130219887	130220063	+	Target_386
chrX	52544392	52544549	+	Target_387
chrX	16707573	16707724	+	Target_388
chrX	129279454	129279544	+	Target_389
chrX	48849840	48849990	+	Target_390
chrX	76812922	76813116	+	Target_391
chrX	122336488	122336633	+	Target_392
chrX	35959400	35959515	+	Target_393
chrX	109931822	109932031	+	Target_394
chrX	10174736	10174816	+	Target_395
chrX	57405084	57405219	+	Target_396
chrX	53659439	53659516	+	Target_397
chrX	49345607	49345790	+	Target_398
chrX	153592894	153593425	+	Target_399
chrX	47969867	47969981	+	Target_400
chrX	136079448	136079559	+	Target_401
chrX	54497747	54497920	+	Target_402
chrX	43628554	43628765	+	Target_403
chrX	83403050	83403131	+	Target_404
chrX	131524875	131525111	+	Target_405
chrX	152157368	152160265	+	Target_406
chrX	18709557	18709823	+	Target_407
chrX	110494145	110494331	+	Target_408
chrX	153225253	153225612	+	Target_409
chrX	54957537	54957864	+	Target_410
chrX	102840320	102841427	+	Target_411
chrX	84329180	84329397	+	Target_412
chrX	102586305	102587254	+	Target_413
chrX	29935581	29935713	+	Target_414
chrX	102332542	102332774	+	Target_415
chrX	44935842	44936071	+	Target_416
chrX	138774074	138774415	+	Target_417
chrX	117749563	117749674	+	Target_418
chrX	70325850	70326302	+	Target_419
chrX	2255872	2256040	+	Target_420
chrX	3528992	3529375	+	Target_421
chrX	111914237	111914632	+	Target_422
chrX	100515038	100515158	+	Target_423
chrX	119445107	119445511	+	Target_424
chrX	117874980	117875119	+	Target_425
chrX	102612011	102612089	+	Target_426
chrX	119761111	119761282	+	Target_427
chrX	145075793	145075969	+	Target_428
chrX	131351024	131351834	+	Target_429
chrX	45772702	45773417	+	Target_430
chrX	99959723	99959882	+	Target_431
chrX	15332491	15332781	+	Target_432
chrX	122778426	122778627	+	Target_433
chrX	118560145	118560317	+	Target_434
chrX	15525337	15525532	+	Target_435
chrX	134869958	134870132	+	Target_436
chrX	136650864	136651224	+	Target_437
chrX	18372712	18372947	+	Target_438
chrX	70471408	70471451	+	Target_439
chrX	128703141	128703376	+	Target_440
chrX	1560485	1561210	+	Target_441
chrX	54495220	54495309	+	Target_442
chrX	102968448	102968956	+	Target_443
chrX	54359570	54360225	+	Target_444
chrX	63487961	63489023	+	Target_445
chrX	13641838	13642044	+	Target_446
chrX	71346958	71347571	+	Target_447
chrX	123657214	123657575	+	Target_448
chrX	150832491	150832820	+	Target_449
chrX	155235679	155235853	+	Target_450
chrX	77284647	77284941	+	Target_451
chrX	48854360	48854592	+	Target_452
chrX	47422308	47422466	+	Target_453
chrX	151902929	151903295	+	Target_454
chrX	91354536	91354586	+	Target_455
chrX	101480020	101480183	+	Target_456
chrX	49334892	49335110	+	Target_457
chrX	149102223	149102355	+	Target_458
chrX	122779185	122779326	+	Target_459
chrX	13680620	13683528	+	Target_460
chrX	101933635	101933841	+	Target_461
chrX	109601944	109602144	+	Target_462
chrX	153696646	153697312	+	Target_463
chrX	118110195	118110908	+	Target_464
chrX	105969794	105970627	+	Target_465
chrX	69424155	69424366	+	Target_466
chrX	48460172	48460352	+	Target_467
chrX	13973412	13973747	+	Target_468
chrX	3002284	3002707	+	Target_469
chrX	19372609	19372701	+	Target_470
chrX	69671717	69671876	+	Target_471
chrX	49336707	49336827	+	Target_472
chrX	67937054	67938471	+	Target_473
chrX	8536273	8536417	+	Target_474
chrX	153040680	153040858	+	Target_475
chrX	144899589	144907360	+	Target_476
chrX	8553308	8553437	+	Target_477
chrX	76139698	76139885	+	Target_478
chrX	30745483	30745669	+	Target_479
chrX	54020034	54020436	+	Target_480
chrX	605126	607558	+	Target_481
chrX	53707512	53707647	+	Target_482
chrX	595353	595561	+	Target_483
chrX	123695521	123695767	+	Target_484
chrX	13778134	13778839	+	Target_485
chrX	54481881	54482060	+	Target_486
chrX	109387983	109388104	+	Target_487
chrX	47509822	47510103	+	Target_488
chrX	10550757	10550959	+	Target_489
chrX	75392671	75393003	+	Target_490
chrX	100877973	100878883	+	Target_491
chrX	101622690	101622899	+	Target_492
chrX	43602851	43603152	+	Target_493
chrX	47863303	47863477	+	Target_494
chrX	18910418	18911773	+	Target_495
chrX	100502978	100503279	+	Target_496
chrX	47003872	47005003	+	Target_497
chrX	50376178	50378668	+	Target_498
chrX	54025920	54026494	+	Target_499
chrX	110952193	110952276	+	Target_500
chrX	15589747	15590019	+	Target_501
chrX	101112477	101112649	+	Target_502
chrX	133923253	133923299	+	Target_503
chrX	19017979	19018178	+	Target_504
chrX	154576450	154577680	+	Target_505
chrX	151121596	151124039	+	Target_506
chrX	69594954	69595198	+	Target_507
chrX	77369513	77369657	+	Target_508
chrX	133609211	133609394	+	Target_509
chrX	107682588	107682827	+	Target_510
chrX	108725095	108725401	+	Target_511
chrX	134029684	134029872	+	Target_512
chrX	52847215	52847325	+	Target_513
chrX	138711854	138712003	+	Target_514
chrX	70341177	70341287	+	Target_515
chrX	147030103	147032645	+	Target_516
chrX	153453259	153453555	+	Target_517
chrX	109917084	109919689	+	Target_518
chrX	152988963	152991621	+	Target_519
chrX	131157536	131157687	+	Target_520
chrX	18959647	18959793	+	Target_521
chrX	49955406	49955758	+	Target_522
chrX	53617960	53618082	+	Target_523
chrX	21659651	21660980	+	Target_524
chrX	100336386	100336861	+	Target_525
chrX	153194695	153196993	+	Target_526
chrX	62736790	62736962	+	Target_527
chrX	155130161	155130251	+	Target_528
chrX	110931115	110932425	+	Target_529
chrX	15591490	15591688	+	Target_530
chrX	145891202	145891441	+	Target_531
chrX	153071526	153071588	+	Target_532
chrX	79974988	79975255	+	Target_533
chrX	47061937	47062213	+	Target_534
chrX	101479077	101479258	+	Target_535
chrX	77244729	77245454	+	Target_536
chrX	135250253	135250426	+	Target_537
chrX	49114121	49114225	+	Target_538
chrX	37969474	37969735	+	Target_539
chrX	153187577	153187801	+	Target_540
chrX	135076945	135077144	+	Target_541
chrX	70464152	70464420	+	Target_542
chrX	117679286	117679355	+	Target_543
chrX	41331334	41331708	+	Target_544
chrX	20156657	20156740	+	Target_545
chrX	151083880	151084109	+	Target_546
chrX	77385245	77387270	+	Target_547
chrX	102000807	102001102	+	Target_548
chrX	16838287	16838378	+	Target_549
chrX	99956454	99956669	+	Target_550
chrX	28960067	28960262	+	Target_551
chrX	27764955	27765239	+	Target_552
chrX	134889951	134890044	+	Target_553
chrX	142533993	142534222	+	Target_554
chrX	16859451	16863326	+	Target_555
chrX	27835671	27835819	+	Target_556
chrX	128657174	128657577	+	Target_557
chrX	154301586	154301706	+	Target_558
chrX	47867094	47867345	+	Target_559
chrX	31241164	31241338	+	Target_560
chrX	12701602	12701706	+	Target_561
chrX	86921375	86925050	+	Target_562
chrX	36319187	36319294	+	Target_563
chrX	122758392	122758560	+	Target_564
chrX	49028173	49028443	+	Target_565
chrX	69637638	69637854	+	Target_566
chrX	80049121	80049271	+	Target_567
chrX	135333448	135333838	+	Target_568
chrX	119149280	119149601	+	Target_569
chrX	37553539	37553801	+	Target_570
chrX	23748933	23749103	+	Target_571
chrX	150348243	150349937	+	Target_572
chrX	147628299	147628687	+	Target_573
chrX	84614555	84614635	+	Target_574
chrX	102335504	102336763	+	Target_575
chrX	153784380	153784591	+	Target_576
chrX	31496223	31496591	+	Target_577
chrX	29417272	29417425	+	Target_578
chrX	149011845	149012123	+	Target_579
chrX	154060849	154061046	+	Target_580
chrX	107681416	107681760	+	Target_581
chrX	133693416	133693953	+	Target_582
chrX	1860824	1860881	+	Target_583
chrX	71929280	71929324	+	Target_584
chrX	53449441	53449953	+	Target_585
chrX	48565728	48567403	+	Target_586
chrX	130206862	130206985	+	Target_587
chrX	63579285	63579407	+	Target_588
chrX	69624465	69624672	+	Target_589
chrX	32398627	32398797	+	Target_590
chrX	47705371	47705720	+	Target_591
chrX	115303499	115306225	+	Target_592
chrX	69945112	69945293	+	Target_593
chrX	119148738	119149071	+	Target_594
chrX	49091827	49092146	+	Target_595
chrX	23740787	23740959	+	Target_596
chrX	96192132	96192350	+	Target_597
chrX	70464640	70464843	+	Target_598
chrX	107320278	107322414	+	Target_599
chrX	70383993	70384178	+	Target_600
chrX	10645505	10645879	+	Target_601
chrX	71715006	71715118	+	Target_602
chrX	15534235	15534354	+	Target_603
chrX	114829875	114830768	+	Target_604
chrX	13333544	13333730	+	Target_605
chrX	17767520	17768413	+	Target_606
chrX	119246779	119246824	+	Target_607
chrX	3030115	3030767	+	Target_608
chrX	15371190	15371290	+	Target_609
chrX	53270966	53271191	+	Target_610
chrX	43637929	43638086	+	Target_611
chrX	153054569	153054655	+	Target_612
chrX	67738612	67738654	+	Target_613
chrX	83599258	83599465	+	Target_614
chrX	117907842	117907938	+	Target_615
chrX	128930891	128930939	+	Target_616
chrX	54492129	54492285	+	Target_617
chrX	48833319	48834947	+	Target_618
chrX	135304552	135304745	+	Target_619
chrX	152814855	152815197	+	Target_620
chrX	15863502	15863739	+	Target_621
chrX	149391301	149391480	+	Target_622
chrX	152823470	152823761	+	Target_623
chrX	148867664	148867732	+	Target_624
chrX	153553585	153553768	+	Target_625
chrX	53600710	53600924	+	Target_626
chrX	84522284	84522421	+	Target_627
chrX	153095582	153096120	+	Target_628
chrX	48750730	48751100	+	Target_629
chrX	46939716	46940706	+	Target_630
chrX	117566644	117566857	+	Target_631
chrX	71908700	71908852	+	Target_632
chrX	9661089	9661252	+	Target_633
chrX	133981913	133982001	+	Target_634
chrX	149631038	149631112	+	Target_635
chrX	148577877	148578047	+	Target_636
chrX	107381243	107381421	+	Target_637
chrX	150066995	150067389	+	Target_638
chrX	119693634	119693898	+	Target_639
chrX	49062076	49062273	+	Target_640
chrX	50165444	50165524	+	Target_641
chrX	48557293	48557553	+	Target_642
chrX	38079949	38080277	+	Target_643
chrX	107938497	107938669	+	Target_644
chrX	153582984	153583148	+	Target_645
chrX	152801480	152801913	+	Target_646
chrX	70597453	70597835	+	Target_647
chrX	101439830	101439872	+	Target_648
chrX	121974179	121974497	+	Target_649
chrX	12072943	12073145	+	Target_650
chrX	101615316	101615566	+	Target_651
chrX	118714198	118715559	+	Target_652
chrX	49336150	49336241	+	Target_653
chrX	101092370	101092726	+	Target_654
chrX	14039583	14039630	+	Target_655
chrX	71496007	71496177	+	Target_656
chrX	102510006	102510231	+	Target_657
chrX	133620495	133620560	+	Target_658
chrX	152864420	152864807	+	Target_659
chrX	48934089	48934183	+	Target_660
chrX	119678070	119678273	+	Target_661
chrX	100117658	100117809	+	Target_662
chrX	107913911	107913919	+	Target_663
chrX	100764477	100764665	+	Target_664
chrX	135582823	135582977	+	Target_665
chrX	115301875	115302069	+	Target_666
chrX	123787434	123787633	+	Target_667
chrX	40450486	40450683	+	Target_668
chrX	129646340	129646453	+	Target_669
chrX	150789954	150790064	+	Target_670
chrX	149185730	149185875	+	Target_671
chrX	105066436	105066895	+	Target_672
chrX	22407432	22407837	+	Target_673
chrX	36450415	36453520	+	Target_674
chrX	73834257	73834552	+	Target_675
chrX	2771557	2771901	+	Target_676
chrX	140084656	140084948	+	Target_677
chrX	19039222	19039416	+	Target_678
chrX	79943568	79943724	+	Target_679
chrX	152137826	152138028	+	Target_680
chrX	334267	334879	+	Target_681
chrX	72068097	72068636	+	Target_682
chrX	42441766	42441940	+	Target_683
chrX	103172992	103173043	+	Target_684
chrX	118717090	118718381	+	Target_685
chrX	31497100	31497320	+	Target_686
chrX	105447978	105448163	+	Target_687
chrX	110970742	110970998	+	Target_688
chrX	2748002	2748236	+	Target_689
chrX	100104761	100105023	+	Target_690
chrX	153587852	153588273	+	Target_691
chrX	101906194	101906523	+	Target_692
chrX	135961358	135961612	+	Target_693
chrX	100245325	100245818	+	Target_694
chrX	17070505	17070568	+	Target_695
chrX	129364484	129364701	+	Target_696
chrX	15561094	15561258	+	Target_697
chrX	149641952	149642074	+	Target_698
chrX	8768122	8768250	+	Target_699
chrX	70349504	70349712	+	Target_700
chrX	49033252	49033551	+	Target_701
chrX	136652050	136653744	+	Target_702
chrX	38156537	38156805	+	Target_703
chrX	47494920	47496326	+	Target_704
chrX	52843835	52844241	+	Target_705
chrX	110956348	110956525	+	Target_706
chrX	76946296	76946418	+	Target_707
chrX	19968871	19968986	+	Target_708
chrX	70608339	70608718	+	Target_709
chrX	110187413	110187856	+	Target_710
chrX	153197224	153197884	+	Target_711
chrX	69495932	69496131	+	Target_712
chrX	21900451	21903542	+	Target_713
chrX	73164419	73164781	+	Target_714
chrX	2712476	2712644	+	Target_715
chrX	69247707	69247886	+	Target_716
chrX	1518260	1518395	+	Target_717
chrX	123094269	123094792	+	Target_718
chrX	52516795	52516905	+	Target_719
chrX	53421698	53421908	+	Target_720
chrX	77158140	77158693	+	Target_721
chrX	102100785	102100948	+	Target_722
chrX	78156691	78156846	+	Target_723
chrX	138067180	138067253	+	Target_724
chrX	152089151	152089292	+	Target_725
chrX	110978179	110978350	+	Target_726
chrX	49030682	49030772	+	Target_727
chrX	41586246	41589388	+	Target_728
chrX	107415699	107415762	+	Target_729
chrX	100538438	100538571	+	Target_730
chrX	153170089	153170225	+	Target_731
chrX	150780136	150780225	+	Target_732
chrX	132224746	132224791	+	Target_733
chrX	100656221	100656335	+	Target_734
chrX	74334589	74334669	+	Target_735
chrX	54277832	54278220	+	Target_736
chrX	107374490	107374588	+	Target_737
chrX	18668186	18668757	+	Target_738
chrX	48838008	48838203	+	Target_739
chrX	153281483	153281648	+	Target_740
chrX	103086990	103087258	+	Target_741
chrX	1719552	1721407	+	Target_742
chrX	29938066	29938211	+	Target_743
chrX	107453199	107453234	+	Target_744
chrX	153693900	153694613	+	Target_745
chrX	36328848	36329104	+	Target_746
chrX	64196205	64196513	+	Target_747
chrX	47045464	47045570	+	Target_748
chrX	46884126	46884316	+	Target_749
chrX	142113604	142113878	+	Target_750
chrX	54565473	54565534	+	Target_751
chrX	101623207	101623395	+	Target_752
chrX	18264697	18265048	+	Target_753
chrX	70026555	70026740	+	Target_754
chrX	107307869	107308017	+	Target_755
chrX	15425628	15425875	+	Target_756
chrX	49087312	49087451	+	Target_757
chrX	50653684	50654111	+	Target_758
chrX	129205015	129205207	+	Target_759
chrX	101572885	101573089	+	Target_760
chrX	153037219	153037518	+	Target_761
chrX	153699831	153699981	+	Target_762
chrX	153234676	153234822	+	Target_763
chrX	79955456	79955563	+	Target_764
chrX	152085675	152085713	+	Target_765
chrX	15870469	15870736	+	Target_766
chrX	115582607	115582835	+	Target_767
chrX	47064220	47065512	+	Target_768
chrX	84525009	84525152	+	Target_769
chrX	101821735	101823528	+	Target_770
chrX	101576826	101576984	+	Target_771
chrX	117957653	117957968	+	Target_772
chrX	15266805	15267057	+	Target_773
chrX	70514069	70514378	+	Target_774
chrX	37208428	37208722	+	Target_775
chrX	24833096	24833228	+	Target_776
chrX	102974442	102974577	+	Target_777
chrX	102507923	102508945	+	Target_778
chrX	105183866	105184024	+	Target_779
chrX	48252198	48252785	+	Target_780
chrX	11187276	11187904	+	Target_781
chrX	85224092	85226590	+	Target_782
chrX	34657364	34657504	+	Target_783
chrX	129281727	129282003	+	Target_784
chrX	103265719	103266035	+	Target_785
chrX	63548652	63548880	+	Target_786
chrX	70073098	70073178	+	Target_787
chrX	54142978	54143327	+	Target_788
chrX	110002889	110002982	+	Target_789
chrX	48972575	48972677	+	Target_790
chrX	84634178	84634500	+	Target_791
chrX	48334951	48335056	+	Target_792
chrX	37700281	37700358	+	Target_793
chrX	15682460	15682518	+	Target_794
chrX	20213183	20213263	+	Target_795
chrX	105912293	105912560	+	Target_796
chrX	147011467	147011560	+	Target_797
chrX	18845294	18846039	+	Target_798
chrX	103081935	103082008	+	Target_799
chrX	69497816	69497988	+	Target_800
chrX	118676468	118676830	+	Target_801
chrX	105159622	105159789	+	Target_802
chrX	19387172	19387337	+	Target_803
chrX	24045257	24045403	+	Target_804
chrX	49297927	49298018	+	Target_805
chrX	84634644	84634848	+	Target_806
chrX	153053278	153053410	+	Target_807
chrX	30714159	30714268	+	Target_808
chrX	37526535	37526742	+	Target_809
chrX	2252336	2252960	+	Target_810
chrX	38020186	38020307	+	Target_811
chrX	48385137	48385413	+	Target_812
chrX	17393443	17394445	+	Target_813
chrX	70832105	70833433	+	Target_814
chrX	1710386	1710662	+	Target_815
chrX	130438059	130438097	+	Target_816
chrX	13651004	13651694	+	Target_817
chrX	53243439	53244029	+	Target_818
chrX	101397325	101397577	+	Target_819
chrX	19649982	19650176	+	Target_820
chrX	100296306	100296360	+	Target_821
chrX	146982566	146983077	+	Target_822
chrX	48671660	48672973	+	Target_823
chrX	152082886	152083067	+	Target_824
chrX	148688418	148688496	+	Target_825
chrX	15447498	15447971	+	Target_826
chrX	49083072	49083264	+	Target_827
chrX	16717046	16717216	+	Target_828
chrX	117053484	117053680	+	Target_829
chrX	32717229	32717410	+	Target_830
chrX	123680724	123681040	+	Target_831
chrX	9128655	9129955	+	Target_832
chrX	123267034	123267227	+	Target_833
chrX	80371703	80371840	+	Target_834
chrX	105144611	105144665	+	Target_835
chrX	101581177	101581237	+	Target_836
chrX	7986097	7986201	+	Target_837
chrX	107315907	107316062	+	Target_838
chrX	114779869	114780049	+	Target_839
chrX	127734289	127734546	+	Target_840
chrX	62875374	62875717	+	Target_841
chrX	91066236	91066294	+	Target_842
chrX	72065333	72065391	+	Target_843
chrX	41000219	41000470	+	Target_844
chrX	54952843	54952922	+	Target_845
chrX	305631	306464	+	Target_846
chrX	117892018	117892205	+	Target_847
chrX	1321272	1321405	+	Target_848
chrX	139040223	139040376	+	Target_849
chrX	135326791	135326954	+	Target_850
chrX	18919603	18919821	+	Target_851
chrX	31279072	31279846	+	Target_852
chrX	70607987	70608228	+	Target_853
chrX	78005671	78005720	+	Target_854
chrX	135084267	135084372	+	Target_855
chrX	69964015	69964169	+	Target_856
chrX	153056251	153056426	+	Target_857
chrX	133921502	133921563	+	Target_858
chrX	18779648	18779694	+	Target_859
chrX	76829715	76829823	+	Target_860
chrX	23722811	23723061	+	Target_861
chrX	135632501	135633119	+	Target_862
chrX	18352170	18352215	+	Target_863
chrX	153235236	153235538	+	Target_864
chrX	48759496	48760420	+	Target_865
chrX	96686257	96686775	+	Target_866
chrX	11776178	11776484	+	Target_867
chrX	49452053	49452166	+	Target_868
chrX	48620602	48620757	+	Target_869
chrX	101150787	101150855	+	Target_870
chrX	106359880	106360098	+	Target_871
chrX	135721602	135721963	+	Target_872
chrX	50334647	50339964	+	Target_873
chrX	148035010	148035269	+	Target_874
chrX	119055224	119055886	+	Target_875
chrX	129543231	129543360	+	Target_876
chrX	53410018	53410174	+	Target_877
chrX	107437764	107437971	+	Target_878
chrX	153037537	153037742	+	Target_879
chrX	130533548	130533777	+	Target_880
chrX	153744084	153744666	+	Target_881
chrX	154275232	154275666	+	Target_882
chrX	69553378	69553539	+	Target_883
chrX	102832022	102832141	+	Target_884
chrX	70787250	70787966	+	Target_885
chrX	48844533	48845163	+	Target_886
chrX	100613294	100613525	+	Target_887
chrX	152728068	152728129	+	Target_888
chrX	48248788	48248923	+	Target_889
chrX	1746539	1746926	+	Target_890
chrX	71887225	71887323	+	Target_891
chrX	107938037	107938151	+	Target_892
chrX	48919309	48919856	+	Target_893
chrX	48546949	48547455	+	Target_894
chrX	24637102	24637201	+	Target_895
chrX	153044390	153045940	+	Target_896
chrX	2688591	2688632	+	Target_897
chrX	129270618	129270806	+	Target_898
chrX	102585851	102585968	+	Target_899
chrX	140983055	140983522	+	Target_900
chrX	41012101	41012334	+	Target_901
chrX	64949300	64949574	+	Target_902
chrX	99920533	99920654	+	Target_903
chrX	49034338	49034528	+	Target_904
chrX	41134892	41135136	+	Target_905
chrX	113848273	113848339	+	Target_906
chrX	49227840	49227960	+	Target_907
chrX	15363713	15364381	+	Target_908
chrX	55783549	55783764	+	Target_909
chrX	57458296	57458470	+	Target_910
chrX	111096998	111097334	+	Target_911
chrX	101470180	101470319	+	Target_912
chrX	74670637	74670757	+	Target_913
chrX	129505438	129505618	+	Target_914
chrX	78622354	78622524	+	Target_915
chrX	48595446	48595670	+	Target_916
chrX	49365327	49365447	+	Target_917
chrX	107626528	107626696	+	Target_918
chrX	18926919	18927052	+	Target_919
chrX	51931302	51931861	+	Target_920
chrX	65413344	65413480	+	Target_921
chrX	36269448	36269559	+	Target_922
chrX	9935292	9936005	+	Target_923
chrX	71571583	71571788	+	Target_924
chrX	23739998	23740101	+	Target_925
chrX	47834250	47837196	+	Target_926
chrX	134429694	134430059	+	Target_927
chrX	103219079	103219195	+	Target_928
chrX	44919754	44920009	+	Target_929
chrX	120083555	120083710	+	Target_930
chrX	49075780	49075909	+	Target_931
chrX	155237188	155237484	+	Target_932
chrX	129154960	129155125	+	Target_933
chrX	46510545	46510839	+	Target_934
chrX	134292124	134292236	+	Target_935
chrX	70148694	70148852	+	Target_936
chrX	54567706	54567822	+	Target_937
chrX	49454021	49454146	+	Target_938
chrX	18767910	18768073	+	Target_939
chrX	101396686	101396758	+	Target_940
chrX	52842164	52842269	+	Target_941
chrX	15677139	15677224	+	Target_942
chrX	39923589	39923902	+	Target_943
chrX	128956864	128957378	+	Target_944
chrX	50125494	50125701	+	Target_945
chrX	13773170	13773361	+	Target_946
chrX	1887328	1887669	+	Target_947
chrX	1520562	1521118	+	Target_948
chrX	148059363	148059534	+	Target_949
chrX	18958113	18958166	+	Target_950
chrX	3530218	3530422	+	Target_951
chrX	87403693	87403919	+	Target_952
chrX	133627538	133627620	+	Target_953
chrX	16857860	16858098	+	Target_954
chrX	106871637	106871980	+	Target_955
chrX	30718855	30719022	+	Target_956
chrX	1471215	1471399	+	Target_957
chrX	22012330	22012953	+	Target_958
chrX	149613620	149613878	+	Target_959
chrX	16638400	16638555	+	Target_960
chrX	17143288	17145246	+	Target_961
chrX	3736698	3736744	+	Target_962
chrX	148585687	148585849	+	Target_963
chrX	100604435	100605044	+	Target_964
chrX	9842641	9842841	+	Target_965
chrX	52781738	52781826	+	Target_966
chrX	54335528	54335748	+	Target_967
chrX	135829667	135829751	+	Target_968
chrX	37430722	37431696	+	Target_969
chrX	96167327	96167401	+	Target_970
chrX	153199483	153201129	+	Target_971
chrX	53441930	53442118	+	Target_972
chrX	56296615	56296754	+	Target_973
chrX	105156540	105156747	+	Target_974
chrX	148797413	148798926	+	Target_975
chrX	107176260	107176350	+	Target_976
chrX	11132955	11133106	+	Target_977
chrX	153775962	153776304	+	Target_978
chrX	64136250	64140133	+	Target_979
chrX	118460145	118460280	+	Target_980
chrX	53456802	53456920	+	Target_981
chrX	40523559	40523803	+	Target_982
chrX	71787432	71787880	+	Target_983
chrX	153216264	153216449	+	Target_984
chrX	71710775	71710856	+	Target_985
chrX	99852501	99852654	+	Target_986
chrX	130959250	130959393	+	Target_987
chrX	85517871	85518014	+	Target_988
chrX	100759824	100760342	+	Target_989
chrX	70602286	70602718	+	Target_990
chrX	119581696	119581880	+	Target_991
chrX	71788604	71788734	+	Target_992
chrX	26158297	26158852	+	Target_993
chrX	76889913	76890294	+	Target_994
chrX	151358202	151358515	+	Target_995
chrX	14047896	14048112	+	Target_996
chrX	70609335	70609623	+	Target_997
chrX	122495094	122495174	+	Target_998
chrX	41393959	41394139	+	Target_999
chrX	43820031	43820140	+	Target_1000
chrX	47060675	47060765	+	Target_1001
chrX	41200737	41200869	+	Target_1002
chrX	100242293	100242545	+	Target_1003
chrX	23876759	23876850	+	Target_1004
chrX	73832417	73832478	+	Target_1005
chrX	53426511	53426752	+	Target_1006
chrX	32477563	32477584	+	Target_1007
chrX	36156365	36156581	+	Target_1008
chrX	128937264	128940562	+	Target_1009
chrX	15663039	15663152	+	Target_1010
chrX	130415192	130415420	+	Target_1011
chrX	83411083	83411199	+	Target_1012
chrX	135309443	135309692	+	Target_1013
chrX	54570439	54570553	+	Target_1014
chrX	108691298	108691394	+	Target_1015
chrX	138285578	138285787	+	Target_1016
chrX	70356031	70356505	+	Target_1017
chrX	15786766	15786987	+	Target_1018
chrX	72027259	72027409	+	Target_1019
chrX	70613858	70614095	+	Target_1020
chrX	106312485	106313655	+	Target_1021
chrX	108928656	108928673	+	Target_1022
chrX	153903529	153906671	+	Target_1023
chrX	131233496	131233538	+	Target_1024
chrX	77166094	77166332	+	Target_1025
chrX	24086081	24086225	+	Target_1026
chrX	129041343	129041418	+	Target_1027
chrX	13330180	13330250	+	Target_1028
chrX	67339090	67339274	+	Target_1029
chrX	64737867	64738445	+	Target_1030
chrX	106235518	106235660	+	Target_1031
chrX	149657701	149657922	+	Target_1032
chrX	8138583	8138830	+	Target_1033
chrX	69497244	69497379	+	Target_1034
chrX	106066456	106066696	+	Target_1035
chrX	119672515	119672725	+	Target_1036
chrX	108781274	108781360	+	Target_1037
chrX	100104269	100104515	+	Target_1038
chrX	103357007	103357692	+	Target_1039
chrX	142803685	142804616	+	Target_1040
chrX	65384009	65384312	+	Target_1041
chrX	70326382	70326661	+	Target_1042
chrX	118143089	118143210	+	Target_1043
chrX	79940961	79941035	+	Target_1044
chrX	96138807	96140446	+	Target_1045
chrX	154274784	154274859	+	Target_1046
chrX	150155601	150155775	+	Target_1047
chrX	32408188	32408298	+	Target_1048
chrX	48367107	48367491	+	Target_1049
chrX	153660612	153660805	+	Target_1050
chrX	47062242	47062613	+	Target_1051
chrX	71798664	71801025	+	Target_1052
chrX	123517484	123518704	+	Target_1053
chrX	122538459	122538765	+	Target_1054
chrX	65859043	65859208	+	Target_1055
chrX	107448669	107448810	+	Target_1056
chrX	106144704	106144768	+	Target_1057
chrX	119249375	119249947	+	Target_1058
chrX	12926335	12926552	+	Target_1059
chrX	21857654	21857927	+	Target_1060
chrX	54818359	54818469	+	Target_1061
chrX	152960429	152962048	+	Target_1062
chrX	128896570	128896746	+	Target_1063
chrX	9727372	9727534	+	Target_1064
chrX	24597433	24597575	+	Target_1065
chrX	13753367	13753465	+	Target_1066
chrX	11779619	11779701	+	Target_1067
chrX	130416418	130416811	+	Target_1068
chrX	2924554	2924745	+	Target_1069
chrX	18725673	18725945	+	Target_1070
chrX	20034212	20034543	+	Target_1071
chrX	151918387	151919952	+	Target_1072
chrX	91065472	91065577	+	Target_1073
chrX	101720370	101720490	+	Target_1074
chrX	155127776	155127913	+	Target_1075
chrX	85236741	85236913	+	Target_1076
chrX	130222502	130223857	+	Target_1077
chrX	70775040	70775235	+	Target_1078
chrX	150907259	150907351	+	Target_1079
chrX	70518457	70518666	+	Target_1080
chrX	73405662	73407400	+	Target_1081
chrX	48886242	48888212	+	Target_1082
chrX	2700107	2700169	+	Target_1083
chrX	114248332	114248452	+	Target_1084
chrX	30870895	30871104	+	Target_1085
chrX	153594930	153595007	+	Target_1086
chrX	31115694	31116300	+	Target_1087
chrX	70471028	70471100	+	Target_1088
chrX	72218440	72218689	+	Target_1089
chrX	107924990	107925118	+	Target_1090
chrX	13305548	13305683	+	Target_1091
chrX	131205097	131205245	+	Target_1092
chrX	147891400	147891444	+	Target_1093
chrX	105280428	105281485	+	Target_1094
chrX	153297658	153299729	+	Target_1095
chrX	135957245	135957327	+	Target_1096
chrX	70779338	70779527	+	Target_1097
chrX	123164811	123164975	+	Target_1098
chrX	24762458	24762687	+	Target_1099
chrX	118809517	118809631	+	Target_1100
chrX	114361406	114361556	+	Target_1101
chrX	24551946	24552542	+	Target_1102
chrX	118708401	118708718	+	Target_1103
chrX	114251739	114251865	+	Target_1104
chrX	70470282	70470576	+	Target_1105
chrX	48121201	48121250	+	Target_1106
chrX	32456358	32456507	+	Target_1107
chrX	149113751	149116393	+	Target_1108
chrX	36253951	36254194	+	Target_1109
chrX	100168431	100170072	+	Target_1110
chrX	77574394	77577180	+	Target_1111
chrX	54950263	54950379	+	Target_1112
chrX	151808839	151808927	+	Target_1113
chrX	49121123	49121388	+	Target_1114
chrX	55028684	55028864	+	Target_1115
chrX	84347293	84347567	+	Target_1116
chrX	54521559	54522699	+	Target_1117
chrX	70674020	70674087	+	Target_1118
chrX	107377569	107377641	+	Target_1119
chrX	70994970	70998753	+	Target_1120
chrX	2638397	2638465	+	Target_1121
chrX	46322183	46322309	+	Target_1122
chrX	53225098	53225336	+	Target_1123
chrX	110969937	110970283	+	Target_1124
chrX	47071723	47071911	+	Target_1125
chrX	49317596	49317716	+	Target_1126
chrX	48382087	48382460	+	Target_1127
chrX	105421217	105421352	+	Target_1128
chrX	54837865	54838086	+	Target_1129
chrX	148681218	148681341	+	Target_1130
chrX	153599241	153599756	+	Target_1131
chrX	21761868	21761954	+	Target_1132
chrX	47103797	47103949	+	Target_1133
chrX	101095471	101095680	+	Target_1134
chrX	99546642	99551873	+	Target_1135
chrX	125685178	125686934	+	Target_1136
chrX	43049841	43049972	+	Target_1137
chrX	12516614	12516915	+	Target_1138
chrX	86888749	86888911	+	Target_1139
chrX	139298767	139299056	+	Target_1140
chrX	131545218	131545510	+	Target_1141
chrX	153656878	153660250	+	Target_1142
chrX	13779104	13779330	+	Target_1143
chrX	106161490	106161699	+	Target_1144
chrX	138692460	138692597	+	Target_1145
chrX	106806241	106806430	+	Target_1146
chrX	17151847	17152030	+	Target_1147
chrX	153131159	153131470	+	Target_1148
chrX	149963679	149963762	+	Target_1149
chrX	52513355	52513814	+	Target_1150
chrX	18824421	18824663	+	Target_1151
chrX	153226993	153227099	+	Target_1152
chrX	100610573	100611356	+	Target_1153
chrX	85302251	85302409	+	Target_1154
chrX	48455766	48457850	+	Target_1155
chrX	24166870	24166959	+	Target_1156
chrX	39930226	39930412	+	Target_1157
chrX	107448890	107449025	+	Target_1158
chrX	15527452	15527556	+	Target_1159
chrX	145896110	145896344	+	Target_1160
chrX	40507558	40511131	+	Target_1161
chrX	74282163	74282562	+	Target_1162
chrX	101578584	101578766	+	Target_1163
chrX	100075284	100075637	+	Target_1164
chrX	134385814	134385959	+	Target_1165
chrX	106965089	106965602	+	Target_1166
chrX	69593901	69594104	+	Target_1167
chrX	53587149	53587377	+	Target_1168
chrX	14592614	14592681	+	Target_1169
chrX	153138047	153138152	+	Target_1170
chrX	69496519	69496586	+	Target_1171
chrX	69615521	69615676	+	Target_1172
chrX	76845304	76845410	+	Target_1173
chrX	65389649	65390579	+	Target_1174
chrX	41206465	41206704	+	Target_1175
chrX	110389749	110389793	+	Target_1176
chrX	154004974	154005964	+	Target_1177
chrX	123224704	123224814	+	Target_1178
chrX	49361314	49361430	+	Target_1179
chrX	18972372	18972530	+	Target_1180
chrX	47428758	47429056	+	Target_1181
chrX	49211738	49211863	+	Target_1182
chrX	44101367	44101535	+	Target_1183
chrX	21913079	21920026	+	Target_1184
chrX	13612955	13613047	+	Target_1185
chrX	73749048	73749276	+	Target_1186
chrX	47093071	47093311	+	Target_1187
chrX	101096450	101096530	+	Target_1188
chrX	107144375	107144576	+	Target_1189
chrX	70777243	70777522	+	Target_1190
chrX	53230461	53231026	+	Target_1191
chrX	141292148	141292241	+	Target_1192
chrX	53713215	53713313	+	Target_1193
chrX	49349199	49349324	+	Target_1194
chrX	65408201	65408383	+	Target_1195
chrX	96327840	96328041	+	Target_1196
chrX	24608140	24608393	+	Target_1197
chrX	144138528	144138957	+	Target_1198
chrX	135049549	135049652	+	Target_1199
chrX	152954822	152955054	+	Target_1200
chrX	108619127	108619496	+	Target_1201
chrX	123160415	123160537	+	Target_1202
chrX	40570421	40570553	+	Target_1203
chrX	18915281	18916387	+	Target_1204
chrX	15620079	15620371	+	Target_1205
chrX	20183017	20183278	+	Target_1206
chrX	153217965	153218641	+	Target_1207
chrX	70828723	70828967	+	Target_1208
chrX	1407391	1407535	+	Target_1209
chrX	11312897	11312962	+	Target_1210
chrX	22129485	22129678	+	Target_1211
chrX	73814141	73814224	+	Target_1212
chrX	12840823	12842341	+	Target_1213
chrX	55306476	55306585	+	Target_1214
chrX	74511228	74511395	+	Target_1215
chrX	85767805	85767919	+	Target_1216
chrX	51079091	51080377	+	Target_1217
chrX	49307483	49307574	+	Target_1218
chrX	153095001	153095451	+	Target_1219
chrX	69773156	69773364	+	Target_1220
chrX	133594083	133594565	+	Target_1221
chrX	122317906	122318496	+	Target_1222
chrX	151885531	151887096	+	Target_1223
chrX	122767804	122768021	+	Target_1224
chrX	49113208	49113312	+	Target_1225
chrX	32328199	32328493	+	Target_1226
chrX	14861529	14862203	+	Target_1227
chrX	153608302	153608822	+	Target_1228
chrX	152031140	152031268	+	Target_1229
chrX	53966613	53967049	+	Target_1230
chrX	103356722	103356874	+	Target_1231
chrX	102962152	102962442	+	Target_1232
chrX	6104813	6105179	+	Target_1233
chrX	147919171	147919257	+	Target_1234
chrX	12837626	12837799	+	Target_1235
chrX	92929680	92929751	+	Target_1236
chrX	49178405	49178623	+	Target_1237
chrX	102965737	102966004	+	Target_1238
chrX	46464753	46466738	+	Target_1239
chrX	70511619	70512891	+	Target_1240
chrX	13353778	13353816	+	Target_1241
chrX	71000381	71000603	+	Target_1242
chrX	41029148	41029488	+	Target_1243
chrX	106083800	106084114	+	Target_1244
chrX	65238612	65240264	+	Target_1245
chrX	55315100	55315219	+	Target_1246
chrX	47269675	47269801	+	Target_1247
chrX	13637282	13637362	+	Target_1248
chrX	151514053	151514174	+	Target_1249
chrX	137709433	137709504	+	Target_1250
chrX	128599497	128599709	+	Target_1251
chrX	19764436	19764629	+	Target_1252
chrX	22196290	22196493	+	Target_1253
chrX	22186329	22186506	+	Target_1254
chrX	50350381	50351184	+	Target_1255
chrX	117762126	117762235	+	Target_1256
chrX	70830431	70830669	+	Target_1257
chrX	20157986	20158353	+	Target_1258
chrX	52545636	52546297	+	Target_1259
chrX	130883334	130883586	+	Target_1260
chrX	114400404	114400515	+	Target_1261
chrX	154020417	154020797	+	Target_1262
chrX	107908737	107908817	+	Target_1263
chrX	224027	224179	+	Target_1264
chrX	70523112	70523206	+	Target_1265
chrX	3778831	3779037	+	Target_1266
chrX	83374893	83375135	+	Target_1267
chrX	54069064	54069727	+	Target_1268
chrX	53430709	53430925	+	Target_1269
chrX	53659006	53659111	+	Target_1270
chrX	130939000	130939065	+	Target_1271
chrX	153461812	153462318	+	Target_1272
chrX	15333547	15333878	+	Target_1273
chrX	18600011	18600070	+	Target_1274
chrX	152988608	152988954	+	Target_1275
chrX	135825744	135825945	+	Target_1276
chrX	153031838	153032033	+	Target_1277
chrX	135761694	135761919	+	Target_1278
chrX	45007619	45011237	+	Target_1279
chrX	13685803	13686502	+	Target_1280
chrX	125954642	125955769	+	Target_1281
chrX	144328248	144329181	+	Target_1282
chrX	71932621	71932779	+	Target_1283
chrX	100357263	100357400	+	Target_1284
chrX	148675136	148675408	+	Target_1285
chrX	102585024	102585232	+	Target_1286
chrX	129813516	129813722	+	Target_1287
chrX	119680991	119681094	+	Target_1288
chrX	47774323	47781655	+	Target_1289
chrX	153928279	153928334	+	Target_1290
chrX	153038241	153038471	+	Target_1291
chrX	120099202	120100298	+	Target_1292
chrX	38163888	38164184	+	Target_1293
chrX	30326313	30327815	+	Target_1294
chrX	153677038	153677104	+	Target_1295
chrX	16887199	16887377	+	Target_1296
chrX	110951255	110951621	+	Target_1297
chrX	152104862	152105057	+	Target_1298
chrX	70626396	70626596	+	Target_1299
chrX	153548551	153548870	+	Target_1300
chrX	119679299	119679372	+	Target_1301
chrX	134883388	134883726	+	Target_1302
chrX	138784446	138784649	+	Target_1303
chrX	18966862	18966944	+	Target_1304
chrX	52896281	52896432	+	Target_1305
chrX	24948570	24948666	+	Target_1306
chrX	47069227	47069522	+	Target_1307
chrX	153035547	153036097	+	Target_1308
chrX	129771203	129771484	+	Target_1309
chrX	113887030	113887198	+	Target_1310
chrX	47433401	47434274	+	Target_1311
chrX	123540167	123540339	+	Target_1312
chrX	38425575	38425608	+	Target_1313
chrX	122805520	122805612	+	Target_1314
chrX	153707067	153707696	+	Target_1315
chrX	65423106	65423419	+	Target_1316
chrX	153661981	153662066	+	Target_1317
chrX	48193110	48193199	+	Target_1318
chrX	63569822	63570020	+	Target_1319
chrX	135962756	135963039	+	Target_1320
chrX	135104645	135104856	+	Target_1321
chrX	106893170	106894256	+	Target_1322
chrX	32404427	32404582	+	Target_1323
chrX	67733169	67735182	+	Target_1324
chrX	56755577	56756022	+	Target_1325
chrX	69669209	69669333	+	Target_1326
chrX	41088820	41089149	+	Target_1327
chrX	41192551	41193550	+	Target_1328
chrX	48659684	48661406	+	Target_1329
chrX	38186593	38186917	+	Target_1330
chrX	138727727	138727817	+	Target_1331
chrX	70240125	70240388	+	Target_1332
chrX	73965407	73965532	+	Target_1333
chrX	31838092	31838200	+	Target_1334
chrX	118599997	118603346	+	Target_1335
chrX	111025163	111025366	+	Target_1336
chrX	46457195	46457843	+	Target_1337
chrX	5827095	5827280	+	Target_1338
chrX	15560005	15560321	+	Target_1339
chrX	110970460	110970673	+	Target_1340
chrX	153067621	153070355	+	Target_1341
chrX	133549046	133549322	+	Target_1342
chrX	49688013	49688350	+	Target_1343
chrX	54265301	54265632	+	Target_1344
chrX	100608858	100609309	+	Target_1345
chrX	30889816	30890019	+	Target_1346
chrX	30872233	30873679	+	Target_1347
chrX	152913373	152913780	+	Target_1348
chrX	134427656	134428184	+	Target_1349
chrX	46618140	46618590	+	Target_1350
chrX	102071920	102072010	+	Target_1351
chrX	41021943	41022130	+	Target_1352
chrX	148857741	148858525	+	Target_1353
chrX	142178033	142178463	+	Target_1354
chrX	80047353	80047451	+	Target_1355
chrX	19413199	19413426	+	Target_1356
chrX	24735001	24735088	+	Target_1357
chrX	41646063	41646538	+	Target_1358
chrX	33744525	33744752	+	Target_1359
chrX	100241785	100241890	+	Target_1360
chrX	151137871	151138308	+	Target_1361
chrX	129380833	129380979	+	Target_1362
chrX	55103831	55103957	+	Target_1363
chrX	117883566	117883741	+	Target_1364
chrX	22056071	22056655	+	Target_1365
chrX	49355800	49355920	+	Target_1366
chrX	107939527	107940775	+	Target_1367
chrX	13356014	13356067	+	Target_1368
chrX	53458206	53458542	+	Target_1369
chrX	119251552	119251619	+	Target_1370
chrX	12937163	12941288	+	Target_1371
chrX	15858620	15858714	+	Target_1372
chrX	49044269	49045735	+	Target_1373
chrX	135487751	135488131	+	Target_1374
chrX	41524990	41525185	+	Target_1375
chrX	54264775	54265005	+	Target_1376
chrX	16711264	16711347	+	Target_1377
chrX	99920240	99920366	+	Target_1378
chrX	2658720	2659350	+	Target_1379
chrX	138698441	138698732	+	Target_1380
chrX	73500766	73500920	+	Target_1381
chrX	74519570	74519731	+	Target_1382
chrX	54566568	54566675	+	Target_1383
chrX	33104018	33104044	+	Target_1384
chrX	47034311	47034491	+	Target_1385
chrX	100910267	100913128	+	Target_1386
chrX	3739722	3740326	+	Target_1387
chrX	99891188	99892101	+	Target_1388
chrX	49326500	49326683	+	Target_1389
chrX	49040049	49040370	+	Target_1390
chrX	40540010	40540162	+	Target_1391
chrX	24546193	24546303	+	Target_1392
chrX	19941276	19941525	+	Target_1393
chrX	62917005	62917184	+	Target_1394
chrX	22002422	22002536	+	Target_1395
chrX	149839801	149841795	+	Target_1396
chrX	130502342	130502423	+	Target_1397
chrX	25033659	25034165	+	Target_1398
chrX	149900914	149901202	+	Target_1399
chrX	138679619	138679844	+	Target_1400
chrX	47073836	47074036	+	Target_1401
chrX	12885102	12885242	+	Target_1402
chrX	134991698	134991938	+	Target_1403
chrX	153996199	153997077	+	Target_1404
chrX	115589875	115592625	+	Target_1405
chrX	50167246	50167356	+	Target_1406
chrX	111903855	111903953	+	Target_1407
chrX	153207698	153207994	+	Target_1408
chrX	134872684	134872777	+	Target_1409
chrX	101409712	101409782	+	Target_1410
chrX	69828941	69829127	+	Target_1411
chrX	45016960	45017133	+	Target_1412
chrX	16855716	16855808	+	Target_1413
chrX	44894176	44894230	+	Target_1414
chrX	149391602	149391843	+	Target_1415
chrX	52826314	52827241	+	Target_1416
chrX	154212962	154213078	+	Target_1417
chrX	90690434	90693583	+	Target_1418
chrX	48435414	48437454	+	Target_1419
chrX	129042036	129042106	+	Target_1420
chrX	101472934	101473059	+	Target_1421
chrX	118544153	118544325	+	Target_1422
chrX	47053118	47053423	+	Target_1423
chrX	14862978	14863408	+	Target_1424
chrX	109507717	109507827	+	Target_1425
chrX	30738635	30738858	+	Target_1426
chrX	51644549	51645453	+	Target_1427
chrX	73438212	73438553	+	Target_1428
chrX	117796649	117796755	+	Target_1429
chrX	68748836	68749007	+	Target_1430
chrX	47755244	47755339	+	Target_1431
chrX	152083254	152083377	+	Target_1432
chrX	53675155	53675253	+	Target_1433
chrX	152139718	152142025	+	Target_1434
chrX	118212598	118215567	+	Target_1435
chrX	111125025	111125244	+	Target_1436
chrX	37658208	37658337	+	Target_1437
chrX	105124192	105124248	+	Target_1438
chrX	118604864	118605282	+	Target_1439
chrX	1505045	1505652	+	Target_1440
chrX	153494297	153494462	+	Target_1441
chrX	146331668	146331853	+	Target_1442
chrX	54275130	54276167	+	Target_1443
chrX	122990912	122991113	+	Target_1444
chrX	111000406	111000990	+	Target_1445
chrX	153594676	153594838	+	Target_1446
chrX	130845679	130845848	+	Target_1447
chrX	100356047	100356285	+	Target_1448
chrX	53595652	53595834	+	Target_1449
chrX	107408600	107408716	+	Target_1450
chrX	30322323	30322940	+	Target_1451
chrX	69672808	69673156	+	Target_1452
chrX	20024831	20026616	+	Target_1453
chrX	106108676	106109263	+	Target_1454
chrX	100349562	100351353	+	Target_1455
chrX	153216801	153216938	+	Target_1456
chrX	16685785	16685947	+	Target_1457
chrX	72163414	72163753	+	Target_1458
chrX	133507183	133507497	+	Target_1459
chrX	77365364	77365414	+	Target_1460
chrX	95990757	95990789	+	Target_1461
chrX	154282870	154288578	+	Target_1462
chrX	80377034	80377287	+	Target_1463
chrX	8502360	8502601	+	Target_1464
chrX	80457236	80457744	+	Target_1465
chrX	112075522	112075598	+	Target_1466
chrX	79597999	79598063	+	Target_1467
chrX	54161264	54161544	+	Target_1468
chrX	154185232	154185546	+	Target_1469
chrX	2795141	2795484	+	Target_1470
chrX	54029028	54029203	+	Target_1471
chrX	95665431	95665881	+	Target_1472
chrX	53105601	53109797	+	Target_1473
chrX	152967462	152967562	+	Target_1474
chrX	23689646	23689763	+	Target_1475
chrX	65815479	65817935	+	Target_1476
chrX	49840450	49840637	+	Target_1477
chrX	105181431	105181574	+	Target_1478
chrX	85997646	85997729	+	Target_1479
chrX	133919916	133920077	+	Target_1480
chrX	135322541	135322645	+	Target_1481
chrX	13645030	13645395	+	Target_1482
chrX	47082152	47083158	+	Target_1483
chrX	14627113	14627327	+	Target_1484
chrX	154455325	154455582	+	Target_1485
chrX	114752497	114754019	+	Target_1486
chrX	13774597	13774886	+	Target_1487
chrX	68789512	68789859	+	Target_1488
chrX	152734604	152734826	+	Target_1489
chrX	591201	591909	+	Target_1490
chrX	21519638	21519706	+	Target_1491
chrX	70093073	70093157	+	Target_1492
chrX	118971720	118972114	+	Target_1493
chrX	50844257	50844292	+	Target_1494
chrX	47919829	47919924	+	Target_1495
chrX	129339271	129339489	+	Target_1496
chrX	153055166	153055790	+	Target_1497
chrX	153792434	153796782	+	Target_1498
chrX	79926353	79932862	+	Target_1499
chrX	21995179	21995354	+	Target_1500
chrX	79277641	79278153	+	Target_1501
chrX	84520124	84520261	+	Target_1502
chrX	24757492	24757667	+	Target_1503
chrX	23761242	23761507	+	Target_1504
chrX	149767056	149767150	+	Target_1505
chrX	71362082	71362214	+	Target_1506
chrX	100532594	100532707	+	Target_1507
chrX	128926965	128927115	+	Target_1508
chrX	122338251	122338534	+	Target_1509
chrX	135067498	135067986	+	Target_1510
chrX	101147678	101147727	+	Target_1511
chrX	2635646	2635693	+	Target_1512
chrX	154736559	154736795	+	Target_1513
chrX	2986114	2986152	+	Target_1514
chrX	54578625	54578861	+	Target_1515
chrX	1755135	1755453	+	Target_1516
chrX	153145737	153145818	+	Target_1517
chrX	154254860	154255647	+	Target_1518
chrX	122249960	122251734	+	Target_1519
chrX	118155176	118156888	+	Target_1520
chrX	18323092	18323335	+	Target_1521
chrX	53247458	53248019	+	Target_1522
chrX	153424682	153425188	+	Target_1523
chrX	153040114	153040558	+	Target_1524
chrX	154306885	154307205	+	Target_1525
chrX	153788622	153788774	+	Target_1526
chrX	3019128	3019262	+	Target_1527
chrX	47905595	47905702	+	Target_1528
chrX	70980858	70980899	+	Target_1529
chrX	41778507	41778702	+	Target_1530
chrX	70502942	70503838	+	Target_1531
chrX	138671994	138672186	+	Target_1532
chrX	135230170	135230305	+	Target_1533
chrX	70617103	70617316	+	Target_1534
chrX	117521303	117521377	+	Target_1535
chrX	83124873	83124913	+	Target_1536
chrX	151079495	151080027	+	Target_1537
chrX	50089551	50089806	+	Target_1538
chrX	20030467	20030753	+	Target_1539
chrX	111144768	111147218	+	Target_1540
chrX	51637365	51637445	+	Target_1541
chrX	131214034	131214209	+	Target_1542
chrX	57021649	57022088	+	Target_1543
chrX	46541771	46541970	+	Target_1544
chrX	91642734	91642932	+	Target_1545
chrX	16753350	16753468	+	Target_1546
chrX	155252932	155255375	+	Target_1547
chrX	55041180	55041448	+	Target_1548
chrX	152914687	152915142	+	Target_1549
chrX	48644862	48645053	+	Target_1550
chrX	77160681	77162870	+	Target_1551
chrX	101098094	101098277	+	Target_1552
chrX	153073797	153074055	+	Target_1553
chrX	123504026	123504170	+	Target_1554
chrX	77243738	77244227	+	Target_1555
chrX	105669698	105669899	+	Target_1556
chrX	69890227	69890464	+	Target_1557
chrX	104728305	104728379	+	Target_1558
chrX	102509533	102509605	+	Target_1559
chrX	48375471	48375681	+	Target_1560
chrX	11135387	11135535	+	Target_1561
chrX	152101317	152101515	+	Target_1562
chrX	18918788	18918817	+	Target_1563
chrX	153008675	153008800	+	Target_1564
chrX	24512758	24513000	+	Target_1565
chrX	55047485	55047707	+	Target_1566
chrX	149881202	149881225	+	Target_1567
chrX	70338306	70338703	+	Target_1568
chrX	64732462	64732881	+	Target_1569
chrX	53642705	53642896	+	Target_1570
chrX	47466540	47466597	+	Target_1571
chrX	70621378	70621589	+	Target_1572
chrX	1515918	1516117	+	Target_1573
chrX	103497464	103497509	+	Target_1574
chrX	49779106	49779291	+	Target_1575
chrX	17604052	17605281	+	Target_1576
chrX	151304233	151304306	+	Target_1577
chrX	70352695	70352806	+	Target_1578
chrX	19504600	19504742	+	Target_1579
chrX	40531113	40531224	+	Target_1580
chrX	54837683	54837746	+	Target_1581
chrX	147019518	147019680	+	Target_1582
chrX	52118712	52118823	+	Target_1583
chrX	47039083	47039439	+	Target_1584
chrX	52920236	52920760	+	Target_1585
chrX	70341412	70341666	+	Target_1586
chrX	48325186	48325980	+	Target_1587
chrX	123204899	123205173	+	Target_1588
chrX	150868923	150874396	+	Target_1589
chrX	128640057	128640188	+	Target_1590
chrX	44879855	44879975	+	Target_1591
chrX	72900790	72904246	+	Target_1592
chrX	119680402	119680471	+	Target_1593
chrX	32862900	32862977	+	Target_1594
chrX	155149477	155149544	+	Target_1595
chrX	118390884	118391746	+	Target_1596
chrX	134426207	134426399	+	Target_1597
chrX	63551294	63551737	+	Target_1598
chrX	48117181	48117295	+	Target_1599
chrX	54470441	54470617	+	Target_1600
chrX	99888402	99888536	+	Target_1601
chrX	2942062	2942196	+	Target_1602
chrX	70346011	70346334	+	Target_1603
chrX	96173408	96173616	+	Target_1604
chrX	83756437	83756519	+	Target_1605
chrX	105187933	105188033	+	Target_1606
chrX	152710178	152711053	+	Target_1607
chrX	135741198	135742549	+	Target_1608
chrX	77526961	77529270	+	Target_1609
chrX	112023583	112024446	+	Target_1610
chrX	96212727	96213147	+	Target_1611
chrX	72304012	72304474	+	Target_1612
chrX	15843929	15845495	+	Target_1613
chrX	153072734	153072824	+	Target_1614
chrX	106183964	106185551	+	Target_1615
chrX	123179014	123179218	+	Target_1616
chrX	106769776	106769966	+	Target_1617
chrX	145109312	145109490	+	Target_1618
chrX	101975885	101976019	+	Target_1619
chrX	38663936	38665790	+	Target_1620
chrX	24557151	24557954	+	Target_1621
chrX	48270193	48270307	+	Target_1622
chrX	118786817	118787003	+	Target_1623
chrX	149531451	149531797	+	Target_1624
chrX	15767926	15768607	+	Target_1625
chrX	15496539	15496712	+	Target_1626
chrX	133979377	133979431	+	Target_1627
chrX	135055756	135056322	+	Target_1628
chrX	79278468	79278802	+	Target_1629
chrX	57153318	57153676	+	Target_1630
chrX	114357643	114357855	+	Target_1631
chrX	69459986	69460477	+	Target_1632
chrX	23693016	23693579	+	Target_1633
chrX	47464622	47464778	+	Target_1634
chrX	76875863	76876100	+	Target_1635
chrX	40458844	40458993	+	Target_1636
chrX	137798053	137798779	+	Target_1637
chrX	49074914	49075001	+	Target_1638
chrX	1422716	1422912	+	Target_1639
chrX	135951351	135952576	+	Target_1640
chrX	11074056	11074161	+	Target_1641
chrX	85302488	85302666	+	Target_1642
chrX	138808505	138811121	+	Target_1643
chrX	79985415	79985619	+	Target_1644
chrX	124029830	124030090	+	Target_1645
chrX	41043147	41043381	+	Target_1646
chrX	149912733	149912925	+	Target_1647
chrX	134229530	134229694	+	Target_1648
chrX	109683118	109683561	+	Target_1649
chrX	117724073	117724265	+	Target_1650
chrX	102338537	102338700	+	Target_1651
chrX	43082565	43082646	+	Target_1652
chrX	106768825	106768882	+	Target_1653
chrX	134715353	134716435	+	Target_1654
chrX	50129356	50129684	+	Target_1655
chrX	79285997	79287268	+	Target_1656
chrX	100402652	100402800	+	Target_1657
chrX	129265650	129265874	+	Target_1658
chrX	23697282	23697404	+	Target_1659
chrX	46472724	46472929	+	Target_1660
chrX	131197461	131197517	+	Target_1661
chrX	152481522	152483075	+	Target_1662
chrX	105139231	105139308	+	Target_1663
chrX	43828706	43828866	+	Target_1664
chrX	24766987	24767109	+	Target_1665
chrX	119727765	119728127	+	Target_1666
chrX	43603256	43603418	+	Target_1667
chrX	132179891	132179973	+	Target_1668
chrX	21673609	21676548	+	Target_1669
chrX	74598955	74599133	+	Target_1670
chrX	13754597	13754797	+	Target_1671
chrX	64950969	64951052	+	Target_1672
chrX	102347924	102348257	+	Target_1673
chrX	147108022	147108187	+	Target_1674
chrX	8766400	8766520	+	Target_1675
chrX	53963109	53965779	+	Target_1676
chrX	117748655	117748738	+	Target_1677
chrX	79942362	79942602	+	Target_1678
chrX	12827277	12827451	+	Target_1679
chrX	142710596	142718974	+	Target_1680
chrX	152027314	152027460	+	Target_1681
chrX	100273960	100274159	+	Target_1682
chrX	104478502	104478688	+	Target_1683
chrX	153500056	153500191	+	Target_1684
chrX	129205311	129205394	+	Target_1685
chrX	12928425	12928561	+	Target_1686
chrX	153718281	153718366	+	Target_1687
chrX	23720370	23722199	+	Target_1688
chrX	22244460	22244625	+	Target_1689
chrX	122745291	122745367	+	Target_1690
chrX	127457598	127457652	+	Target_1691
chrX	120111460	120111600	+	Target_1692
chrX	24722506	24722586	+	Target_1693
chrX	18944571	18944805	+	Target_1694
chrX	129203275	129203652	+	Target_1695
chrX	129917521	129917664	+	Target_1696
chrX	128782598	128782842	+	Target_1697
chrX	119007267	119007356	+	Target_1698
chrX	48666565	48666735	+	Target_1699
chrX	10463624	10463731	+	Target_1700
chrX	54013511	54013696	+	Target_1701
chrX	70793470	70795747	+	Target_1702
chrX	24537050	24537127	+	Target_1703
chrX	49083399	49083589	+	Target_1704
chrX	102863532	102863601	+	Target_1705
chrX	3202196	3202694	+	Target_1706
chrX	114858653	114858692	+	Target_1707
chrX	44088895	44089125	+	Target_1708
chrX	128638711	128638779	+	Target_1709
chrX	154444543	154444852	+	Target_1710
chrX	122830571	122830692	+	Target_1711
chrX	48825558	48828076	+	Target_1712
chrX	53262058	53264466	+	Target_1713
chrX	119561682	119562481	+	Target_1714
chrX	117251240	117251403	+	Target_1715
chrX	84600866	84601048	+	Target_1716
chrX	8667739	8667786	+	Target_1717
chrX	55032951	55035876	+	Target_1718
chrX	88004319	88004424	+	Target_1719
chrX	53969050	53969935	+	Target_1720
chrX	149919402	149919761	+	Target_1721
chrX	53592028	53592200	+	Target_1722
chrX	138844120	138844356	+	Target_1723
chrX	99945560	99945635	+	Target_1724
chrX	7252027	7252148	+	Target_1725
chrX	153136245	153136415	+	Target_1726
chrX	152936199	152936451	+	Target_1727
chrX	72301537	72301651	+	Target_1728
chrX	86069591	86069837	+	Target_1729
chrX	107020200	107020672	+	Target_1730
chrX	52513857	52514204	+	Target_1731
chrX	37765300	37765862	+	Target_1732
chrX	19363854	19363937	+	Target_1733
chrX	74493820	74494593	+	Target_1734
chrX	105139426	105139516	+	Target_1735
chrX	24766428	24766577	+	Target_1736
chrX	110395638	110395990	+	Target_1737
chrX	100702482	100702865	+	Target_1738
chrX	153056681	153056763	+	Target_1739
chrX	3784895	3785847	+	Target_1740
chrX	100617549	100617903	+	Target_1741
chrX	119072693	119072773	+	Target_1742
chrX	73061217	73072688	+	Target_1743
chrX	14930271	14930483	+	Target_1744
chrX	18621922	18622988	+	Target_1745
chrX	15612968	15613126	+	Target_1746
chrX	71482557	71483814	+	Target_1747
chrX	106242907	106242979	+	Target_1748
chrX	153590347	153591252	+	Target_1749
chrX	49029476	49029628	+	Target_1750
chrX	10086028	10086141	+	Target_1751
chrX	109669886	109670031	+	Target_1752
chrX	31137336	31140147	+	Target_1753
chrX	53571521	53571723	+	Target_1754
chrX	70351923	70352056	+	Target_1755
chrX	153582283	153582851	+	Target_1756
chrX	954720	955100	+	Target_1757
chrX	152986327	152986712	+	Target_1758
chrX	27996110	27999666	+	Target_1759
chrX	54824542	54824773	+	Target_1760
chrX	74290200	74290457	+	Target_1761
chrX	45184353	45184463	+	Target_1762
chrX	102979826	102979956	+	Target_1763
chrX	19475031	19475137	+	Target_1764
chrX	113961267	113961380	+	Target_1765
chrX	106459901	106459973	+	Target_1766
chrX	18525055	18525280	+	Target_1767
chrX	25900191	25900423	+	Target_1768
chrX	24516946	24517198	+	Target_1769
chrX	40144782	40146973	+	Target_1770
chrX	133674215	133674737	+	Target_1771
chrX	133551199	133554353	+	Target_1772
chrX	80533830	80533910	+	Target_1773
chrX	152821689	152821876	+	Target_1774
chrX	135767836	135768082	+	Target_1775
chrX	100879118	100879254	+	Target_1776
chrX	105197026	105197165	+	Target_1777
chrX	65486182	65488709	+	Target_1778
chrX	133943217	133945213	+	Target_1779
chrX	151877281	151877847	+	Target_1780
chrX	22151540	22151741	+	Target_1781
chrX	153275951	153277468	+	Target_1782
chrX	53661188	53661250	+	Target_1783
chrX	7177390	7177813	+	Target_1784
chrX	18221621	18222035	+	Target_1785
chrX	71353399	71354554	+	Target_1786
chrX	154487526	154490514	+	Target_1787
chrX	41448768	41449304	+	Target_1788
chrX	25013922	25015103	+	Target_1789
chrX	65241580	65242704	+	Target_1790
chrX	96167482	96167551	+	Target_1791
chrX	84474056	84474704	+	Target_1792
chrX	48399673	48399830	+	Target_1793
chrX	53573665	53573786	+	Target_1794
chrX	43654986	43655135	+	Target_1795
chrX	69646987	69647313	+	Target_1796
chrX	20195114	20195302	+	Target_1797
chrX	51797091	51797451	+	Target_1798
chrX	140677462	140677966	+	Target_1799
chrX	70323837	70323962	+	Target_1800
chrX	153927569	153927788	+	Target_1801
chrX	47967265	47967418	+	Target_1802
chrX	28604425	28604612	+	Target_1803
chrX	138832184	138832411	+	Target_1804
chrX	120104062	120105158	+	Target_1805
chrX	85166266	85166343	+	Target_1806
chrX	37586889	37591383	+	Target_1807
chrX	152772288	152772381	+	Target_1808
chrX	49313584	49313697	+	Target_1809
chrX	11780907	11781116	+	Target_1810
chrX	120088415	120088570	+	Target_1811
chrX	133087077	133087238	+	Target_1812
chrX	64752441	64752510	+	Target_1813
chrX	119675457	119675675	+	Target_1814
chrX	48815494	48815748	+	Target_1815
chrX	1748714	1748832	+	Target_1816
chrX	118557605	118557868	+	Target_1817
chrX	21549874	21550185	+	Target_1818
chrX	65824890	65825068	+	Target_1819
chrX	16847699	16847893	+	Target_1820
chrX	122599425	122599708	+	Target_1821
chrX	8764309	8764423	+	Target_1822
chrX	20068942	20069132	+	Target_1823
chrX	135574121	135575939	+	Target_1824
chrX	64141697	64142123	+	Target_1825
chrX	101618901	101618973	+	Target_1826
chrX	152343270	152343494	+	Target_1827
chrX	106065207	106065432	+	Target_1828
chrX	128902267	128903514	+	Target_1829
chrX	40394754	40394915	+	Target_1830
chrX	2729277	2729493	+	Target_1831
chrX	69711857	69712133	+	Target_1832
chrX	11206848	11207104	+	Target_1833
chrX	46405901	46407671	+	Target_1834
chrX	53655703	53655953	+	Target_1835
chrX	25021811	25023027	+	Target_1836
chrX	18265889	18266105	+	Target_1837
chrX	130677850	130679030	+	Target_1838
chrX	128888348	128888557	+	Target_1839
chrX	152956259	152956336	+	Target_1840
chrX	39164210	39165421	+	Target_1841
chrX	100612497	100612671	+	Target_1842
chrX	100542466	100542893	+	Target_1843
chrX	153222076	153222314	+	Target_1844
chrX	135614211	135614455	+	Target_1845
chrX	39226539	39226677	+	Target_1846
chrX	41414853	41414988	+	Target_1847
chrX	134950078	134950252	+	Target_1848
chrX	147003451	147003776	+	Target_1849
chrX	105010857	105012102	+	Target_1850
chrX	47035899	47035985	+	Target_1851
chrX	54839278	54839767	+	Target_1852
chrX	107824113	107824257	+	Target_1853
chrX	133527939	133527982	+	Target_1854
chrX	36155975	36156172	+	Target_1855
chrX	69595850	69596060	+	Target_1856
chrX	129493021	129493113	+	Target_1857
chrX	122831531	122831637	+	Target_1858
chrX	139854243	139854839	+	Target_1859
chrX	20212307	20212386	+	Target_1860
chrX	81816550	81816796	+	Target_1861
chrX	25028377	25028422	+	Target_1862
chrX	8432771	8433031	+	Target_1863
chrX	100536708	100536763	+	Target_1864
chrX	148608069	148608607	+	Target_1865
chrX	133981413	133981505	+	Target_1866
chrX	24946458	24946806	+	Target_1867
chrX	100741010	100741085	+	Target_1868
chrX	19026098	19026341	+	Target_1869
chrX	49126206	49127336	+	Target_1870
chrX	137479410	137479787	+	Target_1871
chrX	114882113	114882337	+	Target_1872
chrX	153170986	153172620	+	Target_1873
chrX	154577972	154578279	+	Target_1874
chrX	120012623	120012778	+	Target_1875
chrX	24625862	24625978	+	Target_1876
chrX	55779825	55779947	+	Target_1877
chrX	70346819	70346982	+	Target_1878
chrX	27839375	27841131	+	Target_1879
chrX	13333017	13333186	+	Target_1880
chrX	135960074	135960245	+	Target_1881
chrX	69721913	69725337	+	Target_1882
chrX	1532655	1533203	+	Target_1883
chrX	70348933	70349065	+	Target_1884
chrX	138695375	138695522	+	Target_1885
chrX	73513187	73513462	+	Target_1886
chrX	53457344	53457793	+	Target_1887
chrX	153627607	153632038	+	Target_1888
chrX	48326628	48326875	+	Target_1889
chrX	41045770	41045895	+	Target_1890
chrX	44942605	44942853	+	Target_1891
chrX	49837144	49837243	+	Target_1892
chrX	54574662	54574806	+	Target_1893
chrX	99933388	99933880	+	Target_1894
chrX	135435496	135435560	+	Target_1895
chrX	106672119	106672309	+	Target_1896
chrX	100510073	100510238	+	Target_1897
chrX	109560827	109561567	+	Target_1898
chrX	53250870	53251100	+	Target_1899
chrX	100879824	100882833	+	Target_1900
chrX	69510254	69510464	+	Target_1901
chrX	83730259	83730405	+	Target_1902
chrX	47483958	47485568	+	Target_1903
chrX	77275641	77275895	+	Target_1904
chrX	102930424	102933408	+	Target_1905
chrX	118827039	118827433	+	Target_1906
chrX	64751237	64751318	+	Target_1907
chrX	128650308	128650474	+	Target_1908
chrX	107910363	107910413	+	Target_1909
chrX	151129697	151129837	+	Target_1910
chrX	22639041	22639174	+	Target_1911
chrX	118767323	118767565	+	Target_1912
chrX	100276090	100276404	+	Target_1913
chrX	109937391	109937559	+	Target_1914
chrX	70598674	70598881	+	Target_1915
chrX	38262871	38262993	+	Target_1916
chrX	40534473	40534613	+	Target_1917
chrX	106884132	106884354	+	Target_1918
chrX	80532483	80532668	+	Target_1919
chrX	6451659	6452244	+	Target_1920
chrX	2847273	2847492	+	Target_1921
chrX	10090559	10090779	+	Target_1922
chrX	9900215	9900910	+	Target_1923
chrX	105179162	105179317	+	Target_1924
chrX	148054901	148055137	+	Target_1925
chrX	48161148	48161197	+	Target_1926
chrX	19953927	19954016	+	Target_1927
chrX	109964613	109964758	+	Target_1928
chrX	41554808	41556526	+	Target_1929
chrX	24839569	24839700	+	Target_1930
chrX	110491797	110492099	+	Target_1931
chrX	32486615	32486827	+	Target_1932
chrX	155119121	155119296	+	Target_1933
chrX	62944412	62944591	+	Target_1934
chrX	100086039	100086125	+	Target_1935
chrX	135080641	135080717	+	Target_1936
chrX	40126356	40126475	+	Target_1937
chrX	71821841	71821879	+	Target_1938
chrX	115567690	115567925	+	Target_1939
chrX	13764338	13764574	+	Target_1940
chrX	9912681	9912953	+	Target_1941
chrX	152735908	152736703	+	Target_1942
chrX	36368053	36368247	+	Target_1943
chrX	152783034	152783333	+	Target_1944
chrX	7870030	7870182	+	Target_1945
chrX	130192021	130192418	+	Target_1946
chrX	65219493	65219799	+	Target_1947
chrX	19024120	19024323	+	Target_1948
chrX	107403693	107403884	+	Target_1949
chrX	24915882	24916156	+	Target_1950
chrX	70749463	70750375	+	Target_1951
chrX	100375391	100375439	+	Target_1952
chrX	76814140	76814317	+	Target_1953
chrX	47028714	47028897	+	Target_1954
chrX	105905145	105905535	+	Target_1955
chrX	14933556	14933886	+	Target_1956
chrX	152861462	152861645	+	Target_1957
chrX	31697492	31697803	+	Target_1958
chrX	153357642	153357767	+	Target_1959
chrX	101818865	101818974	+	Target_1960
chrX	48897260	48897428	+	Target_1961
chrX	17047649	17047746	+	Target_1962
chrX	102336914	102337292	+	Target_1963
chrX	31453669	31453871	+	Target_1964
chrX	78622601	78623264	+	Target_1965
chrX	134680305	134680394	+	Target_1966
chrX	115584182	115584307	+	Target_1967
chrX	100541563	100541641	+	Target_1968
chrX	99890175	99890249	+	Target_1969
chrX	57318931	57319013	+	Target_1970
chrX	79951407	79951589	+	Target_1971
chrX	72906431	72906608	+	Target_1972
chrX	38143662	38147394	+	Target_1973
chrX	13353260	13353431	+	Target_1974
chrX	94318140	94318325	+	Target_1975
chrX	37967753	37967952	+	Target_1976
chrX	37698089	37699904	+	Target_1977
chrX	53454951	53455032	+	Target_1978
chrX	137717618	137717816	+	Target_1979
chrX	3588220	3588356	+	Target_1980
chrX	41175641	41175842	+	Target_1981
chrX	53240969	53241088	+	Target_1982
chrX	23929874	23929973	+	Target_1983
chrX	2945354	2945516	+	Target_1984
chrX	47056498	47057754	+	Target_1985
chrX	22189627	22189761	+	Target_1986
chrX	107819040	107819202	+	Target_1987
chrX	152113711	152114008	+	Target_1988
chrX	18924854	18925020	+	Target_1989
chrX	148568662	148568844	+	Target_1990
chrX	99955893	99955995	+	Target_1991
chrX	151082355	151082748	+	Target_1992
chrX	101410565	101411129	+	Target_1993
chrX	146992799	146992902	+	Target_1994
chrX	107423745	107423852	+	Target_1995
chrX	153138404	153138697	+	Target_1996
chrX	30236693	30238206	+	Target_1997
chrX	46746852	46747127	+	Target_1998
chrX	151307255	151307406	+	Target_1999
chrX	36337224	36337422	+	Target_2000
chrX	9754282	9754750	+	Target_2001
chrX	53431731	53432423	+	Target_2002
chrX	129373556	129373667	+	Target_2003
chrX	118921244	118921547	+	Target_2004
chrX	8763119	8763461	+	Target_2005
chrX	15584376	15584932	+	Target_2006
chrX	24744950	24745188	+	Target_2007
chrX	131520689	131520930	+	Target_2008
chrX	70149478	70149872	+	Target_2009
chrX	101820996	101821298	+	Target_2010
chrX	128872850	128873238	+	Target_2011
chrX	49806924	49807150	+	Target_2012
chrX	154463866	154464648	+	Target_2013
chrX	55745747	55745780	+	Target_2014
chrX	32472779	32472949	+	Target_2015
chrX	43808022	43809326	+	Target_2016
chrX	54497016	54497193	+	Target_2017
chrX	79936840	79936998	+	Target_2018
chrX	100700986	100701120	+	Target_2019
chrX	13062659	13062901	+	Target_2020
chrX	70348448	70348670	+	Target_2021
chrX	153186818	153186980	+	Target_2022
chrX	153549104	153549260	+	Target_2023
chrX	117707669	117707981	+	Target_2024
chrX	114399968	114400218	+	Target_2025
chrX	53562888	53563313	+	Target_2026
chrX	77109398	77109461	+	Target_2027
chrX	54384119	54384538	+	Target_2028
chrX	40982724	40982977	+	Target_2029
chrX	100742995	100743086	+	Target_2030
chrX	118124433	118124523	+	Target_2031
chrX	47032527	47032596	+	Target_2032
chrX	21232655	21232861	+	Target_2033
chrX	54049191	54049276	+	Target_2034
chrX	147029933	147030054	+	Target_2035
chrX	3789806	3790361	+	Target_2036
chrX	101826042	101826202	+	Target_2037
chrX	45708809	45710547	+	Target_2038
chrX	49308040	49308160	+	Target_2039
chrX	149009804	149010085	+	Target_2040
chrX	50844403	50844463	+	Target_2041
chrX	50838690	50838843	+	Target_2042
chrX	134713613	134714087	+	Target_2043
chrX	20154424	20154603	+	Target_2044
chrX	100182959	100184522	+	Target_2045
chrX	20211605	20211711	+	Target_2046
chrX	76854880	76855049	+	Target_2047
chrX	148675797	148677074	+	Target_2048
chrX	132217735	132217905	+	Target_2049
chrX	106083278	106083428	+	Target_2050
chrX	49233365	49233481	+	Target_2051
chrX	155239381	155240482	+	Target_2052
chrX	129244595	129244791	+	Target_2053
chrX	50213033	50213837	+	Target_2054
chrX	65393431	65393643	+	Target_2055
chrX	115588675	115588942	+	Target_2056
chrX	135288563	135288747	+	Target_2057
chrX	117629761	117630036	+	Target_2058
chrX	45042396	45042674	+	Target_2059
chrX	96136576	96136717	+	Target_2060
chrX	108924495	108924604	+	Target_2061
chrX	39930890	39930943	+	Target_2062
chrX	53620324	53620561	+	Target_2063
chrX	49160048	49160232	+	Target_2064
chrX	153137607	153137809	+	Target_2065
chrX	47100173	47100577	+	Target_2066
chrX	107457022	107457458	+	Target_2067
chrX	135849303	135849759	+	Target_2068
chrX	40036260	40036682	+	Target_2069
chrX	13797937	13798108	+	Target_2070
chrX	41383204	41383387	+	Target_2071
chrX	11134212	11134413	+	Target_2072
chrX	69644826	69644939	+	Target_2073
chrX	70817800	70817888	+	Target_2074
chrX	8521993	8522139	+	Target_2075
chrX	128580480	128581278	+	Target_2076
chrX	38267995	38268048	+	Target_2077
chrX	52727034	52727138	+	Target_2078
chrX	53460669	53460833	+	Target_2079
chrX	132730394	132730627	+	Target_2080
chrX	49768009	49768194	+	Target_2081
chrX	153908409	153908596	+	Target_2082
chrX	11790175	11790374	+	Target_2083
chrX	152486035	152486215	+	Target_2084
chrX	66909398	66909605	+	Target_2085
chrX	49070619	49070729	+	Target_2086
chrX	107929261	107929359	+	Target_2087
chrX	114874516	114874815	+	Target_2088
chrX	117106694	117107801	+	Target_2089
chrX	1401302	1401453	+	Target_2090
chrX	64708515	64709289	+	Target_2091
chrX	117819651	117820126	+	Target_2092
chrX	150153904	150154222	+	Target_2093
chrX	46186986	46187180	+	Target_2094
chrX	74288842	74289389	+	Target_2095
chrX	110955712	110955758	+	Target_2096
chrX	47428017	47428432	+	Target_2097
chrX	41007522	41007828	+	Target_2098
chrX	119211439	119211807	+	Target_2099
chrX	154197606	154197827	+	Target_2100
chrX	154349398	154351349	+	Target_2101
chrX	138713554	138713670	+	Target_2102
chrX	2746729	2747395	+	Target_2103
chrX	130415640	130416018	+	Target_2104
chrX	151080881	151081014	+	Target_2105
chrX	153409598	153409869	+	Target_2106
chrX	111195271	111195669	+	Target_2107
chrX	13756713	13757033	+	Target_2108
chrX	51809141	51809242	+	Target_2109
chrX	154132181	154132463	+	Target_2110
chrX	78618920	78619153	+	Target_2111
chrX	3189761	3189959	+	Target_2112
chrX	113951999	113952089	+	Target_2113
chrX	149680274	149682448	+	Target_2114
chrX	100805414	100805643	+	Target_2115
chrX	79283490	79283575	+	Target_2116
chrX	100261608	100263062	+	Target_2117
chrX	12994896	12995346	+	Target_2118
chrX	106185745	106186535	+	Target_2119
chrX	133738508	133738605	+	Target_2120
chrX	17771378	17773105	+	Target_2121
chrX	70838288	70838467	+	Target_2122
chrX	49856686	49863892	+	Target_2123
chrX	107396109	107396317	+	Target_2124
chrX	19055707	19055754	+	Target_2125
chrX	48922567	48922629	+	Target_2126
chrX	108906440	108906731	+	Target_2127
chrX	39914621	39914866	+	Target_2128
chrX	70474318	70475096	+	Target_2129
chrX	38530630	38530704	+	Target_2130
chrX	53616507	53616876	+	Target_2131
chrX	107177865	107177910	+	Target_2132
chrX	37665540	37665786	+	Target_2133
chrX	153008843	153010216	+	Target_2134
chrX	44921792	44921993	+	Target_2135
chrX	2798993	2800859	+	Target_2136
chrX	24734479	24734571	+	Target_2137
chrX	49364678	49364861	+	Target_2138
chrX	44919167	44919401	+	Target_2139
chrX	36303744	36303841	+	Target_2140
chrX	154300602	154300618	+	Target_2141
chrX	54482653	54482899	+	Target_2142
chrX	16773068	16773216	+	Target_2143
chrX	66863098	66863249	+	Target_2144
chrX	154610328	154610944	+	Target_2145
chrX	72162726	72163125	+	Target_2146
chrX	149905614	149905920	+	Target_2147
chrX	47050160	47050349	+	Target_2148
chrX	153001566	153001708	+	Target_2149
chrX	118370116	118370654	+	Target_2150
chrX	120117599	120117754	+	Target_2151
chrX	111095526	111095665	+	Target_2152
chrX	35944134	35944285	+	Target_2153
chrX	107169801	107170423	+	Target_2154
chrX	119292921	119293332	+	Target_2155
chrX	72222244	72222795	+	Target_2156
chrX	152940087	152940466	+	Target_2157
chrX	44202788	44203023	+	Target_2158
chrX	70935097	70935142	+	Target_2159
chrX	54075338	54075491	+	Target_2160
chrX	57147671	57148400	+	Target_2161
chrX	153277980	153278229	+	Target_2162
chrX	19041534	19041671	+	Target_2163
chrX	54947721	54947879	+	Target_2164
chrX	49306236	49306443	+	Target_2165
chrX	12993127	12994480	+	Target_2166
chrX	41030911	41031211	+	Target_2167
chrX	19027744	19028000	+	Target_2168
chrX	20031172	20031350	+	Target_2169
chrX	128652453	128652624	+	Target_2170
chrX	153215694	153215994	+	Target_2171
chrX	139763271	139763468	+	Target_2172
chrX	148770384	148770644	+	Target_2173
chrX	119673123	119673327	+	Target_2174
chrX	83480760	83480936	+	Target_2175
chrX	118220509	118223809	+	Target_2176
chrX	207315	207459	+	Target_2177
chrX	52682454	52682542	+	Target_2178
chrX	123480094	123480629	+	Target_2179
chrX	6069036	6069812	+	Target_2180
chrX	73805052	73812896	+	Target_2181
chrX	24483238	24483678	+	Target_2182
chrX	6145730	6145988	+	Target_2183
chrX	107224899	107225389	+	Target_2184
chrX	152727672	152727718	+	Target_2185
chrX	151882978	151883646	+	Target_2186
chrX	65819881	65819937	+	Target_2187
chrX	63444076	63444448	+	Target_2188
chrX	15780904	15781167	+	Target_2189
chrX	101624120	101624303	+	Target_2190
chrX	48340691	48341415	+	Target_2191
chrX	25401216	25401556	+	Target_2192
chrX	47041461	47041725	+	Target_2193
chrX	136084484	136084652	+	Target_2194
chrX	119419742	119419946	+	Target_2195
chrX	35819438	35819491	+	Target_2196
chrX	53574634	53575234	+	Target_2197
chrX	101408680	101409274	+	Target_2198
chrX	128948634	128948771	+	Target_2199
chrX	85281962	85282561	+	Target_2200
chrX	20159743	20160062	+	Target_2201
chrX	153042872	153044129	+	Target_2202
chrX	37948699	37948840	+	Target_2203
chrX	17043182	17043308	+	Target_2204
chrX	70782880	70783349	+	Target_2205
chrX	148622075	148623630	+	Target_2206
chrX	118388695	118388825	+	Target_2207
chrX	48838207	48838384	+	Target_2208
chrX	41084302	41084390	+	Target_2209
chrX	3734598	3735819	+	Target_2210
chrX	72222026	72222162	+	Target_2211
chrX	152087445	152087625	+	Target_2212
chrX	9992882	9993117	+	Target_2213
chrX	41216986	41217243	+	Target_2214
chrX	10097896	10098161	+	Target_2215
chrX	15536052	15536116	+	Target_2216
chrX	100641050	100641283	+	Target_2217
chrX	147924906	147924957	+	Target_2218
chrX	122800957	122801229	+	Target_2219
chrX	83390112	83390218	+	Target_2220
chrX	152807127	152807384	+	Target_2221
chrX	137792979	137793927	+	Target_2222
chrX	69563627	69563832	+	Target_2223
chrX	46937675	46938108	+	Target_2224
chrX	47429192	47429651	+	Target_2225
chrX	47073626	47073827	+	Target_2226
chrX	3847910	3849823	+	Target_2227
chrX	151867684	151867742	+	Target_2228
chrX	114244084	114244229	+	Target_2229
chrX	152609556	152611079	+	Target_2230
chrX	41055504	41055612	+	Target_2231
chrX	70364581	70364814	+	Target_2232
chrX	129263945	129264241	+	Target_2233
chrX	92928912	92929273	+	Target_2234
chrX	1317419	1317581	+	Target_2235
chrX	18278291	18278411	+	Target_2236
chrX	131234640	131234744	+	Target_2237
chrX	54276427	54276664	+	Target_2238
chrX	47006756	47006897	+	Target_2239
chrX	37892684	37893261	+	Target_2240
chrX	149944647	149944866	+	Target_2241
chrX	138728948	138729062	+	Target_2242
chrX	154019258	154019570	+	Target_2243
chrX	45606421	45606630	+	Target_2244
chrX	19361911	19362212	+	Target_2245
chrX	114082566	114082766	+	Target_2246
chrX	100402832	100403150	+	Target_2247
chrX	221191	221864	+	Target_2248
chrX	70321927	70323385	+	Target_2249
chrX	105868320	105868512	+	Target_2250
chrX	133979155	133979278	+	Target_2251
chrX	18238846	18239124	+	Target_2252
chrX	152106518	152106707	+	Target_2253
chrX	2882265	2882425	+	Target_2254
chrX	96638908	96639043	+	Target_2255
chrX	24549674	24549887	+	Target_2256
chrX	99883667	99884983	+	Target_2257
chrX	10094054	10094346	+	Target_2258
chrX	47106371	47107727	+	Target_2259
chrX	103045455	103047548	+	Target_2260
chrX	47430622	47432498	+	Target_2261
chrX	49106509	49108326	+	Target_2262
chrX	13329952	13329977	+	Target_2263
chrX	7137397	7137727	+	Target_2264
chrX	50147047	50147182	+	Target_2265
chrX	25008354	25009084	+	Target_2266
chrX	153700933	153701989	+	Target_2267
chrX	153213004	153214937	+	Target_2268
chrX	7114765	7114837	+	Target_2269
chrX	20206615	20206652	+	Target_2270
chrX	129091437	129091604	+	Target_2271
chrX	101718046	101718649	+	Target_2272
chrX	107898561	107898687	+	Target_2273
chrX	57313039	57313450	+	Target_2274
chrX	131336954	131339615	+	Target_2275
chrX	119427844	119427906	+	Target_2276
chrX	86070937	86071102	+	Target_2277
chrX	64808766	64808948	+	Target_2278
chrX	153050059	153050628	+	Target_2279
chrX	70986133	70986178	+	Target_2280
chrX	44945010	44945470	+	Target_2281
chrX	151815409	151815629	+	Target_2282
chrX	54337552	54337724	+	Target_2283
chrX	153677569	153677645	+	Target_2284
chrX	36083760	36083860	+	Target_2285
chrX	70825513	70825579	+	Target_2286
chrX	71526327	71527137	+	Target_2287
chrX	128694527	128694628	+	Target_2288
chrX	18637887	18638086	+	Target_2289
chrX	14047513	14047834	+	Target_2290
chrX	107394932	107395235	+	Target_2291
chrX	11445668	11445993	+	Target_2292
chrX	57144984	57145198	+	Target_2293
chrX	40588571	40588892	+	Target_2294
chrX	153663620	153663851	+	Target_2295
chrX	2655922	2656297	+	Target_2296
chrX	38013201	38013285	+	Target_2297
chrX	48760889	48762759	+	Target_2298
chrX	153133255	153133677	+	Target_2299
chrX	136003403	136004935	+	Target_2300
chrX	47486870	47487040	+	Target_2301
chrX	51805318	51805860	+	Target_2302
chrX	119030056	119030230	+	Target_2303
chrX	142121811	142122066	+	Target_2304
chrX	73040486	73047829	+	Target_2305
chrX	132439800	132439946	+	Target_2306
chrX	102942880	102944408	+	Target_2307
chrX	110653263	110653648	+	Target_2308
chrX	154012976	154013432	+	Target_2309
chrX	48652200	48652718	+	Target_2310
chrX	119253450	119253710	+	Target_2311
chrX	38471475	38471919	+	Target_2312
chrX	153690468	153690650	+	Target_2313
chrX	128699649	128699860	+	Target_2314
chrX	148577014	148577219	+	Target_2315
chrX	19376934	19377143	+	Target_2316
chrX	128922407	128922553	+	Target_2317
chrX	20062482	20062642	+	Target_2318
chrX	150336594	150336798	+	Target_2319
chrX	70468288	70468474	+	Target_2320
chrX	56644724	56644946	+	Target_2321
chrX	77388835	77388945	+	Target_2322
chrX	100364462	100364580	+	Target_2323
chrX	48976058	48976167	+	Target_2324
chrX	123220297	123220620	+	Target_2325
chrX	149184082	149184371	+	Target_2326
chrX	48370280	48370895	+	Target_2327
chrX	2838422	2838764	+	Target_2328
chrX	100085797	100085856	+	Target_2329
chrX	154563680	154564066	+	Target_2330
chrX	49834056	49834399	+	Target_2331
chrX	154088707	154088983	+	Target_2332
chrX	47315671	47315837	+	Target_2333
chrX	47065547	47066063	+	Target_2334
chrX	78203312	78203360	+	Target_2335
chrX	50037863	50037993	+	Target_2336
chrX	117744235	117744381	+	Target_2337
chrX	2976552	2976662	+	Target_2338
chrX	5328063	5328292	+	Target_2339
chrX	130217139	130217204	+	Target_2340
chrX	3828238	3828793	+	Target_2341
chrX	154001306	154001524	+	Target_2342
chrX	152711057	152711102	+	Target_2343
chrX	155230995	155231173	+	Target_2344
chrX	47050698	47051133	+	Target_2345
chrX	41002444	41002696	+	Target_2346
chrX	103401559	103401808	+	Target_2347
chrX	69825251	69825467	+	Target_2348
chrX	150088242	150088413	+	Target_2349
chrX	101712594	101712833	+	Target_2350
chrX	18836057	18836263	+	Target_2351
chrX	149396139	149396318	+	Target_2352
chrX	131503345	131513705	+	Target_2353
chrX	54040810	54041026	+	Target_2354
chrX	134679348	134679497	+	Target_2355
chrX	43571119	43571223	+	Target_2356
chrX	96354693	96354794	+	Target_2357
chrX	119037177	119037355	+	Target_2358
chrX	135323319	135323436	+	Target_2359
chrX	133632420	133632466	+	Target_2360
chrX	102753912	102754210	+	Target_2361
chrX	14038196	14038806	+	Target_2362
chrX	51248733	51248821	+	Target_2363
chrX	83352780	83352956	+	Target_2364
chrX	114881770	114881993	+	Target_2365
chrX	153706028	153706750	+	Target_2366
chrX	129349167	129349407	+	Target_2367
chrX	22446149	22446482	+	Target_2368
chrX	105152128	105152295	+	Target_2369
chrX	123778993	123779287	+	Target_2370
chrX	47508286	47508766	+	Target_2371
chrX	69420105	69420309	+	Target_2372
chrX	5758678	5758932	+	Target_2373
chrX	154753932	154754293	+	Target_2374
chrX	16774786	16774844	+	Target_2375
chrX	48265386	48265521	+	Target_2376
chrX	13733616	13734937	+	Target_2377
chrX	145700605	145701247	+	Target_2378
chrX	149112236	149112318	+	Target_2379
chrX	119509227	119509423	+	Target_2380
chrX	148583605	148583753	+	Target_2381
chrX	49066401	49066502	+	Target_2382
chrX	139170488	139170782	+	Target_2383
chrX	67262186	67267005	+	Target_2384
chrX	13330881	13330990	+	Target_2385
chrX	106482152	106482237	+	Target_2386
chrX	69673964	69674166	+	Target_2387
chrX	1531625	1532024	+	Target_2388
chrX	153458899	153459138	+	Target_2389
chrX	18338452	18338540	+	Target_2390
chrX	152770045	152770327	+	Target_2391
chrX	123183936	123184159	+	Target_2392
chrX	15320850	15320929	+	Target_2393
chrX	75397451	75398039	+	Target_2394
chrX	154704200	154704262	+	Target_2395
chrX	1467324	1467438	+	Target_2396
chrX	53674311	53674517	+	Target_2397
chrX	114400818	114400905	+	Target_2398
chrX	37514941	37515064	+	Target_2399
chrX	71358291	71361212	+	Target_2400
chrX	74636922	74637125	+	Target_2401
chrX	16870539	16871965	+	Target_2402
chrX	69260392	69261472	+	Target_2403
chrX	25898882	25898986	+	Target_2404
chrX	18961828	18961926	+	Target_2405
chrX	16852406	16852480	+	Target_2406
chrX	70468536	70468651	+	Target_2407
chrX	40522177	40522412	+	Target_2408
chrX	100806552	100806616	+	Target_2409
chrX	19024338	19024483	+	Target_2410
chrX	95993585	95993761	+	Target_2411
chrX	2609829	2610291	+	Target_2412
chrX	148573069	148573198	+	Target_2413
chrX	154741334	154741453	+	Target_2414
chrX	104961360	104961489	+	Target_2415
chrX	54208933	54209814	+	Target_2416
chrX	122799493	122799788	+	Target_2417
chrX	54834697	54834866	+	Target_2418
chrX	39910499	39911753	+	Target_2419
chrX	152814098	152814312	+	Target_2420
chrX	37984451	37984759	+	Target_2421
chrX	48763473	48763820	+	Target_2422
chrX	47424196	47424298	+	Target_2423
chrX	32364060	32364297	+	Target_2424
chrX	10035320	10035530	+	Target_2425
chrX	149184468	149184731	+	Target_2426
chrX	11138115	11138265	+	Target_2427
chrX	38420523	38420880	+	Target_2428
chrX	70516611	70516897	+	Target_2429
chrX	153029248	153029272	+	Target_2430
chrX	55105215	55105342	+	Target_2431
chrX	153633336	153633424	+	Target_2432
chrX	67741214	67741339	+	Target_2433
chrX	140993094	140997174	+	Target_2434
chrX	120101746	120101880	+	Target_2435
chrX	114952650	114953769	+	Target_2436
chrX	15585849	15586049	+	Target_2437
chrX	69639411	69639633	+	Target_2438
chrX	107811859	107811903	+	Target_2439
chrX	24084115	24084209	+	Target_2440
chrX	153033704	153033883	+	Target_2441
chrX	101573332	101573501	+	Target_2442
chrX	47098750	47099306	+	Target_2443
chrX	134493817	134493930	+	Target_2444
chrX	152770696	152770859	+	Target_2445
chrX	18925136	18925215	+	Target_2446
chrX	39262219	39262382	+	Target_2447
chrX	103065214	103065438	+	Target_2448
chrX	148630915	148632055	+	Target_2449
chrX	89852234	89852439	+	Target_2450
chrX	12708314	12708445	+	Target_2451
chrX	151889195	151889841	+	Target_2452
chrX	10104573	10104765	+	Target_2453
chrX	10031399	10031594	+	Target_2454
chrX	102883334	102883721	+	Target_2455
chrX	102023989	102024269	+	Target_2456
chrX	71525152	71525515	+	Target_2457
chrX	111325107	111326104	+	Target_2458
chrX	48768823	48769335	+	Target_2459
chrX	138899022	138899102	+	Target_2460
chrX	70465836	70466048	+	Target_2461
chrX	152133891	152134071	+	Target_2462
chrX	129055070	129057039	+	Target_2463
chrX	128692610	128692730	+	Target_2464
chrX	44131932	44132082	+	Target_2465
chrX	153217040	153217158	+	Target_2466
chrX	153764356	153764393	+	Target_2467
chrX	117706186	117706426	+	Target_2468
chrX	72062702	72062942	+	Target_2469
chrX	134965159	134965407	+	Target_2470
chrX	39931159	39934433	+	Target_2471
chrX	13390368	13390591	+	Target_2472
chrX	2854783	2855004	+	Target_2473
chrX	153667352	153667597	+	Target_2474
chrX	41047219	41047370	+	Target_2475
chrX	15827323	15827441	+	Target_2476
chrX	13781764	13781974	+	Target_2477
chrX	70352227	70352388	+	Target_2478
chrX	83360795	83360984	+	Target_2479
chrX	48970334	48970976	+	Target_2480
chrX	103267262	103267320	+	Target_2481
chrX	131801570	131801756	+	Target_2482
chrX	52729493	52729628	+	Target_2483
chrX	69550007	69550182	+	Target_2484
chrX	107935952	107936155	+	Target_2485
chrX	76855903	76856324	+	Target_2486
chrX	152760832	152761078	+	Target_2487
chrX	133941121	133941738	+	Target_2488
chrX	2867345	2867768	+	Target_2489
chrX	41418750	41419200	+	Target_2490
chrX	1886140	1886445	+	Target_2491
chrX	96185632	96185842	+	Target_2492
chrX	102978784	102979229	+	Target_2493
chrX	153284050	153284529	+	Target_2494
chrX	69626643	69626925	+	Target_2495
chrX	138878432	138878729	+	Target_2496
chrX	47101381	47101921	+	Target_2497
chrX	49082371	49082631	+	Target_2498
chrX	21996995	21997084	+	Target_2499
chrX	70128504	70128681	+	Target_2500
chrX	129349765	129350175	+	Target_2501
chrX	57367704	57367823	+	Target_2502
chrX	21959063	21959485	+	Target_2503
chrX	20205946	20206188	+	Target_2504
chrX	105152619	105153874	+	Target_2505
chrX	30707489	30707745	+	Target_2506
chrX	99596901	99597073	+	Target_2507
chrX	151884446	151884565	+	Target_2508
chrX	111078149	111078344	+	Target_2509
chrX	148571845	148571984	+	Target_2510
chrX	151818205	151818342	+	Target_2511
chrX	133547853	133547996	+	Target_2512
chrX	144314844	144315239	+	Target_2513
chrX	9841692	9841843	+	Target_2514
chrX	118759298	118759442	+	Target_2515
chrX	49344486	49344659	+	Target_2516
chrX	35989603	35990082	+	Target_2517
chrX	53590707	53590782	+	Target_2518
chrX	68058460	68058737	+	Target_2519
chrX	135592867	135594505	+	Target_2520
chrX	123171377	123171473	+	Target_2521
chrX	19506946	19507085	+	Target_2522
chrX	70523369	70523761	+	Target_2523
chrX	99921751	99921930	+	Target_2524
chrX	107148708	107148856	+	Target_2525
chrX	54044094	54044254	+	Target_2526
chrX	148049059	148049222	+	Target_2527
chrX	128977235	128977536	+	Target_2528
chrX	13643166	13643368	+	Target_2529
chrX	100078281	100078417	+	Target_2530
chrX	117815021	117815211	+	Target_2531
chrX	102973502	102974199	+	Target_2532
chrX	119402099	119402242	+	Target_2533
chrX	30852168	30852369	+	Target_2534
chrX	153191590	153191859	+	Target_2535
chrX	43571952	43572043	+	Target_2536
chrX	13331288	13331459	+	Target_2537
chrX	77110998	77111087	+	Target_2538
chrX	55934456	55935233	+	Target_2539
chrX	52259802	52260463	+	Target_2540
chrX	77301691	77305892	+	Target_2541
chrX	30248453	30248934	+	Target_2542
chrX	109298457	109298654	+	Target_2543
chrX	53224113	53224250	+	Target_2544
chrX	70618422	70618587	+	Target_2545
chrX	70814181	70814227	+	Target_2546
chrX	153187058	153187262	+	Target_2547
chrX	54117745	54117959	+	Target_2548
chrX	74375940	74376232	+	Target_2549
chrX	37701035	37701158	+	Target_2550
chrX	17092137	17092282	+	Target_2551
chrX	79282755	79282819	+	Target_2552
chrX	3544460	3544555	+	Target_2553
chrX	69650724	69650976	+	Target_2554
chrX	54469833	54469924	+	Target_2555
chrX	24753416	24753605	+	Target_2556
chrX	152014826	152014976	+	Target_2557
chrX	106228326	106228473	+	Target_2558
chrX	41000546	41000684	+	Target_2559
chrX	66941675	66941805	+	Target_2560
chrX	135861573	135861656	+	Target_2561
chrX	47061657	47061903	+	Target_2562
chrX	55052253	55052448	+	Target_2563
chrX	14887045	14887465	+	Target_2564
chrX	118762779	118763571	+	Target_2565
chrX	40457933	40457986	+	Target_2566
chrX	3761382	3762034	+	Target_2567
chrX	100490849	100491012	+	Target_2568
chrX	152818393	152818727	+	Target_2569
chrX	66931244	66931531	+	Target_2570
chrX	77392412	77392487	+	Target_2571
chrX	53430498	53430704	+	Target_2572
chrX	32774275	32774517	+	Target_2573
chrX	135957417	135957542	+	Target_2574
chrX	19025353	19025575	+	Target_2575
chrX	152935185	152935685	+	Target_2576
chrX	110971313	110971533	+	Target_2577
chrX	83400486	83400565	+	Target_2578
chrX	24075750	24075871	+	Target_2579
chrX	24750387	24750571	+	Target_2580
chrX	138914313	138914547	+	Target_2581
chrX	70354563	70354698	+	Target_2582
chrX	7175283	7175404	+	Target_2583
chrX	120466308	120466492	+	Target_2584
chrX	53308746	53308841	+	Target_2585
chrX	101093172	101093482	+	Target_2586
chrX	147028361	147028699	+	Target_2587
chrX	1510792	1511726	+	Target_2588
chrX	76952065	76952192	+	Target_2589
chrX	66937320	66937464	+	Target_2590
chrX	79984251	79984504	+	Target_2591
chrX	13752163	13752304	+	Target_2592
chrX	47486540	47486731	+	Target_2593
chrX	79591149	79591215	+	Target_2594
chrX	118108481	118109560	+	Target_2595
chrX	49075088	49075194	+	Target_2596
chrX	15511279	15511787	+	Target_2597
chrX	123224425	123224614	+	Target_2598
chrX	54159125	54159296	+	Target_2599
chrX	107924115	107924186	+	Target_2600
chrX	155244288	155245165	+	Target_2601
chrX	123025088	123025166	+	Target_2602
chrX	104996633	104996976	+	Target_2603
chrX	56999843	57000354	+	Target_2604
chrX	99919771	99919947	+	Target_2605
chrX	48117971	48118066	+	Target_2606
chrX	147579633	147579942	+	Target_2607
chrX	103220112	103220868	+	Target_2608
chrX	119580160	119580282	+	Target_2609
chrX	36371544	36371796	+	Target_2610
chrX	114404862	114404995	+	Target_2611
chrX	100699040	100699143	+	Target_2612
chrX	100243182	100243272	+	Target_2613
chrX	49351791	49351917	+	Target_2614
chrX	107782976	107783035	+	Target_2615
chrX	129354323	129354554	+	Target_2616
chrX	100224597	100224798	+	Target_2617
chrX	153555430	153556033	+	Target_2618
chrX	119705031	119705855	+	Target_2619
chrX	2822011	2826025	+	Target_2620
chrX	100118474	100118584	+	Target_2621
chrX	43662547	43662651	+	Target_2622
chrX	69507967	69508023	+	Target_2623
chrX	153694866	153695136	+	Target_2624
chrX	1852843	1853089	+	Target_2625
chrX	133942135	133942210	+	Target_2626
chrX	117526595	117527234	+	Target_2627
chrX	21666949	21667145	+	Target_2628
chrX	38229049	38229130	+	Target_2629
chrX	53575920	53576566	+	Target_2630
chrX	18528940	18528974	+	Target_2631
chrX	107224094	107224789	+	Target_2632
chrX	76888695	76888972	+	Target_2633
chrX	107840607	107840798	+	Target_2634
chrX	140269934	140271410	+	Target_2635
chrX	19606396	19607020	+	Target_2636
chrX	48553845	48554262	+	Target_2637
chrX	47424384	47424632	+	Target_2638
chrX	117079397	117082005	+	Target_2639
chrX	102152409	102152692	+	Target_2640
chrX	84322133	84322224	+	Target_2641
chrX	31341715	31341875	+	Target_2642
chrX	65478582	65478821	+	Target_2643
chrX	134252881	134253236	+	Target_2644
chrX	104920064	104920270	+	Target_2645
chrX	49063189	49063316	+	Target_2646
chrX	28589649	28590198	+	Target_2647
chrX	88002126	88002370	+	Target_2648
chrX	110537007	110544971	+	Target_2649
chrX	75108779	75108834	+	Target_2650
chrX	135722933	135724588	+	Target_2651
chrX	53458922	53459064	+	Target_2652
chrX	49358721	49358846	+	Target_2653
chrX	100533982	100534023	+	Target_2654
chrX	20258687	20258787	+	Target_2655
chrX	72066719	72067111	+	Target_2656
chrX	152772505	152772643	+	Target_2657
chrX	119425106	119425195	+	Target_2658
chrX	91873255	91878229	+	Target_2659
chrX	71838560	71838699	+	Target_2660
chrX	18213416	18213562	+	Target_2661
chrX	70443542	70445366	+	Target_2662
chrX	105125701	105125772	+	Target_2663
chrX	69626009	69626204	+	Target_2664
chrX	100626621	100626689	+	Target_2665
chrX	102753623	102753841	+	Target_2666
chrX	23928400	23928535	+	Target_2667
chrX	119671979	119672502	+	Target_2668
chrX	117758502	117758618	+	Target_2669
chrX	3771051	3772968	+	Target_2670
chrX	30595755	30596061	+	Target_2671
chrX	130412435	130412825	+	Target_2672
chrX	152815403	152815744	+	Target_2673
chrX	69455919	69455989	+	Target_2674
chrX	302042	302972	+	Target_2675
chrX	119070260	119070394	+	Target_2676
chrX	153283742	153283806	+	Target_2677
chrX	132880775	132880973	+	Target_2678
chrX	45364533	45364710	+	Target_2679
chrX	13331146	13331200	+	Target_2680
chrX	100399953	100400188	+	Target_2681
chrX	103375285	103375904	+	Target_2682
chrX	99890555	99890743	+	Target_2683
chrX	100652791	100653087	+	Target_2684
chrX	53672263	53672415	+	Target_2685
chrX	69262762	69263093	+	Target_2686
chrX	100630132	100630302	+	Target_2687
chrX	129063212	129063871	+	Target_2688
chrX	52734731	52734819	+	Target_2689
chrX	71870240	71870418	+	Target_2690
chrX	149100415	149100985	+	Target_2691
chrX	149938777	149938942	+	Target_2692
chrX	153279493	153279928	+	Target_2693
chrX	107319307	107319448	+	Target_2694
chrX	107418320	107418445	+	Target_2695
chrX	153979767	153979958	+	Target_2696
chrX	30333102	30333295	+	Target_2697
chrX	16170379	16171225	+	Target_2698
chrX	106885596	106885720	+	Target_2699
chrX	100608031	100608439	+	Target_2700
chrX	110390965	110391118	+	Target_2701
chrX	128673726	128673916	+	Target_2702
chrX	43634422	43634619	+	Target_2703
chrX	100474658	100475135	+	Target_2704
chrX	128602750	128602882	+	Target_2705
chrX	47058447	47058505	+	Target_2706
chrX	62898220	62898471	+	Target_2707
chrX	153228676	153228884	+	Target_2708
chrX	50134435	50134674	+	Target_2709
chrX	153692294	153692417	+	Target_2710
chrX	49964881	49965123	+	Target_2711
chrX	99939693	99943540	+	Target_2712
chrX	128895048	128895252	+	Target_2713
chrX	41712368	41712480	+	Target_2714
chrX	18821910	18822195	+	Target_2715
chrX	133303408	133304007	+	Target_2716
chrX	64951700	64951846	+	Target_2717
chrX	15800608	15805747	+	Target_2718
chrX	70986881	70987054	+	Target_2719
chrX	147017923	147018132	+	Target_2720
chrX	128724123	128726538	+	Target_2721
chrX	101975516	101975753	+	Target_2722
chrX	153607457	153608154	+	Target_2723
chrX	153282400	153282545	+	Target_2724
chrX	41078355	41078484	+	Target_2725
chrX	101968710	101968777	+	Target_2726
chrX	152599513	152599743	+	Target_2727
chrX	49598449	49598576	+	Target_2728
chrX	153199113	153199454	+	Target_2729
chrX	17705732	17705849	+	Target_2730
chrX	112058586	112059105	+	Target_2731
chrX	1393648	1393735	+	Target_2732
chrX	138287083	138287268	+	Target_2733
chrX	134229015	134229254	+	Target_2734
chrX	18283705	18283922	+	Target_2735
chrX	209702	209885	+	Target_2736
chrX	84585955	84586085	+	Target_2737
chrX	135584937	135585100	+	Target_2738
chrX	43542761	43542855	+	Target_2739
chrX	135306986	135307139	+	Target_2740
chrX	41029623	41029872	+	Target_2741
chrX	129483122	129483648	+	Target_2742
chrX	140786491	140786996	+	Target_2743
chrX	48543936	48544022	+	Target_2744
chrX	106112615	106112771	+	Target_2745
chrX	79958979	79959092	+	Target_2746
chrX	37962179	37962344	+	Target_2747
chrX	67885341	67885374	+	Target_2748
chrX	101768604	101769052	+	Target_2749
chrX	151998146	151998341	+	Target_2750
chrX	100740141	100740517	+	Target_2751
chrX	70782597	70782867	+	Target_2752
chrX	13635849	13636172	+	Target_2753
chrX	101967157	101967480	+	Target_2754
chrX	41206012	41206265	+	Target_2755
chrX	40005721	40005982	+	Target_2756
chrX	48211535	48211782	+	Target_2757
chrX	16627664	16627908	+	Target_2758
chrX	14006809	14007039	+	Target_2759
chrX	103031334	103031675	+	Target_2760
chrX	47084017	47084142	+	Target_2761
chrX	142909171	142909266	+	Target_2762
chrX	123095039	123095291	+	Target_2763
chrX	10109375	10112518	+	Target_2764
chrX	119745084	119745310	+	Target_2765
chrX	19007427	19009166	+	Target_2766
chrX	43625858	43626965	+	Target_2767
chrX	30683628	30683701	+	Target_2768
chrX	43832550	43832850	+	Target_2769
chrX	140713894	140714371	+	Target_2770
chrX	24859769	24860100	+	Target_2771
chrX	71855005	71855249	+	Target_2772
chrX	102531601	102531900	+	Target_2773
chrX	129837094	129837228	+	Target_2774
chrX	39158977	39159140	+	Target_2775
chrX	24665106	24665453	+	Target_2776
chrX	72345876	72348019	+	Target_2777
chrX	107834288	107834461	+	Target_2778
chrX	15547996	15548150	+	Target_2779
chrX	24711936	24712121	+	Target_2780
chrX	65409526	65409780	+	Target_2781
chrX	114423863	114427431	+	Target_2782
chrX	109246223	109246406	+	Target_2783
chrX	148593039	148593150	+	Target_2784
chrX	153151519	153151727	+	Target_2785
chrX	100807792	100809683	+	Target_2786
chrX	129042443	129042529	+	Target_2787
chrX	1712337	1713117	+	Target_2788
chrX	16711494	16711610	+	Target_2789
chrX	24894826	24895604	+	Target_2790
chrX	119059014	119059357	+	Target_2791
chrX	101969337	101973607	+	Target_2792
chrX	154215512	154215580	+	Target_2793
chrX	49064975	49065144	+	Target_2794
chrX	153714110	153714672	+	Target_2795
chrX	12722378	12722604	+	Target_2796
chrX	110340769	110340912	+	Target_2797
chrX	119670782	119670989	+	Target_2798
chrX	153646714	153648603	+	Target_2799
chrX	53621459	53621681	+	Target_2800
chrX	138991963	138992193	+	Target_2801
chrX	53283712	53284113	+	Target_2802
chrX	117700537	117700616	+	Target_2803
chrX	134964686	134964779	+	Target_2804
chrX	49195253	49195379	+	Target_2805
chrX	49161331	49161419	+	Target_2806
chrX	79978061	79978386	+	Target_2807
chrX	11778956	11779173	+	Target_2808
chrX	22065168	22065329	+	Target_2809
chrX	119210842	119211253	+	Target_2810
chrX	12903631	12908499	+	Target_2811
chrX	100609618	100609782	+	Target_2812
chrX	49098482	49098614	+	Target_2813
chrX	68399300	68399488	+	Target_2814
chrX	108695252	108695336	+	Target_2815
chrX	37655204	37655394	+	Target_2816
chrX	153047098	153047285	+	Target_2817
chrX	17153284	17153529	+	Target_2818
chrX	49595187	49595406	+	Target_2819
chrX	137939674	137939941	+	Target_2820
chrX	70636468	70636587	+	Target_2821
chrX	46946805	46947011	+	Target_2822
chrX	39085356	39085949	+	Target_2823
chrX	119077183	119077835	+	Target_2824
chrX	51074983	51075219	+	Target_2825
chrX	110490596	110490832	+	Target_2826
chrX	146312238	146312461	+	Target_2827
chrX	86869437	86869573	+	Target_2828
chrX	155233342	155233520	+	Target_2829
chrX	140969189	140969582	+	Target_2830
chrX	123516520	123516662	+	Target_2831
chrX	40990710	40990789	+	Target_2832
chrX	7811099	7811346	+	Target_2833
chrX	140678614	140678899	+	Target_2834
chrX	28605416	28606164	+	Target_2835
chrX	1460559	1460722	+	Target_2836
chrX	85156089	85156293	+	Target_2837
chrX	106390973	106391039	+	Target_2838
chrX	20154184	20154353	+	Target_2839
chrX	21534560	21534814	+	Target_2840
chrX	86067859	86068280	+	Target_2841
chrX	129361656	129361856	+	Target_2842
chrX	114398239	114398446	+	Target_2843
chrX	64748140	64748249	+	Target_2844
chrX	32360217	32360499	+	Target_2845
chrX	134254368	134254600	+	Target_2846
chrX	110492163	110492285	+	Target_2847
chrX	47342870	47344207	+	Target_2848
chrX	78618439	78618664	+	Target_2849
chrX	151920918	151921037	+	Target_2850
chrX	142967073	142968355	+	Target_2851
chrX	134021656	134023222	+	Target_2852
chrX	32235033	32235280	+	Target_2853
chrX	67417028	67417206	+	Target_2854
chrX	99986402	99986622	+	Target_2855
chrX	104512071	104512224	+	Target_2856
chrX	117035796	117035909	+	Target_2857
chrX	131803591	131803916	+	Target_2858
chrX	99605644	99605702	+	Target_2859
chrX	67944047	67945684	+	Target_2860
chrX	70468012	70468262	+	Target_2861
chrX	107402692	107403299	+	Target_2862
chrX	51248584	51248645	+	Target_2863
chrX	14891108	14891291	+	Target_2864
chrX	119674225	119674517	+	Target_2865
chrX	46739121	46741793	+	Target_2866
chrX	54783398	54785431	+	Target_2867
chrX	74273109	74273520	+	Target_2868
chrX	110416146	110416309	+	Target_2869
chrX	31165392	31165735	+	Target_2870
chrX	32360748	32360967	+	Target_2871
chrX	16669122	16669264	+	Target_2872
chrX	54556544	54556852	+	Target_2873
chrX	128885721	128885802	+	Target_2874
chrX	53657825	53658086	+	Target_2875
chrX	100870110	100871756	+	Target_2876
chrX	101620975	101621111	+	Target_2877
chrX	15477780	15477863	+	Target_2878
chrX	2835845	2836268	+	Target_2879
chrX	85991157	85991296	+	Target_2880
chrX	99917173	99917364	+	Target_2881
chrX	136648201	136649910	+	Target_2882
chrX	16778355	16783459	+	Target_2883
chrX	118892476	118894164	+	Target_2884
chrX	69675594	69675952	+	Target_2885
chrX	48847338	48847898	+	Target_2886
chrX	110979842	110980309	+	Target_2887
chrX	41494981	41495022	+	Target_2888
chrX	72899161	72899217	+	Target_2889
chrX	11316223	11316264	+	Target_2890
chrX	7223087	7223224	+	Target_2891
chrX	76874274	76874449	+	Target_2892
chrX	49111890	49111970	+	Target_2893
chrX	47435731	47435805	+	Target_2894
chrX	39235741	39235944	+	Target_2895
chrX	152798292	152798669	+	Target_2896
chrX	100871852	100872574	+	Target_2897
chrX	141290131	141291839	+	Target_2898
chrX	49034621	49034824	+	Target_2899
chrX	117777420	117777557	+	Target_2900
chrX	149638017	149639762	+	Target_2901
chrX	48758467	48758578	+	Target_2902
chrX	36386036	36386212	+	Target_2903
chrX	72001689	72001841	+	Target_2904
chrX	135291402	135291601	+	Target_2905
chrX	49076932	49077083	+	Target_2906
chrX	107844523	107844715	+	Target_2907
chrX	15272859	15272987	+	Target_2908
chrX	49969046	49969261	+	Target_2909
chrX	40448145	40448368	+	Target_2910
chrX	153284882	153285540	+	Target_2911
chrX	15682841	15683254	+	Target_2912
chrX	135592241	135592378	+	Target_2913
chrX	39921999	39922355	+	Target_2914
chrX	52112073	52112357	+	Target_2915
chrX	21869627	21869730	+	Target_2916
chrX	153576892	153577504	+	Target_2917
chrX	135814261	135814331	+	Target_2918
chrX	124097386	124097766	+	Target_2919
chrX	10077818	10078060	+	Target_2920
chrX	150840555	150842658	+	Target_2921
chrX	119668336	119668541	+	Target_2922
chrX	33357376	33357658	+	Target_2923
chrX	107815041	107815067	+	Target_2924
chrX	109414648	109414748	+	Target_2925
chrX	107019829	107020044	+	Target_2926
chrX	125298337	125300180	+	Target_2927
chrX	215764	220142	+	Target_2928
chrX	24073732	24073795	+	Target_2929
chrX	70434944	70435140	+	Target_2930
chrX	134475693	134478112	+	Target_2931
chrX	140992756	140992862	+	Target_2932
chrX	115302221	115302280	+	Target_2933
chrX	18341979	18342213	+	Target_2934
chrX	73511593	73512535	+	Target_2935
chrX	99934310	99934509	+	Target_2936
chrX	131373648	131373740	+	Target_2937
chrX	48326259	48326312	+	Target_2938
chrX	149983335	149983421	+	Target_2939
chrX	50133326	50133507	+	Target_2940
chrX	15599344	15599513	+	Target_2941
chrX	62780712	62781029	+	Target_2942
chrX	118227630	118227838	+	Target_2943
chrX	148412332	148412492	+	Target_2944
chrX	115592849	115593174	+	Target_2945
chrX	2641355	2641405	+	Target_2946
chrX	21579489	21579678	+	Target_2947
chrX	71804099	71804152	+	Target_2948
chrX	129047220	129047371	+	Target_2949
chrX	123621059	123621079	+	Target_2950
chrX	109548648	109548733	+	Target_2951
chrX	65418620	65418870	+	Target_2952
chrX	67332229	67332475	+	Target_2953
chrX	96396664	96396793	+	Target_2954
chrX	69419121	69419231	+	Target_2955
chrX	106357530	106358786	+	Target_2956
chrX	108708371	108708672	+	Target_2957
chrX	86880610	86880796	+	Target_2958
chrX	101817529	101817612	+	Target_2959
chrX	123155217	123155281	+	Target_2960
chrX	149671544	149671787	+	Target_2961
chrX	114880622	114880855	+	Target_2962
chrX	108884566	108887515	+	Target_2963
chrX	138678708	138679029	+	Target_2964
chrX	154508438	154508619	+	Target_2965
chrX	74513207	74513349	+	Target_2966
chrX	73504578	73504797	+	Target_2967
chrX	135308068	135308272	+	Target_2968
chrX	50028127	50028259	+	Target_2969
chrX	120073834	120073989	+	Target_2970
chrX	11783586	11786096	+	Target_2971
chrX	15543311	15543488	+	Target_2972
chrX	38080544	38081052	+	Target_2973
chrX	69718270	69718420	+	Target_2974
chrX	53240679	53240940	+	Target_2975
chrX	5762475	5762542	+	Target_2976
chrX	154006959	154007728	+	Target_2977
chrX	153035262	153035394	+	Target_2978
chrX	18658030	18660276	+	Target_2979
chrX	5571462	5571744	+	Target_2980
chrX	110346387	110346534	+	Target_2981
chrX	151821004	151825999	+	Target_2982
chrX	148867808	148869397	+	Target_2983
chrX	134873998	134874614	+	Target_2984
chrX	69639812	69640682	+	Target_2985
chrX	13757121	13757433	+	Target_2986
chrX	70462020	70462274	+	Target_2987
chrX	70354207	70354316	+	Target_2988
chrX	100240656	100240905	+	Target_2989
chrX	114373593	114373786	+	Target_2990
chrX	16876799	16877026	+	Target_2991
chrX	51208259	51208513	+	Target_2992
chrX	70516347	70516510	+	Target_2993
chrX	129765442	129765650	+	Target_2994
chrX	41026298	41026830	+	Target_2995
chrX	48269421	48269516	+	Target_2996
chrX	151305343	151305441	+	Target_2997
chrX	30741828	30742391	+	Target_2998
chrX	133986730	133986926	+	Target_2999
chrX	133675371	133675567	+	Target_3000
chrX	19028731	19028996	+	Target_3001
chrX	152751214	152751554	+	Target_3002
chrX	23093708	23094457	+	Target_3003
chrX	154091358	154091602	+	Target_3004
chrX	16875717	16875832	+	Target_3005
chrX	154064063	154066027	+	Target_3006
chrX	38660585	38660740	+	Target_3007
chrX	108673536	108673625	+	Target_3008
chrX	48438162	48438428	+	Target_3009
chrX	110961074	110961155	+	Target_3010
chrX	30885582	30885666	+	Target_3011
chrX	44966085	44966781	+	Target_3012
chrX	55290253	55290358	+	Target_3013
chrX	83723480	83724583	+	Target_3014
chrX	100125708	100125803	+	Target_3015
chrX	100395555	100396282	+	Target_3016
chrX	117752513	117752691	+	Target_3017
chrX	152857964	152858191	+	Target_3018
chrX	122766712	122766991	+	Target_3019
chrX	111139635	111139723	+	Target_3020
chrX	119056657	119056903	+	Target_3021
chrX	153153951	153154444	+	Target_3022
chrX	151937735	151938340	+	Target_3023
chrX	134253643	134253899	+	Target_3024
chrX	3021803	3021965	+	Target_3025
chrX	67412584	67412935	+	Target_3026
chrX	46531986	46532062	+	Target_3027
chrX	110513599	110513851	+	Target_3028
chrX	46719423	46719537	+	Target_3029
chrX	110339771	110339965	+	Target_3030
chrX	130420579	130420715	+	Target_3031
chrX	149919102	149919315	+	Target_3032
chrX	46404806	46405062	+	Target_3033
chrX	73053073	73053209	+	Target_3034
chrX	13053737	13056622	+	Target_3035
chrX	153663485	153663532	+	Target_3036
chrX	118242300	118242434	+	Target_3037
chrX	151901709	151901814	+	Target_3038
chrX	153625990	153626205	+	Target_3039
chrX	53627078	53627369	+	Target_3040
chrX	7810203	7810375	+	Target_3041
chrX	122536845	122536949	+	Target_3042
chrX	144899250	144899544	+	Target_3043
chrX	2645334	2645384	+	Target_3044
chrX	25017563	25018051	+	Target_3045
chrX	109468213	109468391	+	Target_3046
chrX	15518852	15519063	+	Target_3047
chrX	102933427	102933579	+	Target_3048
chrX	153595765	153595912	+	Target_3049
chrX	154578894	154579111	+	Target_3050
chrX	129537776	129538424	+	Target_3051
chrX	118797445	118797640	+	Target_3052
chrX	100515486	100519486	+	Target_3053
chrX	152097019	152097205	+	Target_3054
chrX	69397233	69397517	+	Target_3055
chrX	129267288	129267530	+	Target_3056
chrX	135630748	135631167	+	Target_3057
chrX	54112148	54112449	+	Target_3058
chrX	130929837	130930359	+	Target_3059
chrX	140096661	140096953	+	Target_3060
chrX	48165548	48165775	+	Target_3061
chrX	134033048	134033664	+	Target_3062
chrX	114848465	114848846	+	Target_3063
chrX	91137906	91139006	+	Target_3064
chrX	1409230	1409402	+	Target_3065
chrX	20150300	20150381	+	Target_3066
chrX	51935053	51935364	+	Target_3067
chrX	118986736	118987061	+	Target_3068
chrX	2984774	2984913	+	Target_3069
chrX	105875855	105875963	+	Target_3070
chrX	135445536	135445754	+	Target_3071
chrX	64956657	64956787	+	Target_3072
chrX	153247301	153248646	+	Target_3073
chrX	48775813	48775922	+	Target_3074
chrX	102862734	102862998	+	Target_3075
chrX	21958591	21958991	+	Target_3076
chrX	130411830	130412208	+	Target_3077
chrX	149101840	149102121	+	Target_3078
chrX	130212591	130212728	+	Target_3079
chrX	122492197	122492470	+	Target_3080
chrX	48327273	48327505	+	Target_3081
chrX	18924613	18924742	+	Target_3082
chrX	134930644	134930892	+	Target_3083
chrX	13329821	13329832	+	Target_3084
chrX	53277903	53278064	+	Target_3085
chrX	48270746	48270834	+	Target_3086
chrX	20070996	20071106	+	Target_3087
chrX	95939562	95940189	+	Target_3088
chrX	112048175	112048320	+	Target_3089
chrX	21508477	21508696	+	Target_3090
chrX	100914062	100914487	+	Target_3091
chrX	129625306	129625428	+	Target_3092
chrX	48629340	48629498	+	Target_3093
chrX	101476534	101476654	+	Target_3094
chrX	151562884	151563064	+	Target_3095
chrX	41069762	41069935	+	Target_3096
chrX	105449212	105452949	+	Target_3097
chrX	131351944	131352252	+	Target_3098
chrX	21624797	21624997	+	Target_3099
chrX	32407618	32407791	+	Target_3100
chrX	117804986	117805108	+	Target_3101
chrX	138687872	138688038	+	Target_3102
chrX	43741500	43741793	+	Target_3103
chrX	197622	198351	+	Target_3104
chrX	83141560	83141705	+	Target_3105
chrX	48831567	48831721	+	Target_3106
chrX	1387593	1387772	+	Target_3107
chrX	53629525	53629719	+	Target_3108
chrX	20152075	20152125	+	Target_3109
chrX	153523737	153523896	+	Target_3110
chrX	48462480	48462778	+	Target_3111
chrX	57931864	57937167	+	Target_3112
chrX	153046356	153046801	+	Target_3113
chrX	101855848	101855960	+	Target_3114
chrX	130498723	130498900	+	Target_3115
chrX	10124924	10125140	+	Target_3116
chrX	110463486	110464173	+	Target_3117
chrX	131518691	131518726	+	Target_3118
chrX	101096862	101096945	+	Target_3119
chrX	153790513	153791168	+	Target_3120
chrX	53279461	53280356	+	Target_3121
chrX	49834534	49834685	+	Target_3122
chrX	153608825	153609883	+	Target_3123
chrX	46513044	46513158	+	Target_3124
chrX	48013408	48013602	+	Target_3125
chrX	68912700	68912998	+	Target_3126
chrX	47072289	47072580	+	Target_3127
chrX	115585390	115585608	+	Target_3128
chrX	21627089	21627735	+	Target_3129
chrX	152483151	152483223	+	Target_3130
chrX	51639249	51639418	+	Target_3131
chrX	114239760	114239978	+	Target_3132
chrX	48045656	48046292	+	Target_3133
chrX	16870169	16870503	+	Target_3134
chrX	8769281	8769524	+	Target_3135
chrX	123181204	123181355	+	Target_3136
chrX	48681222	48682195	+	Target_3137
chrX	70146377	70146643	+	Target_3138
chrX	49204807	49204923	+	Target_3139
chrX	134531318	134531689	+	Target_3140
chrX	101726693	101726832	+	Target_3141
chrX	53244896	53245158	+	Target_3142
chrX	45059839	45060246	+	Target_3143
chrX	111155519	111156040	+	Target_3144
chrX	77372809	77372912	+	Target_3145
chrX	64955129	64955292	+	Target_3146
chrX	77538951	77539037	+	Target_3147
chrX	153170355	153170624	+	Target_3148
chrX	37849970	37850569	+	Target_3149
chrX	105149158	105149336	+	Target_3150
chrX	44108049	44108162	+	Target_3151
chrX	68428095	68429767	+	Target_3152
chrX	154611649	154613449	+	Target_3153
chrX	49325379	49325552	+	Target_3154
chrX	109246729	109247392	+	Target_3155
chrX	133988021	133988640	+	Target_3156
chrX	17755488	17756102	+	Target_3157
chrX	49298484	49298604	+	Target_3158
chrX	19663518	19663593	+	Target_3159
chrX	135770091	135770250	+	Target_3160
chrX	122319684	122319842	+	Target_3161
chrX	153665166	153665645	+	Target_3162
chrX	128614678	128614891	+	Target_3163
chrX	47970644	47970739	+	Target_3164
chrX	47511197	47511294	+	Target_3165
chrX	49021528	49021699	+	Target_3166
chrX	57473361	57473472	+	Target_3167
chrX	48213434	48213529	+	Target_3168
chrX	70462820	70462934	+	Target_3169
chrX	68424175	68424292	+	Target_3170
chrX	9707525	9707859	+	Target_3171
chrX	32534713	32536348	+	Target_3172
chrX	48434896	48434992	+	Target_3173
chrX	134025509	134025670	+	Target_3174
chrX	41204333	41204801	+	Target_3175
chrX	18917291	18917344	+	Target_3176
chrX	107682974	107683436	+	Target_3177
chrX	69646716	69646861	+	Target_3178
chrX	49315836	49315999	+	Target_3179
chrX	149828744	149828957	+	Target_3180
chrX	48544335	48544376	+	Target_3181
chrX	69645902	69645961	+	Target_3182
chrX	69458062	69458233	+	Target_3183
chrX	135044229	135047342	+	Target_3184
chrX	154130326	154130542	+	Target_3185
chrX	23094787	23096595	+	Target_3186
chrX	111022213	111022402	+	Target_3187
chrX	38260516	38260681	+	Target_3188
chrX	22239630	22239860	+	Target_3189
chrX	53223321	53223920	+	Target_3190
chrX	46387158	46387880	+	Target_3191
chrX	85906039	85906170	+	Target_3192
chrX	35993164	35993480	+	Target_3193
chrX	102565511	102566074	+	Target_3194
chrX	107310166	107310364	+	Target_3195
chrX	138886630	138886758	+	Target_3196
chrX	24151203	24151434	+	Target_3197
chrX	129244300	129244570	+	Target_3198
chrX	6452437	6452684	+	Target_3199
chrX	153223233	153223437	+	Target_3200
chrX	103499449	103499714	+	Target_3201
chrX	135112191	135112321	+	Target_3202
chrX	153733350	153735337	+	Target_3203
chrX	155249867	155250813	+	Target_3204
chrX	3781543	3781715	+	Target_3205
chrX	53349615	53350622	+	Target_3206
chrX	117712388	117712610	+	Target_3207
chrX	46917469	46920641	+	Target_3208
chrX	110038914	110039386	+	Target_3209
chrX	69510541	69510655	+	Target_3210
chrX	154051623	154052057	+	Target_3211
chrX	67316712	67316971	+	Target_3212
chrX	39927245	39927473	+	Target_3213
chrX	106199710	106199864	+	Target_3214
chrX	79281102	79281276	+	Target_3215
chrX	153580549	153582195	+	Target_3216
chrX	117742035	117742104	+	Target_3217
chrX	15344036	15344168	+	Target_3218
chrX	101096646	101096750	+	Target_3219
chrX	153791774	153791916	+	Target_3220
chrX	76711768	76712769	+	Target_3221
chrX	69668763	69668813	+	Target_3222
chrX	69262037	69262408	+	Target_3223
chrX	3746547	3747433	+	Target_3224
chrX	53631550	53631895	+	Target_3225
chrX	48047063	48047167	+	Target_3226
chrX	18715964	18716050	+	Target_3227
chrX	83581186	83581408	+	Target_3228
chrX	72673353	72673498	+	Target_3229
chrX	139099327	139099616	+	Target_3230
chrX	117900807	117900939	+	Target_3231
chrX	18643148	18643367	+	Target_3232
chrX	13794286	13794422	+	Target_3233
chrX	15934312	15934526	+	Target_3234
chrX	122613751	122614052	+	Target_3235
chrX	107404849	107404965	+	Target_3236
chrX	13830990	13831027	+	Target_3237
chrX	45461542	45461684	+	Target_3238
chrX	18665571	18665773	+	Target_3239
chrX	149984480	149984551	+	Target_3240
chrX	47039718	47039905	+	Target_3241
chrX	12692982	12693027	+	Target_3242
chrX	123234424	123236506	+	Target_3243
chrX	12735520	12736911	+	Target_3244
chrX	53989277	53989472	+	Target_3245
chrX	57358031	57358240	+	Target_3246
chrX	18189095	18189424	+	Target_3247
chrX	118709338	118709646	+	Target_3248
chrX	135494424	135494525	+	Target_3249
chrX	33146180	33146644	+	Target_3250
chrX	23751289	23751414	+	Target_3251
chrX	114863510	114863639	+	Target_3252
chrX	99936224	99936432	+	Target_3253
chrX	48972245	48972368	+	Target_3254
chrX	63557148	63557273	+	Target_3255
chrX	101627872	101628077	+	Target_3256
chrX	112861345	112861540	+	Target_3257
chrX	100229116	100229186	+	Target_3258
chrX	16606126	16607998	+	Target_3259
chrX	145074271	145074443	+	Target_3260
chrX	49058631	49058913	+	Target_3261
chrX	74293524	74293611	+	Target_3262
chrX	153151262	153151431	+	Target_3263
chrX	37478869	37480592	+	Target_3264
chrX	100914743	100914976	+	Target_3265
chrX	41203392	41203652	+	Target_3266
chrX	138908863	138908982	+	Target_3267
chrX	154743647	154743926	+	Target_3268
chrX	2990067	2990216	+	Target_3269
chrX	138630522	138630650	+	Target_3270
chrX	153132104	153132426	+	Target_3271
chrX	48321283	48321365	+	Target_3272
chrX	22507965	22508021	+	Target_3273
chrX	52528159	52528269	+	Target_3274
chrX	107864933	107865122	+	Target_3275
chrX	106803387	106803623	+	Target_3276
chrX	133620692	133620696	+	Target_3277
chrX	115574811	115574958	+	Target_3278
chrX	41077625	41077850	+	Target_3279
chrX	57420831	57420951	+	Target_3280
chrX	84258732	84258933	+	Target_3281
chrX	49067050	49067559	+	Target_3282
chrX	74516177	74516246	+	Target_3283
chrX	148669051	148669216	+	Target_3284
chrX	49332695	49332811	+	Target_3285
chrX	1517718	1517952	+	Target_3286
chrX	30323791	30323972	+	Target_3287
chrX	70099838	70099959	+	Target_3288
chrX	72001996	72002171	+	Target_3289
chrX	57163693	57164158	+	Target_3290
chrX	48635380	48635586	+	Target_3291
chrX	79979247	79979475	+	Target_3292
chrX	103031678	103031927	+	Target_3293
chrX	77320585	77320769	+	Target_3294
chrX	15342787	15342993	+	Target_3295
chrX	135453387	135453703	+	Target_3296
chrX	49460472	49460696	+	Target_3297
chrX	52987821	52988170	+	Target_3298
chrX	138623235	138623348	+	Target_3299
chrX	3740415	3740712	+	Target_3300
chrX	32305646	32305918	+	Target_3301
chrX	67653010	67653855	+	Target_3302
chrX	41201990	41202089	+	Target_3303
chrX	3533856	3533933	+	Target_3304
chrX	153775004	153775960	+	Target_3305
chrX	123202314	123202506	+	Target_3306
chrX	8766191	8766222	+	Target_3307
chrX	149097745	149098345	+	Target_3308
chrX	140968060	140968389	+	Target_3309
chrX	13673314	13673492	+	Target_3310
chrX	8504812	8505083	+	Target_3311
chrX	24075538	24075665	+	Target_3312
chrX	153633775	153634059	+	Target_3313
chrX	117782908	117783090	+	Target_3314
chrX	19046301	19046456	+	Target_3315
chrX	49086929	49087071	+	Target_3316
chrX	20285157	20285623	+	Target_3317
chrX	101855965	101856437	+	Target_3318
chrX	24906123	24906239	+	Target_3319
chrX	70517586	70518358	+	Target_3320
chrX	84467017	84467099	+	Target_3321
chrX	71877438	71877491	+	Target_3322
chrX	24225403	24225418	+	Target_3323
chrX	5947321	5947473	+	Target_3324
chrX	70587349	70587463	+	Target_3325
chrX	39913509	39913686	+	Target_3326
chrX	18923876	18924033	+	Target_3327
chrX	23775044	23775226	+	Target_3328
chrX	18704257	18704350	+	Target_3329
chrX	48896632	48896935	+	Target_3330
chrX	36298602	36298745	+	Target_3331
chrX	152083682	152083747	+	Target_3332
chrX	40993978	40994090	+	Target_3333
chrX	41583308	41583542	+	Target_3334
chrX	107422447	107422668	+	Target_3335
chrX	3248059	3248449	+	Target_3336
chrX	37865735	37865921	+	Target_3337
chrX	52895462	52895567	+	Target_3338
chrX	31089360	31090270	+	Target_3339
chrX	47045657	47046212	+	Target_3340
chrX	153674160	153674259	+	Target_3341
chrX	32477376	32477498	+	Target_3342
chrX	153209532	153209870	+	Target_3343
chrX	53078406	53078666	+	Target_3344
chrX	137709138	137709307	+	Target_3345
chrX	152908832	152909044	+	Target_3346
chrX	73751168	73753752	+	Target_3347
chrX	54838506	54838684	+	Target_3348
chrX	118527189	118527658	+	Target_3349
chrX	30877604	30877937	+	Target_3350
chrX	118603624	118604118	+	Target_3351
chrX	18194092	18194313	+	Target_3352
chrX	74144716	74145420	+	Target_3353
chrX	69353199	69353985	+	Target_3354
chrX	48324617	48324709	+	Target_3355
chrX	79282203	79282367	+	Target_3356
chrX	134808250	134808500	+	Target_3357
chrX	129644389	129644815	+	Target_3358
chrX	36116910	36116991	+	Target_3359
chrX	129394393	129394439	+	Target_3360
chrX	106229213	106229430	+	Target_3361
chrX	153072197	153072295	+	Target_3362
chrX	127568634	127568837	+	Target_3363
chrX	18593474	18593610	+	Target_3364
chrX	100092228	100093353	+	Target_3365
chrX	153039214	153040026	+	Target_3366
chrX	75396716	75396827	+	Target_3367
chrX	48840187	48840382	+	Target_3368
chrX	55247808	55247896	+	Target_3369
chrX	101481259	101481785	+	Target_3370
chrX	53407533	53407651	+	Target_3371
chrX	37639164	37639375	+	Target_3372
chrX	21990625	21990689	+	Target_3373
chrX	151532903	151533084	+	Target_3374
chrX	24917481	24917790	+	Target_3375
chrX	53577627	53577729	+	Target_3376
chrX	48369683	48369875	+	Target_3377
chrX	20148634	20148725	+	Target_3378
chrX	153592390	153592840	+	Target_3379
chrX	119694988	119695395	+	Target_3380
chrX	47991815	47991995	+	Target_3381
chrX	47695352	47696406	+	Target_3382
chrX	49198711	49198799	+	Target_3383
chrX	138680565	138680757	+	Target_3384
chrX	110035316	110035443	+	Target_3385
chrX	46521463	46521592	+	Target_3386
chrX	50084606	50085338	+	Target_3387
chrX	8761699	8761797	+	Target_3388
chrX	149102595	149102791	+	Target_3389
chrX	148678216	148679915	+	Target_3390
chrX	119206229	119206810	+	Target_3391
chrX	49112176	49112263	+	Target_3392
chrX	17086425	17086594	+	Target_3393
chrX	45050638	45050762	+	Target_3394
chrX	133927845	133927923	+	Target_3395
chrX	18797028	18797294	+	Target_3396
chrX	3235144	3236044	+	Target_3397
chrX	12725488	12725770	+	Target_3398
chrX	132158659	132162400	+	Target_3399
chrX	85213866	85213982	+	Target_3400
chrX	135790834	135790929	+	Target_3401
chrX	70764417	70767873	+	Target_3402
chrX	150789402	150789501	+	Target_3403
chrX	111139179	111139324	+	Target_3404
chrX	48246753	48246802	+	Target_3405
chrX	16737655	16738022	+	Target_3406
chrX	43517110	43517217	+	Target_3407
chrX	83588767	83588850	+	Target_3408
chrX	52243844	52243954	+	Target_3409
chrX	109308229	109308751	+	Target_3410
chrX	110495535	110495727	+	Target_3411
chrX	1508134	1508620	+	Target_3412
chrX	101095760	101095867	+	Target_3413
chrX	70935425	70935501	+	Target_3414
chrX	153130543	153130665	+	Target_3415
chrX	71904348	71904430	+	Target_3416
chrX	70757679	70757922	+	Target_3417
chrX	19568092	19568301	+	Target_3418
chrX	47989939	47990214	+	Target_3419
chrX	30253981	30255607	+	Target_3420
chrX	100118148	100118232	+	Target_3421
chrX	38546853	38546928	+	Target_3422
chrX	123870807	123871047	+	Target_3423
chrX	99839699	99840063	+	Target_3424
chrX	1419284	1419519	+	Target_3425
chrX	102772302	102772453	+	Target_3426
chrX	129198849	129201500	+	Target_3427
chrX	119512533	119512628	+	Target_3428
chrX	106959003	106959875	+	Target_3429
chrX	107316480	107317083	+	Target_3430
chrX	53622147	53622463	+	Target_3431
chrX	47485727	47486079	+	Target_3432
chrX	152940634	152940700	+	Target_3433
chrX	130416954	130417338	+	Target_3434
chrX	138689343	138690038	+	Target_3435
chrX	47466344	47466435	+	Target_3436
chrX	128683625	128683894	+	Target_3437
chrX	152018809	152018967	+	Target_3438
chrX	15567863	15568120	+	Target_3439
chrX	107406122	107406928	+	Target_3440
chrX	138663929	138664762	+	Target_3441
chrX	53603860	53604127	+	Target_3442
chrX	128649871	128649971	+	Target_3443
chrX	100499906	100500066	+	Target_3444
chrX	49185750	49185863	+	Target_3445
chrX	23897032	23897151	+	Target_3446
chrX	134953739	134954094	+	Target_3447
chrX	152912906	152913120	+	Target_3448
chrX	86772652	86773318	+	Target_3449
chrX	118284254	118284642	+	Target_3450
chrX	152956473	152957008	+	Target_3451
chrX	153126969	153128349	+	Target_3452
chrX	46951460	46951614	+	Target_3453
chrX	2531029	2531737	+	Target_3454
chrX	14625253	14625390	+	Target_3455
chrX	70361925	70362303	+	Target_3456
chrX	38280176	38280703	+	Target_3457
chrX	106465975	106466071	+	Target_3458
chrX	153551553	153551683	+	Target_3459
chrX	84362334	84364154	+	Target_3460
chrX	117775153	117775268	+	Target_3461
chrX	153197992	153198535	+	Target_3462
chrX	49832131	49832415	+	Target_3463
chrX	139795682	139796987	+	Target_3464
chrX	18807139	18807391	+	Target_3465
chrX	153678672	153679002	+	Target_3466
chrX	24094739	24096088	+	Target_3467
chrX	75108853	75109321	+	Target_3468
chrX	119065899	119065974	+	Target_3469
chrX	69652329	69652511	+	Target_3470
chrX	48822462	48822712	+	Target_3471
chrX	47976366	47976529	+	Target_3472
chrX	135404937	135405551	+	Target_3473
chrX	47072070	47072262	+	Target_3474
chrX	148625966	148626430	+	Target_3475
chrX	107225540	107225700	+	Target_3476
chrX	85403355	85404112	+	Target_3477
chrX	128975755	128976056	+	Target_3478
chrX	72158316	72158491	+	Target_3479
chrX	23704119	23704164	+	Target_3480
chrX	47270079	47270174	+	Target_3481
chrX	128701131	128701340	+	Target_3482
chrX	2876315	2876476	+	Target_3483
chrX	149787511	149787612	+	Target_3484
chrX	3585975	3586233	+	Target_3485
chrX	30718431	30718566	+	Target_3486
chrX	83319979	83320119	+	Target_3487
chrX	150911008	150911114	+	Target_3488
chrX	99956924	99957103	+	Target_3489
chrX	55249054	55249179	+	Target_3490
chrX	107037351	107037912	+	Target_3491
chrX	153672373	153672693	+	Target_3492
chrX	128630727	128630948	+	Target_3493
chrX	70504834	70504947	+	Target_3494
chrX	129757350	129759519	+	Target_3495
chrX	51546003	51546213	+	Target_3496
chrX	103173379	103173875	+	Target_3497
chrX	107510872	107512382	+	Target_3498
chrX	107431747	107431907	+	Target_3499
chrX	151081261	151081441	+	Target_3500
chrX	2761254	2761395	+	Target_3501
chrX	24226335	24226487	+	Target_3502
chrX	79989617	79989817	+	Target_3503
chrX	154156846	154160051	+	Target_3504
chrX	134970989	134971419	+	Target_3505
chrX	129189729	129192058	+	Target_3506
chrX	13758208	13758332	+	Target_3507
chrX	19705735	19705809	+	Target_3508
chrX	118146743	118147164	+	Target_3509
chrX	55289684	55289792	+	Target_3510
chrX	103494724	103495577	+	Target_3511
chrX	101573767	101573974	+	Target_3512
chrX	101826249	101826623	+	Target_3513
chrX	120084598	120085694	+	Target_3514
chrX	120181362	120183794	+	Target_3515
chrX	108908649	108908823	+	Target_3516
chrX	152853377	152853912	+	Target_3517
chrX	107147188	107147295	+	Target_3518
chrX	9607760	9607975	+	Target_3519
chrX	51613802	51614005	+	Target_3520
chrX	34960813	34963034	+	Target_3521
chrX	15268552	15268686	+	Target_3522
chrX	24042974	24043175	+	Target_3523
chrX	118977154	118977264	+	Target_3524
chrX	70916946	70917151	+	Target_3525
chrX	107464379	107464411	+	Target_3526
chrX	16964714	16965257	+	Target_3527
chrX	147084721	147084840	+	Target_3528
chrX	47083784	47083917	+	Target_3529
chrX	67431950	67432054	+	Target_3530
chrX	68724984	68725986	+	Target_3531
chrX	49089707	49089933	+	Target_3532
chrX	102977080	102977239	+	Target_3533
chrX	100673670	100673812	+	Target_3534
chrX	19389077	19389182	+	Target_3535
chrX	100098313	100099167	+	Target_3536
chrX	8433276	8433593	+	Target_3537
chrX	17062503	17062734	+	Target_3538
chrX	47085171	47086102	+	Target_3539
chrX	153770359	153770667	+	Target_3540
chrX	47086111	47086622	+	Target_3541
chrX	114880292	114880506	+	Target_3542
chrX	153626406	153626960	+	Target_3543
chrX	56843753	56844813	+	Target_3544
chrX	102094729	102094900	+	Target_3545
chrX	24169443	24169598	+	Target_3546
chrX	128877937	128878047	+	Target_3547
chrX	49363528	49363730	+	Target_3548
chrX	14932525	14932721	+	Target_3549
chrX	1501184	1501578	+	Target_3550
chrX	64749092	64749138	+	Target_3551
chrX	18209121	18209228	+	Target_3552
chrX	153661277	153661317	+	Target_3553
chrX	43590941	43591100	+	Target_3554
chrX	15618849	15619237	+	Target_3555
chrX	18646391	18646707	+	Target_3556
chrX	37657373	37657571	+	Target_3557
chrX	19724999	19725102	+	Target_3558
chrX	54328204	54328292	+	Target_3559
chrX	128696261	128696763	+	Target_3560
chrX	41196661	41196718	+	Target_3561
chrX	110925360	110925522	+	Target_3562
chrX	27204657	27204774	+	Target_3563
chrX	153141084	153141104	+	Target_3564
chrX	135591250	135591339	+	Target_3565
chrX	47486172	47486345	+	Target_3566
chrX	138733879	138733947	+	Target_3567
chrX	140982352	140982600	+	Target_3568
chrX	80064512	80064541	+	Target_3569
chrX	135772769	135773007	+	Target_3570
chrX	54021564	54021638	+	Target_3571
chrX	122993777	122994395	+	Target_3572
chrX	48841681	48841915	+	Target_3573
chrX	132548491	132548687	+	Target_3574
chrX	107418884	107419027	+	Target_3575
chrX	152728494	152728559	+	Target_3576
chrX	83359500	83359765	+	Target_3577
chrX	109416473	109421016	+	Target_3578
chrX	138612817	138613011	+	Target_3579
chrX	18956745	18956967	+	Target_3580
chrX	54800514	54800630	+	Target_3581
chrX	153698785	153699051	+	Target_3582
chrX	100805954	100806007	+	Target_3583
chrX	101397674	101398042	+	Target_3584
chrX	142840732	142840936	+	Target_3585
chrX	84358870	84358921	+	Target_3586
chrX	131622879	131623143	+	Target_3587
chrX	32591862	32592063	+	Target_3588
chrX	102331169	102331329	+	Target_3589
chrX	41202469	41202604	+	Target_3590
chrX	55744072	55744852	+	Target_3591
chrX	106096642	106096880	+	Target_3592
chrX	12734088	12735252	+	Target_3593
chrX	117575231	117575522	+	Target_3594
chrX	110924791	110925054	+	Target_3595
chrX	135122135	135122340	+	Target_3596
chrX	14550361	14550494	+	Target_3597
chrX	71522660	71522818	+	Target_3598
chrX	128887035	128887224	+	Target_3599
chrX	49369601	49369743	+	Target_3600
chrX	118770990	118771158	+	Target_3601
chrX	49767654	49767844	+	Target_3602
chrX	49320539	49320664	+	Target_3603
chrX	152771227	152771534	+	Target_3604
chrX	117718904	117719080	+	Target_3605
chrX	101715240	101715766	+	Target_3606
chrX	15864026	15864134	+	Target_3607
chrX	153587352	153587522	+	Target_3608
chrX	23791109	23791627	+	Target_3609
chrX	119209865	119209910	+	Target_3610
chrX	46771611	46772367	+	Target_3611
chrX	137696892	137699448	+	Target_3612
chrX	128889170	128889347	+	Target_3613
chrX	40573789	40574403	+	Target_3614
chrX	22786810	22787083	+	Target_3615
chrX	74523240	74524435	+	Target_3616
chrX	48858599	48858775	+	Target_3617
chrX	100492608	100492764	+	Target_3618
chrX	153167885	153168346	+	Target_3619
chrX	110438970	110439169	+	Target_3620
chrX	53440182	53440386	+	Target_3621
chrX	119576454	119576517	+	Target_3622
chrX	66905852	66905968	+	Target_3623
chrX	114141152	114144624	+	Target_3624
chrX	53566618	53566773	+	Target_3625
chrX	70642908	70643114	+	Target_3626
chrX	122761544	122761919	+	Target_3627
chrX	71495394	71495574	+	Target_3628
chrX	110494777	110494970	+	Target_3629
chrX	12724845	12725034	+	Target_3630
chrX	153221642	153221962	+	Target_3631
chrX	132458173	132458564	+	Target_3632
chrX	43652666	43652825	+	Target_3633
chrX	117031776	117033358	+	Target_3634
chrX	107414040	107414147	+	Target_3635
chrX	110459549	110459786	+	Target_3636
chrX	133903596	133906413	+	Target_3637
chrX	49069127	49069255	+	Target_3638
chrX	57020604	57021382	+	Target_3639
chrX	70979235	70979405	+	Target_3640
chrX	135310782	135311254	+	Target_3641
chrX	139769607	139769693	+	Target_3642
chrX	114845115	114845233	+	Target_3643
chrX	1484031	1484145	+	Target_3644
chrX	48534885	48535137	+	Target_3645
chrX	48126289	48126879	+	Target_3646
chrX	68840154	68840349	+	Target_3647
chrX	129158965	129159354	+	Target_3648
chrX	48320393	48320777	+	Target_3649
chrX	67454329	67454430	+	Target_3650
chrX	129060116	129060315	+	Target_3651
chrX	47930432	47930608	+	Target_3652
chrX	72666988	72667591	+	Target_3653
chrX	19100820	19100961	+	Target_3654
chrX	105075047	105075112	+	Target_3655
chrX	19619618	19619768	+	Target_3656
chrX	69242600	69242783	+	Target_3657
chrX	153236099	153237358	+	Target_3658
chrX	43084279	43085847	+	Target_3659
chrX	107840228	107840298	+	Target_3660
chrX	106773639	106773741	+	Target_3661
chrX	153693667	153693863	+	Target_3662
chrX	153692997	153693561	+	Target_3663
chrX	16857406	16857513	+	Target_3664
chrX	62567107	62571323	+	Target_3665
chrX	107301268	107301431	+	Target_3666
chrX	129059795	129060088	+	Target_3667
chrX	102470610	102470692	+	Target_3668
chrX	41056617	41056763	+	Target_3669
chrX	149896156	149896263	+	Target_3670
chrX	12719893	12720129	+	Target_3671
chrX	123026581	123026623	+	Target_3672
chrX	54280392	54280608	+	Target_3673
chrX	56276664	56276737	+	Target_3674
chrX	102081897	102082072	+	Target_3675
chrX	40525972	40526103	+	Target_3676
chrX	54984739	54984795	+	Target_3677
chrX	146342050	146342243	+	Target_3678
chrX	44965787	44965894	+	Target_3679
chrX	48125722	48125826	+	Target_3680
chrX	105277197	105277755	+	Target_3681
chrX	40456779	40456916	+	Target_3682
chrX	50144035	50144137	+	Target_3683
chrX	152721951	152722120	+	Target_3684
chrX	117903519	117904633	+	Target_3685
chrX	77359571	77359902	+	Target_3686
chrX	150909266	150909373	+	Target_3687
chrX	2774539	2774665	+	Target_3688
chrX	69942468	69942646	+	Target_3689
chrX	154002777	154003589	+	Target_3690
chrX	152771987	152772097	+	Target_3691
chrX	70985774	70985850	+	Target_3692
chrX	73498209	73500329	+	Target_3693
chrX	135954427	135954504	+	Target_3694
chrX	102195399	102195589	+	Target_3695
chrX	154581174	154581371	+	Target_3696
chrX	146307344	146307570	+	Target_3697
chrX	55286967	55287092	+	Target_3698
chrX	129336682	129339066	+	Target_3699
chrX	21544885	21545118	+	Target_3700
chrX	70677991	70678216	+	Target_3701
chrX	44094551	44094766	+	Target_3702
chrX	52780218	52780395	+	Target_3703
chrX	147026954	147027235	+	Target_3704
chrX	57005013	57005093	+	Target_3705
chrX	23723110	23723297	+	Target_3706
chrX	151936312	151936441	+	Target_3707
chrX	150769999	150770053	+	Target_3708
chrX	140335596	140335871	+	Target_3709
chrX	107909726	107909824	+	Target_3710
chrX	101576598	101576805	+	Target_3711
chrX	117770309	117770375	+	Target_3712
chrX	1571641	1571922	+	Target_3713
chrX	90673324	90673392	+	Target_3714
chrX	152240719	152240989	+	Target_3715
chrX	129139064	129139293	+	Target_3716
chrX	117576428	117576643	+	Target_3717
chrX	48664038	48665366	+	Target_3718
chrX	23685463	23685928	+	Target_3719
chrX	3819969	3820141	+	Target_3720
chrX	40571438	40571545	+	Target_3721
chrX	13956446	13956857	+	Target_3722
chrX	71864212	71864446	+	Target_3723
chrX	48544470	48544523	+	Target_3724
chrX	17737283	17737526	+	Target_3725
chrX	49199265	49199385	+	Target_3726
chrX	99854505	99854882	+	Target_3727
chrX	10092964	10093150	+	Target_3728
chrX	24523326	24523415	+	Target_3729
chrX	128622914	128623162	+	Target_3730
chrX	37706296	37706990	+	Target_3731
chrX	100501979	100502153	+	Target_3732
chrX	134257167	134257880	+	Target_3733
chrX	152110145	152110374	+	Target_3734
chrX	1477754	1477780	+	Target_3735
chrX	148690141	148690538	+	Target_3736
chrX	80001068	80001228	+	Target_3737
chrX	50163401	50163505	+	Target_3738
chrX	149887049	149887172	+	Target_3739
chrX	119677582	119677764	+	Target_3740
chrX	48972080	48972149	+	Target_3741
chrX	1536866	1537109	+	Target_3742
chrX	39935707	39935785	+	Target_3743
chrX	35985636	35985949	+	Target_3744
chrX	9656057	9656315	+	Target_3745
chrX	70752833	70753186	+	Target_3746
chrX	77394340	77394421	+	Target_3747
chrX	128945382	128945485	+	Target_3748
chrX	118678316	118678454	+	Target_3749
chrX	71933651	71934267	+	Target_3750
chrX	50113425	50113548	+	Target_3751
chrX	2609120	2609736	+	Target_3752
chrX	40506259	40506919	+	Target_3753
chrX	134854790	134855038	+	Target_3754
chrX	2404455	2408813	+	Target_3755
chrX	149880814	149880837	+	Target_3756
chrX	100292906	100293040	+	Target_3757
chrX	106793279	106793386	+	Target_3758
chrX	49099352	49099458	+	Target_3759
chrX	46759039	46759238	+	Target_3760
chrX	48271307	48271444	+	Target_3761
chrX	153602874	153603106	+	Target_3762
chrX	105445629	105445762	+	Target_3763
chrX	106888407	106888580	+	Target_3764
chrX	114537865	114537983	+	Target_3765
chrX	67935136	67935217	+	Target_3766
chrX	130219562	130219710	+	Target_3767
chrX	65417425	65417736	+	Target_3768
chrX	32613060	32613181	+	Target_3769
chrX	7243380	7243539	+	Target_3770
chrX	48760459	48760742	+	Target_3771
chrX	153714876	153715109	+	Target_3772
chrX	35937751	35938165	+	Target_3773
chrX	76954362	76954475	+	Target_3774
chrX	148596160	148596193	+	Target_3775
chrX	69263328	69263533	+	Target_3776
chrX	107917582	107917983	+	Target_3777
chrX	47441612	47441989	+	Target_3778
chrX	100530988	100531200	+	Target_3779
chrX	117250471	117250928	+	Target_3780
chrX	78426369	78427726	+	Target_3781
chrX	83695205	83695593	+	Target_3782
chrX	123217171	123217399	+	Target_3783
chrX	47842349	47842438	+	Target_3784
chrX	109352308	109352374	+	Target_3785
chrX	52929594	52929686	+	Target_3786
chrX	70147132	70147234	+	Target_3787
chrX	154133086	154133398	+	Target_3788
chrX	72297115	72299451	+	Target_3789
chrX	118699088	118699497	+	Target_3790
chrX	64947676	64947771	+	Target_3791
chrX	15794837	15794992	+	Target_3792
chrX	66943528	66950461	+	Target_3793
chrX	47930634	47931125	+	Target_3794
chrX	20190864	20191089	+	Target_3795
chrX	69508280	69508363	+	Target_3796
chrX	13998185	13998597	+	Target_3797
chrX	151808964	151808974	+	Target_3798
chrX	41548126	41548337	+	Target_3799
chrX	71925047	71925094	+	Target_3800
chrX	52736162	52736339	+	Target_3801
chrX	62854847	62858189	+	Target_3802
chrX	118675291	118675383	+	Target_3803
chrX	101619553	101619927	+	Target_3804
chrX	70324619	70324687	+	Target_3805
chrX	62951886	62952190	+	Target_3806
chrX	38180280	38180342	+	Target_3807
chrX	108652221	108652397	+	Target_3808
chrX	53707002	53707139	+	Target_3809
chrX	70524037	70525221	+	Target_3810
chrX	117809899	117810012	+	Target_3811
chrX	19416344	19416577	+	Target_3812
chrX	29973119	29974840	+	Target_3813
chrX	63563491	63563600	+	Target_3814
chrX	100611499	100612043	+	Target_3815
chrX	86887210	86887434	+	Target_3816
chrX	70595017	70595136	+	Target_3817
chrX	135958662	135958814	+	Target_3818
chrX	11125021	11125110	+	Target_3819
chrX	71401103	71401775	+	Target_3820
chrX	41548996	41549088	+	Target_3821
chrX	130218600	130218655	+	Target_3822
chrX	70521484	70522036	+	Target_3823
chrX	153034617	153034717	+	Target_3824
chrX	47038614	47038894	+	Target_3825
chrX	54028588	54028794	+	Target_3826
chrX	47972576	47973694	+	Target_3827
chrX	100666924	100669121	+	Target_3828
chrX	123199925	123200286	+	Target_3829
chrX	112033820	112034010	+	Target_3830
chrX	48978748	48978872	+	Target_3831
chrX	48937410	48938015	+	Target_3832
chrX	147090138	147090231	+	Target_3833
chrX	108921494	108921644	+	Target_3834
chrX	13803741	13803927	+	Target_3835
chrX	11163192	11163341	+	Target_3836
chrX	18626831	18627032	+	Target_3837
chrX	62863860	62864246	+	Target_3838
chrX	154719776	154721327	+	Target_3839
chrX	53432425	53432988	+	Target_3840
chrX	106064107	106064225	+	Target_3841
chrX	19701941	19702146	+	Target_3842
chrX	49845251	49845373	+	Target_3843
chrX	18181051	18183443	+	Target_3844
chrX	3248685	3248814	+	Target_3845
chrX	77378236	77378498	+	Target_3846
chrX	20043799	20044161	+	Target_3847
chrX	111090342	111090664	+	Target_3848
chrX	19140560	19140855	+	Target_3849
chrX	49046999	49048220	+	Target_3850
chrX	1733794	1734161	+	Target_3851
chrX	67939067	67939240	+	Target_3852
chrX	13336770	13338618	+	Target_3853
chrX	100095603	100096485	+	Target_3854
chrX	48923278	48923376	+	Target_3855
chrX	3823321	3824273	+	Target_3856
chrX	102338326	102338508	+	Target_3857
chrX	134992474	134992714	+	Target_3858
chrX	48317606	48318362	+	Target_3859
chrX	153052846	153053124	+	Target_3860
chrX	54577296	54577483	+	Target_3861
chrX	85274512	85274719	+	Target_3862
chrX	7975319	7975490	+	Target_3863
chrX	154009514	154011882	+	Target_3864
chrX	151419530	151419646	+	Target_3865
chrX	37955387	37955487	+	Target_3866
chrX	17040246	17040494	+	Target_3867
chrX	82763169	82764775	+	Target_3868
chrX	153287024	153296901	+	Target_3869
chrX	131206741	131207121	+	Target_3870
chrX	54094757	54099820	+	Target_3871
chrX	117979204	117979248	+	Target_3872
chrX	47326723	47327159	+	Target_3873
chrX	32583819	32584098	+	Target_3874
chrX	18690137	18690329	+	Target_3875
chrX	149895485	149895781	+	Target_3876
chrX	135618155	135618393	+	Target_3877
chrX	48690279	48690751	+	Target_3878
chrX	50370614	50370675	+	Target_3879
chrX	48154885	48155480	+	Target_3880
chrX	52531498	52531709	+	Target_3881
chrX	139791832	139791970	+	Target_3882
chrX	117979913	117980027	+	Target_3883
chrX	100946453	100946658	+	Target_3884
chrX	55187176	55187843	+	Target_3885
chrX	48216069	48216242	+	Target_3886
chrX	37979511	37979719	+	Target_3887
chrX	9715873	9716113	+	Target_3888
chrX	49104994	49105385	+	Target_3889
chrX	48791737	48792140	+	Target_3890
chrX	13329149	13329207	+	Target_3891
chrX	119678336	119678498	+	Target_3892
chrX	23682279	23682835	+	Target_3893
chrX	2420802	2420946	+	Target_3894
chrX	281625	281983	+	Target_3895
chrX	136646049	136646184	+	Target_3896
chrX	49066089	49066272	+	Target_3897
chrX	13618094	13618213	+	Target_3898
chrX	148037033	148038143	+	Target_3899
chrX	117054201	117054333	+	Target_3900
chrX	70601593	70601769	+	Target_3901
chrX	130418140	130419540	+	Target_3902
chrX	152711467	152712045	+	Target_3903
chrX	14599305	14599528	+	Target_3904
chrX	22094506	22094592	+	Target_3905
chrX	53450263	53450351	+	Target_3906
chrX	118679426	118679467	+	Target_3907
chrX	134708909	134709151	+	Target_3908
chrX	153146027	153146173	+	Target_3909
chrX	110965921	110966085	+	Target_3910
chrX	153694619	153694855	+	Target_3911
chrX	307372	307510	+	Target_3912
chrX	100087623	100087898	+	Target_3913
chrX	105880990	105881635	+	Target_3914
chrX	9859017	9859148	+	Target_3915
chrX	118750908	118754114	+	Target_3916
chrX	119763772	119764105	+	Target_3917
chrX	53658366	53658804	+	Target_3918
chrX	83318984	83319410	+	Target_3919
chrX	39250868	39251128	+	Target_3920
chrX	105009178	105009338	+	Target_3921
chrX	128977672	128977985	+	Target_3922
chrX	15482269	15482547	+	Target_3923
chrX	153178478	153178605	+	Target_3924
chrX	16141579	16142489	+	Target_3925
chrX	69712271	69712446	+	Target_3926
chrX	147743429	147744289	+	Target_3927
chrX	119243025	119243260	+	Target_3928
chrX	41048562	41049175	+	Target_3929
chrX	135426551	135432592	+	Target_3930
chrX	14547320	14548247	+	Target_3931
chrX	108926365	108926895	+	Target_3932
chrX	129290435	129290577	+	Target_3933
chrX	129299525	129299961	+	Target_3934
chrX	47487501	47489073	+	Target_3935
chrX	78618078	78618188	+	Target_3936
chrX	103077252	103080756	+	Target_3937
chrX	39916408	39916674	+	Target_3938
chrX	47271768	47273704	+	Target_3939
chrX	114874322	114874448	+	Target_3940
chrX	140671796	140672081	+	Target_3941
chrX	46845114	46845193	+	Target_3942
chrX	40513124	40513808	+	Target_3943
chrX	128926304	128926812	+	Target_3944
chrX	40458188	40458270	+	Target_3945
chrX	150572103	150572212	+	Target_3946
chrX	134992089	134992329	+	Target_3947
chrX	153185866	153186362	+	Target_3948
chrX	41604777	41604854	+	Target_3949
chrX	149861739	149862149	+	Target_3950
chrX	47138426	47138629	+	Target_3951
chrX	3799806	3800458	+	Target_3952
chrX	50122979	50123175	+	Target_3953
chrX	110507000	110507204	+	Target_3954
chrX	100375727	100375773	+	Target_3955
chrX	71872394	71872601	+	Target_3956
chrX	107417670	107417851	+	Target_3957
chrX	37663130	37663383	+	Target_3958
chrX	117973419	117973738	+	Target_3959
chrX	1743162	1743291	+	Target_3960
chrX	14026398	14027288	+	Target_3961
chrX	69713126	69713325	+	Target_3962
chrX	99899115	99899512	+	Target_3963
chrX	133679495	133679868	+	Target_3964
chrX	131218518	131218613	+	Target_3965
chrX	102831059	102831460	+	Target_3966
chrX	133867465	133867766	+	Target_3967
chrX	107913165	107913466	+	Target_3968
chrX	48933850	48933934	+	Target_3969
chrX	52734178	52734292	+	Target_3970
chrX	48364911	48365443	+	Target_3971
chrX	106890836	106890995	+	Target_3972
chrX	54282173	54282420	+	Target_3973
chrX	152811546	152811587	+	Target_3974
chrX	17087963	17088116	+	Target_3975
chrX	129208024	129208116	+	Target_3976
chrX	119570349	119573148	+	Target_3977
chrX	30726071	30726251	+	Target_3978
chrX	118829487	118829685	+	Target_3979
chrX	64753490	64753615	+	Target_3980
chrX	108616135	108616228	+	Target_3981
chrX	153814411	153815075	+	Target_3982
chrX	129144484	129144639	+	Target_3983
chrX	24676157	24676354	+	Target_3984
chrX	129751713	129751822	+	Target_3985
chrX	19022876	19023097	+	Target_3986
chrX	151904459	151904518	+	Target_3987
chrX	110968062	110968289	+	Target_3988
chrX	53571990	53572122	+	Target_3989
chrX	139037884	139038898	+	Target_3990
chrX	49066761	49066863	+	Target_3991
chrX	77286798	77287080	+	Target_3992
chrX	129273770	129273846	+	Target_3993
chrX	55116446	55116537	+	Target_3994
chrX	139047568	139047779	+	Target_3995
chrX	7893981	7894173	+	Target_3996
chrX	96171437	96171573	+	Target_3997
chrX	18841941	18842208	+	Target_3998
chrX	48373730	48374341	+	Target_3999
chrX	47424651	47425081	+	Target_4000
chrX	30845559	30849792	+	Target_4001
chrX	47070141	47070315	+	Target_4002
chrX	49035754	49036155	+	Target_4003
chrX	69830353	69830493	+	Target_4004
chrX	48558405	48559144	+	Target_4005
chrX	37518715	37518912	+	Target_4006
chrX	84519281	84519436	+	Target_4007
chrX	16730458	16731159	+	Target_4008
chrX	148072641	148082193	+	Target_4009
chrX	138687028	138687243	+	Target_4010
chrX	54584769	54585088	+	Target_4011
chrX	49077494	49077639	+	Target_4012
chrX	53438945	53439203	+	Target_4013
chrX	53585616	53585770	+	Target_4014
chrX	27270236	27270452	+	Target_4015
chrX	8997348	8997459	+	Target_4016
chrX	119564681	119565317	+	Target_4017
chrX	154841135	154841277	+	Target_4018
chrX	41586026	41586096	+	Target_4019
chrX	62921370	62921522	+	Target_4020
chrX	41782183	41782816	+	Target_4021
chrX	101437455	101437636	+	Target_4022
chrX	30739699	30740049	+	Target_4023
chrX	99894942	99895088	+	Target_4024
chrX	32866024	32866222	+	Target_4025
chrX	63576056	63576218	+	Target_4026
chrX	11790640	11790824	+	Target_4027
chrX	134936480	134936835	+	Target_4028
chrX	91578891	91578933	+	Target_4029
chrX	31645790	31646079	+	Target_4030
chrX	138708352	138708466	+	Target_4031
chrX	2669991	2670376	+	Target_4032
chrX	10225056	10225221	+	Target_4033
chrX	70800035	70800730	+	Target_4034
chrX	10006353	10006794	+	Target_4035
chrX	21985314	21985434	+	Target_4036
chrX	48206935	48207039	+	Target_4037
chrX	152602092	152602168	+	Target_4038
chrX	64749474	64749758	+	Target_4039
chrX	100383605	100383825	+	Target_4040
chrX	108696734	108697088	+	Target_4041
chrX	2779563	2779763	+	Target_4042
chrX	103295655	103297021	+	Target_4043
chrX	38132639	38133295	+	Target_4044
chrX	110655198	110655703	+	Target_4045
chrX	150793920	150794002	+	Target_4046
chrX	53654361	53654566	+	Target_4047
chrX	1655814	1656100	+	Target_4048
chrX	15509285	15509432	+	Target_4049
chrX	40440046	40440354	+	Target_4050
chrX	112083680	112084143	+	Target_4051
chrX	105161470	105161664	+	Target_4052
chrX	153402532	153402678	+	Target_4053
chrX	84310833	84310931	+	Target_4054
chrX	83116054	83116207	+	Target_4055
chrX	152241318	152243401	+	Target_4056
chrX	105936924	105937638	+	Target_4057
chrX	151995517	151996474	+	Target_4058
chrX	48957143	48957492	+	Target_4059
chrX	16175876	16176052	+	Target_4060
chrX	38157584	38157700	+	Target_4061
chrX	45707328	45707648	+	Target_4062
chrX	133370977	133371373	+	Target_4063
chrX	47747398	47747609	+	Target_4064
chrX	70678900	70679101	+	Target_4065
chrX	75002823	75005179	+	Target_4066
chrX	19725198	19725307	+	Target_4067
chrX	41060313	41060533	+	Target_4068
chrX	119742080	119742318	+	Target_4069
chrX	20082846	20082956	+	Target_4070
chrX	38037538	38037597	+	Target_4071
chrX	55024839	55025067	+	Target_4072
chrX	102469920	102470166	+	Target_4073
chrX	153208987	153209184	+	Target_4074
chrX	147088222	147088362	+	Target_4075
chrX	49179665	49179756	+	Target_4076
chrX	154293761	154294064	+	Target_4077
chrX	16761824	16761963	+	Target_4078
chrX	102119970	102121752	+	Target_4079
chrX	67942164	67942488	+	Target_4080
chrX	123499611	123499674	+	Target_4081
chrX	151393235	151393317	+	Target_4082
chrX	153557766	153558713	+	Target_4083
chrX	100382387	100382654	+	Target_4084
chrX	122528819	122528980	+	Target_4085
chrX	153672707	153673257	+	Target_4086
chrX	133923610	133923666	+	Target_4087
chrX	48651579	48651704	+	Target_4088
chrX	153056019	153056030	+	Target_4089
chrX	147628765	147628918	+	Target_4090
chrX	21755667	21755815	+	Target_4091
chrX	102471077	102472174	+	Target_4092
chrX	17080561	17080655	+	Target_4093
chrX	73501537	73501683	+	Target_4094
chrX	44732323	44733233	+	Target_4095
chrX	70754051	70754223	+	Target_4096
chrX	41091640	41092185	+	Target_4097
chrX	67867408	67867769	+	Target_4098
chrX	147014820	147015206	+	Target_4099
chrX	101818135	101818450	+	Target_4100
chrX	108935265	108935476	+	Target_4101
chrX	48928820	48929667	+	Target_4102
chrX	228086	229591	+	Target_4103
chrX	133692410	133692527	+	Target_4104
chrX	69669540	69669709	+	Target_4105
chrX	131352260	131352865	+	Target_4106
chrX	72095107	72095165	+	Target_4107
chrX	151920249	151920346	+	Target_4108
chrX	86868880	86869047	+	Target_4109
chrX	129801504	129801716	+	Target_4110
chrX	153523924	153524346	+	Target_4111
chrX	19971896	19972010	+	Target_4112
chrX	38150212	38150377	+	Target_4113
chrX	16754289	16754644	+	Target_4114
chrX	129480518	129480665	+	Target_4115
chrX	99885756	99885863	+	Target_4116
chrX	102530203	102530270	+	Target_4117
chrX	2343238	2343345	+	Target_4118
chrX	99905782	99906092	+	Target_4119
chrX	38169868	38170026	+	Target_4120
chrX	37664159	37664421	+	Target_4121
chrX	135579138	135580029	+	Target_4122
chrX	134680627	134680810	+	Target_4123
chrX	44091727	44092023	+	Target_4124
chrX	13762534	13762638	+	Target_4125
chrX	64718879	64719113	+	Target_4126
chrX	101907103	101907193	+	Target_4127
chrX	38547093	38548169	+	Target_4128
chrX	40585707	40586103	+	Target_4129
chrX	2724742	2724786	+	Target_4130
chrX	69573372	69573657	+	Target_4131
chrX	100533037	100533109	+	Target_4132
chrX	102564274	102564909	+	Target_4133
chrX	134947435	134947528	+	Target_4134
chrX	53596576	53596787	+	Target_4135
chrX	129370443	129370613	+	Target_4136
chrX	49368271	49368396	+	Target_4137
chrX	37300044	37301477	+	Target_4138
chrX	147013904	147014114	+	Target_4139
chrX	99901190	99901401	+	Target_4140
chrX	2828700	2828834	+	Target_4141
chrX	86919664	86919935	+	Target_4142
chrX	151920033	151920098	+	Target_4143
chrX	53276151	53276317	+	Target_4144
chrX	100614281	100614435	+	Target_4145
chrX	13624498	13624632	+	Target_4146
chrX	6144921	6145216	+	Target_4147
chrX	5979685	5979890	+	Target_4148
chrX	1331449	1331716	+	Target_4149
chrX	53610518	53610976	+	Target_4150
chrX	118145778	118145936	+	Target_4151
chrX	135289951	135290120	+	Target_4152
chrX	44949868	44950109	+	Target_4153
chrX	49854673	49855171	+	Target_4154
chrX	51804923	51805234	+	Target_4155
chrX	101571820	101572486	+	Target_4156
chrX	107821082	107821349	+	Target_4157
chrX	41530681	41530783	+	Target_4158
chrX	19031804	19032292	+	Target_4159
chrX	123838863	123839101	+	Target_4160
chrX	44969224	44969494	+	Target_4161
chrX	46495024	46495183	+	Target_4162
chrX	104464647	104465113	+	Target_4163
chrX	70711529	70712847	+	Target_4164
chrX	70348065	70348290	+	Target_4165
chrX	49339651	49339776	+	Target_4166
chrX	154033547	154033902	+	Target_4167
chrX	20033341	20033545	+	Target_4168
chrX	63450343	63450587	+	Target_4169
chrX	46749728	46749814	+	Target_4170
chrX	107377287	107377388	+	Target_4171
chrX	14913430	14913516	+	Target_4172
chrX	49071802	49072003	+	Target_4173
chrX	131157193	131157435	+	Target_4174
chrX	120107879	120108034	+	Target_4175
chrX	103434289	103440583	+	Target_4176
chrX	150884407	150884697	+	Target_4177
chrX	32361251	32361503	+	Target_4178
chrX	601734	601822	+	Target_4179
chrX	47518152	47519776	+	Target_4180
chrX	69748790	69749137	+	Target_4181
chrX	55207824	55209044	+	Target_4182
chrX	38467368	38467529	+	Target_4183
chrX	106808017	106808296	+	Target_4184
chrX	103042338	103042898	+	Target_4185
chrX	135251355	135252139	+	Target_4186
chrX	70811972	70812018	+	Target_4187
chrX	8538540	8538791	+	Target_4188
chrX	107807112	107807156	+	Target_4189
chrX	117722000	117722441	+	Target_4190
chrX	153363061	153363312	+	Target_4191
chrX	2179435	2179808	+	Target_4192
chrX	55020344	55020611	+	Target_4193
chrX	128879179	128879242	+	Target_4194
chrX	122622464	122624766	+	Target_4195
chrX	85212860	85212980	+	Target_4196
chrX	119500380	119500644	+	Target_4197
chrX	80374229	80374279	+	Target_4198
chrX	54466734	54466935	+	Target_4199
chrX	18260559	18260810	+	Target_4200
chrX	100258821	100260681	+	Target_4201
chrX	135957630	135957776	+	Target_4202
chrX	10180407	10180693	+	Target_4203
chrX	70282694	70282881	+	Target_4204
chrX	100228665	100228737	+	Target_4205
chrX	114248984	114249137	+	Target_4206
chrX	135850572	135850886	+	Target_4207
chrX	135795435	135795529	+	Target_4208
chrX	1761696	1761974	+	Target_4209
chrX	148867419	148867505	+	Target_4210
chrX	42342213	42342283	+	Target_4211
chrX	53644301	53644507	+	Target_4212
chrX	76920134	76920367	+	Target_4213
chrX	47861927	47861960	+	Target_4214
chrX	22962170	22962265	+	Target_4215
chrX	66900562	66900845	+	Target_4216
chrX	52383362	52383487	+	Target_4217
chrX	54836155	54836646	+	Target_4218
chrX	55030232	55030301	+	Target_4219
chrX	151306947	151307133	+	Target_4220
chrX	123199626	123199796	+	Target_4221
chrX	106034296	106034464	+	Target_4222
chrX	129377774	129377839	+	Target_4223
chrX	154124352	154124607	+	Target_4224
chrX	53565298	53565528	+	Target_4225
chrX	51232863	51234601	+	Target_4226
chrX	65822475	65822639	+	Target_4227
chrX	135439763	135439915	+	Target_4228
chrX	62885766	62885897	+	Target_4229
chrX	15343142	15343494	+	Target_4230
chrX	107430326	107430509	+	Target_4231
chrX	102002745	102002839	+	Target_4232
chrX	114796953	114797158	+	Target_4233
chrX	103185590	103187485	+	Target_4234
chrX	130407480	130408005	+	Target_4235
chrX	70281693	70281817	+	Target_4236
chrX	48832430	48832523	+	Target_4237
chrX	46508121	46508332	+	Target_4238
chrX	49773472	49773636	+	Target_4239
chrX	147903688	147904072	+	Target_4240
chrX	49056610	49056818	+	Target_4241
chrX	151897082	151897278	+	Target_4242
chrX	123034343	123034543	+	Target_4243
chrX	47464377	47464466	+	Target_4244
chrX	19758877	19759055	+	Target_4245
chrX	122747903	122748104	+	Target_4246
chrX	153185021	153185140	+	Target_4247
chrX	21871494	21871621	+	Target_4248
chrX	20168029	20173638	+	Target_4249
chrX	101484192	101484431	+	Target_4250
chrX	35820248	35821852	+	Target_4251
chrX	19045337	19045492	+	Target_4252
chrX	73745585	73745728	+	Target_4253
chrX	107438312	107438456	+	Target_4254
chrX	1499816	1499997	+	Target_4255
chrX	100274273	100274492	+	Target_4256
chrX	52843213	52843368	+	Target_4257
chrX	77086302	77086392	+	Target_4258
chrX	134557558	134559682	+	Target_4259
chrX	53585932	53586021	+	Target_4260
chrX	55046753	55046966	+	Target_4261
chrX	99888928	99889026	+	Target_4262
chrX	107407830	107407928	+	Target_4263
chrX	135302924	135303222	+	Target_4264
chrX	106028295	106028366	+	Target_4265
chrX	151124180	151128295	+	Target_4266
chrX	119418982	119419070	+	Target_4267
chrX	9622255	9622362	+	Target_4268
chrX	53114813	53115492	+	Target_4269
chrX	150123967	150124160	+	Target_4270
chrX	154128141	154128226	+	Target_4271
chrX	56758496	56758632	+	Target_4272
chrX	53635813	53635970	+	Target_4273
chrX	129146926	129150189	+	Target_4274
chrX	54580898	54581125	+	Target_4275
chrX	21896160	21896254	+	Target_4276
chrX	57160963	57163530	+	Target_4277
chrX	19017114	19017497	+	Target_4278
chrX	18942174	18942743	+	Target_4279
chrX	84342496	84344972	+	Target_4280
chrX	25031039	25031915	+	Target_4281
chrX	129044984	129045126	+	Target_4282
chrX	11129003	11129638	+	Target_4283
chrX	54324608	54324827	+	Target_4284
chrX	15349338	15350214	+	Target_4285
chrX	152338780	152340864	+	Target_4286
chrX	122744049	122744144	+	Target_4287
chrX	84501936	84502657	+	Target_4288
chrX	129619545	129619705	+	Target_4289
chrX	47842685	47842911	+	Target_4290
chrX	138865323	138865526	+	Target_4291
chrX	22010615	22010830	+	Target_4292
chrX	118739694	118739958	+	Target_4293
chrX	107412725	107412850	+	Target_4294
chrX	151817714	151817796	+	Target_4295
chrX	70603712	70603985	+	Target_4296
chrX	15262109	15262752	+	Target_4297
chrX	104984539	104984684	+	Target_4298
chrX	153129777	153130033	+	Target_4299
chrX	129272568	129272676	+	Target_4300
chrX	101817947	101818027	+	Target_4301
chrX	53295511	53296246	+	Target_4302
chrX	48563552	48563744	+	Target_4303
chrX	19533019	19533479	+	Target_4304
chrX	55930020	55930189	+	Target_4305
chrX	100486434	100486753	+	Target_4306
chrX	153130754	153131055	+	Target_4307
chrX	70586014	70586344	+	Target_4308
chrX	134305002	134305422	+	Target_4309
chrX	114357090	114357267	+	Target_4310
chrX	18198630	18198770	+	Target_4311
chrX	106396684	106396733	+	Target_4312
chrX	64734703	64734953	+	Target_4313
chrX	153041767	153041914	+	Target_4314
chrX	153174524	153174777	+	Target_4315
chrX	124796799	124796989	+	Target_4316
chrX	15564826	15565044	+	Target_4317
chrX	18597968	18598088	+	Target_4318
chrX	138681275	138681462	+	Target_4319
chrX	70145920	70146128	+	Target_4320
chrX	106361996	106362157	+	Target_4321
chrX	68840740	68840790	+	Target_4322
chrX	6144676	6144906	+	Target_4323
chrX	47098469	47098578	+	Target_4324
chrX	40498261	40499572	+	Target_4325
chrX	12632898	12633000	+	Target_4326
chrX	46712911	46713576	+	Target_4327
chrX	96724693	96724837	+	Target_4328
chrX	9728757	9728866	+	Target_4329
chrX	102939902	102941249	+	Target_4330
chrX	152132283	152132493	+	Target_4331
chrX	54833932	54834235	+	Target_4332
chrX	131202440	131202597	+	Target_4333
chrX	118123371	118123635	+	Target_4334
chrX	8533847	8534253	+	Target_4335
chrX	70883125	70883166	+	Target_4336
chrX	152860005	152860137	+	Target_4337
chrX	601556	601613	+	Target_4338
chrX	79694109	79694231	+	Target_4339
chrX	48054443	48054565	+	Target_4340
chrX	49088140	49088389	+	Target_4341
chrX	79946552	79946772	+	Target_4342
chrX	117528018	117528148	+	Target_4343
chrX	22108511	22108615	+	Target_4344
chrX	30993130	30993301	+	Target_4345
chrX	53264965	53265114	+	Target_4346
chrX	7066084	7066331	+	Target_4347
chrX	20181082	20181258	+	Target_4348
chrX	85769271	85769394	+	Target_4349
chrX	96872111	96872358	+	Target_4350
chrX	138643683	138645617	+	Target_4351
chrX	48417285	48417734	+	Target_4352
chrX	40560417	40560595	+	Target_4353
chrX	117958552	117958676	+	Target_4354
chrX	118737425	118737522	+	Target_4355
chrX	41025025	41025467	+	Target_4356
chrX	32659591	32659776	+	Target_4357
chrX	103174008	103174231	+	Target_4358
chrX	100243367	100243547	+	Target_4359
chrX	153636894	153637714	+	Target_4360
chrX	25025228	25025556	+	Target_4361
chrX	153001799	153001967	+	Target_4362
chrX	117727177	117727300	+	Target_4363
chrX	53409427	53409667	+	Target_4364
chrX	110491099	110491320	+	Target_4365
chrX	12838763	12838922	+	Target_4366
chrX	153845865	153846529	+	Target_4367
chrX	8995909	8996007	+	Target_4368
chrX	71130838	71131217	+	Target_4369
chrX	133927666	133927690	+	Target_4370
chrX	12712454	12712573	+	Target_4371
chrX	71829474	71829553	+	Target_4372
chrX	130414943	130415028	+	Target_4373
chrX	123194974	123195191	+	Target_4374
chrX	67414307	67414440	+	Target_4375
chrX	153595100	153595218	+	Target_4376
chrX	129318259	129318844	+	Target_4377
chrX	100276957	100277051	+	Target_4378
chrX	11215045	11215116	+	Target_4379
chrX	1522032	1522482	+	Target_4380
chrX	142722144	142722419	+	Target_4381
chrX	148619647	148619704	+	Target_4382
chrX	21751774	21751875	+	Target_4383
chrX	153283457	153283571	+	Target_4384
chrX	53577862	53578150	+	Target_4385
chrX	18662550	18662745	+	Target_4386
chrX	32382699	32382827	+	Target_4387
chrX	152138887	152139085	+	Target_4388
chrX	146363461	146363648	+	Target_4389
chrX	48837627	48837826	+	Target_4390
chrX	54285707	54285871	+	Target_4391
chrX	55101396	55101547	+	Target_4392
chrX	9706269	9706625	+	Target_4393
chrX	131516206	131516300	+	Target_4394
chrX	117703368	117703578	+	Target_4395
chrX	77373548	77373667	+	Target_4396
chrX	71348014	71351858	+	Target_4397
chrX	152951911	152952425	+	Target_4398
chrX	3539300	3539357	+	Target_4399
chrX	69455566	69455673	+	Target_4400
chrX	150773118	150773206	+	Target_4401
chrX	131231294	131231372	+	Target_4402
chrX	4545241	4546230	+	Target_4403
chrX	45013155	45013443	+	Target_4404
chrX	37642743	37642853	+	Target_4405
chrX	69261623	69261812	+	Target_4406
chrX	153490377	153490673	+	Target_4407
chrX	48689504	48689865	+	Target_4408
chrX	41223427	41223725	+	Target_4409
chrX	152721723	152721922	+	Target_4410
chrX	114883649	114885181	+	Target_4411
chrX	5587447	5587647	+	Target_4412
chrX	123095783	123095956	+	Target_4413
chrX	62891135	62891482	+	Target_4414
chrX	8433786	8434550	+	Target_4415
chrX	53114409	53114503	+	Target_4416
chrX	51931045	51931108	+	Target_4417
chrX	103035981	103036235	+	Target_4418
chrX	153562310	153562624	+	Target_4419
chrX	138823150	138823353	+	Target_4420
chrX	117512382	117512415	+	Target_4421
chrX	52896084	52896172	+	Target_4422
chrX	13801484	13801640	+	Target_4423
chrX	153637754	153638644	+	Target_4424
chrX	41446160	41446340	+	Target_4425
chrX	101159197	101159303	+	Target_4426
chrX	106449503	106449920	+	Target_4427
chrX	7193992	7194128	+	Target_4428
chrX	146353853	146354026	+	Target_4429
chrX	36122616	36122808	+	Target_4430
chrX	109425534	109425962	+	Target_4431
chrX	129484620	129484705	+	Target_4432
chrX	47969344	47969432	+	Target_4433
chrX	48931468	48931833	+	Target_4434
chrX	101907674	101908226	+	Target_4435
chrX	138897037	138897144	+	Target_4436
chrX	117043264	117044059	+	Target_4437
chrX	100511007	100511250	+	Target_4438
chrX	20031687	20031843	+	Target_4439
chrX	24593247	24593435	+	Target_4440
chrX	71791796	71791959	+	Target_4441
chrX	110340515	110340684	+	Target_4442
chrX	3809479	3811392	+	Target_4443
chrX	73467699	73467758	+	Target_4444
chrX	72094659	72094792	+	Target_4445
chrX	106224121	106224249	+	Target_4446
chrX	69668430	69668483	+	Target_4447
chrX	123008209	123008415	+	Target_4448
chrX	11308503	11308698	+	Target_4449
chrX	71493651	71495000	+	Target_4450
chrX	135764917	135765103	+	Target_4451
chrX	120008750	120009879	+	Target_4452
chrX	135638610	135638966	+	Target_4453
chrX	100086404	100086645	+	Target_4454
chrX	100333609	100334111	+	Target_4455
chrX	72158646	72158798	+	Target_4456
chrX	46433119	46434858	+	Target_4457
chrX	69563453	69563611	+	Target_4458
chrX	101573558	101573746	+	Target_4459
chrX	46696275	46696637	+	Target_4460
chrX	70373206	70373445	+	Target_4461
chrX	120116326	120116460	+	Target_4462
chrX	72804253	72804408	+	Target_4463
chrX	128645781	128645960	+	Target_4464
chrX	153736784	153739845	+	Target_4465
chrX	69496283	69496342	+	Target_4466
chrX	152224666	152224995	+	Target_4467
chrX	149903771	149905252	+	Target_4468
chrX	49342244	49342357	+	Target_4469
chrX	44386483	44386611	+	Target_4470
chrX	6975627	6975864	+	Target_4471
chrX	69719627	69719899	+	Target_4472
chrX	154305445	154305564	+	Target_4473
chrX	24759492	24759621	+	Target_4474
chrX	117871918	117872145	+	Target_4475
chrX	36246635	36246941	+	Target_4476
chrX	106070400	106073313	+	Target_4477
chrX	144908828	144911368	+	Target_4478
chrX	70522127	70522183	+	Target_4479
chrX	153132509	153132679	+	Target_4480
chrX	49237377	49237497	+	Target_4481
chrX	154004362	154004599	+	Target_4482
chrX	107331710	107332080	+	Target_4483
chrX	20153856	20153959	+	Target_4484
chrX	79971656	79971749	+	Target_4485
chrX	54482942	54483000	+	Target_4486
chrX	71830878	71831034	+	Target_4487
chrX	118985458	118985564	+	Target_4488
chrX	153662554	153662792	+	Target_4489
chrX	45050996	45051278	+	Target_4490
chrX	83372068	83372256	+	Target_4491
chrX	49355246	49355334	+	Target_4492
chrX	13328975	13329041	+	Target_4493
chrX	41083995	41084215	+	Target_4494
chrX	18674773	18674878	+	Target_4495
chrX	11781899	11782370	+	Target_4496
chrX	114245207	114245391	+	Target_4497
chrX	118377114	118378429	+	Target_4498
chrX	70503944	70504081	+	Target_4499
chrX	132838233	132838301	+	Target_4500
chrX	135586523	135586622	+	Target_4501
chrX	153539462	153539589	+	Target_4502
chrX	135092601	135092742	+	Target_4503
chrX	119693938	119694655	+	Target_4504
chrX	64808161	64808492	+	Target_4505
chrX	70504247	70504303	+	Target_4506
chrX	153563362	153563487	+	Target_4507
chrX	15270376	15270526	+	Target_4508
chrX	15872811	15873154	+	Target_4509
chrX	107413175	107413246	+	Target_4510
chrX	107863389	107863656	+	Target_4511
chrX	30264406	30264510	+	Target_4512
chrX	31986456	31986731	+	Target_4513
chrX	153691933	153692033	+	Target_4514
chrX	139027359	139027535	+	Target_4515
chrX	135477449	135477652	+	Target_4516
chrX	129506783	129507335	+	Target_4517
chrX	31190465	31190630	+	Target_4518
chrX	129305523	129306294	+	Target_4519
chrX	153759606	153760595	+	Target_4520
chrX	52891557	52891669	+	Target_4521
chrX	155125286	155125343	+	Target_4522
chrX	54839821	54839983	+	Target_4523
chrX	149184742	149185018	+	Target_4524
chrX	118974557	118974647	+	Target_4525
chrX	1554587	1554721	+	Target_4526
chrX	105165856	105166053	+	Target_4527
chrX	48839640	48839952	+	Target_4528
chrX	41135342	41136031	+	Target_4529
chrX	125953647	125953846	+	Target_4530
chrX	48832653	48832775	+	Target_4531
chrX	46943817	46944360	+	Target_4532
chrX	107020863	107021088	+	Target_4533
chrX	110366204	110366506	+	Target_4534
chrX	138856849	138857212	+	Target_4535
chrX	41437593	41437881	+	Target_4536
chrX	120089458	120090554	+	Target_4537
chrX	118216978	118217183	+	Target_4538
chrX	148619165	148619310	+	Target_4539
chrX	106394086	106394197	+	Target_4540
chrX	15529560	15529641	+	Target_4541
chrX	76225829	76226026	+	Target_4542
chrX	118532923	118533641	+	Target_4543
chrX	108866929	108868493	+	Target_4544
chrX	123196866	123197055	+	Target_4545
chrX	154129646	154129717	+	Target_4546
chrX	110929365	110929402	+	Target_4547
chrX	66763774	66766608	+	Target_4548
chrX	138638452	138638478	+	Target_4549
chrX	22512733	22512830	+	Target_4550
chrX	107838739	107838831	+	Target_4551
chrX	41057781	41058003	+	Target_4552
chrX	47040806	47041045	+	Target_4553
chrX	84500909	84501028	+	Target_4554
chrX	44918392	44918711	+	Target_4555
chrX	49458702	49458804	+	Target_4556
chrX	32430279	32430426	+	Target_4557
chrX	134891269	134891885	+	Target_4558
chrX	24743998	24744172	+	Target_4559
chrX	129168430	129168651	+	Target_4560
chrX	150839410	150839668	+	Target_4561
chrX	129370188	129370294	+	Target_4562
chrX	151896560	151896811	+	Target_4563
chrX	53589792	53589890	+	Target_4564
chrX	151619618	151619930	+	Target_4565
chrX	105876162	105876253	+	Target_4566
chrX	71372186	71372364	+	Target_4567
chrX	103267742	103268409	+	Target_4568
chrX	129658025	129658331	+	Target_4569
chrX	30714899	30714916	+	Target_4570
chrX	152612277	152618384	+	Target_4571
chrX	100662698	100663013	+	Target_4572
chrX	101575839	101575975	+	Target_4573
chrX	150911565	150913776	+	Target_4574
chrX	153128932	153129524	+	Target_4575
chrX	150868444	150868773	+	Target_4576
chrX	117679984	117680079	+	Target_4577
chrX	10437737	10437880	+	Target_4578
chrX	134683567	134683730	+	Target_4579
chrX	129518319	129519611	+	Target_4580
chrX	52257920	52258267	+	Target_4581
chrX	111002862	111003877	+	Target_4582
chrX	142723554	142723696	+	Target_4583
chrX	153925407	153925488	+	Target_4584
chrX	15734231	15734469	+	Target_4585
chrX	47496412	47496513	+	Target_4586
chrX	31366673	31366851	+	Target_4587
chrX	148586565	148586984	+	Target_4588
chrX	13780363	13780563	+	Target_4589
chrX	84498897	84499197	+	Target_4590
chrX	122765539	122765803	+	Target_4591
chrX	153492565	153492829	+	Target_4592
chrX	71351929	71352084	+	Target_4593
chrX	151869036	151869165	+	Target_4594
chrX	44035538	44035730	+	Target_4595
chrX	65244867	65244971	+	Target_4596
chrX	129473774	129474327	+	Target_4597
chrX	9907235	9907406	+	Target_4598
chrX	53423147	53423637	+	Target_4599
chrX	119370305	119372095	+	Target_4600
chrX	67421461	67421652	+	Target_4601
chrX	114357323	114357560	+	Target_4602
chrX	147985751	147985907	+	Target_4603
chrX	9050620	9050776	+	Target_4604
chrX	47489168	47489464	+	Target_4605
chrX	10176085	10176630	+	Target_4606
chrX	134480944	134482954	+	Target_4607
chrX	52978238	52978409	+	Target_4608
chrX	54319321	54319760	+	Target_4609
chrX	122734412	122737699	+	Target_4610
chrX	26210457	26210644	+	Target_4611
chrX	49593763	49595109	+	Target_4612
chrX	17746769	17746895	+	Target_4613
chrX	52113710	52113815	+	Target_4614
chrX	85133970	85134168	+	Target_4615
chrX	41201748	41201906	+	Target_4616
chrX	54011347	54011760	+	Target_4617
chrX	37026332	37029739	+	Target_4618
chrX	118820523	118820612	+	Target_4619
chrX	73815644	73815835	+	Target_4620
chrX	151087274	151087509	+	Target_4621
chrX	49235608	49235782	+	Target_4622
chrX	150344956	150345380	+	Target_4623
chrX	84558412	84558594	+	Target_4624
chrX	153134975	153135218	+	Target_4625
chrX	70781525	70781750	+	Target_4626
chrX	32383137	32383316	+	Target_4627
chrX	128722156	128722240	+	Target_4628
chrX	134989472	134989612	+	Target_4629
chrX	122747249	122747559	+	Target_4630
chrX	30686129	30686235	+	Target_4631
chrX	50135339	50135547	+	Target_4632
chrX	54570656	54570759	+	Target_4633
chrX	92964316	92967273	+	Target_4634
chrX	100401042	100401266	+	Target_4635
chrX	70053363	70053443	+	Target_4636
chrX	41010074	41010310	+	Target_4637
chrX	117543352	117543590	+	Target_4638
chrX	128633709	128633918	+	Target_4639
chrX	40988253	40988398	+	Target_4640
chrX	152822275	152822481	+	Target_4641
chrX	69645571	69645706	+	Target_4642
chrX	152085829	152085906	+	Target_4643
chrX	67941789	67942003	+	Target_4644
chrX	106359092	106359284	+	Target_4645
chrX	153762553	153762714	+	Target_4646
chrX	96603115	96603279	+	Target_4647
chrX	48900637	48901112	+	Target_4648
chrX	150889867	150889973	+	Target_4649
chrX	153058871	153063269	+	Target_4650
chrX	69504116	69504179	+	Target_4651
chrX	135827382	135827506	+	Target_4652
chrX	41428921	41429099	+	Target_4653
chrX	70884660	70884816	+	Target_4654
chrX	153760601	153760777	+	Target_4655
chrX	36053813	36053971	+	Target_4656
chrX	150684366	150684717	+	Target_4657
chrX	8759321	8759420	+	Target_4658
chrX	107449748	107449910	+	Target_4659
chrX	49138444	49138526	+	Target_4660
chrX	154134695	154134948	+	Target_4661
chrX	152767802	152768024	+	Target_4662
chrX	105883585	105883951	+	Target_4663
chrX	70680376	70680810	+	Target_4664
chrX	55248200	55248308	+	Target_4665
chrX	153461421	153461633	+	Target_4666
chrX	102865439	102865535	+	Target_4667
chrX	100629294	100629622	+	Target_4668
chrX	129843217	129843387	+	Target_4669
chrX	49074357	49074464	+	Target_4670
chrX	56589926	56593443	+	Target_4671
chrX	77300967	77301069	+	Target_4672
chrX	84561187	84561439	+	Target_4673
chrX	65235203	65235393	+	Target_4674
chrX	41401944	41402059	+	Target_4675
chrX	100078875	100078994	+	Target_4676
chrX	108975829	108978188	+	Target_4677
chrX	119691772	119691894	+	Target_4678
chrX	52681920	52682034	+	Target_4679
chrX	32482703	32482816	+	Target_4680
chrX	129343627	129343789	+	Target_4681
chrX	19433225	19433475	+	Target_4682
chrX	19552083	19554676	+	Target_4683
chrX	138667225	138667437	+	Target_4684
chrX	117810554	117810700	+	Target_4685
chrX	6639458	6639685	+	Target_4686
chrX	120068973	120069128	+	Target_4687
chrX	10181621	10182119	+	Target_4688
chrX	131228070	131228391	+	Target_4689
chrX	54022126	54022315	+	Target_4690
chrX	135519063	135519215	+	Target_4691
chrX	100083029	100083091	+	Target_4692
chrX	107626816	107627223	+	Target_4693
chrX	52994637	52995168	+	Target_4694
chrX	30233577	30233772	+	Target_4695
chrX	40539116	40539385	+	Target_4696
chrX	65220264	65220913	+	Target_4697
chrX	49105528	49105723	+	Target_4698
chrX	96219992	96220206	+	Target_4699
chrX	134154543	134156659	+	Target_4700
chrX	9131118	9131342	+	Target_4701
chrX	73166834	73167265	+	Target_4702
chrX	48767091	48767273	+	Target_4703
chrX	128957655	128957864	+	Target_4704
chrX	152969414	152969549	+	Target_4705
chrX	135390928	135391006	+	Target_4706
chrX	108970260	108970713	+	Target_4707
chrX	16656610	16657184	+	Target_4708
chrX	54841581	54842445	+	Target_4709
chrX	16172721	16172803	+	Target_4710
chrX	153697722	153697825	+	Target_4711
chrX	153224782	153225042	+	Target_4712
chrX	138813810	138813914	+	Target_4713
chrX	13358045	13358218	+	Target_4714
chrX	66942645	66942826	+	Target_4715
chrX	32613874	32614093	+	Target_4716
chrX	49176207	49176323	+	Target_4717
chrX	47509320	47509425	+	Target_4718
chrX	84570713	84570740	+	Target_4719
chrX	67941278	67941588	+	Target_4720
chrX	44918151	44918349	+	Target_4721
chrX	77393246	77393595	+	Target_4722
chrX	147582039	147582664	+	Target_4723
chrX	71363103	71363424	+	Target_4724
chrX	123538881	123539116	+	Target_4725
chrX	47157151	47157489	+	Target_4726
chrX	79947588	79947749	+	Target_4727
chrX	81789599	81789836	+	Target_4728
chrX	100513298	100513535	+	Target_4729
chrX	149962164	149962229	+	Target_4730
chrX	8137989	8138390	+	Target_4731
chrX	153496017	153496256	+	Target_4732
chrX	120078694	120078849	+	Target_4733
chrX	134847085	134847440	+	Target_4734
chrX	150343664	150344742	+	Target_4735
chrX	49296714	49296887	+	Target_4736
chrX	152994687	152995178	+	Target_4737
chrX	70984938	70985230	+	Target_4738
chrX	54476704	54476834	+	Target_4739
chrX	153005546	153005691	+	Target_4740
chrX	122695946	122696155	+	Target_4741
chrX	16863951	16867524	+	Target_4742
chrX	48564594	48565018	+	Target_4743
chrX	57478564	57478599	+	Target_4744
chrX	123191616	123191827	+	Target_4745
chrX	117989427	117989518	+	Target_4746
chrX	119421009	119421077	+	Target_4747
chrX	70472439	70473124	+	Target_4748
chrX	153192044	153192414	+	Target_4749
chrX	73048903	73049402	+	Target_4750
chrX	101821568	101821726	+	Target_4751
chrX	153237678	153238337	+	Target_4752
chrX	48924612	48927509	+	Target_4753
chrX	31224699	31224884	+	Target_4754
chrX	119386524	119386625	+	Target_4755
chrX	100297473	100297835	+	Target_4756
chrX	142605142	142605403	+	Target_4757
chrX	134703162	134706958	+	Target_4758
chrX	70331922	70332058	+	Target_4759
chrX	48839391	48839604	+	Target_4760
chrX	132826397	132826522	+	Target_4761
chrX	30265507	30265589	+	Target_4762
chrX	39158617	39158786	+	Target_4763
chrX	3559484	3559696	+	Target_4764
chrX	14934219	14934448	+	Target_4765
chrX	70357308	70357793	+	Target_4766
chrX	70885403	70885703	+	Target_4767
chrX	150817087	150817174	+	Target_4768
chrX	70883712	70884221	+	Target_4769
chrX	23803803	23804343	+	Target_4770
chrX	6452999	6453259	+	Target_4771
chrX	153596210	153596458	+	Target_4772
chrX	27180538	27180693	+	Target_4773
chrX	69498254	69498491	+	Target_4774
chrX	8998302	9000202	+	Target_4775
chrX	123663714	123663933	+	Target_4776
chrX	15554376	15554550	+	Target_4777
chrX	51636529	51636851	+	Target_4778
chrX	128893056	128893216	+	Target_4779
chrX	153184286	153184607	+	Target_4780
chrX	23752458	23752484	+	Target_4781
chrX	78615881	78616674	+	Target_4782
chrX	48921901	48922195	+	Target_4783
chrX	15402921	15403338	+	Target_4784
chrX	43552538	43552675	+	Target_4785
chrX	71822008	71822123	+	Target_4786
chrX	64820542	64820630	+	Target_4787
chrX	112022225	112023008	+	Target_4788
chrX	45369629	45369840	+	Target_4789
chrX	80453205	80453277	+	Target_4790
chrX	107169324	107169702	+	Target_4791
chrX	48682232	48682704	+	Target_4792
chrX	14622437	14622519	+	Target_4793
chrX	19482331	19482524	+	Target_4794
chrX	9431235	9431502	+	Target_4795
chrX	130037023	130037308	+	Target_4796
chrX	2994589	2994710	+	Target_4797
chrX	135230637	135230896	+	Target_4798
chrX	70147995	70148107	+	Target_4799
chrX	140991580	140991764	+	Target_4800
chrX	107981659	107982133	+	Target_4801
chrX	12920936	12922104	+	Target_4802
chrX	155169365	155169457	+	Target_4803
chrX	8565075	8565297	+	Target_4804
chrX	154899419	154899705	+	Target_4805
chrX	48334441	48334784	+	Target_4806
chrX	102979469	102979536	+	Target_4807
chrX	138870351	138870602	+	Target_4808
chrX	114869193	114869358	+	Target_4809
chrX	17072931	17073073	+	Target_4810
chrX	63568540	63568774	+	Target_4811
chrX	151869246	151870825	+	Target_4812
chrX	9217860	9218023	+	Target_4813
chrX	71521382	71522094	+	Target_4814
chrX	19055585	19055608	+	Target_4815
chrX	51812226	51812468	+	Target_4816
chrX	65824263	65824348	+	Target_4817
chrX	155232547	155232684	+	Target_4818
chrX	48262894	48262998	+	Target_4819
chrX	70679302	70679558	+	Target_4820
chrX	13785146	13785403	+	Target_4821
chrX	153498539	153498755	+	Target_4822
chrX	39956468	39956756	+	Target_4823
chrX	114827719	114827944	+	Target_4824
chrX	47863634	47863815	+	Target_4825
chrX	69622316	69622545	+	Target_4826
chrX	47044354	47045029	+	Target_4827
chrX	65426937	65427176	+	Target_4828
chrX	52841128	52841662	+	Target_4829
chrX	129402736	129402973	+	Target_4830
chrX	107846094	107846291	+	Target_4831
chrX	347103	347790	+	Target_4832
chrX	21458812	21458899	+	Target_4833
chrX	12627840	12628000	+	Target_4834
chrX	73959935	73964312	+	Target_4835
chrX	152935905	152936149	+	Target_4836
chrX	153696110	153696344	+	Target_4837
chrX	69503800	69503893	+	Target_4838
chrX	153172821	153173516	+	Target_4839
chrX	39260506	39260772	+	Target_4840
chrX	13726840	13728625	+	Target_4841
chrX	135569946	135570707	+	Target_4842
chrX	129184592	129184769	+	Target_4843
chrX	32490281	32490426	+	Target_4844
chrX	135454961	135455223	+	Target_4845
chrX	23945356	23945487	+	Target_4846
chrX	108911330	108911602	+	Target_4847
chrX	133678456	133679010	+	Target_4848
chrX	49142296	49144557	+	Target_4849
chrX	154194053	154194416	+	Target_4850
chrX	148044145	148044467	+	Target_4851
chrX	53239596	53240139	+	Target_4852
chrX	128652338	128652424	+	Target_4853
chrX	150156250	150159248	+	Target_4854
chrX	15607467	15607579	+	Target_4855
chrX	134681062	134681190	+	Target_4856
chrX	70327254	70328545	+	Target_4857
chrX	40568600	40568811	+	Target_4858
chrX	106219814	106219914	+	Target_4859
chrX	34645181	34648608	+	Target_4860
chrX	301500	301775	+	Target_4861
chrX	118227952	118228059	+	Target_4862
chrX	113260161	113260330	+	Target_4863
chrX	103216594	103218867	+	Target_4864
chrX	48751183	48751508	+	Target_4865
chrX	115062719	115062789	+	Target_4866
chrX	49214304	49214420	+	Target_4867
chrX	31676107	31676361	+	Target_4868
chrX	131803141	131803227	+	Target_4869
chrX	101619966	101620124	+	Target_4870
chrX	69607034	69607147	+	Target_4871
chrX	148713226	148713668	+	Target_4872
chrX	47868763	47868841	+	Target_4873
chrX	106224575	106224707	+	Target_4874
chrX	49137139	49137924	+	Target_4875
chrX	145078716	145078892	+	Target_4876
chrX	123182755	123182928	+	Target_4877
chrX	62890076	62890221	+	Target_4878
chrX	30725573	30725715	+	Target_4879
chrX	32466573	32466755	+	Target_4880
chrX	133677367	133678029	+	Target_4881
chrX	47099986	47100048	+	Target_4882
chrX	47086678	47089396	+	Target_4883
chrX	138882219	138882269	+	Target_4884
chrX	55649733	55652621	+	Target_4885
chrX	106031148	106031230	+	Target_4886
chrX	118148070	118148319	+	Target_4887
chrX	153667111	153667210	+	Target_4888
chrX	46949175	46949390	+	Target_4889
chrX	135747706	135750328	+	Target_4890
chrX	10188601	10188917	+	Target_4891
chrX	100509748	100509913	+	Target_4892
chrX	13834963	13835565	+	Target_4893
chrX	131802302	131802438	+	Target_4894
chrX	18954173	18954368	+	Target_4895
chrX	31196049	31196187	+	Target_4896
chrX	54114188	54114497	+	Target_4897
chrX	117981017	117981093	+	Target_4898
chrX	86890563	86890775	+	Target_4899
chrX	12885498	12885700	+	Target_4900
chrX	9672933	9673154	+	Target_4901
chrX	13621436	13621555	+	Target_4902
chrX	105282689	105282829	+	Target_4903
chrX	30689652	30690011	+	Target_4904
chrX	7023661	7023880	+	Target_4905
chrX	73506939	73507292	+	Target_4906
chrX	151376473	151376616	+	Target_4907
chrX	102881004	102881081	+	Target_4908
chrX	153217292	153217612	+	Target_4909
chrX	54987257	54987350	+	Target_4910
chrX	55171678	55172744	+	Target_4911
chrX	153941482	153941701	+	Target_4912
chrX	2726226	2726418	+	Target_4913
chrX	48159067	48159202	+	Target_4914
chrX	7890045	7890139	+	Target_4915
chrX	55757734	55758141	+	Target_4916
chrX	10126329	10126591	+	Target_4917
chrX	41469157	41469378	+	Target_4918
chrX	74698726	74698820	+	Target_4919
chrX	16185504	16185906	+	Target_4920
chrX	68835811	68836548	+	Target_4921
chrX	110341768	110342014	+	Target_4922
chrX	153323850	153324017	+	Target_4923
chrX	117959094	117960931	+	Target_4924
chrX	117544758	117544922	+	Target_4925
chrX	107414617	107414691	+	Target_4926
chrX	9936107	9936134	+	Target_4927
chrX	54953016	54953538	+	Target_4928
chrX	47084233	47084289	+	Target_4929
chrX	69243068	69243091	+	Target_4930
chrX	55119148	55119275	+	Target_4931
chrX	72157903	72158138	+	Target_4932
chrX	2635315	2635515	+	Target_4933
chrX	3855693	3855996	+	Target_4934
chrX	72899489	72899548	+	Target_4935
chrX	107396772	107397901	+	Target_4936
chrX	119068457	119068520	+	Target_4937
chrX	75107894	75108278	+	Target_4938
chrX	49104072	49104229	+	Target_4939
chrX	89176840	89176967	+	Target_4940
chrX	134419720	134421778	+	Target_4941
chrX	2637009	2637746	+	Target_4942
chrX	17165436	17171395	+	Target_4943
chrX	50094506	50094909	+	Target_4944
chrX	54952025	54952116	+	Target_4945
chrX	132440052	132440182	+	Target_4946
chrX	14891463	14891659	+	Target_4947
chrX	62923050	62923164	+	Target_4948
chrX	122561692	122561990	+	Target_4949
chrX	23925811	23926446	+	Target_4950
chrX	63004996	63005526	+	Target_4951
chrX	102612543	102613397	+	Target_4952
chrX	33229399	33229773	+	Target_4953
chrX	154493359	154493974	+	Target_4954
chrX	49240334	49240459	+	Target_4955
chrX	48674772	48675866	+	Target_4956
chrX	118923871	118925706	+	Target_4957
chrX	52993271	52993795	+	Target_4958
chrX	71792287	71793053	+	Target_4959
chrX	16804450	16804712	+	Target_4960
chrX	24690687	24690894	+	Target_4961
chrX	145078187	145078361	+	Target_4962
chrX	49216559	49216722	+	Target_4963
chrX	53591535	53591683	+	Target_4964
chrX	128901579	128901668	+	Target_4965
chrX	153740181	153740204	+	Target_4966
chrX	129629103	129629180	+	Target_4967
chrX	129377537	129377673	+	Target_4968
chrX	38013715	38013934	+	Target_4969
chrX	151818891	151819043	+	Target_4970
chrX	70339536	70339727	+	Target_4971
chrX	13359850	13359944	+	Target_4972
chrX	52115687	52115812	+	Target_4973
chrX	24717542	24717666	+	Target_4974
chrX	108779793	108780499	+	Target_4975
chrX	11369506	11369756	+	Target_4976
chrX	100530210	100530369	+	Target_4977
chrX	48267508	48267557	+	Target_4978
chrX	134654008	134654297	+	Target_4979
chrX	142122295	142122488	+	Target_4980
chrX	119739159	119739414	+	Target_4981
chrX	70814596	70814629	+	Target_4982
chrX	153649142	153650065	+	Target_4983
chrX	117578223	117578457	+	Target_4984
chrX	192889	193061	+	Target_4985
chrX	128779240	128781894	+	Target_4986
chrX	47061555	47061652	+	Target_4987
chrX	23748644	23748681	+	Target_4988
chrX	46401508	46401551	+	Target_4989
chrX	26211903	26213763	+	Target_4990
chrX	9880312	9881267	+	Target_4991
chrX	23725834	23726161	+	Target_4992
chrX	149818089	149818374	+	Target_4993
chrX	106756213	106756562	+	Target_4994
chrX	9001893	9002268	+	Target_4995
chrX	38128424	38129185	+	Target_4996
chrX	70936778	70938235	+	Target_4997
chrX	153994182	153994273	+	Target_4998
chrX	153696425	153696567	+	Target_4999
chrX	153586567	153586723	+	Target_5000
chrX	49029735	49030030	+	Target_5001
chrX	102774298	102774517	+	Target_5002
chrX	88008408	88009786	+	Target_5003
chrX	2644201	2644414	+	Target_5004
chrX	63005882	63006067	+	Target_5005
chrX	130917915	130918067	+	Target_5006
chrX	21619300	21619467	+	Target_5007
chrX	49076093	49076249	+	Target_5008
chrX	8139148	8139408	+	Target_5009
chrX	135301557	135301930	+	Target_5010
chrX	48779305	48780672	+	Target_5011
chrX	53453225	53453341	+	Target_5012
chrX	150573388	150577836	+	Target_5013
chrX	77582802	77583148	+	Target_5014
chrX	51934427	51934969	+	Target_5015
chrX	145891632	145891927	+	Target_5016
chrX	104440157	104440430	+	Target_5017
chrX	44397713	44397788	+	Target_5018
chrX	44910954	44911047	+	Target_5019
chrX	10413350	10417856	+	Target_5020
chrX	65474777	65474983	+	Target_5021
chrX	12809374	12809738	+	Target_5022
chrX	149107857	149108381	+	Target_5023
chrX	83372392	83372562	+	Target_5024
chrX	152439352	152439501	+	Target_5025
chrX	138819890	138819955	+	Target_5026
chrX	149898581	149898682	+	Target_5027
chrX	118749687	118750805	+	Target_5028
chrX	18276164	18276467	+	Target_5029
chrX	40573030	40573159	+	Target_5030
chrX	146341170	146341344	+	Target_5031
chrX	106091316	106091533	+	Target_5032
chrX	15706853	15706981	+	Target_5033
chrX	108625347	108625541	+	Target_5034
chrX	15365286	15365697	+	Target_5035
chrX	24916158	24916927	+	Target_5036
chrX	100786531	100788446	+	Target_5037
chrX	119602961	119603320	+	Target_5038
chrX	117880917	117881055	+	Target_5039
chrX	47445920	47446188	+	Target_5040
chrX	148664976	148665044	+	Target_5041
chrX	135328224	135328307	+	Target_5042
chrX	37705570	37705611	+	Target_5043
chrX	109693693	109697892	+	Target_5044
chrX	24755642	24755858	+	Target_5045
chrX	12817326	12817518	+	Target_5046
chrX	100617161	100617228	+	Target_5047
chrX	43812565	43812648	+	Target_5048
chrX	70344514	70344694	+	Target_5049
chrX	72782944	72783416	+	Target_5050
chrX	153222765	153223084	+	Target_5051
chrX	65858837	65858992	+	Target_5052
chrX	153577730	153580489	+	Target_5053
chrX	75394725	75394784	+	Target_5054
chrX	118467013	118469573	+	Target_5055
chrX	65479842	65480104	+	Target_5056
chrX	153695888	153696031	+	Target_5057
chrX	2878419	2878509	+	Target_5058
chrX	70343909	70344238	+	Target_5059
chrX	113992433	113992811	+	Target_5060
chrX	15401979	15402598	+	Target_5061
chrX	48823351	48824893	+	Target_5062
chrX	55043919	55044098	+	Target_5063
chrX	153639754	153642006	+	Target_5064
chrX	53321077	53321106	+	Target_5065
chrX	30714734	30714800	+	Target_5066
chrX	153132811	153133108	+	Target_5067
chrX	43515367	43515662	+	Target_5068
chrX	109549975	109550549	+	Target_5069
chrX	133511602	133511785	+	Target_5070
chrX	24521444	24521628	+	Target_5071
chrX	133699868	133700770	+	Target_5072
chrX	67292994	67293164	+	Target_5073
chrX	48114652	48114867	+	Target_5074
chrX	54817270	54817517	+	Target_5075
chrX	36366144	36366403	+	Target_5076
chrX	135732425	135732556	+	Target_5077
chrX	54467123	54467213	+	Target_5078
chrX	135388080	135388320	+	Target_5079
chrX	107858041	107858254	+	Target_5080
chrX	119744642	119744933	+	Target_5081
chrX	103041394	103041919	+	Target_5082
chrX	46952296	46952712	+	Target_5083
chrX	69871300	69871502	+	Target_5084
chrX	140983921	140984062	+	Target_5085
chrX	123654367	123654734	+	Target_5086
chrX	64740309	64743687	+	Target_5087
chrX	48661535	48661846	+	Target_5088
chrX	148620610	148620937	+	Target_5089
chrX	39922861	39923205	+	Target_5090
chrX	70356629	70356879	+	Target_5091
chrX	151560691	151560871	+	Target_5092
chrX	2856136	2856398	+	Target_5093
chrX	49346256	49346376	+	Target_5094
chrX	11130139	11130280	+	Target_5095
chrX	154019906	154020122	+	Target_5096
chrX	48916414	48916626	+	Target_5097
chrX	138967540	138967762	+	Target_5098
chrX	53713533	53713773	+	Target_5099
chrX	30692419	30692583	+	Target_5100
chrX	152878066	152878380	+	Target_5101
chrX	149826194	149826500	+	Target_5102
chrX	53116958	53117722	+	Target_5103
chrX	37965746	37966024	+	Target_5104
chrX	134711018	134711352	+	Target_5105
chrX	114844455	114844635	+	Target_5106
chrX	135789067	135789189	+	Target_5107
chrX	3226606	3229665	+	Target_5108
chrX	112035060	112035209	+	Target_5109
chrX	31893305	31893590	+	Target_5110
chrX	21450655	21450932	+	Target_5111
chrX	107159232	107159359	+	Target_5112
chrX	148558521	148564749	+	Target_5113
chrX	134230877	134231151	+	Target_5114
chrX	103172005	103172808	+	Target_5115
chrX	70148306	70148483	+	Target_5116
chrX	31526325	31526698	+	Target_5117
chrX	67494580	67494651	+	Target_5118
chrX	140097601	140097876	+	Target_5119
chrX	123211707	123211908	+	Target_5120
chrX	133923115	133923234	+	Target_5121
chrX	107464470	107464604	+	Target_5122
chrX	149930938	149933576	+	Target_5123
chrX	50844115	50844176	+	Target_5124
chrX	102333488	102333660	+	Target_5125
chrX	153246448	153246727	+	Target_5126
chrX	1407652	1407998	+	Target_5127
chrX	114252116	114252307	+	Target_5128
chrX	52235128	52235322	+	Target_5129
chrX	135278813	135279293	+	Target_5130
chrX	132095274	132095523	+	Target_5131
chrX	114879241	114879419	+	Target_5132
chrX	138638770	138638884	+	Target_5133
chrX	127470287	127470350	+	Target_5134
chrX	148568456	148568629	+	Target_5135
chrX	53643931	53644108	+	Target_5136
chrX	67652709	67652866	+	Target_5137
chrX	112017731	112021992	+	Target_5138
chrX	112068300	112068456	+	Target_5139
chrX	38422209	38422392	+	Target_5140
chrX	41198289	41198336	+	Target_5141
chrX	154718884	154719050	+	Target_5142
chrX	49208817	49208937	+	Target_5143
chrX	11786332	11787221	+	Target_5144
chrX	69369379	69369604	+	Target_5145
chrX	21581256	21581570	+	Target_5146
chrX	70936045	70936337	+	Target_5147
chrX	146280562	146280745	+	Target_5148
chrX	32563276	32563551	+	Target_5149
chrX	110573977	110574269	+	Target_5150
chrX	69424802	69425395	+	Target_5151
chrX	55116935	55117043	+	Target_5152
chrX	130220433	130220639	+	Target_5153
chrX	8699871	8700327	+	Target_5154
chrX	11314899	11314946	+	Target_5155
chrX	16996567	16996724	+	Target_5156
chrX	153128823	153128834	+	Target_5157
chrX	46951077	46951208	+	Target_5158
chrX	154348171	154348443	+	Target_5159
chrX	48770459	48771571	+	Target_5160
chrX	32430136	32430274	+	Target_5161
chrX	65247291	65247368	+	Target_5162
chrX	106356624	106356698	+	Target_5163
chrX	39659465	39660931	+	Target_5164
chrX	69454405	69454621	+	Target_5165
chrX	15826356	15826394	+	Target_5166
chrX	37660509	37660601	+	Target_5167
chrX	43591846	43592042	+	Target_5168
chrX	52784679	52784926	+	Target_5169
chrX	19560043	19560411	+	Target_5170
chrX	153589676	153589938	+	Target_5171
chrX	1475114	1475229	+	Target_5172
chrX	12895563	12895758	+	Target_5173
chrX	54948310	54948520	+	Target_5174
chrX	140926002	140926224	+	Target_5175
chrX	52731631	52731878	+	Target_5176
chrX	78003106	78003531	+	Target_5177
chrX	23783664	23784692	+	Target_5178
chrX	49022413	49024822	+	Target_5179
chrX	20470126	20470549	+	Target_5180
chrX	115568958	115569123	+	Target_5181
chrX	150890375	150890453	+	Target_5182
chrX	134655166	134655243	+	Target_5183
chrX	2326786	2326854	+	Target_5184
chrX	69249354	69249388	+	Target_5185
chrX	96502714	96502840	+	Target_5186
chrX	153052256	153052502	+	Target_5187
chrX	37651228	37651312	+	Target_5188
chrX	26156360	26156584	+	Target_5189
chrX	103030300	103030535	+	Target_5190
chrX	69549255	69549371	+	Target_5191
chrX	122759763	122759920	+	Target_5192
chrX	135053217	135053269	+	Target_5193
chrX	107923909	107923981	+	Target_5194
chrX	13413279	13413511	+	Target_5195
chrX	64717012	64717151	+	Target_5196
chrX	107920730	107920863	+	Target_5197
chrX	30576941	30578473	+	Target_5198
chrX	123805533	123805685	+	Target_5199
chrX	77271151	77271378	+	Target_5200
chrX	34147869	34150547	+	Target_5201
chrX	96697056	96697118	+	Target_5202
chrX	10106649	10106976	+	Target_5203
chrX	106840451	106841372	+	Target_5204
chrX	47442807	47442935	+	Target_5205
chrX	13328671	13328861	+	Target_5206
chrX	108785736	108787919	+	Target_5207
chrX	41055845	41055991	+	Target_5208
chrX	1557990	1558037	+	Target_5209
chrX	70775563	70775944	+	Target_5210
chrX	50027436	50027616	+	Target_5211
chrX	40562696	40562921	+	Target_5212
chrX	153585619	153585642	+	Target_5213
chrX	49310983	49311108	+	Target_5214
chrX	70776702	70777146	+	Target_5215
chrX	105199497	105202602	+	Target_5216
chrX	17153717	17157084	+	Target_5217
chrX	117788565	117788780	+	Target_5218
chrX	14592455	14592522	+	Target_5219
chrX	148855626	148856903	+	Target_5220
chrX	128678935	128679014	+	Target_5221
chrX	125249185	125249545	+	Target_5222
chrX	16185330	16185465	+	Target_5223
chrX	52683812	52684050	+	Target_5224
chrX	15645441	15646250	+	Target_5225
chrX	107434623	107434863	+	Target_5226
chrX	154057810	154057939	+	Target_5227
chrX	47434527	47434773	+	Target_5228
chrX	69826809	69826979	+	Target_5229
chrX	153046960	153047068	+	Target_5230
chrX	103043366	103044327	+	Target_5231
chrX	46753959	46754016	+	Target_5232
chrX	48932092	48933704	+	Target_5233
chrX	1572511	1572755	+	Target_5234
chrX	2951059	2951612	+	Target_5235
chrX	19765782	19765921	+	Target_5236
chrX	10062172	10062321	+	Target_5237
chrX	107449615	107449739	+	Target_5238
chrX	41483517	41483634	+	Target_5239
chrX	19368055	19368228	+	Target_5240
chrX	53241590	53241921	+	Target_5241
chrX	47497150	47497651	+	Target_5242
chrX	48837828	48837984	+	Target_5243
chrX	133276258	133276470	+	Target_5244
chrX	69500516	69500668	+	Target_5245
chrX	153699090	153699660	+	Target_5246
chrX	135581757	135581937	+	Target_5247
chrX	45710784	45711020	+	Target_5248
chrX	110966926	110967126	+	Target_5249
chrX	41907136	41907360	+	Target_5250
chrX	152980997	152981144	+	Target_5251
chrX	48324402	48324480	+	Target_5252
chrX	19478103	19478345	+	Target_5253
chrX	8758836	8759313	+	Target_5254
chrX	152959360	152960344	+	Target_5255
chrX	79279562	79279663	+	Target_5256
chrX	46356557	46356857	+	Target_5257
chrX	54948636	54950201	+	Target_5258
chrX	120092019	120092159	+	Target_5259
chrX	103432721	103432987	+	Target_5260
chrX	99658522	99658662	+	Target_5261
chrX	101816806	101816938	+	Target_5262
chrX	148794803	148796236	+	Target_5263
chrX	40541100	40541295	+	Target_5264
chrX	53122892	53122931	+	Target_5265
chrX	30671376	30671732	+	Target_5266
chrX	105921258	105922672	+	Target_5267
chrX	18908314	18908746	+	Target_5268
chrX	100381698	100381787	+	Target_5269
chrX	25896356	25896486	+	Target_5270
chrX	123189878	123190085	+	Target_5271
chrX	152034363	152034505	+	Target_5272
chrX	51806083	51807804	+	Target_5273
chrX	15836710	15836765	+	Target_5274
chrX	63564925	63565138	+	Target_5275
chrX	151999252	151999661	+	Target_5276
chrX	117676889	117676978	+	Target_5277
chrX	2886190	2886386	+	Target_5278
chrX	83755033	83755312	+	Target_5279
chrX	17739561	17739753	+	Target_5280
chrX	70345101	70345345	+	Target_5281
chrX	54780363	54780498	+	Target_5282
chrX	49067782	49067941	+	Target_5283
chrX	101719416	101720120	+	Target_5284
chrX	30705540	30705733	+	Target_5285
chrX	49114753	49115084	+	Target_5286
chrX	24164342	24164568	+	Target_5287
chrX	47341858	47342445	+	Target_5288
chrX	100656358	100656797	+	Target_5289
chrX	69521750	69521916	+	Target_5290
chrX	149881416	149881442	+	Target_5291
chrX	53602603	53602848	+	Target_5292
chrX	70080707	70080786	+	Target_5293
chrX	55777534	55778056	+	Target_5294
chrX	153485125	153485396	+	Target_5295
chrX	49330098	49330223	+	Target_5296
chrX	21776060	21776381	+	Target_5297
chrX	30268551	30270155	+	Target_5298
chrX	70779017	70779275	+	Target_5299
chrX	46491021	46491184	+	Target_5300
chrX	52113150	52113238	+	Target_5301
chrX	55284848	55284961	+	Target_5302
chrX	83616474	83616620	+	Target_5303
chrX	74520702	74520850	+	Target_5304
chrX	96194165	96194381	+	Target_5305
chrX	29301055	29301334	+	Target_5306
chrX	106445707	106445913	+	Target_5307
chrX	109444182	109444278	+	Target_5308
chrX	106016143	106016390	+	Target_5309
chrX	48156251	48156355	+	Target_5310
chrX	49230799	49230924	+	Target_5311
chrX	132887509	132888203	+	Target_5312
chrX	135928858	135930056	+	Target_5313
chrX	112054477	112054621	+	Target_5314
chrX	135292030	135293518	+	Target_5315
chrX	2827858	2828061	+	Target_5316
chrX	52825184	52825671	+	Target_5317
chrX	101969117	101969194	+	Target_5318
chrX	151424250	151424570	+	Target_5319
chrX	122757911	122758042	+	Target_5320
chrX	107167573	107167734	+	Target_5321
chrX	115572134	115572265	+	Target_5322
chrX	17710455	17710588	+	Target_5323
chrX	101574054	101574263	+	Target_5324
chrX	153688497	153689117	+	Target_5325
chrX	48559206	48559300	+	Target_5326
chrX	152719852	152721224	+	Target_5327
chrX	15544165	15544218	+	Target_5328
chrX	99354982	99355219	+	Target_5329
chrX	11197422	11197572	+	Target_5330
chrX	79990626	79990796	+	Target_5331
chrX	20060620	20060747	+	Target_5332
chrX	151881745	151881804	+	Target_5333
chrX	13354400	13354579	+	Target_5334
chrX	131540256	131540420	+	Target_5335
chrX	49070279	49070362	+	Target_5336
chrX	69507582	69507680	+	Target_5337
chrX	146294981	146295209	+	Target_5338
chrX	48380533	48380640	+	Target_5339
chrX	62893918	62894118	+	Target_5340
chrX	19955536	19955650	+	Target_5341
chrX	62926138	62926329	+	Target_5342
chrX	119443748	119443983	+	Target_5343
chrX	52893804	52893929	+	Target_5344
chrX	20035206	20035405	+	Target_5345
chrX	101615713	101615773	+	Target_5346
chrX	16881078	16881244	+	Target_5347
chrX	18718070	18718554	+	Target_5348
chrX	77378692	77378871	+	Target_5349
chrX	69459585	69459784	+	Target_5350
chrX	147026113	147026571	+	Target_5351
chrX	129115649	129115759	+	Target_5352
chrX	12393063	12393352	+	Target_5353
chrX	9679551	9679816	+	Target_5354
chrX	50658757	50659607	+	Target_5355
chrX	16846217	16846387	+	Target_5356
chrX	43656372	43656513	+	Target_5357
chrX	53589072	53589205	+	Target_5358
chrX	23898962	23899118	+	Target_5359
chrX	31514905	31515161	+	Target_5360
chrX	67759285	67759491	+	Target_5361
chrX	144314449	144314530	+	Target_5362
chrX	48386622	48387104	+	Target_5363
chrX	101624507	101625173	+	Target_5364
chrX	140608530	140608577	+	Target_5365
chrX	129208556	129208727	+	Target_5366
chrX	70674591	70674707	+	Target_5367
chrX	10029162	10029363	+	Target_5368
chrX	52511661	52512322	+	Target_5369
chrX	10588330	10588774	+	Target_5370
chrX	149945375	149945955	+	Target_5371
chrX	107816804	107816884	+	Target_5372
chrX	23525328	23525530	+	Target_5373
chrX	153762250	153762508	+	Target_5374
chrX	131214226	131214394	+	Target_5375
chrX	52789421	52789525	+	Target_5376
chrX	138827881	138828116	+	Target_5377
chrX	63404997	63413266	+	Target_5378
chrX	105882424	105882917	+	Target_5379
chrX	152965947	152966430	+	Target_5380
chrX	153223476	153223800	+	Target_5381
chrX	70812387	70812420	+	Target_5382
chrX	50556902	50557402	+	Target_5383
chrX	117761467	117761542	+	Target_5384
chrX	39262855	39263139	+	Target_5385
chrX	11316668	11317093	+	Target_5386
chrX	152730446	152730513	+	Target_5387
chrX	42537007	42537078	+	Target_5388
chrX	54971872	54972076	+	Target_5389
chrX	114957197	114957411	+	Target_5390
chrX	40944788	40945362	+	Target_5391
chrX	123210082	123210321	+	Target_5392
chrX	49018961	49021428	+	Target_5393
chrX	22230921	22231075	+	Target_5394
chrX	50341266	50341535	+	Target_5395
chrX	80064038	80064097	+	Target_5396
chrX	35988785	35989040	+	Target_5397
chrX	69720221	69720839	+	Target_5398
chrX	48752321	48752384	+	Target_5399
chrX	48542672	48542812	+	Target_5400
chrX	53607791	53608086	+	Target_5401
chrX	119510235	119510291	+	Target_5402
chrX	135249063	135249236	+	Target_5403
chrX	30718115	30718301	+	Target_5404
chrX	102139071	102140334	+	Target_5405
chrX	20252876	20252932	+	Target_5406
chrX	1414220	1414471	+	Target_5407
chrX	52385359	52385464	+	Target_5408
chrX	45180751	45180873	+	Target_5409
chrX	14748229	14749934	+	Target_5410
chrX	2772001	2772195	+	Target_5411
chrX	48051668	48051917	+	Target_5412
chrX	32772957	32773106	+	Target_5413
chrX	149814156	149814344	+	Target_5414
chrX	117764342	117764453	+	Target_5415
chrX	102883792	102883953	+	Target_5416
chrX	36117868	36117996	+	Target_5417
chrX	153174897	153176743	+	Target_5418
chrX	48164214	48164302	+	Target_5419
chrX	19418694	19418881	+	Target_5420
chrX	49777749	49777945	+	Target_5421
chrX	64959491	64961791	+	Target_5422
chrX	43595374	43595527	+	Target_5423
chrX	128924916	128925057	+	Target_5424
chrX	49218320	49218440	+	Target_5425
chrX	53570671	53570929	+	Target_5426
chrX	100615556	100615743	+	Target_5427
chrX	106776735	106776780	+	Target_5428
chrX	15603598	15603695	+	Target_5429
chrX	49855227	49855543	+	Target_5430
chrX	119048662	119048841	+	Target_5431
chrX	26808159	26808403	+	Target_5432
chrX	128723466	128723933	+	Target_5433
chrX	148793423	148793505	+	Target_5434
chrX	53611972	53612248	+	Target_5435
chrX	119374080	119374208	+	Target_5436
chrX	70339189	70339327	+	Target_5437
chrX	119037458	119037618	+	Target_5438
chrX	152625157	152625568	+	Target_5439
chrX	72093384	72093776	+	Target_5440
chrX	11204356	11204551	+	Target_5441
chrX	101087510	101087670	+	Target_5442
chrX	118120888	118121043	+	Target_5443
chrX	106143293	106144138	+	Target_5444
chrX	117731993	117732079	+	Target_5445
chrX	69811601	69811773	+	Target_5446
chrX	73744194	73744644	+	Target_5447
chrX	54384976	54385175	+	Target_5448
chrX	154175973	154176282	+	Target_5449
chrX	101470807	101470944	+	Target_5450
chrX	153774042	153774424	+	Target_5451
chrX	46521973	46522078	+	Target_5452
chrX	118556780	118557279	+	Target_5453
chrX	48672982	48674676	+	Target_5454
chrX	99946105	99946209	+	Target_5455
chrX	152244152	152245479	+	Target_5456
chrX	30746749	30748725	+	Target_5457
chrX	48846247	48846415	+	Target_5458
chrX	36321964	36322075	+	Target_5459
chrX	153995191	153995336	+	Target_5460
chrX	140736929	140738057	+	Target_5461
chrX	50127718	50127922	+	Target_5462
chrX	128720879	128721095	+	Target_5463
chrX	140013803	140014025	+	Target_5464
chrX	23934334	23934618	+	Target_5465
chrX	55103002	55103110	+	Target_5466
chrX	106163534	106163781	+	Target_5467
chrX	48367812	48368344	+	Target_5468
chrX	101576103	101576566	+	Target_5469
chrX	77111957	77112370	+	Target_5470
chrX	133898264	133898452	+	Target_5471
chrX	123096920	123097251	+	Target_5472
chrX	101804793	101805113	+	Target_5473
chrX	155227146	155227452	+	Target_5474
chrX	49104552	49104984	+	Target_5475
chrX	120093298	120093453	+	Target_5476
chrX	131515387	131515460	+	Target_5477
chrX	49192693	49192818	+	Target_5478
chrX	135475594	135475739	+	Target_5479
chrX	79698021	79700810	+	Target_5480
chrX	106109927	106110092	+	Target_5481
chrX	47478751	47479352	+	Target_5482
chrX	155233114	155233225	+	Target_5483
chrX	101437188	101437358	+	Target_5484
chrX	30696111	30696231	+	Target_5485
chrX	55515602	55515735	+	Target_5486
chrX	52530860	52531207	+	Target_5487
chrX	19431475	19431682	+	Target_5488
chrX	105865881	105866023	+	Target_5489
chrX	115826878	115827201	+	Target_5490
chrX	70835766	70837553	+	Target_5491
chrX	120077421	120077555	+	Target_5492
chrX	153135258	153135489	+	Target_5493
chrX	14915206	14915360	+	Target_5494
chrX	70386861	70387650	+	Target_5495
chrX	54320986	54321280	+	Target_5496
chrX	18928990	18929078	+	Target_5497
chrX	13061247	13061407	+	Target_5498
chrX	71491892	71492673	+	Target_5499
chrX	120094341	120095437	+	Target_5500
chrX	54786189	54786360	+	Target_5501
chrX	153663928	153664862	+	Target_5502
chrX	153353117	153353609	+	Target_5503
chrX	53563341	53563728	+	Target_5504
chrX	83357045	83357306	+	Target_5505
chrX	15307626	15307760	+	Target_5506
chrX	110576279	110576381	+	Target_5507
chrX	128625918	128626170	+	Target_5508
chrX	54840703	54840930	+	Target_5509
chrX	118920467	118920695	+	Target_5510
chrX	151903727	151903942	+	Target_5511
chrX	54473744	54473987	+	Target_5512
chrX	153219058	153219321	+	Target_5513
chrX	17742419	17742550	+	Target_5514
chrX	47074093	47074527	+	Target_5515
chrX	154032972	154033102	+	Target_5516
chrX	55309153	55309278	+	Target_5517
chrX	118975039	118975221	+	Target_5518
chrX	85233660	85233895	+	Target_5519
chrX	47483612	47483939	+	Target_5520
chrX	41203283	41203381	+	Target_5521
chrX	13737990	13740459	+	Target_5522
chrX	138864706	138864987	+	Target_5523
chrX	28942086	28942255	+	Target_5524
chrX	71840575	71840851	+	Target_5525
chrX	7889754	7889889	+	Target_5526
chrX	18274968	18275250	+	Target_5527
chrX	70330006	70330538	+	Target_5528
chrX	150891100	150891666	+	Target_5529
chrX	24228210	24234372	+	Target_5530
chrX	96200426	96200590	+	Target_5531
chrX	148617706	148617787	+	Target_5532
chrX	140968544	140968650	+	Target_5533
chrX	99944850	99945056	+	Target_5534
chrX	51809346	51810801	+	Target_5535
chrX	134685919	134686071	+	Target_5536
chrX	80369200	80370729	+	Target_5537
chrX	152722188	152722749	+	Target_5538
chrX	19613067	19613218	+	Target_5539
chrX	153587614	153587774	+	Target_5540
chrX	48544068	48544225	+	Target_5541
chrX	7175507	7175629	+	Target_5542
chrX	99956216	99956325	+	Target_5543
chrX	67426415	67426615	+	Target_5544
chrX	67413732	67413894	+	Target_5545
chrX	134988183	134988323	+	Target_5546
chrX	47435530	47435632	+	Target_5547
chrX	130220203	130220400	+	Target_5548
chrX	57337026	57337162	+	Target_5549
chrX	138684565	138684757	+	Target_5550
chrX	135438285	135438324	+	Target_5551
chrX	16930338	16930540	+	Target_5552
chrX	48326892	48327044	+	Target_5553
chrX	103035731	103035838	+	Target_5554
chrX	83371237	83371395	+	Target_5555
chrX	69670019	69670872	+	Target_5556
chrX	85950024	85950182	+	Target_5557
chrX	19443649	19443808	+	Target_5558
chrX	129215230	129215513	+	Target_5559
chrX	84622697	84622771	+	Target_5560
chrX	152821407	152821686	+	Target_5561
chrX	153556085	153556304	+	Target_5562
chrX	139006307	139006490	+	Target_5563
chrX	133925673	133925690	+	Target_5564
chrX	84189148	84189361	+	Target_5565
chrX	135443514	135443746	+	Target_5566
chrX	152760297	152760571	+	Target_5567
chrX	50108408	50112018	+	Target_5568
chrX	102946347	102946700	+	Target_5569
chrX	135318403	135318498	+	Target_5570
chrX	65392197	65392441	+	Target_5571
chrX	148620257	148620439	+	Target_5572
chrX	70343344	70343570	+	Target_5573
chrX	118585813	118586106	+	Target_5574
chrX	135098704	135098917	+	Target_5575
chrX	19428042	19428191	+	Target_5576
chrX	115586423	115586632	+	Target_5577
chrX	18751866	18751926	+	Target_5578
chrX	27826007	27826153	+	Target_5579
chrX	103420304	103420523	+	Target_5580
chrX	107370023	107370324	+	Target_5581
chrX	53656467	53656667	+	Target_5582
chrX	129822837	129822992	+	Target_5583
chrX	48897982	48898095	+	Target_5584
chrX	138879335	138879585	+	Target_5585
chrX	18943786	18943995	+	Target_5586
chrX	80373931	80373984	+	Target_5587
chrX	67943687	67943963	+	Target_5588
chrX	54037555	54037736	+	Target_5589
chrX	28807361	28807542	+	Target_5590
chrX	118716551	118716639	+	Target_5591
chrX	53584153	53584335	+	Target_5592
chrX	153225686	153225865	+	Target_5593
chrX	51944251	51946358	+	Target_5594
chrX	44084931	44085102	+	Target_5595
chrX	118780701	118780911	+	Target_5596
chrX	129799617	129799823	+	Target_5597
chrX	47489528	47489804	+	Target_5598
chrX	52679403	52679452	+	Target_5599
chrX	46736940	46737025	+	Target_5600
chrX	149999704	149999822	+	Target_5601
chrX	153594392	153594592	+	Target_5602
chrX	153691734	153691862	+	Target_5603
chrX	52789991	52790617	+	Target_5604
chrX	1515320	1515541	+	Target_5605
chrX	100546212	100546424	+	Target_5606
chrX	27193037	27194515	+	Target_5607
chrX	15526468	15526614	+	Target_5608
chrX	135572292	135572643	+	Target_5609
chrX	71812954	71813124	+	Target_5610
chrX	135290614	135290800	+	Target_5611
chrX	102002513	102002624	+	Target_5612
chrX	153678029	153678447	+	Target_5613
chrX	128946694	128946796	+	Target_5614
chrX	48439363	48439645	+	Target_5615
chrX	2137557	2139270	+	Target_5616
chrX	107334637	107335109	+	Target_5617
chrX	49294372	49294588	+	Target_5618
chrX	18665311	18665452	+	Target_5619
chrX	100743431	100750794	+	Target_5620
chrX	13754227	13754415	+	Target_5621
chrX	106787713	106789151	+	Target_5622
chrX	37652918	37653063	+	Target_5623
chrX	69263776	69263944	+	Target_5624
chrX	100105140	100105425	+	Target_5625
chrX	31144759	31144890	+	Target_5626
chrX	114364718	114364862	+	Target_5627
chrX	49597128	49597253	+	Target_5628
chrX	55308296	55308404	+	Target_5629
chrX	67940766	67940964	+	Target_5630
chrX	52897037	52897199	+	Target_5631
chrX	53267327	53267588	+	Target_5632
chrX	123519527	123519914	+	Target_5633
chrX	51793956	51796063	+	Target_5634
chrX	101561888	101562083	+	Target_5635
chrX	45605585	45605794	+	Target_5636
chrX	70361633	70361814	+	Target_5637
chrX	151301782	151304157	+	Target_5638
chrX	135106389	135106642	+	Target_5639
chrX	107865806	107866055	+	Target_5640
chrX	44941543	44942034	+	Target_5641
chrX	108635140	108635432	+	Target_5642
chrX	52255219	52255329	+	Target_5643
chrX	153697325	153697693	+	Target_5644
chrX	40488285	40490025	+	Target_5645
chrX	47058202	47058318	+	Target_5646
chrX	52733547	52733642	+	Target_5647
chrX	83757350	83757587	+	Target_5648
chrX	70627424	70627522	+	Target_5649
chrX	69623614	69623884	+	Target_5650
chrX	53171030	53171889	+	Target_5651
chrX	52240404	52240863	+	Target_5652
chrX	119495867	119496086	+	Target_5653
chrX	30709240	30709316	+	Target_5654
chrX	39868429	39869054	+	Target_5655
chrX	154528349	154528458	+	Target_5656
chrX	48214067	48214181	+	Target_5657
chrX	67936210	67936273	+	Target_5658
chrX	54263371	54264084	+	Target_5659
chrX	24721368	24721464	+	Target_5660
chrX	153686521	153686768	+	Target_5661
chrX	584979	585337	+	Target_5662
chrX	11136239	11136579	+	Target_5663
chrX	153130276	153130449	+	Target_5664
chrX	152088793	152088955	+	Target_5665
chrX	48624177	48624642	+	Target_5666
chrX	36402812	36403431	+	Target_5667
chrX	9660153	9660294	+	Target_5668
chrX	148048220	148048609	+	Target_5669
chrX	24793314	24793473	+	Target_5670
chrX	77294234	77294480	+	Target_5671
chrX	43703046	43703180	+	Target_5672
chrX	131208063	131209971	+	Target_5673
chrX	33177312	33177714	+	Target_5674
chrX	24544315	24544391	+	Target_5675
chrX	2873457	2873578	+	Target_5676
chrX	69649243	69649913	+	Target_5677
chrX	70612319	70612568	+	Target_5678
chrX	91052992	91053282	+	Target_5679
chrX	48650730	48650875	+	Target_5680
chrX	53448845	53449067	+	Target_5681
chrX	106145370	106145445	+	Target_5682
chrX	133792358	133792613	+	Target_5683
chrX	122993474	122993755	+	Target_5684
chrX	137713735	137715147	+	Target_5685
chrX	53619358	53619588	+	Target_5686
chrX	114418974	114419100	+	Target_5687
chrX	134483035	134483239	+	Target_5688
chrX	40514187	40514312	+	Target_5689
chrX	69500849	69501082	+	Target_5690
chrX	105132287	105132412	+	Target_5691
chrX	15415571	15415653	+	Target_5692
chrX	2651298	2651713	+	Target_5693
chrX	40594450	40595210	+	Target_5694
chrX	619520	620146	+	Target_5695
chrX	20236918	20237177	+	Target_5696
chrX	53569404	53569933	+	Target_5697
chrX	100275476	100275677	+	Target_5698
chrX	20074798	20074995	+	Target_5699
chrX	54496449	54496890	+	Target_5700
chrX	67333023	67333181	+	Target_5701
chrX	31191656	31191821	+	Target_5702
chrX	150148882	150149117	+	Target_5703
chrX	101906615	101906661	+	Target_5704
chrX	70342488	70342724	+	Target_5705
chrX	7866288	7868858	+	Target_5706
chrX	47001983	47002143	+	Target_5707
chrX	31747748	31747865	+	Target_5708
chrX	38019270	38019451	+	Target_5709
chrX	31187560	31187818	+	Target_5710
chrX	51138948	51139533	+	Target_5711
chrX	151334706	151337135	+	Target_5712
chrX	137796299	137796427	+	Target_5713
chrX	52380351	52380462	+	Target_5714
chrX	54781450	54781542	+	Target_5715
chrX	105412198	105412418	+	Target_5716
chrX	1718085	1719196	+	Target_5717
chrX	148864069	148864249	+	Target_5718
chrX	120065155	120066251	+	Target_5719
chrX	71416635	71418194	+	Target_5720
chrX	147011621	147011763	+	Target_5721
chrX	132795758	132795878	+	Target_5722
chrX	18306821	18307085	+	Target_5723
chrX	54012178	54012482	+	Target_5724
chrX	135095108	135095213	+	Target_5725
chrX	146366159	146366346	+	Target_5726
chrX	47435897	47436039	+	Target_5727
chrX	134030844	134031064	+	Target_5728
chrX	70342358	70342457	+	Target_5729
chrX	133923454	133923482	+	Target_5730
chrX	36007336	36008269	+	Target_5731
chrX	23886710	23886805	+	Target_5732
chrX	114238538	114238769	+	Target_5733
chrX	70315947	70316831	+	Target_5734
chrX	101618184	101618366	+	Target_5735
chrX	9659619	9659751	+	Target_5736
chrX	118112308	118112426	+	Target_5737
chrX	24742352	24742568	+	Target_5738
chrX	74332721	74332807	+	Target_5739
chrX	2864039	2864175	+	Target_5740
chrX	84349134	84349235	+	Target_5741
chrX	16759839	16759912	+	Target_5742
chrX	153425808	153425943	+	Target_5743
chrX	149831774	149832082	+	Target_5744
chrX	153523383	153523664	+	Target_5745
chrX	136075546	136075814	+	Target_5746
chrX	118250459	118250716	+	Target_5747
chrX	151143042	151143252	+	Target_5748
chrX	53970567	53971097	+	Target_5749
chrX	153186550	153186676	+	Target_5750
chrX	14877304	14877456	+	Target_5751
chrX	146908697	146908902	+	Target_5752
chrX	24828015	24828047	+	Target_5753
chrX	54982586	54982707	+	Target_5754
chrX	85128057	85128317	+	Target_5755
chrX	47070335	47070624	+	Target_5756
chrX	77268276	77268609	+	Target_5757
chrX	48772297	48773112	+	Target_5758
chrX	44938291	44938596	+	Target_5759
chrX	152813293	152813457	+	Target_5760
chrX	151561893	151562101	+	Target_5761
chrX	74651286	74651355	+	Target_5762
chrX	10450520	10450668	+	Target_5763
chrX	67331696	67331901	+	Target_5764
chrX	120007719	120007874	+	Target_5765
chrX	54161961	54162037	+	Target_5766
chrX	128692817	128692978	+	Target_5767
chrX	49084498	49084601	+	Target_5768
chrX	106093155	106093540	+	Target_5769
chrX	83351202	83351319	+	Target_5770
chrX	54470849	54472947	+	Target_5771
chrX	149867581	149867773	+	Target_5772
chrX	128710194	128710529	+	Target_5773
chrX	44948888	44949175	+	Target_5774
chrX	138790265	138790486	+	Target_5775
chrX	117739201	117739319	+	Target_5776
chrX	154058848	154059230	+	Target_5777
chrX	23689511	23689550	+	Target_5778
chrX	135095408	135095596	+	Target_5779
chrX	17092536	17092731	+	Target_5780
chrX	21996078	21996232	+	Target_5781
chrX	49049729	49049920	+	Target_5782
chrX	153995531	153995657	+	Target_5783
chrX	108872466	108872808	+	Target_5784
chrX	44037613	44037910	+	Target_5785
chrX	110406690	110406955	+	Target_5786
chrX	13061848	13061976	+	Target_5787
chrX	32715987	32716115	+	Target_5788
chrX	50843900	50843990	+	Target_5789
chrX	54106665	54106822	+	Target_5790
chrX	128615052	128615262	+	Target_5791
chrX	10184638	10184839	+	Target_5792
chrX	1424239	1424834	+	Target_5793
chrX	19389463	19389648	+	Target_5794
chrX	119504570	119504698	+	Target_5795
chrX	153455447	153455711	+	Target_5796
chrX	70643728	70643916	+	Target_5797
chrX	52240906	52241253	+	Target_5798
chrX	1455409	1455819	+	Target_5799
chrX	101817724	101817828	+	Target_5800
chrX	70598085	70598303	+	Target_5801
chrX	19370847	19371445	+	Target_5802
chrX	152827493	152827700	+	Target_5803
chrX	53435993	53436200	+	Target_5804
chrX	79999206	79999752	+	Target_5805
chrX	19410461	19410691	+	Target_5806
chrX	71886001	71886147	+	Target_5807
chrX	119513328	119516226	+	Target_5808
chrX	118967985	118969090	+	Target_5809
chrX	53246978	53247148	+	Target_5810
chrX	134714875	134715068	+	Target_5811
chrX	20043069	20043301	+	Target_5812
chrX	123637410	123637653	+	Target_5813
chrX	72797243	72797297	+	Target_5814
chrX	100355326	100355689	+	Target_5815
chrX	80064940	80065287	+	Target_5816
chrX	152907846	152908065	+	Target_5817
chrX	64743936	64744242	+	Target_5818
chrX	14910845	14911475	+	Target_5819
chrX	129483798	129483841	+	Target_5820
chrX	44107518	44107656	+	Target_5821
chrX	49455852	49455977	+	Target_5822
chrX	130422996	130423134	+	Target_5823
chrX	15793369	15793754	+	Target_5824
chrX	154317538	154317626	+	Target_5825
chrX	54986260	54986326	+	Target_5826
chrX	134928331	134928947	+	Target_5827
chrX	114414209	114414314	+	Target_5828
chrX	91089559	91091043	+	Target_5829
chrX	13707144	13707407	+	Target_5830
chrX	138714494	138714613	+	Target_5831
chrX	63444708	63445654	+	Target_5832
chrX	34230277	34230352	+	Target_5833
chrX	51929486	51930941	+	Target_5834
chrX	100632847	100633011	+	Target_5835
chrX	147018885	147019119	+	Target_5836
chrX	49041078	49041451	+	Target_5837
chrX	48549398	48549818	+	Target_5838
chrX	32834585	32834770	+	Target_5839
chrX	19564040	19564268	+	Target_5840
chrX	129053371	129053465	+	Target_5841
chrX	71802248	71802448	+	Target_5842
chrX	117815657	117815757	+	Target_5843
chrX	106882488	106882708	+	Target_5844
chrX	49072842	49072988	+	Target_5845
chrX	101395448	101396403	+	Target_5846
chrX	53277296	53277418	+	Target_5847
chrX	107825622	107826167	+	Target_5848
chrX	19936190	19936217	+	Target_5849
chrX	77264599	77268087	+	Target_5850
chrX	69500309	69500432	+	Target_5851
chrX	86082669	86087607	+	Target_5852
chrX	150151659	150152064	+	Target_5853
chrX	129156872	129156952	+	Target_5854
chrX	322990	323067	+	Target_5855
chrX	70627824	70628001	+	Target_5856
chrX	49223827	49223943	+	Target_5857
chrX	30712517	30712654	+	Target_5858
chrX	135479940	135480161	+	Target_5859
chrX	47058879	47059013	+	Target_5860
chrX	152834961	152835420	+	Target_5861
chrX	44007128	44008242	+	Target_5862
chrX	44401191	44401650	+	Target_5863
chrX	15315696	15315803	+	Target_5864
chrX	13058599	13061068	+	Target_5865
chrX	134083479	134083685	+	Target_5866
chrX	53613742	53613969	+	Target_5867
chrX	16186804	16187031	+	Target_5868
chrX	41306587	41307179	+	Target_5869
chrX	9714084	9714193	+	Target_5870
chrX	153284648	153284779	+	Target_5871
chrX	70604695	70604899	+	Target_5872
chrX	149963891	149963959	+	Target_5873
chrX	136638350	136638463	+	Target_5874
chrX	117892828	117892932	+	Target_5875
chrX	49323136	49323252	+	Target_5876
chrX	54259242	54259453	+	Target_5877
chrX	16685637	16685780	+	Target_5878
chrX	123093083	123093255	+	Target_5879
chrX	44744651	44744811	+	Target_5880
chrX	3007537	3007673	+	Target_5881
chrX	48371223	48371240	+	Target_5882
chrX	135474291	135474513	+	Target_5883
chrX	115577907	115578047	+	Target_5884
chrX	48336969	48337095	+	Target_5885
chrX	70417759	70418125	+	Target_5886
chrX	123227663	123227994	+	Target_5887
chrX	100496657	100496925	+	Target_5888
chrX	48919999	48920196	+	Target_5889
chrX	102080921	102081097	+	Target_5890
chrX	147800515	147800755	+	Target_5891
chrX	110964731	110964939	+	Target_5892
chrX	132445529	132445534	+	Target_5893
chrX	21887616	21891202	+	Target_5894
chrX	151083202	151083430	+	Target_5895
chrX	1553915	1554384	+	Target_5896
chrX	71549366	71550026	+	Target_5897
chrX	154841789	154842265	+	Target_5898
chrX	105142577	105142707	+	Target_5899
chrX	69625578	69625755	+	Target_5900
chrX	54476092	54476293	+	Target_5901
chrX	148609130	148609544	+	Target_5902
chrX	99840228	99840359	+	Target_5903
chrX	79937964	79938127	+	Target_5904
chrX	41519354	41519814	+	Target_5905
chrX	138814594	138814784	+	Target_5906
chrX	108638570	108638818	+	Target_5907
chrX	110494437	110494514	+	Target_5908
chrX	102611273	102611534	+	Target_5909
chrX	83591809	83591888	+	Target_5910
chrX	20070519	20070526	+	Target_5911
chrX	107447550	107447886	+	Target_5912
chrX	70468843	70469529	+	Target_5913
chrX	107823663	107823968	+	Target_5914
chrX	115593943	115594264	+	Target_5915
chrX	23801002	23801173	+	Target_5916
chrX	77298815	77298932	+	Target_5917
chrX	107686121	107686321	+	Target_5918
chrX	49109587	49109763	+	Target_5919
chrX	71822969	71823070	+	Target_5920
chrX	123197598	123197901	+	Target_5921
chrX	153034403	153034531	+	Target_5922
chrX	153462938	153463073	+	Target_5923
chrX	39936195	39937322	+	Target_5924
chrX	56291613	56295922	+	Target_5925
chrX	49103192	49103386	+	Target_5926
chrX	138286221	138286433	+	Target_5927
chrX	20028895	20029270	+	Target_5928
chrX	153031614	153031779	+	Target_5929
chrX	155171547	155173433	+	Target_5930
chrX	139099805	139100196	+	Target_5931
chrX	136642828	136643356	+	Target_5932
chrX	70342050	70342196	+	Target_5933
chrX	108912263	108912502	+	Target_5934
chrX	47500631	47500874	+	Target_5935
chrX	7811539	7812184	+	Target_5936
chrX	50146489	50146595	+	Target_5937
chrX	18348707	18348775	+	Target_5938
chrX	101620384	101620847	+	Target_5939
chrX	153761532	153762022	+	Target_5940
chrX	153769314	153769606	+	Target_5941
chrX	71842959	71843225	+	Target_5942
chrX	24751772	24752470	+	Target_5943
chrX	19373336	19373875	+	Target_5944
chrX	135289175	135289820	+	Target_5945
chrX	133304071	133304408	+	Target_5946
chrX	39226767	39226845	+	Target_5947
chrX	110954903	110954953	+	Target_5948
chrX	19390771	19391396	+	Target_5949
chrX	49087664	49087769	+	Target_5950
chrX	200301	200981	+	Target_5951
chrX	107433622	107433726	+	Target_5952
chrX	49207060	49207223	+	Target_5953
chrX	24545691	24545792	+	Target_5954
chrX	147021995	147022181	+	Target_5955
chrX	13776356	13776567	+	Target_5956
chrX	150906823	150907065	+	Target_5957
chrX	15579156	15580236	+	Target_5958
chrX	83389790	83389927	+	Target_5959
chrX	154011928	154012383	+	Target_5960
chrX	76855201	76855289	+	Target_5961
chrX	104465279	104465458	+	Target_5962
chrX	154189350	154189543	+	Target_5963
chrX	69368432	69368818	+	Target_5964
chrX	38158209	38158494	+	Target_5965
chrX	32503036	32503216	+	Target_5966
chrX	18192150	18192478	+	Target_5967
chrX	71475529	71475904	+	Target_5968
chrX	148621800	148622000	+	Target_5969
chrX	132438753	132438989	+	Target_5970
chrX	117577423	117577650	+	Target_5971
chrX	154298969	154299933	+	Target_5972
chrX	24190732	24191031	+	Target_5973
chrX	118726346	118727213	+	Target_5974
chrX	148579638	148579897	+	Target_5975
chrX	40999909	41000024	+	Target_5976
chrX	134232063	134232754	+	Target_5977
chrX	19375400	19375837	+	Target_5978
chrX	154467053	154468098	+	Target_5979
chrX	18219935	18220060	+	Target_5980
chrX	41598637	41598709	+	Target_5981
chrX	3631129	3631749	+	Target_5982
chrX	45184738	45184846	+	Target_5983
chrX	47058608	47058776	+	Target_5984
chrX	20284682	20285058	+	Target_5985
chrX	101717766	101717947	+	Target_5986
chrX	71931799	71932190	+	Target_5987
chrX	48457852	48458669	+	Target_5988
chrX	2870872	2871033	+	Target_5989
chrX	153053530	153053590	+	Target_5990
chrX	15373272	15373420	+	Target_5991
chrX	49304028	49304141	+	Target_5992
chrX	10165979	10166101	+	Target_5993
chrX	56310746	56314322	+	Target_5994
chrX	84348191	84348231	+	Target_5995
chrX	27417054	27417214	+	Target_5996
chrX	106146363	106146665	+	Target_5997
chrX	2998932	2999054	+	Target_5998
chrX	2707685	2707750	+	Target_5999
chrX	44912974	44913200	+	Target_6000
chrX	114856558	114856721	+	Target_6001
chrX	146340278	146340468	+	Target_6002
chrX	71839064	71839255	+	Target_6003
chrX	8094906	8095102	+	Target_6004
chrX	150863851	150864016	+	Target_6005
chrX	154194701	154194962	+	Target_6006
chrX	132231058	132231237	+	Target_6007
chrX	128880571	128880839	+	Target_6008
chrX	135751641	135751695	+	Target_6009
chrX	151934652	151936231	+	Target_6010
chrX	48326097	48326172	+	Target_6011
chrX	93258814	93259021	+	Target_6012
chrX	41524530	41524784	+	Target_6013
chrX	17546458	17546881	+	Target_6014
chrX	54219256	54225086	+	Target_6015
chrX	48123217	48123352	+	Target_6016
chrX	134990536	134990776	+	Target_6017
chrX	68048740	68049747	+	Target_6018
chrX	10085062	10085742	+	Target_6019
chrX	119708406	119708485	+	Target_6020
chrX	29414375	29414561	+	Target_6021
chrX	13795471	13795544	+	Target_6022
chrX	294698	299731	+	Target_6023
chrX	123697599	123697722	+	Target_6024
chrX	151419044	151419248	+	Target_6025
chrX	100537315	100537441	+	Target_6026
chrX	69664611	69665408	+	Target_6027
chrX	145076302	145076478	+	Target_6028
chrX	18000611	18000721	+	Target_6029
chrX	18693929	18694250	+	Target_6030
chrX	9677188	9677362	+	Target_6031
chrX	114832305	114833748	+	Target_6032
chrX	16888161	16888637	+	Target_6033
chrX	153677241	153677483	+	Target_6034
chrX	37808520	37808658	+	Target_6035
chrX	83442827	83443033	+	Target_6036
chrX	101502070	101502232	+	Target_6037
chrX	41076473	41076596	+	Target_6038
chrX	106097328	106097526	+	Target_6039
chrX	41082470	41082655	+	Target_6040
chrX	10107353	10107580	+	Target_6041
chrX	101854276	101854787	+	Target_6042
chrX	107372011	107372082	+	Target_6043
chrX	9665309	9665469	+	Target_6044
chrX	3743129	3743344	+	Target_6045
chrX	1506172	1506312	+	Target_6046
chrX	151084567	151084792	+	Target_6047
chrX	108877873	108878015	+	Target_6048
chrX	100129084	100129434	+	Target_6049
chrX	135481907	135482275	+	Target_6050
chrX	32429869	32430030	+	Target_6051
chrX	54777436	54777913	+	Target_6052
chrX	120072561	120072695	+	Target_6053
chrX	15790619	15790737	+	Target_6054
chrX	53272514	53272653	+	Target_6055
chrX	149098805	149098916	+	Target_6056
chrX	1550795	1551270	+	Target_6057
chrX	118540419	118540664	+	Target_6058
chrX	21724090	21724512	+	Target_6059
chrX	103294416	103294971	+	Target_6060
chrX	12391286	12391380	+	Target_6061
chrX	16672528	16672793	+	Target_6062
chrX	19449556	19449726	+	Target_6063
chrX	106205242	106205440	+	Target_6064
chrX	100364880	100364987	+	Target_6065
chrX	130423188	130423503	+	Target_6066
chrX	54780084	54780297	+	Target_6067
chrX	117990160	117991849	+	Target_6068
chrX	114868312	114868427	+	Target_6069
chrX	52926222	52928567	+	Target_6070
chrX	101097714	101097867	+	Target_6071
chrX	40460014	40460133	+	Target_6072
chrX	13764799	13765072	+	Target_6073
chrX	153588358	153588955	+	Target_6074
chrX	148665203	148665289	+	Target_6075
chrX	122598616	122598963	+	Target_6076
chrX	49099584	49099650	+	Target_6077
chrX	11155663	11157750	+	Target_6078
chrX	11682360	11683921	+	Target_6079
chrX	38540458	38540541	+	Target_6080
chrX	69843800	69843956	+	Target_6081
chrX	19037686	19037883	+	Target_6082
chrX	130419741	130420122	+	Target_6083
chrX	49643694	49643944	+	Target_6084
chrX	129171242	129171508	+	Target_6085
chrX	41196944	41197762	+	Target_6086
chrX	149008601	149008658	+	Target_6087
chrX	73050901	73051145	+	Target_6088
chrX	76889054	76889300	+	Target_6089
chrX	108921217	108921340	+	Target_6090
chrX	99661449	99665371	+	Target_6091
chrX	70756764	70756960	+	Target_6092
chrX	10210279	10210463	+	Target_6093
chrX	2418858	2419119	+	Target_6094
chrX	153498930	153499436	+	Target_6095
chrX	129621440	129621631	+	Target_6096
chrX	107920181	107920387	+	Target_6097
chrX	43661419	43661510	+	Target_6098
chrX	100497314	100497460	+	Target_6099
chrX	131202243	131202351	+	Target_6100
chrX	122492556	122492651	+	Target_6101
chrX	73640538	73641902	+	Target_6102
chrX	26157041	26158170	+	Target_6103
chrX	48753461	48754141	+	Target_6104
chrX	70514008	70514058	+	Target_6105
chrX	9733608	9734105	+	Target_6106
chrX	38082675	38082920	+	Target_6107
chrX	46332185	46334074	+	Target_6108
chrX	21670424	21672813	+	Target_6109
chrX	147967419	147967515	+	Target_6110
chrX	77289003	77289319	+	Target_6111
chrX	84329004	84329117	+	Target_6112
chrX	148628285	148628855	+	Target_6113
chrX	106436259	106436302	+	Target_6114
chrX	48754819	48755859	+	Target_6115
chrX	47867774	47867932	+	Target_6116
chrX	70882845	70883018	+	Target_6117
chrX	153006028	153006173	+	Target_6118
chrX	134052340	134052546	+	Target_6119
chrX	91715351	91715544	+	Target_6120
chrX	31854835	31855000	+	Target_6121
chrX	151304462	151304552	+	Target_6122
chrX	49079177	49079702	+	Target_6123
chrX	54586853	54587504	+	Target_6124
chrX	152824715	152824980	+	Target_6125
chrX	102317579	102318207	+	Target_6126
chrX	52541053	52541163	+	Target_6127
chrX	48693816	48694135	+	Target_6128
chrX	101726068	101726205	+	Target_6129
chrX	153042597	153042835	+	Target_6130
chrX	16635273	16635469	+	Target_6131
chrX	101153092	101153193	+	Target_6132
chrX	109437414	109441862	+	Target_6133
chrX	54228424	54228626	+	Target_6134
chrX	101476904	101477608	+	Target_6135
chrX	19058307	19058342	+	Target_6136
chrX	19973509	19973684	+	Target_6137
chrX	135758783	135759036	+	Target_6138
chrX	119677969	119678058	+	Target_6139
chrX	52985471	52987815	+	Target_6140
chrX	53564225	53564757	+	Target_6141
chrX	107424127	107424198	+	Target_6142
chrX	70345413	70345563	+	Target_6143
chrX	119010477	119010625	+	Target_6144
chrX	135303938	135304036	+	Target_6145
chrX	49105870	49106186	+	Target_6146
chrX	150908034	150908204	+	Target_6147
chrX	150683923	150684152	+	Target_6148
chrX	107845015	107845219	+	Target_6149
chrX	19020964	19021332	+	Target_6150
chrX	69518963	69519052	+	Target_6151
chrX	65427857	65428103	+	Target_6152
chrX	10155555	10155654	+	Target_6153
chrX	65259786	65260067	+	Target_6154
chrX	18443603	18443815	+	Target_6155
chrX	8591649	8591711	+	Target_6156
chrX	84562169	84562382	+	Target_6157
chrX	108628413	108628611	+	Target_6158
chrX	136077006	136077154	+	Target_6159
chrX	50051505	50054496	+	Target_6160
chrX	49063466	49063573	+	Target_6161
chrX	43603514	43606068	+	Target_6162
chrX	76777741	76777866	+	Target_6163
chrX	138839967	138840126	+	Target_6164
chrX	9652083	9652228	+	Target_6165
chrX	138724627	138725100	+	Target_6166
chrX	131623842	131624096	+	Target_6167
chrX	152036115	152036217	+	Target_6168
chrX	10046839	10046915	+	Target_6169
chrX	24864797	24865193	+	Target_6170
chrX	135313703	135314379	+	Target_6171
chrX	134303518	134303702	+	Target_6172
chrX	74588262	74592880	+	Target_6173
chrX	118238955	118239110	+	Target_6174
chrX	18631172	18631395	+	Target_6175
chrX	85211158	85211383	+	Target_6176
chrX	50119757	50119917	+	Target_6177
chrX	133512035	133512136	+	Target_6178
chrX	149940278	149940395	+	Target_6179
chrX	76912050	76912243	+	Target_6180
chrX	117479936	117480543	+	Target_6181
chrX	149764962	149765457	+	Target_6182
chrX	101629549	101629719	+	Target_6183
chrX	130502926	130503026	+	Target_6184
chrX	50121576	50121689	+	Target_6185
chrX	152091164	152091353	+	Target_6186
chrX	70463467	70463830	+	Target_6187
chrX	154221211	154221423	+	Target_6188
chrX	55169535	55170308	+	Target_6189
chrX	70320534	70321590	+	Target_6190
chrX	48783123	48783326	+	Target_6191
chrX	132434131	132437469	+	Target_6192
chrX	49074214	49074266	+	Target_6193
chrX	105137825	105137935	+	Target_6194
chrX	42558396	42558636	+	Target_6195
chrX	134386424	134386771	+	Target_6196
chrX	39913091	39913395	+	Target_6197
chrX	128876084	128876157	+	Target_6198
chrX	129185735	129185991	+	Target_6199
chrX	19947099	19948772	+	Target_6200
chrX	54814913	54815141	+	Target_6201
chrX	41043650	41043993	+	Target_6202
chrX	53461125	53461420	+	Target_6203
chrX	153134296	153134727	+	Target_6204
chrX	47516514	47517262	+	Target_6205
chrX	117731394	117731515	+	Target_6206
chrX	134530254	134530386	+	Target_6207
chrX	138708782	138708915	+	Target_6208
chrX	57515090	57515629	+	Target_6209
chrX	31198487	31198598	+	Target_6210
chrX	69419662	69419732	+	Target_6211
chrX	48049569	48049704	+	Target_6212
chrX	38268129	38268278	+	Target_6213
chrX	14936702	14936904	+	Target_6214
chrX	140984371	140985618	+	Target_6215
chrX	100353433	100353528	+	Target_6216
chrX	49370596	49373139	+	Target_6217
chrX	307969	308159	+	Target_6218
chrX	117773398	117773540	+	Target_6219
chrX	112244247	112244456	+	Target_6220
chrX	96697678	96697810	+	Target_6221
chrX	48855386	48856016	+	Target_6222
chrX	107834791	107834874	+	Target_6223
chrX	69849461	69849685	+	Target_6224
chrX	24078205	24078596	+	Target_6225
chrX	150866679	150867137	+	Target_6226
chrX	148674172	148674959	+	Target_6227
chrX	153698320	153698510	+	Target_6228
chrX	142596564	142596991	+	Target_6229
chrX	153692500	153692656	+	Target_6230
chrX	72299906	72300457	+	Target_6231
chrX	70287992	70288373	+	Target_6232
chrX	129283444	129283543	+	Target_6233
chrX	50131525	50131716	+	Target_6234
chrX	146271222	146271405	+	Target_6235
chrX	50090525	50090774	+	Target_6236
chrX	10092205	10092379	+	Target_6237
chrX	20227406	20227522	+	Target_6238
chrX	70519692	70521018	+	Target_6239
chrX	8993525	8993724	+	Target_6240
chrX	135582317	135582364	+	Target_6241
chrX	134993638	134994112	+	Target_6242
chrX	49353999	49354206	+	Target_6243
chrX	46480412	46480594	+	Target_6244
chrX	153048127	153048573	+	Target_6245
chrX	69253248	69253378	+	Target_6246
chrX	74742724	74743437	+	Target_6247
chrX	39236116	39236236	+	Target_6248
chrX	12156485	12157131	+	Target_6249
chrX	136112307	136113933	+	Target_6250
chrX	106456103	106456258	+	Target_6251
chrX	138901497	138901586	+	Target_6252
chrX	152086309	152086716	+	Target_6253
chrX	151077925	151078295	+	Target_6254
chrX	100264335	100265796	+	Target_6255
chrX	118972229	118972490	+	Target_6256
chrX	75395308	75395448	+	Target_6257
chrX	153676832	153676908	+	Target_6258
chrX	100479593	100479695	+	Target_6259
chrX	13907100	13907276	+	Target_6260
chrX	110339453	110339643	+	Target_6261
chrX	3742275	3742739	+	Target_6262
chrX	14871161	14871289	+	Target_6263
chrX	15596212	15596538	+	Target_6264
chrX	3450158	3450392	+	Target_6265
chrX	152830279	152830561	+	Target_6266
chrX	151128311	151128448	+	Target_6267
chrX	114864147	114864279	+	Target_6268
chrX	9905174	9905725	+	Target_6269
chrX	53227672	53228440	+	Target_6270
chrX	32827610	32827728	+	Target_6271
chrX	131842490	131842756	+	Target_6272
chrX	48214616	48214704	+	Target_6273
chrX	134945432	134946214	+	Target_6274
chrX	135757166	135757355	+	Target_6275
chrX	80112575	80112801	+	Target_6276
chrX	51928928	51929228	+	Target_6277
chrX	55748524	55748718	+	Target_6278
chrX	130964320	130964771	+	Target_6279
chrX	153036113	153036536	+	Target_6280
chrX	22117124	22117481	+	Target_6281
chrX	113865159	113865386	+	Target_6282
chrX	122866802	122867144	+	Target_6283
chrX	64953002	64953142	+	Target_6284
chrX	2184781	2185078	+	Target_6285
chrX	43709578	43709836	+	Target_6286
chrX	107439741	107439909	+	Target_6287
chrX	139865425	139866823	+	Target_6288
chrX	117677474	117677556	+	Target_6289
chrX	101821345	101821552	+	Target_6290
chrX	154289897	154290266	+	Target_6291
chrX	10035191	10035299	+	Target_6292
chrX	17769935	17770086	+	Target_6293
chrX	70403409	70403867	+	Target_6294
chrX	71825121	71825250	+	Target_6295
chrX	152225287	152228827	+	Target_6296
chrX	53579272	53579402	+	Target_6297
chrX	132669773	132670321	+	Target_6298
chrX	149783062	149783172	+	Target_6299
chrX	100177782	100178050	+	Target_6300
chrX	131547511	131547736	+	Target_6301
chrX	18602383	18602473	+	Target_6302
chrX	30907231	30907608	+	Target_6303
chrX	134872056	134872304	+	Target_6304
chrX	134250584	134250852	+	Target_6305
chrX	151813988	151814055	+	Target_6306
chrX	131189484	131189549	+	Target_6307
chrX	32841412	32841504	+	Target_6308
chrX	151620149	151620437	+	Target_6309
chrX	137794169	137794304	+	Target_6310
chrX	2532758	2533488	+	Target_6311
chrX	15763754	15763833	+	Target_6312
chrX	138850419	138850693	+	Target_6313
chrX	8834713	8834855	+	Target_6314
chrX	54953618	54954214	+	Target_6315
chrX	9677573	9677800	+	Target_6316
chrX	133683903	133684070	+	Target_6317
chrX	134988570	134988710	+	Target_6318
chrX	117570565	117570787	+	Target_6319
chrX	106198143	106198418	+	Target_6320
chrX	5821118	5821907	+	Target_6321
chrX	72027564	72027739	+	Target_6322
chrX	132473211	132473369	+	Target_6323
chrX	129289131	129289261	+	Target_6324
chrX	99924145	99924366	+	Target_6325
chrX	53652118	53652539	+	Target_6326
chrX	70940376	70940417	+	Target_6327
chrX	53458746	53458854	+	Target_6328
chrX	55307807	55307898	+	Target_6329
chrX	14862625	14862862	+	Target_6330
chrX	9983502	9983898	+	Target_6331
chrX	15639135	15639607	+	Target_6332
chrX	37981233	37981468	+	Target_6333
chrX	21608590	21608738	+	Target_6334
chrX	152338201	152338451	+	Target_6335
chrX	117718598	117718820	+	Target_6336
chrX	10058811	10058940	+	Target_6337
chrX	100306773	100307205	+	Target_6338
chrX	16171343	16171586	+	Target_6339
chrX	102334149	102334502	+	Target_6340
chrX	135056796	135057190	+	Target_6341
chrX	9734160	9734329	+	Target_6342
chrX	15276988	15277346	+	Target_6343
chrX	150154524	150154663	+	Target_6344
chrX	51811059	51811359	+	Target_6345
chrX	48337326	48337504	+	Target_6346
chrX	37284905	37285253	+	Target_6347
chrX	106486399	106487473	+	Target_6348
chrX	48554886	48555194	+	Target_6349
chrX	120011344	120011484	+	Target_6350
chrX	47039511	47039708	+	Target_6351
chrX	129498602	129499650	+	Target_6352
chrX	12728418	12728656	+	Target_6353
chrX	150863496	150863747	+	Target_6354
chrX	102884422	102885881	+	Target_6355
chrX	135295381	135297272	+	Target_6356
chrX	103810896	103811732	+	Target_6357
chrX	138670519	138670697	+	Target_6358
chrX	10427686	10428182	+	Target_6359
chrX	70344726	70344996	+	Target_6360
chrX	123630866	123631115	+	Target_6361
chrX	24760119	24760238	+	Target_6362
chrX	114266890	114267096	+	Target_6363
chrX	91355187	91355250	+	Target_6364
chrX	153457179	153457344	+	Target_6365
chrX	153219517	153221093	+	Target_6366
chrX	84563130	84563322	+	Target_6367
chrX	114796731	114796857	+	Target_6368
chrX	103430699	103430896	+	Target_6369
chrX	39186477	39186716	+	Target_6370
chrX	130215498	130215892	+	Target_6371
chrX	151899293	151900875	+	Target_6372
chrX	15808495	15808659	+	Target_6373
chrX	41055058	41055258	+	Target_6374
chrX	40556276	40556535	+	Target_6375
chrX	20134868	20135214	+	Target_6376
chrX	70683574	70685855	+	Target_6377
chrX	13607675	13607787	+	Target_6378
chrX	32519872	32520059	+	Target_6379
chrX	70461077	70461194	+	Target_6380
chrX	16850746	16850865	+	Target_6381
chrX	135328402	135328500	+	Target_6382
chrX	114871148	114871290	+	Target_6383
chrX	132090836	132091458	+	Target_6384
chrX	84569438	84569512	+	Target_6385
chrX	65420194	65420594	+	Target_6386
chrX	23704402	23704516	+	Target_6387
chrX	106236460	106236670	+	Target_6388
chrX	153135843	153135954	+	Target_6389
chrX	119709261	119709749	+	Target_6390
chrX	153533175	153533773	+	Target_6391
chrX	135762890	135763135	+	Target_6392
chrX	20073852	20073950	+	Target_6393
chrX	100117160	100117292	+	Target_6394
chrX	153712056	153713988	+	Target_6395
chrX	24225442	24225592	+	Target_6396
chrX	134947907	134948155	+	Target_6397
chrX	15555157	15555428	+	Target_6398
chrX	107068885	107069660	+	Target_6399
chrX	105168587	105169023	+	Target_6400
chrX	22208461	22208619	+	Target_6401
chrX	101860410	101860820	+	Target_6402
chrX	114413990	114414126	+	Target_6403
chrX	51637565	51637694	+	Target_6404
chrX	41420812	41420997	+	Target_6405
chrX	107393162	107393527	+	Target_6406
chrX	13785766	13786343	+	Target_6407
chrX	90689494	90689893	+	Target_6408
chrX	134866114	134866469	+	Target_6409
chrX	72065706	72065839	+	Target_6410
chrX	101573105	101573285	+	Target_6411
chrX	119054471	119054679	+	Target_6412
chrX	77395058	77395303	+	Target_6413
chrX	153418315	153418581	+	Target_6414
chrX	120079737	120080833	+	Target_6415
chrX	149898997	149899080	+	Target_6416
chrX	32481556	32481711	+	Target_6417
chrX	148629755	148630455	+	Target_6418
chrX	3585323	3585527	+	Target_6419
chrX	19377507	19379823	+	Target_6420
chrX	101581384	101581634	+	Target_6421
chrX	131348162	131348474	+	Target_6422
chrX	153478230	153478957	+	Target_6423
chrX	106803857	106804083	+	Target_6424
chrX	117788867	117788924	+	Target_6425
chrX	151922066	151922505	+	Target_6426
chrX	148797264	148797337	+	Target_6427
chrX	106069260	106069467	+	Target_6428
chrX	53245256	53245379	+	Target_6429
chrX	24082318	24082452	+	Target_6430
chrX	107980495	107981109	+	Target_6431
chrX	2632463	2632495	+	Target_6432
chrX	13395207	13395454	+	Target_6433
chrX	135961176	135961282	+	Target_6434
chrX	132092203	132092896	+	Target_6435
chrX	38658338	38658911	+	Target_6436
chrX	56650302	56650891	+	Target_6437
chrX	150565576	150565833	+	Target_6438
chrX	138686840	138687009	+	Target_6439
chrX	83441771	83441882	+	Target_6440
chrX	108631718	108631992	+	Target_6441
chrX	102337932	102338001	+	Target_6442
chrX	134986636	134986728	+	Target_6443
chrX	77123605	77124146	+	Target_6444
chrX	38033413	38033604	+	Target_6445
chrX	80552694	80554046	+	Target_6446
chrX	21861288	21861436	+	Target_6447
chrX	23397708	23398368	+	Target_6448
chrX	47920198	47920324	+	Target_6449
chrX	24733258	24733320	+	Target_6450
chrX	152000178	152000244	+	Target_6451
chrX	47979482	47980073	+	Target_6452
chrX	41913837	41914189	+	Target_6453
chrX	65247892	65247954	+	Target_6454
chrX	144337191	144337632	+	Target_6455
chrX	48922985	48923159	+	Target_6456
chrX	130409935	130410322	+	Target_6457
chrX	47925699	47925971	+	Target_6458
chrX	153070960	153071061	+	Target_6459
chrX	153674514	153674908	+	Target_6460
chrX	41381406	41381589	+	Target_6461
chrX	131188659	131188889	+	Target_6462
chrX	128913794	128914130	+	Target_6463
chrX	132225381	132225471	+	Target_6464
chrX	48463136	48463581	+	Target_6465
chrX	119438204	119438346	+	Target_6466
chrX	89177064	89177882	+	Target_6467
chrX	54978338	54978545	+	Target_6468
chrX	48460453	48460594	+	Target_6469
chrX	109943882	109943949	+	Target_6470
chrX	154089993	154090241	+	Target_6471
chrX	52386817	52387101	+	Target_6472
chrX	145895624	145895919	+	Target_6473
chrX	47917571	47919592	+	Target_6474
chrX	19983162	19983824	+	Target_6475
chrX	12738548	12742642	+	Target_6476
chrX	57407345	57407462	+	Target_6477
chrX	16645023	16645213	+	Target_6478
chrX	69960551	69960746	+	Target_6479
chrX	119147270	119147411	+	Target_6480
chrX	152952689	152953350	+	Target_6481
chrX	48847097	48847144	+	Target_6482
chrX	73523925	73524868	+	Target_6483
chrX	102337688	102337776	+	Target_6484
chrX	153205555	153205768	+	Target_6485
chrX	9984436	9984902	+	Target_6486
chrX	17818171	17820154	+	Target_6487
chrX	53284982	53285243	+	Target_6488
chrX	70340821	70341002	+	Target_6489
chrX	100663107	100663307	+	Target_6490
chrX	118769079	118769092	+	Target_6491
chrX	70465189	70465435	+	Target_6492
chrX	24001837	24007147	+	Target_6493
chrX	153993719	153993805	+	Target_6494
chrX	48339453	48339591	+	Target_6495
chrX	48978972	48979126	+	Target_6496
chrX	130218888	130219038	+	Target_6497
chrX	2777884	2778106	+	Target_6498
chrX	20187520	20187709	+	Target_6499
chrX	51149667	51151687	+	Target_6500
chrX	130035658	130035705	+	Target_6501
chrX	154448460	154448584	+	Target_6502
chrX	23723885	23724075	+	Target_6503
chrX	19713113	19713169	+	Target_6504
chrX	129058671	129059171	+	Target_6505
chrX	119029700	119029950	+	Target_6506
chrX	129045742	129045897	+	Target_6507
chrX	70147648	70147870	+	Target_6508
chrX	41075152	41075905	+	Target_6509
chrX	107462928	107462972	+	Target_6510
chrX	21515905	21515964	+	Target_6511
chrX	115576086	115576218	+	Target_6512
chrX	119582825	119583023	+	Target_6513
chrX	51075582	51076311	+	Target_6514
chrX	107327437	107328357	+	Target_6515
chrX	122760372	122760587	+	Target_6516
chrX	100076516	100076594	+	Target_6517
chrX	101820557	101820693	+	Target_6518
chrX	15353623	15353776	+	Target_6519
chrX	77223458	77225235	+	Target_6520
chrX	12924639	12924828	+	Target_6521
chrX	105192330	105192751	+	Target_6522
chrX	138619521	138619545	+	Target_6523
chrX	101087085	101087463	+	Target_6524
chrX	120106606	120106740	+	Target_6525
chrX	38240595	38240682	+	Target_6526
chrX	110435255	110435403	+	Target_6527
chrX	2833597	2833733	+	Target_6528
chrX	55029395	55029541	+	Target_6529
chrX	153322392	153322705	+	Target_6530
chrX	128691302	128691412	+	Target_6531
chrX	15552235	15552462	+	Target_6532
chrX	41332744	41334963	+	Target_6533
chrX	154456666	154456764	+	Target_6534
chrX	7109825	7109941	+	Target_6535
chrX	108718436	108719250	+	Target_6536
chrX	53222955	53223033	+	Target_6537
chrX	133915851	133916047	+	Target_6538
chrX	30594869	30594983	+	Target_6539
chrX	103498835	103499258	+	Target_6540
chrX	108684580	108684711	+	Target_6541
chrX	77081861	77084832	+	Target_6542
chrX	50056856	50056948	+	Target_6543
chrX	100650041	100651105	+	Target_6544
chrX	46331460	46331961	+	Target_6545
chrX	102942112	102942414	+	Target_6546
chrX	138444099	138444541	+	Target_6547
chrX	65835776	65835973	+	Target_6548
chrX	133735587	133736152	+	Target_6549
chrX	135653864	135654074	+	Target_6550
chrX	57474857	57475151	+	Target_6551
chrX	2936575	2936711	+	Target_6552
chrX	69421740	69421914	+	Target_6553
chrX	49161883	49162003	+	Target_6554
chrX	47498294	47498737	+	Target_6555
chrX	24741172	24741384	+	Target_6556
chrX	83442372	83442467	+	Target_6557
chrX	99854013	99854179	+	Target_6558
chrX	53408599	53409304	+	Target_6559
chrX	67943368	67943685	+	Target_6560
chrX	21874005	21876845	+	Target_6561
chrX	101769992	101770108	+	Target_6562
chrX	110496236	110496444	+	Target_6563
chrX	86401636	86401807	+	Target_6564
chrX	41089754	41089849	+	Target_6565
chrX	101771594	101771812	+	Target_6566
chrX	134994380	134994573	+	Target_6567
chrX	137796886	137796971	+	Target_6568
chrX	90669877	90670048	+	Target_6569
chrX	100673898	100674171	+	Target_6570
chrX	19854243	19854400	+	Target_6571
chrX	64958732	64959056	+	Target_6572
chrX	65411972	65412140	+	Target_6573
chrX	105178250	105178436	+	Target_6574
chrX	53584343	53584388	+	Target_6575
chrX	119602757	119602947	+	Target_6576
chrX	15609836	15609979	+	Target_6577
chrX	48163662	48163776	+	Target_6578
chrX	110488331	110490087	+	Target_6579
chrX	132372685	132372944	+	Target_6580
chrX	19410120	19410325	+	Target_6581
chrX	149828037	149828229	+	Target_6582
chrX	9866085	9866330	+	Target_6583
chrX	102334512	102335244	+	Target_6584
chrX	53310678	53310896	+	Target_6585
chrX	113995193	113995378	+	Target_6586
chrX	47926260	47926548	+	Target_6587
chrX	108778910	108779206	+	Target_6588
chrX	153516035	153516762	+	Target_6589
chrX	108917631	108917802	+	Target_6590
chrX	53220503	53222514	+	Target_6591
chrX	135469799	135470033	+	Target_6592
chrX	48814239	48814993	+	Target_6593
chrX	147062749	147063199	+	Target_6594
chrX	49081223	49081548	+	Target_6595
chrX	153227673	153227818	+	Target_6596
chrX	49084713	49084909	+	Target_6597
chrX	77092686	77092892	+	Target_6598
chrX	122387154	122387553	+	Target_6599
chrX	151366105	151366257	+	Target_6600
chrX	13786837	13786904	+	Target_6601
chrX	70986733	70986774	+	Target_6602
chrX	74280058	74280265	+	Target_6603
chrX	38182106	38182198	+	Target_6604
chrX	23874419	23874499	+	Target_6605
chrX	44833911	44833960	+	Target_6606
chrX	78616826	78616976	+	Target_6607
chrX	137946739	137946812	+	Target_6608
chrX	147106385	147106533	+	Target_6609
chrX	9608313	9608400	+	Target_6610
chrX	19930978	19935552	+	Target_6611
chrX	114253463	114253636	+	Target_6612
chrX	47862907	47863201	+	Target_6613
chrX	49183150	49183275	+	Target_6614
chrX	152773706	152775012	+	Target_6615
chrX	43599828	43599985	+	Target_6616
chrX	115586043	115586242	+	Target_6617
chrX	118783900	118784061	+	Target_6618
chrX	16716359	16716459	+	Target_6619
chrX	134707764	134707987	+	Target_6620
chrX	135312544	135312852	+	Target_6621
chrX	48780910	48781023	+	Target_6622
chrX	100505312	100505569	+	Target_6623
chrX	1742032	1742206	+	Target_6624
chrX	54334355	54334512	+	Target_6625
chrX	129162610	129162836	+	Target_6626
chrX	51942863	51943223	+	Target_6627
chrX	1314890	1315014	+	Target_6628
chrX	119294264	119294309	+	Target_6629
chrX	47060877	47061010	+	Target_6630
chrX	110973523	110973808	+	Target_6631
chrX	48344024	48344752	+	Target_6632
chrX	11166750	11166939	+	Target_6633
chrX	103411201	103411663	+	Target_6634
chrX	153735534	153736213	+	Target_6635
chrX	153003524	153004032	+	Target_6636
chrX	41485857	41486056	+	Target_6637
chrX	153073306	153073694	+	Target_6638
chrX	147924490	147924526	+	Target_6639
chrX	129535843	129536344	+	Target_6640
chrX	100600649	100601648	+	Target_6641
chrX	31462598	31462844	+	Target_6642
chrX	20194368	20194716	+	Target_6643
chrX	118774655	118774751	+	Target_6644
chrX	142372654	142372843	+	Target_6645
chrX	48327723	48328744	+	Target_6646
chrX	148584190	148585019	+	Target_6647
chrX	110644218	110644558	+	Target_6648
chrX	70347186	70347541	+	Target_6649
chrX	153993100	153993630	+	Target_6650
chrX	18970612	18970659	+	Target_6651
chrX	110497500	110497631	+	Target_6652
chrX	54162924	54163023	+	Target_6653
chrX	154721943	154722361	+	Target_6654
chrX	150070494	150070709	+	Target_6655
chrX	15381231	15381441	+	Target_6656
chrX	134983718	134983850	+	Target_6657
chrX	49687125	49687402	+	Target_6658
chrX	77297983	77298286	+	Target_6659
chrX	102941559	102941846	+	Target_6660
chrX	48053565	48053660	+	Target_6661
chrX	129173012	129173257	+	Target_6662
chrX	153042342	153042487	+	Target_6663
chrX	114384390	114384733	+	Target_6664
chrX	47030427	47030657	+	Target_6665
chrX	153047476	153047663	+	Target_6666
chrX	129146554	129146644	+	Target_6667
chrX	48792227	48792291	+	Target_6668
chrX	133559131	133562820	+	Target_6669
chrX	40144249	40144452	+	Target_6670
chrX	149882951	149883004	+	Target_6671
chrX	49850885	49851527	+	Target_6672
chrX	67718065	67718999	+	Target_6673
chrX	54014199	54014477	+	Target_6674
chrX	100290602	100290672	+	Target_6675
chrX	152100116	152100320	+	Target_6676
chrX	129281468	129281598	+	Target_6677
chrX	110961240	110961502	+	Target_6678
chrX	153881521	153881953	+	Target_6679
chrX	50430039	50430181	+	Target_6680
chrX	117676688	117676804	+	Target_6681
chrX	63490827	63491053	+	Target_6682
chrX	18912200	18914852	+	Target_6683
chrX	23352033	23353343	+	Target_6684
chrX	153063526	153063960	+	Target_6685
chrX	22003262	22003341	+	Target_6686
chrX	119575585	119575749	+	Target_6687
chrX	1412711	1412885	+	Target_6688
chrX	49071546	49071704	+	Target_6689
chrX	38167365	38167594	+	Target_6690
chrX	101572690	101572873	+	Target_6691
chrX	70674857	70674862	+	Target_6692
chrX	131714145	131714351	+	Target_6693
chrX	47060293	47060399	+	Target_6694
chrX	12924309	12924370	+	Target_6695
chrX	79991487	79991587	+	Target_6696
chrX	49180222	49180342	+	Target_6697
chrX	78207690	78207832	+	Target_6698
chrX	149012596	149012908	+	Target_6699
chrX	146318431	146318645	+	Target_6700
chrX	48261524	48262111	+	Target_6701
chrX	129790555	129790769	+	Target_6702
chrX	8555835	8556019	+	Target_6703
chrX	54964028	54964257	+	Target_6704
chrX	15605876	15605981	+	Target_6705
chrX	135730252	135730563	+	Target_6706
chrX	100088069	100088461	+	Target_6707
chrX	100417822	100418670	+	Target_6708
chrX	49078981	49079162	+	Target_6709
chrX	49772939	49773122	+	Target_6710
chrX	154182167	154182417	+	Target_6711
chrX	48244794	48244889	+	Target_6712
chrX	49641892	49643453	+	Target_6713
chrX	102863966	102864855	+	Target_6714
chrX	44870206	44870264	+	Target_6715
chrX	118140084	118140198	+	Target_6716
chrX	153230029	153230177	+	Target_6717
chrX	47305278	47308873	+	Target_6718
chrX	13671125	13671431	+	Target_6719
chrX	54160206	54160479	+	Target_6720
chrX	15497852	15497944	+	Target_6721
chrX	147010177	147010325	+	Target_6722
chrX	39921392	39921746	+	Target_6723
chrX	24197300	24197887	+	Target_6724
chrX	76776266	76776394	+	Target_6725
chrX	85994748	85994885	+	Target_6726
chrX	19001973	19002816	+	Target_6727
chrX	115573855	115574016	+	Target_6728
chrX	154564167	154564558	+	Target_6729
chrX	54071308	54071782	+	Target_6730
chrX	6105524	6105830	+	Target_6731
chrX	129114983	129115309	+	Target_6732
chrX	48243475	48243563	+	Target_6733
chrX	135229459	135230037	+	Target_6734
chrX	14708732	14708981	+	Target_6735
chrX	16775285	16775432	+	Target_6736
chrX	30738869	30739308	+	Target_6737
chrX	153998934	153999154	+	Target_6738
chrX	102003627	102008468	+	Target_6739
chrX	123509753	123515144	+	Target_6740
chrX	72221050	72221164	+	Target_6741
chrX	96854252	96859996	+	Target_6742
chrX	153990931	153991256	+	Target_6743
chrX	136659281	136659850	+	Target_6744
chrX	48650251	48650628	+	Target_6745
chrX	120113782	120114878	+	Target_6746
chrX	32509394	32509735	+	Target_6747
chrX	71708783	71708891	+	Target_6748
chrX	69176877	69177354	+	Target_6749
chrX	49595600	49595934	+	Target_6750
chrX	10047765	10047844	+	Target_6751
chrX	130902577	130902724	+	Target_6752
chrX	52936136	52937587	+	Target_6753
chrX	15473971	15474177	+	Target_6754
chrX	72432135	72434784	+	Target_6755
chrX	148685375	148685736	+	Target_6756
chrX	9711605	9711713	+	Target_6757
chrX	6995261	6995490	+	Target_6758
chrX	153940504	153940976	+	Target_6759
chrX	9130838	9130945	+	Target_6760
chrX	19391654	19391913	+	Target_6761
chrX	19713730	19713919	+	Target_6762
chrX	53226839	53227158	+	Target_6763
chrX	55117765	55117890	+	Target_6764
chrX	49189208	49189299	+	Target_6765
chrX	102754678	102757903	+	Target_6766
chrX	1327699	1327801	+	Target_6767
chrX	69652057	69652304	+	Target_6768
chrX	84499671	84499893	+	Target_6769
chrX	128788541	128789033	+	Target_6770
chrX	29959768	29959911	+	Target_6771
chrX	147009840	147009911	+	Target_6772
chrX	134856738	134857354	+	Target_6773
chrX	18343027	18343097	+	Target_6774
chrX	109245759	109246000	+	Target_6775
chrX	52385936	52386024	+	Target_6776
chrX	70517227	70517421	+	Target_6777
chrX	13767446	13767652	+	Target_6778
chrX	74293703	74293837	+	Target_6779
chrX	23892520	23892574	+	Target_6780
chrX	53489050	53489251	+	Target_6781
chrX	49042709	49042945	+	Target_6782
chrX	38134342	38134499	+	Target_6783
chrX	153029551	153029759	+	Target_6784
chrX	46306192	46306781	+	Target_6785
chrX	8496915	8501194	+	Target_6786
chrX	16729636	16730440	+	Target_6787
chrX	24170837	24170947	+	Target_6788
chrX	152752088	152752546	+	Target_6789
chrX	54946795	54947610	+	Target_6790
chrX	47420416	47420650	+	Target_6791
chrX	2843657	2843806	+	Target_6792
chrX	106959920	106960465	+	Target_6793
chrX	49187994	49188167	+	Target_6794
chrX	43590488	43590637	+	Target_6795
chrX	118979161	118979317	+	Target_6796
chrX	131573463	131573818	+	Target_6797
chrX	153281888	153282095	+	Target_6798
chrX	16688703	16688897	+	Target_6799
chrX	105879773	105879877	+	Target_6800
chrX	18949759	18949966	+	Target_6801
chrX	69370060	69370172	+	Target_6802
chrX	70072884	70073003	+	Target_6803
chrX	131353398	131353571	+	Target_6804
chrX	55185555	55185661	+	Target_6805
chrX	18582597	18582642	+	Target_6806
chrX	128582279	128582420	+	Target_6807
chrX	149529589	149529966	+	Target_6808
chrX	3028069	3028293	+	Target_6809
chrX	54558953	54559018	+	Target_6810
chrX	49099750	49099932	+	Target_6811
chrX	30259957	30262293	+	Target_6812
chrX	71497043	71497250	+	Target_6813
chrX	48891649	48891766	+	Target_6814
chrX	13775679	13775909	+	Target_6815
chrX	139298187	139298578	+	Target_6816
chrX	15540469	15540710	+	Target_6817
chrX	69902524	69902775	+	Target_6818
chrX	69716915	69717071	+	Target_6819
chrX	152341458	152342941	+	Target_6820
chrX	2947288	2947409	+	Target_6821
chrX	151806537	151806805	+	Target_6822
chrX	74376497	74376667	+	Target_6823
chrX	10153062	10153216	+	Target_6824
chrX	153741147	153741260	+	Target_6825
chrX	138699672	138699963	+	Target_6826
chrX	19610185	19610365	+	Target_6827
chrX	86877211	86877423	+	Target_6828
chrX	36457611	36458475	+	Target_6829
chrX	70466203	70466642	+	Target_6830
chrX	69509105	69509443	+	Target_6831
chrX	17653313	17653720	+	Target_6832
chrX	69456894	69457167	+	Target_6833
chrX	79960177	79960345	+	Target_6834
chrX	79270155	79270386	+	Target_6835
chrX	32662249	32662530	+	Target_6836
chrX	101478375	101478978	+	Target_6837
chrX	15782619	15783034	+	Target_6838
chrX	100602425	100603389	+	Target_6839
chrX	46309866	46309910	+	Target_6840
chrX	70145432	70145893	+	Target_6841
chrX	46357162	46360770	+	Target_6842
chrX	37265462	37265512	+	Target_6843
chrX	100297031	100297301	+	Target_6844
chrX	123229222	123229345	+	Target_6845
chrX	122778630	122778860	+	Target_6846
chrX	8998163	8998247	+	Target_6847
chrX	19367430	19367489	+	Target_6848
chrX	38135840	38136125	+	Target_6849
chrX	51238803	51239548	+	Target_6850
chrX	99929488	99931273	+	Target_6851
chrX	103040511	103041161	+	Target_6852
chrX	84465612	84465917	+	Target_6853
chrX	74644487	74644619	+	Target_6854
chrX	47868946	47869126	+	Target_6855
chrX	2871184	2871369	+	Target_6856
chrX	322140	322351	+	Target_6857
chrX	117520257	117520434	+	Target_6858
chrX	139769833	139769970	+	Target_6859
chrX	70756028	70756507	+	Target_6860
chrX	47092691	47092932	+	Target_6861
chrX	113818451	113819132	+	Target_6862
chrX	148609611	148609897	+	Target_6863
chrX	152826034	152826345	+	Target_6864
chrX	134166233	134167576	+	Target_6865
chrX	151876743	151877122	+	Target_6866
chrX	63574657	63574814	+	Target_6867
chrX	117861435	117861689	+	Target_6868
chrX	48631726	48632064	+	Target_6869
chrX	128947653	128947701	+	Target_6870
chrX	119378619	119379222	+	Target_6871
chrX	138633221	138633423	+	Target_6872
chrX	52238710	52239371	+	Target_6873
chrX	308325	308673	+	Target_6874
chrX	19905425	19905819	+	Target_6875
chrX	129479059	129479249	+	Target_6876
chrX	74291344	74291539	+	Target_6877
chrX	50386308	50386783	+	Target_6878
chrX	117540738	117540989	+	Target_6879
chrX	54813630	54814158	+	Target_6880
chrX	50127166	50127362	+	Target_6881
chrX	100655654	100655941	+	Target_6882
chrX	123615582	123615814	+	Target_6883
chrX	130173687	130173920	+	Target_6884
chrX	71406084	71406384	+	Target_6885
chrX	69646498	69646591	+	Target_6886
chrX	101623904	101624108	+	Target_6887
chrX	153036665	153037110	+	Target_6888
chrX	24823511	24823785	+	Target_6889
chrX	153179232	153179807	+	Target_6890
chrX	24745799	24746053	+	Target_6891
chrX	2770781	2771050	+	Target_6892
chrX	48458707	48459099	+	Target_6893
chrX	134987411	134987551	+	Target_6894
chrX	134382867	134383248	+	Target_6895
chrX	30695492	30695569	+	Target_6896
chrX	128886026	128886321	+	Target_6897
chrX	106045810	106046213	+	Target_6898
chrX	137790980	137791090	+	Target_6899
chrX	48336280	48336906	+	Target_6900
chrX	69898654	69898839	+	Target_6901
chrX	135115473	135115652	+	Target_6902
chrX	1464209	1464327	+	Target_6903
chrX	48853662	48853796	+	Target_6904
chrX	129546335	129547317	+	Target_6905
chrX	19688980	19689216	+	Target_6906
chrX	23802770	23803677	+	Target_6907
chrX	153994491	153994830	+	Target_6908
chrX	112025768	112025890	+	Target_6909
chrX	31200855	31201144	+	Target_6910
chrX	67429995	67430210	+	Target_6911
chrX	85218670	85219057	+	Target_6912
chrX	7171237	7171377	+	Target_6913
chrX	11777571	11777994	+	Target_6914
chrX	49110378	49110528	+	Target_6915
chrX	53441707	53441819	+	Target_6916
chrX	102330738	102331028	+	Target_6917
chrX	32380905	32381075	+	Target_6918
chrX	101620145	101620352	+	Target_6919
chrX	118219346	118219609	+	Target_6920
chrX	70784351	70784603	+	Target_6921
chrX	37668720	37668944	+	Target_6922
chrX	54951103	54951166	+	Target_6923
chrX	153048581	153048706	+	Target_6924
chrX	16668181	16668326	+	Target_6925
chrX	153539187	153539378	+	Target_6926
chrX	1428195	1429274	+	Target_6927
chrX	112065483	112066454	+	Target_6928
chrX	14868627	14868796	+	Target_6929
chrX	153150817	153150890	+	Target_6930
chrX	134465721	134465793	+	Target_6931
chrX	47038502	47038562	+	Target_6932
chrX	70329078	70329240	+	Target_6933
chrX	30265171	30265373	+	Target_6934
chrX	101173486	101173706	+	Target_6935
chrX	108641778	108642027	+	Target_6936
chrX	37932843	37932951	+	Target_6937
chrX	20174227	20174367	+	Target_6938
chrX	49963308	49963403	+	Target_6939
chrX	151885385	151885450	+	Target_6940
chrX	19398238	19398495	+	Target_6941
chrX	56258754	56259774	+	Target_6942
chrX	85116185	85119926	+	Target_6943
chrX	129116486	129116738	+	Target_6944
chrX	132833923	132834056	+	Target_6945
chrX	109698430	109699562	+	Target_6946
chrX	53560503	53561258	+	Target_6947
chrX	54837254	54837563	+	Target_6948
chrX	107413839	107413946	+	Target_6949
chrX	2933011	2933434	+	Target_6950
chrX	150839945	150840251	+	Target_6951
chrX	47099701	47099849	+	Target_6952
chrX	103295395	103295453	+	Target_6953
chrX	48649498	48649736	+	Target_6954
chrX	55039919	55040181	+	Target_6955
chrX	96018099	96018119	+	Target_6956
chrX	152938972	152940055	+	Target_6957
chrX	102528619	102529518	+	Target_6958
chrX	152037328	152038273	+	Target_6959
chrX	134994857	134995220	+	Target_6960
chrX	134389403	134389725	+	Target_6961
chrX	107431078	107431257	+	Target_6962
chrX	53634484	53634760	+	Target_6963
chrX	33147146	33147294	+	Target_6964
chrX	133624218	133624235	+	Target_6965
chrX	22265868	22269427	+	Target_6966
chrX	140953257	140953391	+	Target_6967
chrX	52532742	52533403	+	Target_6968
chrX	70823438	70824526	+	Target_6969
chrX	153692692	153692844	+	Target_6970
chrX	117119203	117119383	+	Target_6971
chrX	44922567	44923062	+	Target_6972
chrX	38008589	38009247	+	Target_6973
chrX	69255208	69259319	+	Target_6974
chrX	118116784	118116906	+	Target_6975
chrX	69771976	69772196	+	Target_6976
chrX	106765580	106765713	+	Target_6977
chrX	49236823	49236911	+	Target_6978
chrX	64958287	64958479	+	Target_6979
chrX	124028145	124028201	+	Target_6980
chrX	109459746	109459860	+	Target_6981
chrX	52673140	52673720	+	Target_6982
chrX	129362951	129363208	+	Target_6983
chrX	54989690	54989815	+	Target_6984
chrX	70127603	70127660	+	Target_6985
chrX	15851567	15851647	+	Target_6986
chrX	18195689	18195989	+	Target_6987
chrX	153008441	153008525	+	Target_6988
chrX	134855420	134855513	+	Target_6989
chrX	24225829	24225972	+	Target_6990
chrX	123554161	123554671	+	Target_6991
chrX	133930138	133931362	+	Target_6992
chrX	149934810	149937674	+	Target_6993
chrX	49226058	49226245	+	Target_6994
chrX	100613605	100613784	+	Target_6995
chrX	47045115	47045189	+	Target_6996
chrX	19555835	19555998	+	Target_6997
chrX	117570394	117570502	+	Target_6998
chrX	69501843	69502441	+	Target_6999
chrX	64754360	64754755	+	Target_7000
chrX	70748292	70748575	+	Target_7001
chrX	55102375	55102558	+	Target_7002
chrX	102967164	102967288	+	Target_7003
chrX	13332508	13332732	+	Target_7004
chrX	101968019	101968145	+	Target_7005
chrX	19392595	19392878	+	Target_7006
chrX	23957361	23957624	+	Target_7007
chrX	118386774	118386798	+	Target_7008
chrX	48370977	48371113	+	Target_7009
chrX	49775179	49775357	+	Target_7010
chrX	70922522	70926305	+	Target_7011
chrX	20039466	20039667	+	Target_7012
chrX	85158641	85158812	+	Target_7013
chrX	32173488	32173686	+	Target_7014
chrX	70613151	70613326	+	Target_7015
chrX	8992273	8993518	+	Target_7016
chrX	15833800	15834013	+	Target_7017
chrX	36397365	36397918	+	Target_7018
chrX	133680358	133680528	+	Target_7019
chrX	74514398	74514455	+	Target_7020
chrX	138825718	138825883	+	Target_7021
chrX	130522991	130523122	+	Target_7022
chrX	40122070	40122805	+	Target_7023
chrX	94389178	94389371	+	Target_7024
chrX	48929690	48930309	+	Target_7025
chrX	13730363	13732624	+	Target_7026
chrX	122846700	122846854	+	Target_7027
chrX	43601097	43601294	+	Target_7028
chrX	48754376	48754611	+	Target_7029
chrX	46502671	46502924	+	Target_7030
chrX	71356944	71357075	+	Target_7031
chrX	107821421	107821613	+	Target_7032
chrX	46539113	46539190	+	Target_7033
chrX	106033416	106033512	+	Target_7034
chrX	128722863	128722990	+	Target_7035
chrX	117576107	117576308	+	Target_7036
chrX	110005923	110006035	+	Target_7037
chrX	111891867	111891941	+	Target_7038
chrX	1537875	1538107	+	Target_7039
chrX	40569231	40569381	+	Target_7040
chrX	134555768	134556655	+	Target_7041
chrX	70345786	70346004	+	Target_7042
chrX	49113884	49114022	+	Target_7043
chrX	120103019	120103174	+	Target_7044
chrX	43627901	43628063	+	Target_7045
chrX	109922564	109922753	+	Target_7046
chrX	113965703	113966016	+	Target_7047
chrX	37534907	37543716	+	Target_7048
chrX	20134649	20134856	+	Target_7049
chrX	48054726	48054894	+	Target_7050
chrX	107398837	107400490	+	Target_7051
chrX	108902583	108902842	+	Target_7052
chrX	6966961	6968513	+	Target_7053
chrX	119754425	119754929	+	Target_7054
chrX	15848182	15851130	+	Target_7055
chrX	10491132	10491227	+	Target_7056
chrX	149110402	149110547	+	Target_7057
chrX	80064745	80064803	+	Target_7058
chrX	122318665	122318852	+	Target_7059
chrX	110954224	110954429	+	Target_7060
chrX	53455231	53456776	+	Target_7061
chrX	153665906	153666976	+	Target_7062
chrX	24080533	24080743	+	Target_7063
chrX	70513868	70513953	+	Target_7064
chrX	99849258	99849359	+	Target_7065
chrX	100742180	100742259	+	Target_7066
chrX	70459474	70460958	+	Target_7067
chrX	13801898	13802140	+	Target_7068
chrX	19432378	19432550	+	Target_7069
chrX	100771367	100771941	+	Target_7070
chrX	38178082	38178343	+	Target_7071
chrX	41027160	41027495	+	Target_7072
chrX	5950732	5950791	+	Target_7073
chrX	152161201	152161430	+	Target_7074
chrX	84510265	84510807	+	Target_7075
chrX	83361373	83361595	+	Target_7076
chrX	69478016	69479754	+	Target_7077
chrX	30715749	30715866	+	Target_7078
chrX	102156559	102156699	+	Target_7079
chrX	135898636	135898833	+	Target_7080
chrX	128880212	128880316	+	Target_7081
chrX	22115722	22116153	+	Target_7082
chrX	75123531	75124693	+	Target_7083
chrX	38211698	38212026	+	Target_7084
chrX	77041468	77041802	+	Target_7085
chrX	31366209	31366414	+	Target_7086
chrX	134990923	134991163	+	Target_7087
chrX	13752644	13753202	+	Target_7088
chrX	130409452	130409839	+	Target_7089
chrX	130889626	130889774	+	Target_7090
chrX	151923679	151923738	+	Target_7091
chrX	131261816	131262148	+	Target_7092
chrX	8507705	8507899	+	Target_7093
chrX	49217763	49217854	+	Target_7094
chrX	70473879	70474138	+	Target_7095
chrX	12704216	12704323	+	Target_7096
chrX	21613342	21613513	+	Target_7097
chrX	71493082	71493321	+	Target_7098
chrX	27187153	27187257	+	Target_7099
chrX	54184122	54184204	+	Target_7100
chrX	15838230	15838439	+	Target_7101
chrX	84559349	84559577	+	Target_7102
chrX	100913447	100913735	+	Target_7103
chrX	71682212	71682394	+	Target_7104
chrX	18843769	18843953	+	Target_7105
chrX	117538301	117538407	+	Target_7106
chrX	108924227	108924365	+	Target_7107
chrX	79952238	79952462	+	Target_7108
chrX	40495785	40495964	+	Target_7109
chrX	107160632	107160969	+	Target_7110
chrX	117910290	117910474	+	Target_7111
chrX	129339091	129339227	+	Target_7112
chrX	114873930	114874081	+	Target_7113
chrX	107868835	107869024	+	Target_7114
chrX	44171814	44172002	+	Target_7115
chrX	114422789	114422933	+	Target_7116
chrX	71693266	71694679	+	Target_7117
chrX	70368696	70368755	+	Target_7118
chrX	48542068	48542374	+	Target_7119
chrX	103034777	103035198	+	Target_7120
chrX	100624986	100625067	+	Target_7121
chrX	153208307	153208531	+	Target_7122
chrX	15620904	15621104	+	Target_7123
chrX	84309350	84309404	+	Target_7124
chrX	149807416	149807499	+	Target_7125
chrX	117900493	117900540	+	Target_7126
chrX	117162387	117162558	+	Target_7127
chrX	100106222	100106314	+	Target_7128
chrX	152876049	152876450	+	Target_7129
chrX	13420834	13421138	+	Target_7130
chrX	79937496	79937593	+	Target_7131
chrX	152438296	152438405	+	Target_7132
chrX	13785419	13785711	+	Target_7133
chrX	70612725	70612844	+	Target_7134
chrX	131760038	131763121	+	Target_7135
chrX	117529212	117529307	+	Target_7136
chrX	44820529	44820637	+	Target_7137
chrX	153416128	153416424	+	Target_7138
chrX	153278494	153278984	+	Target_7139
chrX	149761067	149761139	+	Target_7140
chrX	118374272	118374427	+	Target_7141
chrX	106111523	106111706	+	Target_7142
chrX	2928071	2928192	+	Target_7143
chrX	114250233	114250384	+	Target_7144
chrX	152915435	152916781	+	Target_7145
chrX	9621585	9621729	+	Target_7146
chrX	47426283	47426310	+	Target_7147
chrX	154261154	154261828	+	Target_7148
chrX	71681854	71681948	+	Target_7149
chrX	123184871	123185244	+	Target_7150
chrX	37696010	37696612	+	Target_7151
chrX	138871486	138871747	+	Target_7152
chrX	151085246	151085474	+	Target_7153
chrX	76954062	76954119	+	Target_7154
chrX	153593504	153593954	+	Target_7155
chrX	40572166	40572294	+	Target_7156
chrX	49956955	49959105	+	Target_7157
chrX	152825087	152825400	+	Target_7158
chrX	85155651	85155814	+	Target_7159
chrX	142722694	142723119	+	Target_7160
chrX	153583193	153583440	+	Target_7161
chrX	148062168	148062320	+	Target_7162
chrX	83126460	83126578	+	Target_7163
chrX	3264556	3264784	+	Target_7164
chrX	15590324	15590546	+	Target_7165
chrX	127184943	127186482	+	Target_7166
chrX	15657685	15657879	+	Target_7167
chrX	69250319	69250370	+	Target_7168
chrX	38176499	38176718	+	Target_7169
chrX	24844544	24844718	+	Target_7170
chrX	48372628	48372753	+	Target_7171
chrX	138701746	138701965	+	Target_7172
chrX	152807781	152807906	+	Target_7173
chrX	23754003	23754133	+	Target_7174
chrX	107867366	107867564	+	Target_7175
chrX	70356937	70357242	+	Target_7176
chrX	135764049	135764227	+	Target_7177
chrX	49459311	49459381	+	Target_7178
chrX	138880432	138880613	+	Target_7179
chrX	137821404	137821615	+	Target_7180
chrX	41374187	41379949	+	Target_7181
chrX	70983040	70984497	+	Target_7182
chrX	99657522	99657849	+	Target_7183
chrX	105882945	105883127	+	Target_7184
chrX	19425306	19425501	+	Target_7185
chrX	18926018	18926174	+	Target_7186
chrX	118672112	118673752	+	Target_7187
chrX	22290965	22292574	+	Target_7188
chrX	120006457	120006594	+	Target_7189
chrX	53588717	53588885	+	Target_7190
chrX	155003428	155012121	+	Target_7191
chrX	64809526	64809649	+	Target_7192
chrX	135386912	135387182	+	Target_7193
chrX	20081532	20081695	+	Target_7194
chrX	43587420	43587561	+	Target_7195
chrX	76931535	76931893	+	Target_7196
chrX	123545672	123545940	+	Target_7197
chrX	74284905	74285176	+	Target_7198
chrX	69844689	69844874	+	Target_7199
chrX	134086895	134087412	+	Target_7200
chrX	64254509	64254693	+	Target_7201
chrX	96684649	96684744	+	Target_7202
chrX	30861083	30864761	+	Target_7203
chrX	1581465	1585475	+	Target_7204
chrX	153130040	153130159	+	Target_7205
chrX	70279094	70280968	+	Target_7206
chrX	66788631	66788864	+	Target_7207
chrX	16657270	16657466	+	Target_7208
chrX	55115341	55115678	+	Target_7209
chrX	148607261	148607903	+	Target_7210
chrX	129053151	129053270	+	Target_7211
chrX	154842453	154842697	+	Target_7212
chrX	153070548	153070662	+	Target_7213
chrX	69615799	69615899	+	Target_7214
chrX	41602866	41602989	+	Target_7215
chrX	49962195	49962245	+	Target_7216
chrX	49069434	49069454	+	Target_7217
chrX	21886585	21886703	+	Target_7218
chrX	48242763	48243005	+	Target_7219
chrX	10981960	10982063	+	Target_7220
chrX	70934221	70934394	+	Target_7221
chrX	38031134	38031310	+	Target_7222
chrX	149861335	149861542	+	Target_7223
chrX	73952684	73959333	+	Target_7224
chrX	154505500	154507353	+	Target_7225
chrX	137785146	137785249	+	Target_7226
chrX	32632420	32632670	+	Target_7227
chrX	18257434	18259599	+	Target_7228
chrX	100079109	100079246	+	Target_7229
chrX	11311433	11311588	+	Target_7230
chrX	150564887	150565119	+	Target_7231
chrX	21392436	21393079	+	Target_7232
chrX	100615076	100615238	+	Target_7233
chrX	151138324	151139124	+	Target_7234
chrX	117048207	117048408	+	Target_7235
chrX	139585152	139587325	+	Target_7236
chrX	16696485	16696673	+	Target_7237
chrX	49846198	49846504	+	Target_7238
chrX	7895712	7895880	+	Target_7239
chrX	155237564	155237711	+	Target_7240
chrX	149531084	149531153	+	Target_7241
chrX	70339864	70340020	+	Target_7242
chrX	105193567	105193726	+	Target_7243
chrX	105855060	105855953	+	Target_7244
chrX	74649783	74649815	+	Target_7245
chrX	48846023	48846222	+	Target_7246
chrX	10255874	10255931	+	Target_7247
chrX	106038810	106040223	+	Target_7248
chrX	129271053	129272115	+	Target_7249
chrX	52782265	52782379	+	Target_7250
chrX	71424510	71428548	+	Target_7251
chrX	105891443	105891616	+	Target_7252
chrX	10174398	10174604	+	Target_7253
chrX	11776601	11776892	+	Target_7254
chrX	153149166	153149960	+	Target_7255
chrX	152808501	152808626	+	Target_7256
chrX	154344886	154345029	+	Target_7257
chrX	73740825	73740969	+	Target_7258
chrX	84349922	84350002	+	Target_7259
chrX	101149427	101149877	+	Target_7260
chrX	119410740	119410902	+	Target_7261
chrX	48776051	48776401	+	Target_7262
chrX	153178154	153178356	+	Target_7263
chrX	123331493	123331699	+	Target_7264
chrX	119053647	119053926	+	Target_7265
chrX	101816380	101816479	+	Target_7266
chrX	80510893	80511142	+	Target_7267
chrX	100673175	100673358	+	Target_7268
chrX	11200183	11200294	+	Target_7269
chrX	3261687	3261902	+	Target_7270
chrX	80191833	80192039	+	Target_7271
chrX	99922271	99922404	+	Target_7272
chrX	140714561	140714863	+	Target_7273
chrX	46529042	46529221	+	Target_7274
chrX	70596757	70597041	+	Target_7275
chrX	13789150	13792743	+	Target_7276
chrX	70319058	70319303	+	Target_7277
chrX	10201434	10205700	+	Target_7278
chrX	21488884	21488996	+	Target_7279
chrX	76891406	76891647	+	Target_7280
chrX	122551153	122551942	+	Target_7281
chrX	140984217	140984323	+	Target_7282
chrX	32826892	32827009	+	Target_7283
chrX	90689902	90690098	+	Target_7284
chrX	102339643	102339811	+	Target_7285
chrX	69385683	69386174	+	Target_7286
chrX	71709112	71709113	+	Target_7287
chrX	106366657	106367662	+	Target_7288
chrX	49774230	49774413	+	Target_7289
chrX	77911566	77914145	+	Target_7290
chrX	74517326	74517626	+	Target_7291
chrX	122537263	122537370	+	Target_7292
chrX	153537697	153537794	+	Target_7293
chrX	118826575	118826892	+	Target_7294
chrX	53111449	53112487	+	Target_7295
chrX	119419480	119419551	+	Target_7296
chrX	130420411	130420437	+	Target_7297
chrX	134807297	134807402	+	Target_7298
chrX	106956451	106957979	+	Target_7299
chrX	22237053	22237220	+	Target_7300
chrX	24226917	24227157	+	Target_7301
chrX	3190338	3190413	+	Target_7302
chrX	128599821	128599939	+	Target_7303
chrX	51932483	51934204	+	Target_7304
chrX	123156381	123156521	+	Target_7305
chrX	30852640	30854952	+	Target_7306
chrX	134689993	134690225	+	Target_7307
chrX	128929493	128929651	+	Target_7308
chrX	21612992	21613165	+	Target_7309
chrX	101694791	101694953	+	Target_7310
chrX	20204414	20204584	+	Target_7311
chrX	146312502	146312695	+	Target_7312
chrX	123093962	123094138	+	Target_7313
chrX	122755008	122755530	+	Target_7314
chrX	48374349	48374617	+	Target_7315
chrX	102339270	102339423	+	Target_7316
chrX	101093762	101093898	+	Target_7317
chrX	147007058	147007151	+	Target_7318
chrX	123775641	123775941	+	Target_7319
chrX	135991454	135991939	+	Target_7320
chrX	106462094	106462199	+	Target_7321
chrX	73169041	73169393	+	Target_7322
chrX	153736620	153736678	+	Target_7323
chrX	48818639	48820067	+	Target_7324
chrX	13330354	13330766	+	Target_7325
chrX	46307568	46308103	+	Target_7326
chrX	16720860	16721064	+	Target_7327
chrX	107869440	107870499	+	Target_7328
chrX	77154835	77155090	+	Target_7329
chrX	17990107	17990275	+	Target_7330
chrX	38662886	38663666	+	Target_7331
chrX	57146115	57147123	+	Target_7332
chrX	148686838	148686884	+	Target_7333
chrX	77150806	77151190	+	Target_7334
chrX	107097839	107097934	+	Target_7335
chrX	13770723	13771560	+	Target_7336
chrX	112053122	112053214	+	Target_7337
chrX	53225868	53226326	+	Target_7338
chrX	48056167	48056299	+	Target_7339
chrX	34674921	34675505	+	Target_7340
chrX	128881583	128881729	+	Target_7341
chrX	99945072	99945262	+	Target_7342
chrX	109662185	109662363	+	Target_7343
chrX	154695531	154697321	+	Target_7344
chrX	67273487	67273652	+	Target_7345
chrX	71895920	71896000	+	Target_7346
chrX	76907604	76907943	+	Target_7347
chrX	31792077	31792309	+	Target_7348
chrX	11139027	11139113	+	Target_7349
chrX	79945267	79945445	+	Target_7350
chrX	67731549	67731819	+	Target_7351
chrX	114795401	114795587	+	Target_7352
chrX	150867256	150867293	+	Target_7353
chrX	53681007	53681075	+	Target_7354
chrX	18936799	18937072	+	Target_7355
chrX	69642781	69643232	+	Target_7356
chrX	6585906	6586170	+	Target_7357
chrX	96330066	96330260	+	Target_7358
chrX	70980625	70980751	+	Target_7359
chrX	153052506	153052608	+	Target_7360
chrX	107330916	107331082	+	Target_7361
chrX	21772364	21772420	+	Target_7362
chrX	100497893	100498087	+	Target_7363
chrX	151086599	151086828	+	Target_7364
chrX	133633912	133634698	+	Target_7365
chrX	151997081	151997821	+	Target_7366
chrX	13699258	13700083	+	Target_7367
chrX	19013014	19013166	+	Target_7368
chrX	50849515	50849592	+	Target_7369
chrX	68060085	68061990	+	Target_7370
chrX	20179762	20179979	+	Target_7371
chrX	76871720	76871979	+	Target_7372
chrX	43698114	43698251	+	Target_7373
chrX	153184609	153184837	+	Target_7374
chrX	30716224	30716534	+	Target_7375
chrX	79939509	79939661	+	Target_7376
chrX	23801190	23802528	+	Target_7377
chrX	68059507	68059599	+	Target_7378
chrX	114254413	114254640	+	Target_7379
chrX	103431141	103431302	+	Target_7380
chrX	108938880	108939425	+	Target_7381
chrX	69507126	69507186	+	Target_7382
chrX	149012984	149014609	+	Target_7383
chrX	14926944	14927106	+	Target_7384
chrX	17749978	17754114	+	Target_7385
chrX	154225248	154225370	+	Target_7386
chrX	153041049	153041115	+	Target_7387
chrX	134387176	134387531	+	Target_7388
chrX	128718221	128718344	+	Target_7389
chrX	65252310	65252591	+	Target_7390
chrX	77381187	77384793	+	Target_7391
chrX	9862398	9864738	+	Target_7392
chrX	71525675	71525864	+	Target_7393
chrX	46185359	46185889	+	Target_7394
chrX	52925895	52926216	+	Target_7395
chrX	50146059	50146181	+	Target_7396
chrX	154689080	154689696	+	Target_7397
chrX	15588418	15588576	+	Target_7398
chrX	102631744	102633005	+	Target_7399
chrX	36317092	36317267	+	Target_7400
chrX	110385271	110385424	+	Target_7401
chrX	152135611	152135782	+	Target_7402
chrX	147733520	147733652	+	Target_7403
chrX	50055537	50055632	+	Target_7404
chrX	70522261	70522406	+	Target_7405
chrX	106116800	106119375	+	Target_7406
chrX	70349166	70349279	+	Target_7407
chrX	152845436	152848397	+	Target_7408
chrX	19086835	19086953	+	Target_7409
chrX	107814643	107814696	+	Target_7410
chrX	122771894	122772074	+	Target_7411
chrX	33871732	33871832	+	Target_7412
chrX	152936533	152937675	+	Target_7413
chrX	136103571	136103789	+	Target_7414
chrX	16608875	16609268	+	Target_7415
chrX	149677495	149678316	+	Target_7416
chrX	107911549	107911734	+	Target_7417
chrX	122769930	122770126	+	Target_7418
chrX	151557778	151558069	+	Target_7419
chrX	132548834	132549618	+	Target_7420
chrX	100503403	100503588	+	Target_7421
chrX	106309530	106310923	+	Target_7422
chrX	15785035	15785149	+	Target_7423
chrX	55290979	55291379	+	Target_7424
chrX	17095294	17095530	+	Target_7425
chrX	85149193	85149389	+	Target_7426
chrX	101568917	101569121	+	Target_7427
chrX	75393420	75393485	+	Target_7428
chrX	78200729	78200992	+	Target_7429
chrX	100384871	100385062	+	Target_7430
chrX	24828825	24828917	+	Target_7431
chrX	22263350	22263526	+	Target_7432
chrX	52543754	52544101	+	Target_7433
chrX	128962957	128963117	+	Target_7434
chrX	50114723	50114833	+	Target_7435
chrX	19955464	19955485	+	Target_7436
chrX	130408057	130408280	+	Target_7437
chrX	48319035	48319572	+	Target_7438
chrX	107454902	107454970	+	Target_7439
chrX	76776881	76776976	+	Target_7440
chrX	53222619	53222818	+	Target_7441
chrX	9716614	9716706	+	Target_7442
chrX	48677754	48678662	+	Target_7443
chrX	120082282	120082416	+	Target_7444
chrX	84537121	84537423	+	Target_7445
chrX	106410879	106411014	+	Target_7446
chrX	138880838	138880902	+	Target_7447
chrX	70354842	70355103	+	Target_7448
chrX	48921392	48921532	+	Target_7449
chrX	19587221	19587406	+	Target_7450
chrX	32832088	32832105	+	Target_7451
chrX	107018330	107019588	+	Target_7452
chrX	48431482	48434807	+	Target_7453
chrX	153715645	153717421	+	Target_7454
chrX	1752043	1752183	+	Target_7455
chrX	16887617	16888109	+	Target_7456
chrX	54975508	54975654	+	Target_7457
chrX	77295989	77296231	+	Target_7458
chrX	113997644	113997823	+	Target_7459
chrX	100382027	100382255	+	Target_7460
chrX	69645204	69645307	+	Target_7461
chrX	109924710	109924977	+	Target_7462
chrX	51140968	51141382	+	Target_7463
chrX	53586315	53586493	+	Target_7464
chrX	13769268	13769487	+	Target_7465
chrX	50031780	50031887	+	Target_7466
chrX	130218189	130218381	+	Target_7467
chrX	53651556	53651736	+	Target_7468
chrX	106359381	106359474	+	Target_7469
chrX	102155678	102155760	+	Target_7470
chrX	7267829	7272851	+	Target_7471
chrX	71856127	71856336	+	Target_7472
chrX	140785568	140785843	+	Target_7473
chrX	103028547	103028775	+	Target_7474
chrX	29686547	29686621	+	Target_7475
chrX	49850537	49850717	+	Target_7476
chrX	96203834	96204038	+	Target_7477
chrX	136646490	136646646	+	Target_7478
chrX	15376125	15376315	+	Target_7479
chrX	107369207	107369417	+	Target_7480
chrX	46893023	46893190	+	Target_7481
chrX	134887133	134887401	+	Target_7482
chrX	16836697	16837000	+	Target_7483
chrX	117742194	117742319	+	Target_7484
chrX	54491884	54492022	+	Target_7485
chrX	31525398	31525670	+	Target_7486
chrX	70349885	70350064	+	Target_7487
chrX	138668537	138668746	+	Target_7488
chrX	23724745	23725417	+	Target_7489
chrX	20221480	20222221	+	Target_7490
chrX	130928352	130928494	+	Target_7491
chrX	49053476	49055683	+	Target_7492
chrX	47991632	47991710	+	Target_7493
chrX	35816808	35816969	+	Target_7494
chrX	153152417	153152511	+	Target_7495
chrX	19049102	19054606	+	Target_7496
chrX	118230457	118230654	+	Target_7497
chrX	11316356	11316397	+	Target_7498
chrX	15817995	15818076	+	Target_7499
chrX	36384981	36385242	+	Target_7500
chrX	16188406	16189587	+	Target_7501
chrX	5808067	5811707	+	Target_7502
chrX	47103981	47104881	+	Target_7503
chrX	19817752	19817969	+	Target_7504
chrX	69774501	69774750	+	Target_7505
chrX	154018229	154018297	+	Target_7506
chrX	153596009	153596106	+	Target_7507
chrX	48793462	48793710	+	Target_7508
chrX	100387079	100387445	+	Target_7509
chrX	2209543	2209644	+	Target_7510
chrX	44937545	44937750	+	Target_7511
chrX	123196652	123196844	+	Target_7512
chrX	53565796	53566141	+	Target_7513
chrX	23701788	23701822	+	Target_7514
chrX	117701942	117702125	+	Target_7515
chrX	26235319	26236387	+	Target_7516
chrX	69502652	69502705	+	Target_7517
chrX	49061523	49061827	+	Target_7518
chrX	147014204	147014282	+	Target_7519
chrX	154250685	154251128	+	Target_7520
chrX	11139732	11141198	+	Target_7521
chrX	153625395	153625717	+	Target_7522
chrX	68385215	68385464	+	Target_7523
chrX	69606368	69606551	+	Target_7524
chrX	100509314	100509550	+	Target_7525
chrX	84606356	84606457	+	Target_7526
chrX	153133757	153134282	+	Target_7527
chrX	102752351	102752541	+	Target_7528
chrX	14937694	14940449	+	Target_7529
chrX	128674721	128674800	+	Target_7530
chrX	35966431	35966569	+	Target_7531
chrX	55042011	55042175	+	Target_7532
chrX	128890360	128890531	+	Target_7533
chrX	114877525	114877820	+	Target_7534
chrX	38534959	38535114	+	Target_7535
chrX	24668090	24668266	+	Target_7536
chrX	75647946	75651744	+	Target_7537
chrX	88696688	88696910	+	Target_7538
chrX	24167190	24167370	+	Target_7539
chrX	134464249	134464572	+	Target_7540
chrX	54043028	54043169	+	Target_7541
chrX	113949550	113949761	+	Target_7542
chrX	47041048	47041441	+	Target_7543
chrX	106331666	106332069	+	Target_7544
chrX	20185707	20185965	+	Target_7545
chrX	149924061	149924337	+	Target_7546
chrX	134654484	134655028	+	Target_7547
chrX	135312998	135313414	+	Target_7548
chrX	120067700	120067834	+	Target_7549
chrX	130538384	130538576	+	Target_7550
chrX	48888910	48889680	+	Target_7551
chrX	50094140	50094370	+	Target_7552
chrX	52674489	52674593	+	Target_7553
chrX	130408973	130409360	+	Target_7554
chrX	55057375	55057597	+	Target_7555
chrX	100416517	100416558	+	Target_7556
chrX	85969551	85969724	+	Target_7557
chrX	96013153	96013261	+	Target_7558
chrX	70510479	70510641	+	Target_7559
chrX	107381034	107381221	+	Target_7560
chrX	69652662	69653240	+	Target_7561
chrX	69672055	69672605	+	Target_7562
chrX	49035600	49035737	+	Target_7563
chrX	9693386	9693880	+	Target_7564
chrX	51640791	51643392	+	Target_7565
chrX	49221261	49221386	+	Target_7566
chrX	2793751	2793955	+	Target_7567
chrX	13334581	13334821	+	Target_7568
chrX	105167010	105167474	+	Target_7569
chrX	22190063	22191200	+	Target_7570
chrX	106243098	106243574	+	Target_7571
chrX	117817042	117817192	+	Target_7572
chrX	76940431	76940498	+	Target_7573
chrX	152435330	152435847	+	Target_7574
chrX	69673487	69673643	+	Target_7575
chrX	45182792	45182892	+	Target_7576
chrX	139014175	139015329	+	Target_7577
chrX	11196220	11196368	+	Target_7578
chrX	24830775	24830980	+	Target_7579
chrX	123699225	123699510	+	Target_7580
chrX	54185803	54186049	+	Target_7581
chrX	40551435	40551669	+	Target_7582
chrX	36089942	36090088	+	Target_7583
chrX	11160353	11162468	+	Target_7584
chrX	69522154	69522248	+	Target_7585
chrX	151908771	151909518	+	Target_7586
chrX	47084387	47084501	+	Target_7587
chrX	24167646	24168247	+	Target_7588
chrX	54954936	54957464	+	Target_7589
chrX	47247948	47248176	+	Target_7590
chrX	54569640	54569775	+	Target_7591
chrX	79590903	79591063	+	Target_7592
chrX	79964927	79965076	+	Target_7593
chrX	153038873	153039168	+	Target_7594
chrX	44109440	44109691	+	Target_7595
chrX	47915599	47915821	+	Target_7596
chrX	2732305	2734539	+	Target_7597
chrX	134989085	134989225	+	Target_7598
chrX	118281436	118281556	+	Target_7599
chrX	107811989	107812265	+	Target_7600
chrX	9612717	9613435	+	Target_7601
chrX	18230685	18230800	+	Target_7602
chrX	3592639	3592807	+	Target_7603
chrX	53113727	53114048	+	Target_7604
chrX	19042027	19042166	+	Target_7605
chrX	44120321	44120544	+	Target_7606
chrX	41412972	41413268	+	Target_7607
chrX	49086682	49086834	+	Target_7608
chrX	9709378	9709495	+	Target_7609
chrX	23723626	23723811	+	Target_7610
chrX	48545170	48545344	+	Target_7611
chrX	119063979	119064128	+	Target_7612
chrX	129803939	129804172	+	Target_7613
chrX	2254426	2254551	+	Target_7614
chrX	53559057	53560472	+	Target_7615
chrX	79980432	79980666	+	Target_7616
chrX	151308487	151308543	+	Target_7617
chrX	101141604	101145293	+	Target_7618
chrX	18800384	18800520	+	Target_7619
chrX	70644004	70644088	+	Target_7620
chrX	53250021	53250098	+	Target_7621
chrX	48546443	48546842	+	Target_7622
chrX	140966961	140967217	+	Target_7623
chrX	117743241	117743312	+	Target_7624
chrX	106221310	106221429	+	Target_7625
chrX	128921951	128922126	+	Target_7626
chrX	118975698	118975741	+	Target_7627
chrX	38629484	38629828	+	Target_7628
chrX	47100676	47101098	+	Target_7629
chrX	107331183	107331329	+	Target_7630
chrX	151139612	151141232	+	Target_7631
chrX	24761347	24761446	+	Target_7632
chrX	100306240	100306722	+	Target_7633
chrX	54840994	54841208	+	Target_7634
chrX	135485303	135485481	+	Target_7635
chrX	46898351	46898467	+	Target_7636
chrX	114540770	114542121	+	Target_7637
chrX	41394146	41394326	+	Target_7638
chrX	49093260	49093730	+	Target_7639
chrX	18775743	18775859	+	Target_7640
chrX	130217584	130217943	+	Target_7641
chrX	128884444	128884545	+	Target_7642
chrX	55246688	55247084	+	Target_7643
chrX	153224020	153224317	+	Target_7644
chrX	132445286	132445451	+	Target_7645
chrX	71825391	71825469	+	Target_7646
chrX	153050691	153051187	+	Target_7647
chrX	71875970	71876192	+	Target_7648
chrX	102318570	102318659	+	Target_7649
chrX	122840704	122840799	+	Target_7650
chrX	100278459	100278605	+	Target_7651
chrX	46991970	46992225	+	Target_7652
chrX	15408085	15408373	+	Target_7653
chrX	101623708	101623888	+	Target_7654
chrX	11174649	11174846	+	Target_7655
chrX	51637723	51637890	+	Target_7656
chrX	153789903	153789999	+	Target_7657
chrX	54569388	54569471	+	Target_7658
chrX	54961380	54961542	+	Target_7659
chrX	77380271	77380922	+	Target_7660
chrX	49317039	49317130	+	Target_7661
chrX	48372813	48373013	+	Target_7662
chrX	153193781	153193973	+	Target_7663
chrX	15574096	15574652	+	Target_7664
chrX	53231036	53232055	+	Target_7665
chrX	9130239	9130354	+	Target_7666
chrX	9241596	9243246	+	Target_7667
chrX	49197507	49197670	+	Target_7668
chrX	100613147	100613148	+	Target_7669
chrX	100653358	100653934	+	Target_7670
chrX	153207403	153207522	+	Target_7671
chrX	45488704	45488879	+	Target_7672
chrX	107930712	107930924	+	Target_7673
chrX	154375935	154376312	+	Target_7674
chrX	30736555	30736733	+	Target_7675
chrX	41206793	41209462	+	Target_7676
chrX	19984198	19984767	+	Target_7677
chrX	54070195	54070707	+	Target_7678
chrX	70469876	70470053	+	Target_7679
chrX	117713960	117714142	+	Target_7680
chrX	118151398	118152318	+	Target_7681
chrX	83401986	83402066	+	Target_7682
chrX	47426385	47426831	+	Target_7683
chrX	110653982	110654474	+	Target_7684
chrX	48378663	48379202	+	Target_7685
chrX	153813307	153813739	+	Target_7686
chrX	102983061	102983683	+	Target_7687
chrX	133922760	133922861	+	Target_7688
chrX	19953476	19953794	+	Target_7689
chrX	123587187	123587341	+	Target_7690
chrX	130836678	130837646	+	Target_7691
chrX	122756609	122757822	+	Target_7692
chrX	149899942	149900091	+	Target_7693
chrX	122772785	122772978	+	Target_7694
chrX	96196917	96197135	+	Target_7695
chrX	117699968	117700145	+	Target_7696
chrX	101091706	101091903	+	Target_7697
chrX	72097556	72097798	+	Target_7698
chrX	153633169	153633255	+	Target_7699
chrX	38182652	38182777	+	Target_7700
chrX	18947346	18947524	+	Target_7701
chrX	105150307	105150582	+	Target_7702
chrX	20193282	20193506	+	Target_7703
chrX	18969222	18969390	+	Target_7704
chrX	11272668	11272827	+	Target_7705
chrX	70587904	70588020	+	Target_7706
chrX	38016149	38016282	+	Target_7707
chrX	31164408	31164631	+	Target_7708
chrX	44402051	44402347	+	Target_7709
chrX	43639589	43639742	+	Target_7710
chrX	41064212	41064746	+	Target_7711
chrX	37985741	37988072	+	Target_7712
chrX	13787185	13787480	+	Target_7713
chrX	37798835	37798942	+	Target_7714
chrX	14921088	14921126	+	Target_7715
chrX	134852696	134852870	+	Target_7716
chrX	9661262	9661459	+	Target_7717
chrX	55755727	55755793	+	Target_7718
chrX	24091108	24091645	+	Target_7719
chrX	52782915	52783010	+	Target_7720
chrX	48397745	48398308	+	Target_7721
chrX	48891241	48891297	+	Target_7722
chrX	18627485	18627690	+	Target_7723
chrX	55027979	55028062	+	Target_7724
chrX	46913560	46914030	+	Target_7725
chrX	62974184	62975131	+	Target_7726
chrX	21863289	21863502	+	Target_7727
chrX	53561477	53561758	+	Target_7728
chrX	120112739	120112894	+	Target_7729
chrX	3559893	3560012	+	Target_7730
chrX	70467195	70467856	+	Target_7731
chrX	100658799	100658973	+	Target_7732
chrX	149130802	149131017	+	Target_7733
chrX	18671552	18671749	+	Target_7734
chrX	120070016	120071112	+	Target_7735
chrX	53123239	53124140	+	Target_7736
chrX	107380321	107380400	+	Target_7737
chrX	118243039	118243165	+	Target_7738
chrX	31284927	31285169	+	Target_7739
chrX	53457855	53458059	+	Target_7740
chrX	83441069	83441178	+	Target_7741
chrX	123780559	123780660	+	Target_7742
chrX	119070575	119072140	+	Target_7743
chrX	48822985	48823265	+	Target_7744
chrX	17878629	17878927	+	Target_7745
chrX	129649734	129649823	+	Target_7746
chrX	47436838	47436900	+	Target_7747
chrX	122774377	122774573	+	Target_7748
chrX	54985284	54985358	+	Target_7749
chrX	83362631	83362833	+	Target_7750
chrX	114242495	114242639	+	Target_7751
chrX	119676821	119676988	+	Target_7752
chrX	120096886	120097020	+	Target_7753
chrX	146993160	146993748	+	Target_7754
chrX	37883146	37883341	+	Target_7755
chrX	107083900	107084615	+	Target_7756
chrX	48979897	48980251	+	Target_7757
chrX	9432948	9433487	+	Target_7758
chrX	68059803	68059931	+	Target_7759
chrX	13907571	13907831	+	Target_7760
chrX	37245852	37245942	+	Target_7761
chrX	46322633	46322884	+	Target_7762
chrX	123785764	123785974	+	Target_7763
chrX	15593789	15594033	+	Target_7764
chrX	119392505	119394983	+	Target_7765
chrX	41073821	41073962	+	Target_7766
chrX	15821811	15821919	+	Target_7767
chrX	24072733	24073154	+	Target_7768
chrX	79947322	79947577	+	Target_7769
chrX	153135511	153135695	+	Target_7770
chrX	129492614	129492961	+	Target_7771
chrX	129039997	129040212	+	Target_7772
chrX	131526171	131526362	+	Target_7773
chrX	150791409	150791536	+	Target_7774
chrX	72095465	72095908	+	Target_7775
chrX	138304746	138305039	+	Target_7776
chrX	119669685	119669898	+	Target_7777
chrX	145082571	145082749	+	Target_7778
chrX	77126305	77126469	+	Target_7779
chrX	153979229	153979452	+	Target_7780
chrX	10162951	10163138	+	Target_7781
chrX	101908508	101914008	+	Target_7782
chrX	140672729	140673233	+	Target_7783
chrX	29972539	29972809	+	Target_7784
chrX	8503222	8503952	+	Target_7785
chrX	17121741	17121902	+	Target_7786
chrX	155110856	155111111	+	Target_7787
chrX	100103619	100103843	+	Target_7788
chrX	31950197	31950444	+	Target_7789
chrX	106200166	106200334	+	Target_7790
chrX	154425184	154425416	+	Target_7791
chrX	71819666	71819716	+	Target_7792
chrX	1546620	1547014	+	Target_7793
chrX	133527531	133527664	+	Target_7794
chrX	153924192	153924467	+	Target_7795
chrX	135126511	135129423	+	Target_7796
chrX	20158453	20158562	+	Target_7797
chrX	101716841	101717004	+	Target_7798
chrX	153543523	153543687	+	Target_7799
chrX	47001615	47001839	+	Target_7800
chrX	70330747	70331581	+	Target_7801
chrX	48547609	48547983	+	Target_7802
chrX	70934501	70934542	+	Target_7803
chrX	50438786	50439037	+	Target_7804
chrX	55753740	55753823	+	Target_7805
chrX	148863484	148863690	+	Target_7806
chrX	151927634	151928200	+	Target_7807
chrX	103357886	103357937	+	Target_7808
chrX	151453140	151453207	+	Target_7809
chrX	48890980	48891055	+	Target_7810
chrX	48767511	48767594	+	Target_7811
chrX	46388218	46389203	+	Target_7812
chrX	154437152	154437259	+	Target_7813
chrX	54107755	54107993	+	Target_7814
chrX	152955830	152956107	+	Target_7815
chrX	67283696	67284019	+	Target_7816
chrX	53579599	53579854	+	Target_7817
chrX	122829871	122830004	+	Target_7818
chrX	115827969	115828256	+	Target_7819
chrX	71873285	71873480	+	Target_7820
chrX	54019169	54019542	+	Target_7821
chrX	125683369	125685090	+	Target_7822
chrX	135441351	135441614	+	Target_7823
chrX	110987896	110988132	+	Target_7824
chrX	44970527	44971847	+	Target_7825
chrX	37485871	37486447	+	Target_7826
chrX	9000382	9001451	+	Target_7827
chrX	37961495	37961687	+	Target_7828
chrX	69489206	69489243	+	Target_7829
chrX	13284167	13285454	+	Target_7830
chrX	117733102	117733191	+	Target_7831
chrX	69503118	69503223	+	Target_7832
chrX	15311292	15311442	+	Target_7833
chrX	53459879	53460079	+	Target_7834
chrX	149105632	149105832	+	Target_7835
chrX	31947713	31947962	+	Target_7836
chrX	30738028	30738212	+	Target_7837
chrX	70351400	70351471	+	Target_7838
chrX	21911618	21912388	+	Target_7839
chrX	154344332	154344463	+	Target_7840
chrX	49961542	49961643	+	Target_7841
chrX	48379446	48380295	+	Target_7842
chrX	129545077	129545499	+	Target_7843
chrX	51927819	51928061	+	Target_7844
chrX	131216391	131216554	+	Target_7845
chrX	36254803	36254976	+	Target_7846
chrX	48957520	48958208	+	Target_7847
chrX	2831655	2832814	+	Target_7848
chrX	19626056	19626263	+	Target_7849
chrX	43817718	43818098	+	Target_7850
chrX	133607304	133607495	+	Target_7851
chrX	49031021	49032614	+	Target_7852
chrX	78006707	78006808	+	Target_7853
chrX	105876360	105876482	+	Target_7854
chrX	21896615	21896810	+	Target_7855
chrX	15819397	15819913	+	Target_7856
chrX	70347743	70347970	+	Target_7857
chrX	48244003	48244117	+	Target_7858
chrX	1874577	1874878	+	Target_7859
chrX	91034160	91034683	+	Target_7860
chrX	46857522	46857679	+	Target_7861
chrX	1404445	1404813	+	Target_7862
chrX	50840744	50840896	+	Target_7863
chrX	22545852	22546058	+	Target_7864
chrX	137749872	137750054	+	Target_7865
chrX	153760782	153761389	+	Target_7866
chrX	21990015	21990108	+	Target_7867
chrX	8767007	8767135	+	Target_7868
chrX	53615342	53615594	+	Target_7869
chrX	32366523	32366745	+	Target_7870
chrX	133948801	133948879	+	Target_7871
chrX	53655444	53655671	+	Target_7872
chrX	122744769	122744821	+	Target_7873
chrX	88701795	88701982	+	Target_7874
chrX	153420049	153420214	+	Target_7875
chrX	49208264	49208352	+	Target_7876
chrX	24168623	24168936	+	Target_7877
chrX	148692970	148693246	+	Target_7878
chrX	48663845	48663929	+	Target_7879
chrX	13626443	13626565	+	Target_7880
chrX	120087142	120087276	+	Target_7881
chrX	153448007	153448278	+	Target_7882
chrX	47081431	47081779	+	Target_7883
chrX	14044171	14044340	+	Target_7884
chrX	6146582	6147004	+	Target_7885
chrX	151895976	151896349	+	Target_7886
chrX	48973951	48974164	+	Target_7887
chrX	72062517	72062678	+	Target_7888
chrX	2418352	2418791	+	Target_7889
chrX	46887294	46887505	+	Target_7890
chrX	1540551	1540735	+	Target_7891
chrX	64956940	64957200	+	Target_7892
chrX	153618215	153618332	+	Target_7893
chrX	69506445	69506966	+	Target_7894
chrX	133963256	133963312	+	Target_7895
chrX	10102372	10102636	+	Target_7896
chrX	155234943	155235144	+	Target_7897
chrX	119384507	119384832	+	Target_7898
chrX	77914758	77914925	+	Target_7899
chrX	119737735	119738722	+	Target_7900
chrX	83361918	83362148	+	Target_7901
chrX	68976719	68976748	+	Target_7902
chrX	118722300	118725372	+	Target_7903
chrX	147024551	147025383	+	Target_7904
chrX	3522411	3526986	+	Target_7905
chrX	84560797	84561016	+	Target_7906
chrX	43702916	43703010	+	Target_7907
chrX	35816359	35816671	+	Target_7908
chrX	69509710	69510185	+	Target_7909
chrX	132350697	132352476	+	Target_7910
chrX	48752635	48753255	+	Target_7911
chrX	119759648	119761026	+	Target_7912
chrX	152162577	152162771	+	Target_7913
chrX	153673691	153674065	+	Target_7914
chrX	46915384	46915601	+	Target_7915
chrX	65414940	65415071	+	Target_7916
chrX	41495831	41495914	+	Target_7917
chrX	139816043	139816129	+	Target_7918
chrX	48687183	48688548	+	Target_7919
chrX	230817	230986	+	Target_7920
chrX	45380853	45382889	+	Target_7921
chrX	153586813	153587132	+	Target_7922
chrX	70146725	70146891	+	Target_7923
chrX	23017987	23020204	+	Target_7924
chrX	10544824	10545095	+	Target_7925
chrX	153780106	153780404	+	Target_7926
chrX	10066546	10066619	+	Target_7927
chrX	83419336	83419395	+	Target_7928
chrX	117958302	117958353	+	Target_7929
chrX	153441110	153441837	+	Target_7930
chrX	103343898	103349971	+	Target_7931
chrX	153695300	153695814	+	Target_7932
chrX	48682854	48683392	+	Target_7933
chrX	54775332	54776639	+	Target_7934
chrX	35969248	35969476	+	Target_7935
chrX	19364628	19364741	+	Target_7936
chrX	3238049	3243016	+	Target_7937
chrX	18616482	18616733	+	Target_7938
chrX	140992488	140992600	+	Target_7939
chrX	69269698	69269888	+	Target_7940
chrX	35993689	35994030	+	Target_7941
chrX	23138949	23139122	+	Target_7942
chrX	128709774	128710039	+	Target_7943
chrX	48316920	48317520	+	Target_7944
chrX	104999071	104999341	+	Target_7945
chrX	101186690	101187104	+	Target_7946
chrX	153997442	153997585	+	Target_7947
chrX	49689781	49689924	+	Target_7948
chrX	153698031	153698127	+	Target_7949
chrX	133955357	133957020	+	Target_7950
chrX	68380582	68383488	+	Target_7951
chrX	120108922	120110018	+	Target_7952
chrX	118708864	118708944	+	Target_7953
chrX	117772043	117772090	+	Target_7954
chrX	65819316	65819708	+	Target_7955
chrX	15610352	15610445	+	Target_7956
chrX	74295197	74295465	+	Target_7957
chrX	20142636	20146429	+	Target_7958
chrX	153210032	153210332	+	Target_7959
chrX	14929359	14929535	+	Target_7960
chrX	31222078	31222235	+	Target_7961
chrX	119589212	119589425	+	Target_7962
chrX	2310395	2310515	+	Target_7963
chrX	100077609	100077841	+	Target_7964
chrX	10422910	10423217	+	Target_7965
chrX	69282241	69284029	+	Target_7966
chrX	37931300	37931415	+	Target_7967
chrX	2826762	2826883	+	Target_7968
chrX	18013909	18014008	+	Target_7969
chrX	53630329	53630562	+	Target_7970
chrX	133739611	133740284	+	Target_7971
chrX	71996733	71997072	+	Target_7972
chrX	15756293	15756475	+	Target_7973
chrX	153763290	153763600	+	Target_7974
chrX	117532350	117532433	+	Target_7975
chrX	55782143	55782365	+	Target_7976
chrX	101577023	101577414	+	Target_7977
chrX	49853255	49853541	+	Target_7978
chrX	138867385	138867558	+	Target_7979
chrX	109589700	109590301	+	Target_7980
chrX	15337573	15339894	+	Target_7981
chrX	153002611	153002705	+	Target_7982
chrX	117925625	117928502	+	Target_7983
chrX	119066070	119066815	+	Target_7984
chrX	62646439	62648861	+	Target_7985
chrX	35818634	35818685	+	Target_7986
chrX	70367400	70368056	+	Target_7987
chrX	47102695	47103001	+	Target_7988
chrX	50130552	50130751	+	Target_7989
chrX	122802010	122802265	+	Target_7990
chrX	1544418	1544580	+	Target_7991
chrX	74648913	74649033	+	Target_7992
chrX	41481870	41481987	+	Target_7993
chrX	72091859	72092398	+	Target_7994
chrX	36324787	36324991	+	Target_7995
chrX	101380560	101381417	+	Target_7996
chrX	48418002	48420997	+	Target_7997
chrX	2670939	2671041	+	Target_7998
chrX	95956506	95956718	+	Target_7999
chrX	102631168	102631541	+	Target_8000
chrX	128695056	128695270	+	Target_8001
chrX	11283806	11284224	+	Target_8002
chrX	55054184	55054290	+	Target_8003
chrX	148681967	148683986	+	Target_8004
chrX	85090685	85090863	+	Target_8005
chrX	47229882	47230139	+	Target_8006
chrX	107829745	107829977	+	Target_8007
chrX	74641699	74641825	+	Target_8008
chrX	140085596	140085871	+	Target_8009
chrX	36064953	36065182	+	Target_8010
chrX	38271115	38271252	+	Target_8011
chrX	15808988	15809136	+	Target_8012
chrX	100077240	100077409	+	Target_8013
chrX	149109275	149109457	+	Target_8014
chrX	14891811	14892576	+	Target_8015
chrX	153847201	153847633	+	Target_8016
chrX	153305243	153305654	+	Target_8017
chrX	49068358	49068449	+	Target_8018
chrX	149736969	149737112	+	Target_8019
chrX	41416285	41416453	+	Target_8020
chrX	79945466	79945691	+	Target_8021
chrX	14875984	14876076	+	Target_8022
chrX	70798161	70798372	+	Target_8023
chrX	76778730	76778879	+	Target_8024
chrX	134990148	134990388	+	Target_8025
chrX	48771672	48772291	+	Target_8026
chrX	11792999	11793870	+	Target_8027
chrX	40547706	40547882	+	Target_8028
chrX	50122625	50122732	+	Target_8029
chrX	131206196	131206389	+	Target_8030
chrX	49050623	49050818	+	Target_8031
chrX	40551960	40552254	+	Target_8032
chrX	134807787	134807880	+	Target_8033
chrX	49327149	49327269	+	Target_8034
chrX	19682807	19682933	+	Target_8035
chrX	18801917	18802166	+	Target_8036
chrX	100523241	100524325	+	Target_8037
chrX	37312389	37316548	+	Target_8038
chrX	70641159	70641226	+	Target_8039
chrX	77096743	77096817	+	Target_8040
chrX	18748182	18748426	+	Target_8041
chrX	77112854	77112994	+	Target_8042
chrX	53573397	53573553	+	Target_8043
chrX	154113217	154113833	+	Target_8044
chrX	48251311	48251415	+	Target_8045
chrX	53114136	53114281	+	Target_8046
chrX	48781128	48781329	+	Target_8047
chrX	37544912	37545459	+	Target_8048
chrX	150844369	150845211	+	Target_8049
chrX	108904760	108904974	+	Target_8050
chrX	37953548	37953677	+	Target_8051
chrX	107975712	107979821	+	Target_8052
chrX	149110008	149110065	+	Target_8053
chrX	149106360	149107129	+	Target_8054
chrX	39869271	39871435	+	Target_8055
chrX	104992953	104993096	+	Target_8056
chrX	57002815	57003629	+	Target_8057
chrX	48895264	48895639	+	Target_8058
chrX	15792292	15792520	+	Target_8059
chrX	69489512	69489859	+	Target_8060
chrX	27734098	27734288	+	Target_8061
chrX	110555870	110555964	+	Target_8062
chrX	152128143	152128440	+	Target_8063
chrX	68969549	68969587	+	Target_8064
chrX	154997374	154997798	+	Target_8065
chrX	146990949	146992513	+	Target_8066
chrX	3577428	3577579	+	Target_8067
chrX	153944301	153944604	+	Target_8068
chrX	38505515	38505565	+	Target_8069
chrX	1413018	1413354	+	Target_8070
chrX	48116657	48116745	+	Target_8071
chrX	32459297	32459431	+	Target_8072
chrX	117785927	117786040	+	Target_8073
chrX	121605578	121605771	+	Target_8074
chrX	128682540	128682578	+	Target_8075
chrX	149116424	149116612	+	Target_8076
chrX	84523300	84523347	+	Target_8077
chrX	153627131	153627301	+	Target_8078
chrX	67751723	67757127	+	Target_8079
chrX	69366483	69366678	+	Target_8080
chrX	53654690	53654930	+	Target_8081
chrX	1851377	1851616	+	Target_8082
chrX	108987872	108988078	+	Target_8083
chrX	11780249	11780371	+	Target_8084
chrX	71927698	71927765	+	Target_8085
chrX	76709548	76709751	+	Target_8086
chrX	105190307	105190456	+	Target_8087
chrX	134967328	134967502	+	Target_8088
chrX	23700513	23700643	+	Target_8089
chrX	55050190	55050300	+	Target_8090
chrX	152806817	152807014	+	Target_8091
chrX	71686548	71687861	+	Target_8092
chrX	102881138	102881520	+	Target_8093
chrX	100547778	100548159	+	Target_8094
chrX	2773034	2773196	+	Target_8095
chrX	153421769	153422008	+	Target_8096
chrX	107179022	107179310	+	Target_8097
chrX	151130895	151131165	+	Target_8098
chrX	53581594	53581881	+	Target_8099
chrX	154114409	154116335	+	Target_8100
chrX	129054433	129054728	+	Target_8101
chrX	134989760	134990000	+	Target_8102
chrX	129645263	129645362	+	Target_8103
chrX	54475239	54475801	+	Target_8104
chrX	123176419	123176495	+	Target_8105
chrX	39909068	39909344	+	Target_8106
chrX	65253316	65253672	+	Target_8107
chrX	153678457	153678667	+	Target_8108
chrX	13825769	13825888	+	Target_8109
chrX	92925929	92928667	+	Target_8110
chrX	18706762	18707024	+	Target_8111
chrX	40496259	40496408	+	Target_8112
chrX	53613450	53613631	+	Target_8113
chrX	2640668	2640715	+	Target_8114
chrX	49103957	49104019	+	Target_8115
chrX	150828085	150828308	+	Target_8116
chrX	25018053	25018274	+	Target_8117
chrX	48209422	48209557	+	Target_8118
chrX	99925704	99926296	+	Target_8119
chrX	129360733	129360979	+	Target_8120
chrX	53246325	53246459	+	Target_8121
chrX	71458694	71458997	+	Target_8122
chrX	79675865	79676062	+	Target_8123
chrX	107137827	107139590	+	Target_8124
chrX	106201566	106201794	+	Target_8125
chrX	118257545	118257615	+	Target_8126
chrX	46403936	46404146	+	Target_8127
chrX	52677311	52677446	+	Target_8128
chrX	52984352	52984444	+	Target_8129
chrX	70324088	70324398	+	Target_8130
chrX	130410913	130411591	+	Target_8131
chrX	53268377	53268576	+	Target_8132
chrX	99848521	99849032	+	Target_8133
chrX	128927618	128929177	+	Target_8134
chrX	106171281	106174091	+	Target_8135
chrX	153030857	153031035	+	Target_8136
chrX	47067861	47069086	+	Target_8137
chrX	84525557	84528368	+	Target_8138
chrX	77276342	77276576	+	Target_8139
chrX	69749685	69749949	+	Target_8140
chrX	49075341	49075400	+	Target_8141
chrX	52786931	52787066	+	Target_8142
chrX	133734914	133735008	+	Target_8143
chrX	48935700	48935871	+	Target_8144
chrX	102319024	102319268	+	Target_8145
chrX	15840754	15841383	+	Target_8146
chrX	77369241	77369396	+	Target_8147
chrX	140336519	140336729	+	Target_8148
chrX	48339677	48340103	+	Target_8149
chrX	91723298	91723321	+	Target_8150
chrX	128641918	128642073	+	Target_8151
chrX	117814445	117814655	+	Target_8152
chrX	110257056	110257128	+	Target_8153
chrX	123095468	123095706	+	Target_8154
chrX	77361759	77362168	+	Target_8155
chrX	100500277	100500438	+	Target_8156
chrX	113873818	113874002	+	Target_8157
chrX	19380856	19380968	+	Target_8158
chrX	33038256	33038424	+	Target_8159
chrX	119663957	119664209	+	Target_8160
chrX	128944881	128945077	+	Target_8161
chrX	128620995	128621214	+	Target_8162
chrX	53436352	53436434	+	Target_8163
chrX	19688431	19688580	+	Target_8164
chrX	69715158	69715303	+	Target_8165
chrX	110928193	110928331	+	Target_8166
chrX	15299819	15301751	+	Target_8167
chrX	69943926	69944242	+	Target_8168
chrX	152160446	152160861	+	Target_8169
chrX	41205382	41205875	+	Target_8170
chrX	2715351	2715401	+	Target_8171
chrX	83572882	83577122	+	Target_8172
chrX	53224413	53224692	+	Target_8173
chrX	146360765	146360962	+	Target_8174
chrX	154774757	154775038	+	Target_8175
chrX	135298970	135300752	+	Target_8176
chrX	151085924	151086153	+	Target_8177
chrX	51486381	51489324	+	Target_8178
chrX	24024106	24024817	+	Target_8179
chrX	31152219	31152411	+	Target_8180
chrX	153880246	153880905	+	Target_8181
chrX	63555959	63556108	+	Target_8182
chrX	109462708	109462841	+	Target_8183
chrX	83127894	83129639	+	Target_8184
chrX	40541855	40542348	+	Target_8185
chrX	79988657	79989095	+	Target_8186
chrX	135955405	135956711	+	Target_8187
chrX	138884395	138884498	+	Target_8188
chrX	123040838	123047829	+	Target_8189
chrX	48205863	48206470	+	Target_8190
chrX	129206201	129206392	+	Target_8191
chrX	106819445	106819689	+	Target_8192
chrX	13587624	13588054	+	Target_8193
chrX	68749414	68752351	+	Target_8194
chrX	53438711	53438851	+	Target_8195
chrX	69499945	69500128	+	Target_8196
chrX	55250420	55250541	+	Target_8197
chrX	91456374	91456454	+	Target_8198
chrX	17879218	17879557	+	Target_8199
chrX	18460208	18460381	+	Target_8200
chrX	107841932	107842100	+	Target_8201
chrX	18708932	18709213	+	Target_8202
chrX	114468256	114468735	+	Target_8203
chrX	1401471	1401672	+	Target_8204
chrX	101853996	101854194	+	Target_8205
chrX	148059792	148059985	+	Target_8206
chrX	54950711	54950988	+	Target_8207
chrX	54823375	54823529	+	Target_8208
chrX	152439585	152439837	+	Target_8209
chrX	150885744	150885871	+	Target_8210
chrX	150731994	150732311	+	Target_8211
chrX	153141216	153141946	+	Target_8212
chrX	48692925	48693321	+	Target_8213
chrX	132286682	132286920	+	Target_8214
chrX	154722541	154723771	+	Target_8215
chrX	69489950	69489994	+	Target_8216
chrX	151072903	151073261	+	Target_8217
chrX	76949188	76949426	+	Target_8218
chrX	10096497	10096748	+	Target_8219
chrX	11778062	11778617	+	Target_8220
chrX	153049107	153049849	+	Target_8221
chrX	128691838	128691927	+	Target_8222
chrX	122532487	122532654	+	Target_8223
chrX	153313968	153315032	+	Target_8224
chrX	38515249	38515408	+	Target_8225
chrX	50136150	50136333	+	Target_8226
chrX	142795055	142795599	+	Target_8227
chrX	123505201	123507005	+	Target_8228
chrX	83254300	83254350	+	Target_8229
chrX	131219948	131220062	+	Target_8230
chrX	84467688	84467884	+	Target_8231
chrX	86872935	86873131	+	Target_8232
chrX	100603521	100604284	+	Target_8233
chrX	35969920	35970080	+	Target_8234
chrX	84189475	84189875	+	Target_8235
chrX	106061527	106062003	+	Target_8236
chrX	152957430	152959041	+	Target_8237
chrX	106082538	106082687	+	Target_8238
chrX	47101925	47102119	+	Target_8239
chrX	35974078	35974313	+	Target_8240
chrX	110995874	110996394	+	Target_8241
chrX	53407939	53408008	+	Target_8242
chrX	101856808	101859087	+	Target_8243
chrX	100507494	100507705	+	Target_8244
chrX	10534928	10535687	+	Target_8245
chrX	38533475	38533570	+	Target_8246
chrX	40464713	40465889	+	Target_8247
chrX	39166896	39167154	+	Target_8248
chrX	113885919	113886098	+	Target_8249
chrX	130408573	130408951	+	Target_8250
chrX	52725946	52726568	+	Target_8251
chrX	20005041	20005468	+	Target_8252
chrX	135862877	135864347	+	Target_8253
chrX	9684160	9687780	+	Target_8254
chrX	54960254	54960418	+	Target_8255
chrX	152938021	152938936	+	Target_8256
chrX	45182455	45182633	+	Target_8257
chrX	107436858	107437027	+	Target_8258
chrX	74296357	74296489	+	Target_8259
chrX	13057927	13058035	+	Target_8260
chrX	120064112	120064267	+	Target_8261
chrX	114959173	114959383	+	Target_8262
chrX	152912550	152912879	+	Target_8263
chrX	16893269	16893490	+	Target_8264
chrX	70776206	70776630	+	Target_8265
chrX	76909588	76909790	+	Target_8266
chrX	18963196	18963276	+	Target_8267
chrX	53578227	53578441	+	Target_8268
chrX	110654879	110655135	+	Target_8269
chrX	80457936	80458219	+	Target_8270
chrX	117895101	117895483	+	Target_8271
chrX	84301452	84301556	+	Target_8272
chrX	149809742	149809891	+	Target_8273
chrX	18613368	18613548	+	Target_8274
chrX	134184962	134186326	+	Target_8275
chrX	154014479	154014675	+	Target_8276
chrX	15306003	15306194	+	Target_8277
chrX	1470993	1471125	+	Target_8278
chrX	91131780	91134997	+	Target_8279
chrX	123022469	123022568	+	Target_8280
chrX	69264202	69264312	+	Target_8281
chrX	76918871	76919147	+	Target_8282
chrX	44920469	44920664	+	Target_8283
chrX	69504438	69504852	+	Target_8284
chrX	103358125	103360533	+	Target_8285
chrX	114536557	114536688	+	Target_8286
chrX	149392127	149392348	+	Target_8287
chrX	24732671	24732786	+	Target_8288
chrX	40142694	40142865	+	Target_8289
chrX	2161064	2161271	+	Target_8290
chrX	49227194	49227374	+	Target_8291
chrX	50381174	50381308	+	Target_8292
chrX	101623452	101623621	+	Target_8293
chrX	129274508	129274592	+	Target_8294
chrX	41003675	41003879	+	Target_8295
chrX	24605358	24605436	+	Target_8296
chrX	53024485	53024751	+	Target_8297
chrX	151081835	151082060	+	Target_8298
chrX	148614417	148615979	+	Target_8299
chrX	99887482	99887565	+	Target_8300
chrX	23933817	23933911	+	Target_8301
chrX	69488055	69488222	+	Target_8302
chrX	153424291	153424507	+	Target_8303
chrX	101090993	101091274	+	Target_8304
chrX	55784579	55785207	+	Target_8305
chrX	128709017	128709227	+	Target_8306
chrX	70342845	70343076	+	Target_8307
chrX	118694231	118694348	+	Target_8308
chrX	80375287	80375316	+	Target_8309
chrX	108784704	108784848	+	Target_8310
chrX	41088136	41088662	+	Target_8311
chrX	28960317	28960685	+	Target_8312
chrX	23731252	23731425	+	Target_8313
chrX	37641341	37641436	+	Target_8314
chrX	41193744	41194022	+	Target_8315
chrX	108925948	108926125	+	Target_8316
chrX	150089259	150089411	+	Target_8317
chrX	70606836	70607311	+	Target_8318
chrX	107827614	107827755	+	Target_8319
chrX	128674152	128674455	+	Target_8320
chrX	69516848	69517038	+	Target_8321
chrX	47077159	47078504	+	Target_8322
chrX	119297364	119297945	+	Target_8323
chrX	9682842	9683043	+	Target_8324
chrX	1497452	1497657	+	Target_8325
chrX	45021555	45023494	+	Target_8326
chrX	74318777	74318896	+	Target_8327
chrX	138619169	138619332	+	Target_8328
chrX	100081623	100081746	+	Target_8329
chrX	153362271	153362536	+	Target_8330
chrX	154686576	154688376	+	Target_8331
chrX	153041331	153041669	+	Target_8332
chrX	131563841	131566890	+	Target_8333
chrX	47444335	47445482	+	Target_8334
chrX	123215130	123215378	+	Target_8335
chrX	53611146	53611405	+	Target_8336
chrX	133938131	133938276	+	Target_8337
chrX	70774363	70774442	+	Target_8338
chrX	122488660	122488814	+	Target_8339
chrX	76944311	76944420	+	Target_8340
chrX	49301427	49301552	+	Target_8341
chrX	22050459	22051241	+	Target_8342
chrX	51244942	51245192	+	Target_8343
chrX	134424935	134425629	+	Target_8344
chrX	110388088	110388150	+	Target_8345
chrX	118604125	118604476	+	Target_8346
chrX	18234641	18234853	+	Target_8347
chrX	49065276	49065853	+	Target_8348
chrX	129627709	129627804	+	Target_8349
chrX	19971106	19971169	+	Target_8350
chrX	103903495	103903676	+	Target_8351
chrX	47091989	47092657	+	Target_8352
chrX	19369378	19369616	+	Target_8353
chrX	151921837	151921915	+	Target_8354
chrX	91518113	91518142	+	Target_8355
chrX	154528098	154528223	+	Target_8356
chrX	77130925	77131094	+	Target_8357
chrX	128605181	128605403	+	Target_8358
chrX	110439572	110439868	+	Target_8359
chrX	102565286	102565361	+	Target_8360
chrX	106092375	106093061	+	Target_8361
chrX	128624037	128624269	+	Target_8362
chrX	48973384	48973516	+	Target_8363
chrX	41411858	41412035	+	Target_8364
chrX	32591647	32591854	+	Target_8365
chrX	133372809	133372870	+	Target_8366
chrX	19014169	19014270	+	Target_8367
chrX	70465518	70465792	+	Target_8368
chrX	50345633	50345813	+	Target_8369
chrX	53652747	53652989	+	Target_8370
chrX	54959394	54959995	+	Target_8371
chrX	48403257	48403411	+	Target_8372
chrX	12828141	12828488	+	Target_8373
chrX	134124868	134126501	+	Target_8374
chrX	18605974	18606263	+	Target_8375
chrX	135338463	135338741	+	Target_8376
chrX	100872875	100873091	+	Target_8377
chrX	114524193	114524416	+	Target_8378
chrX	70389104	70391051	+	Target_8379
chrX	110924246	110924652	+	Target_8380
chrX	38024022	38024148	+	Target_8381
chrX	72674215	72675081	+	Target_8382
chrX	100117381	100117562	+	Target_8383
chrX	11318727	11318881	+	Target_8384
chrX	2931088	2931213	+	Target_8385
chrX	148039767	148039988	+	Target_8386
chrX	50121097	50121230	+	Target_8387
chrX	71915558	71915726	+	Target_8388
chrX	1533636	1534319	+	Target_8389
chrX	37669944	37672714	+	Target_8390
chrX	77253975	77254181	+	Target_8391
chrX	151091925	151093642	+	Target_8392
chrX	17705852	17706014	+	Target_8393
chrX	14045128	14045363	+	Target_8394
chrX	36091256	36091481	+	Target_8395
chrX	65236907	65237031	+	Target_8396
chrX	14882682	14883702	+	Target_8397
chrX	153057702	153057837	+	Target_8398
chrX	54048692	54048800	+	Target_8399
chrX	70352973	70353062	+	Target_8400
chrX	99986991	99987210	+	Target_8401
chrX	105415005	105415132	+	Target_8402
chrX	105189864	105190007	+	Target_8403
chrX	53602115	53602181	+	Target_8404
chrX	131219609	131219756	+	Target_8405
chrX	114358508	114358665	+	Target_8406
chrX	36057033	36057296	+	Target_8407
chrX	101723953	101724078	+	Target_8408
chrX	107408107	107408268	+	Target_8409
chrX	51638149	51638856	+	Target_8410
chrX	90563289	90563877	+	Target_8411
chrX	102981469	102981606	+	Target_8412
chrX	30737436	30737632	+	Target_8413
chrX	306909	307349	+	Target_8414
chrX	47861994	47862152	+	Target_8415
chrX	64936680	64936763	+	Target_8416
chrX	76849166	76849319	+	Target_8417
chrX	119658464	119660711	+	Target_8418
chrX	107553978	107554058	+	Target_8419
chrX	148068797	148069087	+	Target_8420
chrX	72027909	72028144	+	Target_8421
chrX	70523311	70523366	+	Target_8422
chrX	152713124	152713467	+	Target_8423
chrX	111873876	111874829	+	Target_8424
chrX	2839944	2840065	+	Target_8425
chrX	104463611	104464442	+	Target_8426
chrX	80156156	80156363	+	Target_8427
chrX	47978916	47979076	+	Target_8428
chrX	135754179	135754378	+	Target_8429
chrX	128649664	128649764	+	Target_8430
chrX	151928359	151928738	+	Target_8431
chrX	14032327	14032655	+	Target_8432
chrX	67272382	67272432	+	Target_8433
chrX	22132476	22132704	+	Target_8434
chrX	21444615	21444778	+	Target_8435
chrX	48675945	48676819	+	Target_8436
chrX	49157830	49157929	+	Target_8437
chrX	106418319	106418423	+	Target_8438
chrX	10851673	10851873	+	Target_8439
chrX	53617364	53617459	+	Target_8440
chrX	96369725	96369964	+	Target_8441
chrX	24089575	24089844	+	Target_8442
chrX	129768958	129769165	+	Target_8443
chrX	48759207	48759319	+	Target_8444
chrX	21898915	21899090	+	Target_8445
chrX	48775058	48775108	+	Target_8446
chrX	149108877	149109104	+	Target_8447
chrX	65483386	65483530	+	Target_8448
chrX	154277269	154280076	+	Target_8449
chrX	38429836	38430199	+	Target_8450
chrX	153032328	153033368	+	Target_8451
chrX	53583184	53583402	+	Target_8452
chrX	122616474	122616897	+	Target_8453
chrX	224399	224547	+	Target_8454
chrX	153718646	153719116	+	Target_8455
chrX	117530933	117531069	+	Target_8456
chrX	7895327	7895584	+	Target_8457
chrX	69674846	69675113	+	Target_8458
chrX	119739934	119740031	+	Target_8459
chrX	154697847	154698035	+	Target_8460
chrX	135080267	135080344	+	Target_8461
chrX	122753252	122754899	+	Target_8462
chrX	47990643	47990801	+	Target_8463
chrX	122837304	122837355	+	Target_8464
chrX	57618169	57623906	+	Target_8465
chrX	107435703	107435910	+	Target_8466
chrX	123159690	123159768	+	Target_8467
chrX	152953454	152954565	+	Target_8468
chrX	123525902	123526198	+	Target_8469
chrX	54066063	54066505	+	Target_8470
chrX	22115073	22115156	+	Target_8471
chrX	101381776	101382683	+	Target_8472
chrX	54951422	54951501	+	Target_8473
chrX	119504961	119505065	+	Target_8474
chrX	103029146	103029383	+	Target_8475
chrX	134494118	134497077	+	Target_8476
chrX	101622979	101623186	+	Target_8477
chrX	57010699	57010911	+	Target_8478
chrX	15287903	15288689	+	Target_8479
chrX	70981459	70981609	+	Target_8480
chrX	38138420	38138558	+	Target_8481
chrX	22095594	22095820	+	Target_8482
chrX	138845475	138845677	+	Target_8483
