# Supplementary material for: Affected Kindred Analysis of Human X Chromosome Exomes to Identify Novel X-Linked Intellectual Disability Genes
Source: PLoS One. 2015 Feb 13;10(2):e0116454. doi: 10.1371/journal.pone.0116454 (PMC4332666; doi:10.1371/journal.pone.0116454)
Supplement: S2 File — is a compressed file providing a collection of bash-based and R-based scripts that were written and run to process and analyze our XLID study cohort. The scripts provided assume that short-read alignment has already been performed, including quality correction steps. These scripts will run data processing and analysis for a test cohort, as well as comparison analyses with other public databases. (ZIP) [file pone.0116454.s006.zip › Sib-PairCross-CohortFilter_scripts/iso_org_var.R]

args <- commandArgs(trailingOnly=TRUE)
input <- args[1]
read_file <- args[2]
files <- list.files(path=input, pattern=".vcf.annotated$", full.names=TRUE)
read_groups <- read.table(read_file, sep="\t", header=TRUE, stringsAsFactors=FALSE)
read_groups <- read_groups[grep("Use=TRUE", read_groups[,"RGDS"]),]

for(i in 1:nrow(read_groups)) if(length(grep(paste(read_groups[i,"RGSM"], "vcf", sep="."), files)) == 0) read_groups[i,1] <- NA
read_groups <- read_groups[!is.na(read_groups[,1]),]

for(i in 1:nrow(read_groups))
  {
    if(!is.na(read_groups[i,1]))
      {
       read_groups[i,1] <- NA
	if(length(grep("Sib=Single", read_groups[i,"RGDS"])) > 0)
	  {
	    id <- read_groups[i,"RGSM"]
	    command <- paste("mkdir ", input, "/", id, sep="")
	    system(command)
	    file <- files[grep(paste(id, "vcf", sep="."), files)]
	    command <- paste("mv ", file, " ", input, "/", id, "/", sep="")
	    system(command)
	  } else {
	    id <- read_groups[i,"RGSM"]
	    sib <- strsplit(read_groups[i,"RGDS"], ";")[[1]]; sib <- sib[grep("^Sib=", sib)]; sib <- gsub("Sib=", "", sib)
	    sid <- read_groups[grep(paste("ID=", sib, ";", sep=""), read_groups[,"RGDS"]),"RGSM"]
	    command <- paste("mkdir ", input, "/", id, "_", sid, sep="")
	    system(command)
	    file <- files[grep(paste(id, "vcf", sep="."), files)]
	    first <- read.table(file, sep="\t", header=FALSE, stringsAsFactors=FALSE)
	    command <- paste("mv ", file, " ", input, "/", id, "_", sid, "/", sep="")
	    system(command)
	    file <- files[grep(paste(sid, "vcf", sep="."), files)]
	    scond <- read.table(file, sep="\t", header=FALSE, stringsAsFactors=FALSE)
	    command <- paste("mv ", file, " ", input, "/", id, "_", sid, "/", sep="")
	    system(command)
	    if(first[1,1] == "no_variants") first <- data.frame(matrix(rep(NA, times=11), ncol=11))
            if(scond[1,1] == "no_variants") scond <- data.frame(matrix(rep(NA, times=11), ncol=11))
	    dimnames(first)[[1]] <- paste(first[,1], first[,2], first[,4], first[,8], sep="_") 
	    dimnames(scond)[[1]] <- paste(scond[,1], scond[,2], scond[,4], scond[,8], sep="_")
	    intersection <- intersect(dimnames(first)[[1]], dimnames(scond)[[1]])
	    third <- first[intersection,]
	    file <- paste(input, "/", id, "_", sid, "/shared_variants_", id, "_", sid, ".vcf.annotated", sep="")
	    write.table(third, file=file, sep="\t", row.names=FALSE, col.names=FALSE, quote=FALSE)
	    read_groups[which(read_groups[,"RGSM"]==sid),1] <- NA
	  }
      }
  }
