# Supplementary material for: Affected Kindred Analysis of Human X Chromosome Exomes to Identify Novel X-Linked Intellectual Disability Genes
Source: PLoS One. 2015 Feb 13;10(2):e0116454. doi: 10.1371/journal.pone.0116454 (PMC4332666; doi:10.1371/journal.pone.0116454)
Supplement: S2 File — is a compressed file providing a collection of bash-based and R-based scripts that were written and run to process and analyze our XLID study cohort. The scripts provided assume that short-read alignment has already been performed, including quality correction steps. These scripts will run data processing and analysis for a test cohort, as well as comparison analyses with other public databases. (ZIP) [file pone.0116454.s006.zip › Sib-PairCross-CohortFilter_scripts/known_XLID_genes.txt]

ABCD1
ACSL4
AFF2
AGTR2
AP1S2
ARHGEF6
ARHGEF9
ARX
ATP6AP2
ATP7A
ATRX
BCOR
BRWD3
CASK
CCDC22
CDKL5
CLIC2
CUL4B
DCX
DKC1
DLG3
DMD
FANCB
FGD1
FLNA
FMR1
FTSJ1
GDI1
GK
GPC3
GRIA3
HCCS
HCFC1
HDAC8
HPRT
HSD17B10
HUWE1
IDS
IGBP1
IKBKG
IL1RAPL1
IQSEC2
KDM5C
KIAA2022
KLF8
SHROOM4
L1CAM
LAMP2
MAGT1
MAOA
MBTPS2
MECP2
MED12
MID1
MTM1
NAA10
NDP
NDUFA1
NHS
NLGN3
NLGN4
NSDHL
NXF5
OCRL
OFD1
OPHN1
OTC
PAK3
PCDH19
PDHA1
PGK1
PHF6
PHF8
PLP1
PORCN
PQBP1
PRPS1
PTCHD1
RAB39B
RBM10
RPL10
RPS6KA3
SIZN1
SLC16A2
SLC6A8
SLC9A6
SMC1A
SMS
SOX3
SRPX2
SYN1
SYP
TIMM8A
TSPAN7
UBE2A
UPF3B
ZDHHC9
ZDHHC15
ZNF41
ZNF674
ZNF711
ZNF81
