# Supplementary material for: Affected Kindred Analysis of Human X Chromosome Exomes to Identify Novel X-Linked Intellectual Disability Genes
Source: PLoS One. 2015 Feb 13;10(2):e0116454. doi: 10.1371/journal.pone.0116454 (PMC4332666; doi:10.1371/journal.pone.0116454)
Supplement: S2 File — is a compressed file providing a collection of bash-based and R-based scripts that were written and run to process and analyze our XLID study cohort. The scripts provided assume that short-read alignment has already been performed, including quality correction steps. These scripts will run data processing and analysis for a test cohort, as well as comparison analyses with other public databases. (ZIP) [file pone.0116454.s006.zip › Sib-PairCross-CohortFilter_scripts/linkage_XLID_filter.R]

args <- commandArgs(trailingOnly=TRUE)
input <- args[1]
output <- args[2]
load(args[3])
reads <- read.table("read_groups.txt", sep="\t", header=TRUE, stringsAsFactors=FALSE)

variants <- read.table(input, sep="\t", header=FALSE, stringsAsFactors=FALSE)
top <- variants[1,]
top <- as.vector(unlist(top))
comments <- scan(input, what=character(), sep="\n")
comments <- comments[grep("^#", comments)]
if(length(grep("CHROM", top[1]))==0)
  {
    top <- comments[length(comments)]
    top <- unlist(strsplit(top, "\t"))
  } else { variants <- variants[-c(1),] }
dimnames(variants)[[2]] <- top

for(i in seq(nrow(titles)))
  {
    samples <- strsplit(titles[i,1], " - ")[[1]]
    truth <- sapply(samples, function(s) { length(grep("Norm=TRUE", reads[reads[,"RGSM"]==s,"RGDS"])) })
    truth <- sum(truth) > 0
    positions <- matrix(as.numeric(strsplit(titles[i,2], ",")[[1]]), ncol=2, byrow=TRUE)
    keep <- c()
    for(j in seq(nrow(positions))) keep <- c(keep, which(variants[,"POS"] > positions[j,1] & variants[,"POS"] < positions[j,2]))
    keep <- unique(keep[order(keep)])
    if(truth)
      {
        variants[keep,samples] <- "."
      } else {
        variants[-c(keep),samples] <- "."
      }
  }
write(comments, file=output, sep="\n")
write.table(variants, append=TRUE, file=output, sep="\t", row.names=FALSE, col.names=FALSE, quote=FALSE)
