# Supplementary material for: Affected Kindred Analysis of Human X Chromosome Exomes to Identify Novel X-Linked Intellectual Disability Genes
Source: PLoS One. 2015 Feb 13;10(2):e0116454. doi: 10.1371/journal.pone.0116454 (PMC4332666; doi:10.1371/journal.pone.0116454)
Supplement: S2 File — is a compressed file providing a collection of bash-based and R-based scripts that were written and run to process and analyze our XLID study cohort. The scripts provided assume that short-read alignment has already been performed, including quality correction steps. These scripts will run data processing and analysis for a test cohort, as well as comparison analyses with other public databases. (ZIP) [file pone.0116454.s006.zip › Sib-PairCross-CohortFilter_scripts/linkage_XLID_print.R]

strand_file <- "variant_calls/raw/strand/SNPs_Strand.vcf"
read_file <- "read_groups.txt"
comments <- scan(strand_file, sep="\n", what=character(), nlines=270)
comments <- comments[grep("^#", comments)]
header <- comments[length(comments)]
header <- strsplit(header, "\t")[[1]]
vcf <- read.table(strand_file, sep="\t", stringsAsFactors=FALSE, header=FALSE)
if(vcf[1,1] == "CHROM") vcf <- vcf[-c(1),]
dimnames(vcf)[[2]] <- header
vcf[,2] <- as.numeric(vcf[,2])
readg <- read.table(read_file, header=TRUE, stringsAsFactors=FALSE)
readg <- readg[grep("Use=TRUE", readg[,"RGDS"]),]
pattern <- "Sib=.*;"
m <- regexpr(pattern, readg[,"RGDS"])
coldsnap <- regmatches(readg[,"RGDS"], m)
coldsnap <- gsub(";Use=TRUE\\S+", "", coldsnap)
coldsnap <- gsub("Sib=", "", coldsnap)
namos <- cbind(readg[,"RGSM"], coldsnap)
for(i in grep("Single", namos[,2], invert=TRUE)) namos[i,2] <- readg[grep(paste("ID=", namos[i,2], ";", sep=""), readg[,"RGDS"]),"RGSM"]
vcf_hold <- vcf
vcf <- vcf[,namos[,1]]
for(k in seq(ncol(vcf)))
  {
    vcf[grep("^\\.", vcf[,k]), k] <- -2
    vcf[grep("^1", vcf[,k]), k] <- 1
    vcf[grep("^0", vcf[,k]), k] <- 0
    vcf[,k] <- as.numeric(vcf[,k])
  }
pos <- vcf_hold[,"POS"]
load("titles.rda")
pdf(file="IBD_plots.pdf", height=2, width=16)
reuse <- c()
for(i in seq(nrow(namos)))
  {
    title <- paste(namos[i,][order(namos[i,])], collapse=" - ")
    if(sum(title==titles) == 2 & namos[i,2] != "Single" & sum(reuse == title) == 0)
      {
        j <- seq(nrow(namos))
        j <- j[j!=i]
        if(namos[i,2]!="Single") { j <- j[j!=which(namos[i,2]==namos[,1])]; j <- c(which(namos[i,2]==namos[,1]), j) }
        q <- vcf[,namos[i,1]]
        p <- vcf[,namos[j,1]]
        p <- p + q
        p[p!=1] <- 0
	r <- p
	r <- r[rowSums(p)>0,]
        p <- p[rowSums(p)>0,]
	ones <- which(p[,1]==1)
	locations <- as.numeric(strsplit(titles[titles[,1] == title,][1,2], ",")[[1]])
	for(l in seq(length(locations))) locations[l] <- which(pos==locations[l])
	locations <- as.character(locations)
	for(l in seq(length(locations))) locations[l] <- which(dimnames(p)[[1]]==locations[l])
	locations <- matrix(as.numeric(locations), ncol=2, byrow=TRUE)
	dist <- nrow(p); state <- TRUE; known <- c()
	par(mar=c(1.6,1.6,1.6,1.6))
	plot(c(1, ones, dist), rep(0, times=length(ones)+2), ylim=c(-0.2,.2), xlim=c(0, dist), xlab="", ylab="", xaxt="n", yaxt="n", pch="|", main=title)
	mtext(side=1, "X Chromosome: Pos 1 - 154,899,846")
	for(e in seq(nrow(locations))) rect(locations[e,1], -0.15, locations[e,2], 0.15, col=rgb(1,177/255,0,0.5), border="transparent")
	reuse <- c(reuse, title)
      }
  }
dev.off()
