# Supplementary material for: Affected Kindred Analysis of Human X Chromosome Exomes to Identify Novel X-Linked Intellectual Disability Genes
Source: PLoS One. 2015 Feb 13;10(2):e0116454. doi: 10.1371/journal.pone.0116454 (PMC4332666; doi:10.1371/journal.pone.0116454)
Supplement: S2 File — is a compressed file providing a collection of bash-based and R-based scripts that were written and run to process and analyze our XLID study cohort. The scripts provided assume that short-read alignment has already been performed, including quality correction steps. These scripts will run data processing and analysis for a test cohort, as well as comparison analyses with other public databases. (ZIP) [file pone.0116454.s006.zip › Sib-PairCross-CohortFilter_scripts/linkage_XLID_search.R]

args <- commandArgs(trailingOnly=TRUE)
strand_file <- args[1]
read_file <- args[2]
comments <- scan(strand_file, sep="\n", what=character(), nlines=270)
comments <- comments[grep("^#", comments)]
header <- comments[length(comments)]
header <- strsplit(header, "\t")[[1]]
vcf <- read.table(strand_file, sep="\t", stringsAsFactors=FALSE, header=FALSE)
if(vcf[1,1] == "CHROM") vcf <- vcf[-c(1),]
dimnames(vcf)[[2]] <- header
vcf[,2] <- as.numeric(vcf[,2])
readg <- read.table(read_file, header=TRUE, stringsAsFactors=FALSE)
readg <- readg[grep("Use=TRUE", readg[,"RGDS"]),]
pattern <- "Sib=.*;"
m <- regexpr(pattern, readg[,"RGDS"])
coldsnap <- regmatches(readg[,"RGDS"], m)
coldsnap <- gsub(";Use=TRUE\\S+", "", coldsnap)
coldsnap <- gsub("Sib=", "", coldsnap)
namos <- cbind(readg[,"RGSM"], coldsnap)
for(i in grep("Single", namos[,2], invert=TRUE)) namos[i,2] <- readg[grep(paste("ID=", namos[i,2], ";", sep=""), readg[,"RGDS"]),"RGSM"]
vcf_hold <- vcf
vcf <- vcf[,namos[,1]]
for(k in seq(ncol(vcf)))
  {
    vcf[grep("^\\.", vcf[,k]), k] <- -2
    vcf[grep("^1", vcf[,k]), k] <- 1
    vcf[grep("^0", vcf[,k]), k] <- 0
    vcf[,k] <- as.numeric(vcf[,k])
  }
pos <- vcf_hold[,"POS"]
titles <- c()
find_points <- function(title, ones, dist, state, known)
  {
    if(state)
      {
        plot(c(1, ones, dist), rep(0, times=length(ones)+2), ylim=c(-0.2,.2), xlim=c(0, dist), xlab="", ylab="", xaxt="n", yaxt="n", pch="|", main=title)
        rect(0, -0.2, dist/100, -0.1, col="red", border="transparent")
        if(length(known) > 0)
          {
            temp <- matrix(known, ncol=2, byrow=TRUE)
            for(e in seq(nrow(temp))) rect(temp[e,1], -0.05, temp[e,2], 0.05, col=rgb(1,177/255,0,0.5), border="transparent")
          }
        mylocation <- locator(n=2)
        xloc <- mylocation$x
        yloc <- mylocation$y
        if(sum(xloc > 0 & xloc < dist/100 & yloc > -0.2 & yloc < -0.05) > 0) state <- FALSE
        if(state)
          {
            if(xloc[1] < 1) { xloc[1] <- 1 } else { xloc[1] <- max(ones[which(ones < xloc[1])]) }
            if(xloc[2] > dist) { xloc[2] <- dist } else { xloc[2] <- min(ones[which(ones > xloc[2])]) }
            if(length(intersect(xloc, known)) == 2) { known <- setdiff(known, xloc) } else { known <- c(known, xloc); known <- unique(known[order(known)]) }
            if(length(known)%%2==1) known <- c(known, dist)
            known <- find_points(title, ones, dist, state, known)
          }
        c(known)      
      }
  }
for(i in seq(nrow(namos)))
  {
    title <- paste(namos[i,][order(namos[i,])], collapse=" - ")
    if(sum(title==titles) == 0 & namos[i,2] != "Single")
      {
        j <- seq(nrow(namos))
        j <- j[j!=i]
        if(namos[i,2]!="Single") { j <- j[j!=which(namos[i,2]==namos[,1])]; j <- c(which(namos[i,2]==namos[,1]), j) }
        q <- vcf[,namos[i,1]]
        p <- vcf[,namos[j,1]]
        p <- p + q
        p[p!=1] <- 0
	r <- p
	r <- r[rowSums(p)>0,]
        p <- p[rowSums(p)>0,]
	ones <- which(p[,1]==1)
        locations <- find_points(title, ones, nrow(p), TRUE, c())
        titles <- rbind(titles, c(title, paste(dimnames(p)[[1]][locations], collapse=",")))
	titles <- rbind(titles, c(title, length(which(r[,1]==1))))
      }
  }
titles[,2] <- as.vector(sapply(titles[,2], function(x) { paste(pos[as.numeric(strsplit(x, ",")[[1]])], collapse=",") }))
save(titles, file="titles.rda")
