# Supplementary material for: Affected Kindred Analysis of Human X Chromosome Exomes to Identify Novel X-Linked Intellectual Disability Genes
Source: PLoS One. 2015 Feb 13;10(2):e0116454. doi: 10.1371/journal.pone.0116454 (PMC4332666; doi:10.1371/journal.pone.0116454)
Supplement: S2 File — is a compressed file providing a collection of bash-based and R-based scripts that were written and run to process and analyze our XLID study cohort. The scripts provided assume that short-read alignment has already been performed, including quality correction steps. These scripts will run data processing and analysis for a test cohort, as well as comparison analyses with other public databases. (ZIP) [file pone.0116454.s006.zip › Sib-PairCross-CohortFilter_scripts/loop_vcf_on.sh]

#!/bin/bash

hold=$1
chr=$(ls 1000_Genomes_vcf/A*.chr$hold.*.genotypes.vcf.gz)
chrt=$1
target=$(ls interval_lists/chr$chrt\_*.interval_list)

eval "mkdir 1000_Genomes_vcf/$hold_temp"

# reduce 1000 Genomes data to exons +/- 300 bp
eval "Rscript loop_vcf_scripts/loop_vcf_on_baits.R $chr $target"
eval "rm $chr"

debait=$(ls 1000_Genomes_vcf/A*.chr$hold.*.genotypes.vcf.debait)

# reduce 1000 Genomes data to genotypes only
eval "Rscript loop_vcf_scripts/loop_vcf_on_genotypes.R $debait"

#split 1000 Genomes data to males and females subsets
eval "Rscript loop_vcf_scripts/loop_vcf_on_gender.R $debait male 1000G_samples.txt"
eval "Rscript loop_vcf_scripts/loop_vcf_on_gender.R $debait female 1000G_samples.txt"
eval "rm $debait"

male=$(ls 1000_Genomes_vcf/A*.chr$hold.*.genotypes.vcf.debait.male)
female=$(ls 1000_Genomes_vcf/A*.chr$hold.*.genotypes.vcf.debait.female)

eval "rm -r 1000_Genomes_vcf/$hold_temp"
