# Supplementary material for: Affected Kindred Analysis of Human X Chromosome Exomes to Identify Novel X-Linked Intellectual Disability Genes
Source: PLoS One. 2015 Feb 13;10(2):e0116454. doi: 10.1371/journal.pone.0116454 (PMC4332666; doi:10.1371/journal.pone.0116454)
Supplement: S2 File — is a compressed file providing a collection of bash-based and R-based scripts that were written and run to process and analyze our XLID study cohort. The scripts provided assume that short-read alignment has already been performed, including quality correction steps. These scripts will run data processing and analysis for a test cohort, as well as comparison analyses with other public databases. (ZIP) [file pone.0116454.s006.zip › Sib-PairCross-CohortFilter_scripts/loop_vcf_scripts/compress.R]

args <- commandArgs(trailingOnly=TRUE)
filename <- args[1]
inFile <- file(filename, "r")
h <- readLines(inFile, n=1)
hold <- c()
i <- 1
h <- strsplit(h, "\t")[[1]]
where <- c(grep("^HG", h), grep("^NA", h))
where <- min(where)
while(length(input <- readLines(inFile, n=1)) > 0)
  {
    line <- strsplit(input, "\t")[[1]]
    pine <- as.numeric(line[where:length(line)])
    pine[is.na(pine)] <- 0
    tine <- table(pine)[c("0","1","2")]
    tine[is.na(tine)] <- 0
    tine <- c(tine, length(pine) - sum(tine), sum(pine))
    hold <- rbind(hold, c(line[1:5], tine))
    i <- i + 1
    if(i%%10000 == 0) { cat(i); cat("\n") }
  }
newfile <- paste(filename, ".compressed.rda", sep="")
hold <- data.frame(hold, stringsAsFactors=FALSE)
dimnames(hold)[[2]] <- c("CHR", "POS", "ID", "REF", "ALT", "0", "1", "2", "OTHER", "TOT_ALL")
for(i in c(2,6:10)) hold[,i] <- as.numeric(hold[,i])
save(hold, file=newfile)
