# Supplementary material for: Affected Kindred Analysis of Human X Chromosome Exomes to Identify Novel X-Linked Intellectual Disability Genes
Source: PLoS One. 2015 Feb 13;10(2):e0116454. doi: 10.1371/journal.pone.0116454 (PMC4332666; doi:10.1371/journal.pone.0116454)
Supplement: S2 File — is a compressed file providing a collection of bash-based and R-based scripts that were written and run to process and analyze our XLID study cohort. The scripts provided assume that short-read alignment has already been performed, including quality correction steps. These scripts will run data processing and analysis for a test cohort, as well as comparison analyses with other public databases. (ZIP) [file pone.0116454.s006.zip › Sib-PairCross-CohortFilter_scripts/loop_vcf_scripts/loop_vcf_on_baits.R]

args <- commandArgs(trailingOnly=TRUE)
baits <- read.table(args[2], comment.char="@", stringsAsFactors=FALSE)
baits <- baits[,2:3]
baits[,1] <- baits[,1]-300
baits[,2] <- baits[,2]+300
inFile <- gzfile(args[1], "r")
output <- c()
exp <- 0
args[1] <- gsub(".gz$", "", args[1])
while(length(input <- readLines(inFile, n=10000)) > 0)
  {
    if(exp == 0)
      {
        input <- input[grep("^##", input, invert=TRUE)]
	header <- input[grep("^#", input)]
    	input <- input[grep("^#", input, invert=TRUE)]
      }
    if(length(header)>0)
      {
        header <- unlist(strsplit(header, "\t"))
	output <- rbind(output, header)
      }
    input <- matrix(unlist(strsplit(input, "\t")), ncol=ncol(output), byrow=TRUE)
    positions <- as.integer(input[,2])
    hold <- unlist(sapply(seq_along(positions), function(i) { if(length(which(positions[i] >= baits[,1] & positions[i] <= baits[,2]))>0) i }))
    output <- rbind(output, input[hold,])
    exp <- exp + 1
    write.table(output, file=paste(args[1], "debait", sep="."), sep="\t", quote=FALSE, row.names=FALSE, col.names=FALSE, append=TRUE)
    output <- c()
    cat(exp); cat("\n")
  }
close(inFile)
