# Supplementary material for: Affected Kindred Analysis of Human X Chromosome Exomes to Identify Novel X-Linked Intellectual Disability Genes
Source: PLoS One. 2015 Feb 13;10(2):e0116454. doi: 10.1371/journal.pone.0116454 (PMC4332666; doi:10.1371/journal.pone.0116454)
Supplement: S2 File — is a compressed file providing a collection of bash-based and R-based scripts that were written and run to process and analyze our XLID study cohort. The scripts provided assume that short-read alignment has already been performed, including quality correction steps. These scripts will run data processing and analysis for a test cohort, as well as comparison analyses with other public databases. (ZIP) [file pone.0116454.s006.zip › Sib-PairCross-CohortFilter_scripts/loop_vcf_scripts/loop_vcf_on_gender.R]

args <- commandArgs(trailingOnly=TRUE)
input_file <- args[1]
gender <- args[2]
gender_file <- args[3]
data <- read.table(input_file, sep="\t", header=TRUE, stringsAsFactors=FALSE, comment.char="")
kg_all_samples <- read.table(gender_file, sep="\t", header=TRUE, stringsAsFactors=FALSE, comment.char="")
sample_names <- subset(kg_all_samples, Gender==gender)[,"Coriell.Sample.ID"]

intersection <- intersect(dimnames(data)[[2]], sample_names)
titles <- c(dimnames(data)[[2]][1:9], intersection)

data <- data[,c(titles)]
write.table(data, file=paste(input_file, gender, sep="."), sep="\t", col.names=TRUE, row.names=FALSE, quote=FALSE)
