# Supplementary material for: Affected Kindred Analysis of Human X Chromosome Exomes to Identify Novel X-Linked Intellectual Disability Genes
Source: PLoS One. 2015 Feb 13;10(2):e0116454. doi: 10.1371/journal.pone.0116454 (PMC4332666; doi:10.1371/journal.pone.0116454)
Supplement: S2 File — is a compressed file providing a collection of bash-based and R-based scripts that were written and run to process and analyze our XLID study cohort. The scripts provided assume that short-read alignment has already been performed, including quality correction steps. These scripts will run data processing and analysis for a test cohort, as well as comparison analyses with other public databases. (ZIP) [file pone.0116454.s006.zip › Sib-PairCross-CohortFilter_scripts/loop_vcf_scripts/loop_vcf_on_genotypes.R]

args <- commandArgs(trailingOnly=TRUE)
input_file <- args[1]
vcf <- read.table(input_file, sep="\t", stringsAsFactors=FALSE, header=TRUE, comment.char="")

for(i in 10:ncol(vcf))
  {
    hold1 <- strsplit(vcf[,i], "\\:|\\||\\/")
    hold2 <- sapply(hold1, function(j) { as.numeric(j[1:2]) })
    hold2 <- t(hold2)
    hold2[is.na(hold2)] <- 0
    vcf[,i] <- rowSums(matrix(hold2, ncol=2, byrow=TRUE))
    cat(i); cat("\n")
  }

write.table(vcf, file=input_file, sep="\t", row.names=FALSE, quote=FALSE)
