# Supplementary material for: Affected Kindred Analysis of Human X Chromosome Exomes to Identify Novel X-Linked Intellectual Disability Genes
Source: PLoS One. 2015 Feb 13;10(2):e0116454. doi: 10.1371/journal.pone.0116454 (PMC4332666; doi:10.1371/journal.pone.0116454)
Supplement: S2 File — is a compressed file providing a collection of bash-based and R-based scripts that were written and run to process and analyze our XLID study cohort. The scripts provided assume that short-read alignment has already been performed, including quality correction steps. These scripts will run data processing and analysis for a test cohort, as well as comparison analyses with other public databases. (ZIP) [file pone.0116454.s006.zip › Sib-PairCross-CohortFilter_scripts/male_v_female_unique_var.R]

args <- commandArgs(trailingOnly=TRUE)
males <- args[1]
females <- args[2]
males_list <- paste(males, "compressed.rda", sep=".")
females_list <- paste(females, "compressed.rda", sep=".")
males_list <- system(paste("ls", males_list, sep=" "), intern=TRUE)
females_list <- system(paste("ls", females_list, sep=" "), intern=TRUE)
final <- list()
for(i in seq(length(males_list)))
  {
    load(males_list[i])
    males <- hold
    load(females_list[i])
    females <- hold
    males <- colSums(males[,c("1", "2", "OTHER")])/sum(colSums(males[,c("1", "2", "OTHER")]))
    females <- colSums(females[,c("1", "2", "OTHER")])/sum(colSums(females[,c("1", "2", "OTHER")]))
    name <- strsplit(males_list[i], "\\.")[[1]]; name <- name[grep("chr", name)[1]]
    final[[name]] <- rbind(males, females)*100
  }
save(final, file="KG_genotypes_byChr.rda")
