# Supplementary material for: Affected Kindred Analysis of Human X Chromosome Exomes to Identify Novel X-Linked Intellectual Disability Genes
Source: PLoS One. 2015 Feb 13;10(2):e0116454. doi: 10.1371/journal.pone.0116454 (PMC4332666; doi:10.1371/journal.pone.0116454)
Supplement: S2 File — is a compressed file providing a collection of bash-based and R-based scripts that were written and run to process and analyze our XLID study cohort. The scripts provided assume that short-read alignment has already been performed, including quality correction steps. These scripts will run data processing and analysis for a test cohort, as well as comparison analyses with other public databases. (ZIP) [file pone.0116454.s006.zip › Sib-PairCross-CohortFilter_scripts/master_analytics.sh]

#!/bin/bash

# Estimate relatedness #
echo "Accessing Estimated Relatedness"
reads="read_groups.txt"
input="variant_calls/raw/SNPs_all.vcf"
eval "Rscript bin/relatedness.R $reads $input"

# Obtain 1000 Genomes Data #
echo "Conduct 1000 Genomes download and reduction? (y/n)"
read command_line
if [ $command_line == "y" ]; then
    echo "Accessing Reduced 1000 Genomes VCF Files"
    source="ftp://ftp.1000genomes.ebi.ac.uk/vol1/ftp/release//20110521"
    chr="1 2 3 4 5 6 7 8 9 10 11 12 13 14 15 16 17 18 19 20 21 22 X Y"
    if [ ! -e "1000_Genomes_vcf" ]; then
	eval "mkdir 1000_Genomes_vcf"
	for c in $chr
	do
	    qsub -cwd -V -l mem_free=8G,h_vmem=16G -S /bin/bash bash.sh "wget $source/ALL.chr$c.*.genotypes.vcf.gz; mv ALL.chr$c.*.genotypes.vcf.gz 1000_Genomes_vcf/; sh loop_vcf_on.sh $c"
	done
    fi
fi

temps=$(find 1000_Genomes_vcf/ -name "*_temp")
for t in $temps
do
    while [ -e $t ]
    do
	temp=1
    done
done
temps=$(find 1000_Genomes_vcf/ -name "*_temp")
for t in $temps
do
    echo "1000 Genomes reduction must complete before proceeding. Please try again later."
    exit 1
done

echo "Is 1000 Genomes download and reduction complete? (y/n)"
read command_line
if [ $command_line == "y" ]; then
    echo "Accessing 1000 Genomes Genotype Tables"
    males_file="1000_Genomes_vcf/ALL.chr*.integrated_phase1_v3.20101123.snps_indels_svs.genotypes.vcf.debait.male"
    females_file="1000_Genomes_vcf/ALL.chr*.integrated_phase1_v3.20101123.snps_indels_svs.genotypes.vcf.debait.female"
    eval "Rscript male_v_female_unique_var.R $males_file $females_file" # output file is KG_genotypes_byChr.rda
fi

# OmniGenotype Correlation #
echo "Conduct OmniGenotypes download and reduction? (y/n)"
read command_line
if [ $command_line == "y" ]; then
    echo "Accessing OmniGenotypes"
    eval "wget ftp://ftp.1000genomes.ebi.ac.uk/vol1/ftp/technical/working/20120131_omni_genotypes_and_intensities//Omni25_genotypes_2141_samples.b37.vcf.gz"
    if [ ! -e "bin/OmniGenotypes" ]; then
	eval "mkdir bin/OmniGenotypes"
    fi
    eval "mv Omni25_genotypes_2141_samples.b37.vcf.gz bin/OmniGenotypes/"
    qsub -cwd -V -l mem_free=8G,h_vmem=16G -S /bin/bash bash.sh "mkdir omni_temp; Rscript reduce_omni_genotypes.R bin/OmniGenotypes/Omni25_genotypes_2141_samples.b37.vcf.gz; rm -r omni_temp"
fi
omni="bin/OmniGenotypes/Omni25_genotypes_2141_samples.b37.vcf.reduced"
while [ -e "omni_temp" ]
do
    temp=1
done
if [ -e "omni_temp" ]; then
    echo "OmniGenotyping reduction is not complete. Please try again later."
    exit 1
fi

echo "Conduct OmniGenotype correlations? (y/n)"
read command_line
KGcalls="1000_Genomes_vcf"
interval_folder="interval_lists"
chakall="bin/ChakravartiLab_KGcalls"
if [ $command_line == "y" ]; then
    qsub -cwd -V -l mem_free=2G,h_vmem=4G -S /bin/bash bash.sh "Rscript omni_check.R $KGcalls $omni $interval_folder kg_v_omni.rda"
    qsub -cwd -V -l mem_free=2G,h_vmem=4G -S /bin/bash bash.sh "Rscript omni_check.R $chakall $omni $interval_folder internal_v_omni.rda"
fi

# Predict Pathological Mutations in Non-clinical dbSNP #
echo "Accessing Predicted Pathological Mutations in Non-clinical dbSNP"
vcf="bin/dbSNP/dbSNP_hg19_chrX_build137.vcf.Xexons.clin_nosign"
eval "cp $vcf $vcf.tmp"
eval "sed -i 's/^CHROM/#CHROM/g' $vcf.tmp"
ano=$vcf.annotate
annovar="bin/annovar"
command1="perl $annovar/convert2annovar.pl -format vcf4 $vcf.tmp > $ano"
command2="perl $annovar/annotate_variation.pl $ano $annovar/humandb/ --buildver hg19"
command3="Rscript $annovar/after_annovar.R $vcf.tmp $ano.exonic_variant_function $ano.variant_function $annovar/humandb/hg19_refGene.txt remove_noncoding"
command4="rm $ano $ano.*; rm $vcf.tmp"
command="$command1; $command2; $command3; $command4"
qsub -cwd -V -l mem_free=4G,h_vmem=8G -S /bin/bash bash.sh "$command"
mv $vcf.tmp.annotated $vcf.annotated
