# Supplementary material for: Affected Kindred Analysis of Human X Chromosome Exomes to Identify Novel X-Linked Intellectual Disability Genes
Source: PLoS One. 2015 Feb 13;10(2):e0116454. doi: 10.1371/journal.pone.0116454 (PMC4332666; doi:10.1371/journal.pone.0116454)
Supplement: S2 File — is a compressed file providing a collection of bash-based and R-based scripts that were written and run to process and analyze our XLID study cohort. The scripts provided assume that short-read alignment has already been performed, including quality correction steps. These scripts will run data processing and analysis for a test cohort, as well as comparison analyses with other public databases. (ZIP) [file pone.0116454.s006.zip › Sib-PairCross-CohortFilter_scripts/master_XLID.sh]

#!/bin/bash

# Obtain GATK #
echo "Accessing GATK"
if [ ! -e "bin/GATK/" ]; then
    eval "mkdir bin/GATK/"
fi
gatk="bin/GATK/GenomeAnalysisTK.jar"
if [ ! -e $gatk ]; then
    echo "$gatk could not be located. Please download GATK and place jar file in bin/GATK, or modify gatk location line in master_XLID.sh."
    exit 1
fi

# Obtain Picard #
echo "Accessing Picard"
picard="bin/picard"
if [ ! -e $picard ]; then
    eval "wget http://sourceforge.net/projects/picard/files/picard-tools/1.96/picard-tools-1.96.zip/download"
    eval "mv picard-tools-1.96.zip bin/picard.zip"
    eval "unzip bin/picard.zip -d bin/"
    eval "rm bin/picard.zip"
    eval "mv bin/picard-tools-1.96 bin/picard"
fi

# Obtain Samtools #
echo "Accessing SAMtools"
samtools="bin/samtools/samtools"
if [ ! -e $samtools ]; then
    echo "$samtools could not be located. Please download and make samtools in the folder bin/samtools, or modify samtools location line in master_XLID.sh."
    exit 1
fi

# Obtain Bowtie2 #
echo "Accessing Bowtie2"
bowtie2="bin/bowtie2/bowtie2-align"
if [ ! -e $bowtie2 ]; then
    eval "wget http://sourceforge.net/projects/bowtie-bio/files/bowtie2/2.1.0/bowtie2-2.1.0-linux-x86_64.zip/download"
    eval "unzip bowtie2-2.1.0-linux-x86_64.zip -d bin"
    eval "rm bowtie2-2.1.0-linux-x86_64.zip"
    eval "mv bin/bowtie2-2.1.0 bin/bowtie2"
    eval "mkdir bin/bowtie2/indexes"
    eval "mkdir bin/bowtie2/indexes/reference"
fi

# Obtain human reference #
echo "Accessing Human Reference Sequence (hg19)"
hg19="/md1/Tejasvi_scripts/bowtie2/bowtie2-2.0.2/indexes/reference/hg19.fa"
if [ ! -e "bin/bowtie2/indexes/reference/hg19.fa" ]; then
    eval "wget http://hgdownload.cse.ucsc.edu/goldenPath/hg19/bigZips/hg19.2bit"
    eval "mv hg19.2bit bin/bowtie2/indexes/reference"
    eval "wget http://hgdownload.cse.ucsc.edu/admin/exe/linux.x86_64/twoBitToFa"
    eval "mv twoBitToFa bin/bowtie2/indexes/reference"
    eval "chmod 777 bin/bowtie2/indexes/reference/twoBitToFa"
    eval "./bin/bowtie2/indexes/reference/twoBitToFa bin/bowtie2/indexes/reference/hg19.2bit bin/bowtie2/indexes/reference/hg19.fa"
    eval "rm bin/bowtie2/indexes/reference/hg19.2bit"
    echo "Making reference dictionary and index"
    qsub -cwd -V -l mem_free=4G,h_vmem=8G -S /bin/bash bash.sh "java -Xms1g -Xmx4g -jar $picard/CreateSequenceDictionary.jar REFERENCE=$hg19 OUTPUT=$hg19.dict GENOME_ASSEMBLY=hg19 SPECIES=Homo_sapiens"
    eval "./$samtools faidx $hg19"
fi

# Obtain Bowtie2 index #
echo "Accessing Bowtie2 index for hg19"
bowtie2_build="bin/bowtie2/bowtie2-build"
if [ ! -e "bin/bowtie2/indexes/hg19.rev.2.bt2" ]; then
    eval "wget ftp://ftp.ccb.jhu.edu/pub/data/bowtie2_indexes/hg19.zip"
    eval "unzip hg19.zip -d bin/bowtie2/indexes/"
    eval "rm hg19.zip"
fi

# Obtain ANNOVAR #
echo "Accessing ANNOVAR"
annovar="bin/annovar"
if [ ! -e $annovar ]; then
    echo "Download and place the latest version of ANNOVAR in $annovar."
    exit 1
fi
echo "Accessing ANNOVAR builds"
if [ ! -e "$annovar/humandb/hg19_refGene.txt" ]; then
    eval "perl bin/annovar/annotate_variation.pl -downdb -buildver hg19 gene bin/annovar/humandb"
fi

# Obtain dbSNP #
echo "Accessing dbSNP"
vcf="bin/dbSNP/dbSNP_hg19_chrX_build137.vcf"
if [ ! -e $vcf ]; then
    eval "wget ftp://ftp.ncbi.nih.gov/snp//organisms/human_9606/VCF/00-All.vcf.gz"
    eval "gunzip 00-All.vcf.gz"
    eval "mkdir bin/dbSNP"
    eval "mv 00-All.vcf bin/dbSNP/dbSNP_hg19_build137.vcf"
    vcf="bin/dbSNP/dbSNP_hg19_build137.vcf"
    eval "cat $vcf | awk -f bin/addChr.awk - > tmp.vcf"
    eval "mv tmp.vcf $vcf"
    echo "Trimming dbSNP to chromosome X. This may take some time."
    eval "grep -P ^# $vcf > tmp.head"
    eval "grep -P ^chrX $vcf > tmp.dbSNP.vcf"
    eval "cat tmp.head tmp.dbSNP.vcf > tmp.vcf"
    eval "rm tmp.head tmp.dbSNP.vcf"
    eval "mv tmp.vcf bin/dbSNP/dbSNP_hg19_chrX_build137.vcf"
    vcf="bin/dbSNP/dbSNP_hg19_chrX_build137.vcf"
fi
chrX_dbsnp=$vcf

# Build clinical and non-clinical dbSNP files #
echo "Trimming dbSNP to chromosome X exome"
targets="interval_lists/chrX_Targets.interval_list"
vcf="bin/dbSNP/dbSNP_hg19_chrX_build137.vcf"
if [ ! -e "bin/dbSNP/dbSNP_hg19_chrX_build137.vcf.Xexons" ]; then
    if [ ! -e "tmp_vcf_targets_exons" ]; then
	eval "mkdir tmp_vcf_targets_exons"
	echo "Submitting job: filter_dbSNP with vcf targets exons"
	qsub -cwd -V -l mem_free=4G,h_vmem=8G -S /bin/bash bash.sh "Rscript filter_dbSNP/filter_dbSNP.R $vcf $targets exons; rm -r tmp_vcf_targets_exons"
    fi
fi
echo "Accessing dbSNP clinical and non-clinical"
vcf="bin/dbSNP/dbSNP_hg19_chrX_build137.vcf.Xexons"
source="ftp://ftp.ncbi.nih.gov/snp/organisms/human_9606/VCF/clinvar_*.vcf.gz"
if [ ! -e bin/dbSNP/clinvar_*.vcf.Xexons ]; then
    eval "wget $source"; eval "gunzip clinvar_*.vcf.gz"; eval "mv clinvar_*.vcf bin/dbSNP/"
    clin=$(ls bin/dbSNP/clinvar_*.vcf)
    echo "Submitting job: filter_dbSNP with clin targets exons"
    qsub -cwd -V -l mem_free=4G,h_vmem=8G -S /bin/bash bash.sh "Rscript filter_dbSNP/filter_dbSNP.R $clin $targets exons"
    eval "rm clinvar_*.vcf.gz"
fi
while [ ! -s $vcf ]
do
    temp=1
done
if [ -e $vcf ]; then
    if [ -e bin/dbSNP/clinvar_*.vcf.Xexons ] && [ ! -e bin/dbSNP/clinvar_*.vcf.Xexons.clin_sign ]; then
	clin=$(ls bin/dbSNP/clinvar_*.vcf.Xexons)
	echo "Submitting job: remove_clinVar with vcf clin"
	qsub -cwd -V -l mem_free=4G,h_vmem=8G -S /bin/bash bash.sh "Rscript filter_dbSNP/remove_clinVar.R $vcf $clin"
    fi
else
    echo "dbSNP X chromosome exome trimming has not completed yet. Please try again after the job is complete."; exit 1
fi
vcf="bin/dbSNP/dbSNP_hg19_chrX_build137.vcf.Xexons.clin_nosign"
clin=bin/dbSNP/clinvar_*.vcf.Xexons.clin_sign
while [ ! -s $vcf ] || [ ! -s $clin ]
do
    temp=1
done
vcf_frq="bin/dbSNP/dbSNP_hg19_chrX_build137.vcf.Xexons.clin_nosign.frq"
if [ ! -e $vcf_frq ]; then
    eval "Rscript filter_dbSNP/filter_dbSNP_frq.R $vcf $vcf_frq"
fi
if [ ! -e $vcf ] || [ ! -e $clin ]; then
    echo "Not finished accessing non-clinical dbSNP. Please try again after the job is complete."; exit 1
fi

# Obtain internal 1000 Genomes variant calls (Chakravarti lab) #
echo "Accesing internally generated 1000 Genomes variant calls"
turner="bin/ChakravartiLab_KGcalls/genotypes_for_1kg_samples_x_chromosome_ChakravartiLab05132013.txt"
if [ ! -e $turner ]; then
    echo "The file 'genotypes_for_1kg_samples_x_chromosome_ChakravartiLab05132013.txt' is not present in bin/ChakravartiLab_KGcalls. Please place that file there before proceeding."; exit 1
fi

# Obtain Exome Variant Server variant calls #
echo "Accessing Exome Variant Server variant calls; male X chromosome only"
source="http://evs.gs.washington.edu/evs_bulk_data/ESP6500SI-V2-SSA137.snps_indels.vcf.tar.gz"
if [ ! -e "bin/EVS/chrX.EVS.rda" ]; then
    eval "wget $source; tar -zxvf ESP6500SI-V2-SSA137.snps_indels.vcf.tar.gz; mv ESP6500SI-V2-SSA137.chrX.snps_indels.vcf bin/EVS/; rm ESP65*"
    eval "Rscript bin/EVS/minimizeEVS.R bin/EVS/ESP6500SI-V2-SSA137.chrX.snps_indels.vcf bin/EVS/chrX.EVS.rda"
fi
EVS="bin/EVS/chrX.EVS.rda"

# Obtain sample aligments #
echo "Accessing sample BAM files"
if [ ! -e "alignments_folder" ]; then
    echo "Download XLID sample bam alignments and alignment indices, and place in the folder 'alignments_folder'."
    exit 1
fi
echo "Have XLID sample .bam and .bam.bai files been downloaded into alignments_folder? (y/n)"
read command_line
if [ $command_line != "y" ]; then
    exit 1
fi

# Get Variants #
echo "Obtaining XLID variant calls"
echo "Note: if batch jobs fail due to insufficient memory, modify mem_free, h_vmem, Xms, and Xmg in master_XLID.sh."
bamfile=$(ls alignments_folder/*Xexome*.bam)
runbamfile=$(echo $bamfile | awk '{gsub(" "," -I "); print $0}')
if [ ! -e "variant_calls" ]; then eval "mkdir variant_calls"; fi
if [ ! -e "variant_calls/raw" ]; then eval "mkdir variant_calls/raw"; fi
output="variant_calls/raw/SNPs_all.vcf"
targets="interval_lists/chrX_Targets.interval_list"
fixed="-T UnifiedGenotyper --genotype_likelihoods_model BOTH -stand_call_conf 30 -stand_emit_conf 10 --interval_padding 300 -ploidy 1 --max_alternate_alleles 1 -nt 24 -nct 12"
varfol="tmp_var_call"
if [ ! -e $output ]; then
    echo "Submitting job: variant calling"
    eval "mkdir $varfol"
    qsub -cwd -V -l mem_free=48G,h_vmem=64G -S /bin/bash bash.sh "java -Xms24g -Xmx48g -jar $gatk -I $runbamfile -R $hg19 --dbsnp $chrX_dbsnp -o $output -L $targets $fixed; rm -r $varfol"
    eval "sed -i 's/#CHROM/CHROM/g' $output"
fi

# Pileup Analysis #
echo "Now attempting pileup analysis. Do not proceed unless variant calling is complete."
echo "Is variant calling complete? (y/n)"
read command_line
if [ $command_line != "y" ]; then
    exit 1
fi
intervals=$targets
calls=$output
if [ ! -e "$intervals.abridged.rda" ] || [ ! -e "$calls.abridged.rda" ]; then
    eval "Rscript convert_variantCalls_forPileup.R $intervals $calls"
fi
echo "Conduct pileup analysis now? (y/n)"
read command_line
if [ "$command_line" == "y" ]; then
    for bam in $bamfile
    do
	if [ ! -e "$bam.txt" ];then
	    qsub -cwd -V -l mem_free=4G,h_vmem=8G -S /bin/bash bash.sh "Rscript XLID_pileup.R $bam $intervals.abridged.rda $calls.abridged.rda"
	fi
    done
fi

# Procession #
echo "Warning: Absolutely do not proceed until all jobs for variant calling and pileup analysis have completed."
echo "The following steps will perform variant filtering. Is variant calling and pileup analysis complete? (y/n)"
read command_line
if [ $command_line != "y" ]; then
    exit 1
fi
if [ -e $varfol ]; then
    echo "It appears that variant calling is still in process. Exiting."; exit 1
fi
if [ ! -e $output ];then
    echo "It appears that variant calling has not been done. Exiting."; exit 1
fi
for bam in $bamfile
do
    if [ ! -e "$bam.txt" ];then
	echo "Pileup analysis is incomplete. Exiting."; exit 1
    fi
done

# Annotate Variants #
echo "Conduct variant annotation step? (y/n)"
read command_line
if [ $command_line == "y" ]; then
    echo "Accessing Variant Annotations"
    vcf_files="variant_calls/raw/SNPs_all.vcf"
    if [ ! -e $vcf_files.annotated ]; then
	for vcf in $vcf_files
	do
            eval "sed -i 's/^CHROM/#CHROM/g' $vcf"
            ano=$vcf.annotate
            command1="perl $annovar/convert2annovar.pl -format vcf4 $vcf > $ano"
            command2="perl $annovar/annotate_variation.pl $ano $annovar/humandb/ --buildver hg19"
            command3="Rscript $annovar/after_annovar.R $vcf $ano.exonic_variant_function $ano.variant_function $annovar/humandb/hg19_refGene.txt noremove"
            command4="rm $ano $ano.*"
            command="$command1; $command2; $command3; $command4"
            qsub -cwd -V -l mem_free=4G,h_vmem=8G -S /bin/bash bash.sh "$command"
	done
    fi
fi

# Variant Filtering #
echo "Conduct variant filtering step? (y/n)"
read command_line
if [ $command_line == "y" ]; then
    echo "Accessing Variant Filtering"
    input=$output
    # Sib+Strand Filter #
    echo " Conducting Sib+Strand Filter"
    sib_strand="variant_calls/raw/sib_strand/SNPs_SibStrand.vcf"
    if [ ! -e "variant_calls/raw/sib_strand" ]; then
	eval "mkdir variant_calls/raw/sib_strand"
    fi
    if [ ! -e $sib_strand ]; then
	eval "mkdir temp1"
	clin=$(ls $clin)
	command1="Rscript sib_XLID_filter.R $input $sib_strand $clin"
	command2="Rscript strand_XLID_filter.R $sib_strand $sib_strand"
	qsub -cwd -V -l mem_free=4G,h_vmem=8G -S /bin/bash bash.sh "$command1; $command2; rm -r temp1"
    fi
    if [ ! -e "variant_calls/raw/sib_strand/dbSNP" ]; then
	eval "sh run_additional_filters.sh variant_calls/raw/sib_strand SNPs_SibStrand.vcf $vcf_frq $turner $EVS"
    fi
    # Strand Filter #
    echo " Conducting Strand Filter"
    strand="variant_calls/raw/strand/SNPs_Strand.vcf"
    if [ ! -e "variant_calls/raw/strand" ]; then
	eval "mkdir variant_calls/raw/strand"
    fi
    if [ ! -e $strand ]; then
	eval "mkdir temp2"
	command1="Rscript strand_XLID_filter.R $input $strand"
	qsub -cwd -V -l mem_free=4G,h_vmem=8G -S /bin/bash bash.sh "$command1; rm -r temp2"
    fi
    if [ ! -e "variant_calls/raw/strand/dbSNP" ]; then
	eval "sh run_additional_filters.sh variant_calls/raw/strand SNPs_Strand.vcf $vcf_frq $turner $EVS"
    fi
fi
while [ -e "temp1" ] || [ -e "temp2" ]
do
    temp=1
done

# Isolate Linked Variants #
echo "Conducting Linked Variant Filtering. Note: for this section, X11 must be active."
echo "Conduct linked variant filtering? (y/n)"
read command_line
if [ $command_line == "y" ]; then
    title="titles.rda"
    if [ ! -e "titles.rda" ]; then
	echo "Rscript linkage_XLID_search.R variant_calls/raw/strand/SNPs_Strand.vcf read_groups.txt"
    fi
    # Strand Side #
    inputfile="variant_calls/raw/strand/SNPs_Strand.vcf"
    if [ ! -e variant_calls/raw/strand/linked ]; then
	mkdir "variant_calls/raw/strand/linked"
    fi
    outputfile="variant_calls/raw/strand/linked/SNPs_StrandLinked.vcf"
    if [ ! -e "$outputfile" ]; then
	eval "Rscript linkage_XLID_filter.R $inputfile $outputfile $title"
    fi
    inputfile="variant_calls/raw/strand/All/SNPs_StrandAll.vcf"
    if [ ! -e variant_calls/raw/strand/NGS/BNGS/linked ]; then
	mkdir "variant_calls/raw/strand/All/linked"
    fi
    outputfile="variant_calls/raw/strand/All/linked/SNPs_StrandAllLinked.vcf"
    if [ ! -e "$outputfile" ]; then
	eval "Rscript linkage_XLID_filter.R $inputfile $outputfile $title"
    fi
    # SibStrand Side #
    inputfile="variant_calls/raw/sib_strand/SNPs_SibStrand.vcf"
    if [ ! -e variant_calls/raw/sib_strand/linked ]; then
	mkdir "variant_calls/raw/sib_strand/linked"
    fi
    outputfile="variant_calls/raw/sib_strand/linked/SNPs_SibStrandLinked.vcf"
    if [ ! -e "$outputfile" ]; then
	eval "Rscript linkage_XLID_filter.R $inputfile $outputfile $title"
    fi
    inputfile="variant_calls/raw/sib_strand/All/SNPs_SibStrandAll.vcf"
    if [ ! -e variant_calls/raw/sib_strand/All/linked ]; then
        mkdir "variant_calls/raw/sib_strand/All/linked"
    fi
    outputfile="variant_calls/raw/sib_strand/All/linked/SNPs_SibStrandAllLinked.vcf"
    if [ ! -e "$outputfile" ]; then
	eval "Rscript linkage_XLID_filter.R $inputfile $outputfile $title"
    fi
fi

# Split Annotations #
echo "Conduct sample splitting step? (y/n)"
vcf_annot="variant_calls/raw/SNPs_all.vcf.annotated"
read command_line
if [ $command_line == "y" ]; then
    vcf_files=$(find variant_calls/raw/s* -regextype posix-extended -regex '.+[^0-9]\.vcf')
    for vcf in $vcf_files
    do
	eval "Rscript bin/split_vcf.R $vcf_annot $vcf"
    done
fi

# Isolate Shared Variants #
echo "Conduct variant re-organization step? (y/n)"
read command_line
reads="read_groups.txt"
if [ $command_line == "y" ]; then
    echo "Organizing Variant Output"
    #sib+strand#
    inputs="variant_calls/raw/sib_strand variant_calls/raw/sib_strand/dbSNP variant_calls/raw/sib_strand/All"
    for input in $inputs
    do
	eval "Rscript iso_org_var.R $input $reads"
    done
    inputs="variant_calls/raw/sib_strand/NGS/KG variant_calls/raw/sib_strand/NGS/EVS variant_calls/raw/sib_strand/NGS/BNGS"
    for input in $inputs
    do
        eval "Rscript iso_org_var.R $input $reads"
    done
    inputs="variant_calls/raw/sib_strand/linked variant_calls/raw/sib_strand/All/linked"
    for input in $inputs
    do
	eval "Rscript iso_org_var.R $input $reads"
    done
    #strand#
    inputs="variant_calls/raw/strand variant_calls/raw/strand/dbSNP variant_calls/raw/strand/All"
    for input in $inputs
    do
        eval "Rscript iso_org_var.R $input $reads"
    done
    inputs="variant_calls/raw/strand/NGS/KG variant_calls/raw/strand/NGS/EVS variant_calls/raw/strand/NGS/BNGS"
    for input in $inputs
    do
        eval "Rscript iso_org_var.R $input $reads"
    done
    inputs="variant_calls/raw/strand/linked variant_calls/raw/strand/All/linked"
    for input in $inputs
    do
	eval "Rscript iso_org_var.R $input $reads"
    done
fi

# Filter Stats #
echo "Conduct filter statistics step? (y/n)"
read command_line
inputs="variant_calls/raw/sib_strand variant_calls/raw/sib_strand/dbSNP variant_calls/raw/sib_strand/All variant_calls/raw/sib_strand/NGS/KG variant_calls/raw/sib_strand/NGS/EVS variant_calls/raw/sib_strand/NGS/BNGS variant_calls/raw/strand variant_calls/raw/strand/dbSNP variant_calls/raw/strand/All variant_calls/raw/strand/NGS/KG variant_calls/raw/strand/NGS/EVS variant_calls/raw/strand/NGS/BNGS variant_calls/raw/strand/All/linked variant_calls/raw/sib_strand/All/linked variant_calls/raw/strand/linked variant_calls/raw/sib_strand/linked"
if [ $command_line == "y" ]; then
    echo "Accessing Filter Stats"
    Rscript filter_stats.R $inputs
fi

# Gene Prioritization #
echo "Conduct gene prioritization? (y/n)"
read command_line
if [ $command_line == "y" ]; then
    echo "Accessing Gene Prioritization"
    Rscript gene_priority.R $inputs
fi

# Manuscript Analytics #
echo "Conduct manuscript-specific analytics? (y/n)"
read command_line
if [ $command_line == "y" ]; then
    eval "master_analytics.sh"
fi
