# Supplementary material for: Affected Kindred Analysis of Human X Chromosome Exomes to Identify Novel X-Linked Intellectual Disability Genes
Source: PLoS One. 2015 Feb 13;10(2):e0116454. doi: 10.1371/journal.pone.0116454 (PMC4332666; doi:10.1371/journal.pone.0116454)
Supplement: S2 File — is a compressed file providing a collection of bash-based and R-based scripts that were written and run to process and analyze our XLID study cohort. The scripts provided assume that short-read alignment has already been performed, including quality correction steps. These scripts will run data processing and analysis for a test cohort, as well as comparison analyses with other public databases. (ZIP) [file pone.0116454.s006.zip › Sib-PairCross-CohortFilter_scripts/omni_check.R]

args <- commandArgs(trailingOnly=TRUE)
kg_file <- list.files(path=args[1], pattern="chr", full.names=TRUE)
omni_file <- args[2]
omni_data <- read.table(omni_file, sep="\t", header=FALSE, stringsAsFactors=FALSE, comment.char="#")
comments <- scan(omni_file, sep="\n", what=character(), nlines=200)
comments <- comments[grep("CHROM", comments)]
comments <- strsplit(comments, "\t")[[1]]
dimnames(omni_data)[[2]] <- comments
concordance <- c()

for(file in kg_file)
  {
    kg_data <- read.table(file, sep="\t", stringsAsFactors=FALSE, comment.char="#")
    comments <- scan(file, sep="\n", what=character(), nlines=200)
    comments <- comments[grep("CHROM", comments)]
    comments <- strsplit(comments, "\t")[[1]]
    dimnames(kg_data)[[2]] <- comments
    kg_data <- kg_data[-c(grep("CHROM", kg_data[,1])),]
    chromosome <- unique(kg_data[,1])[1]
    if(class(chromosome)!="character") chromosome <- paste("chr", chromosome, sep="")
    if(length(grep("^chr", chromosome)) == 0) chromosome <- paste("chr", chromosome, sep="")

    targets <- args[3]
    targets <- list.files(path=targets, pattern=paste(chromosome, "_", sep=""), full.names=TRUE)
    targets <- read.table(targets, sep="\t", stringsAsFactors=FALSE, comment.char="@")

    omni_data <- read.table(omni_file, sep="\t", header=FALSE, stringsAsFactors=FALSE, comment.char="#")
    comments <- scan(omni_file, sep="\n", what=character(), nlines=200)
    comments <- comments[grep("CHROM", comments)]
    comments <- strsplit(comments, "\t")[[1]]
    dimnames(omni_data)[[2]] <- comments
    omni_data <- omni_data[sapply(omni_data[,"POS"], function(i) { if(sum(i >= targets[,2] & i <= targets[,3]) > 0) { TRUE } else { FALSE } }),]
    omni_data <- omni_data[grep("dup", omni_data[,"FILTER"], invert=TRUE),]

    dimnames(omni_data)[[1]] <- paste(omni_data[,"POS"], omni_data[,"REF"], omni_data[,"ALT"], sep="_")
    dimnames(kg_data)[[1]] <- paste(kg_data[,"POS"], kg_data[,"REF"], kg_data[,"ALT"], sep="_")

    intersection <- intersect(dimnames(omni_data)[[1]], dimnames(kg_data)[[1]])
    kg_data <- kg_data[intersection,]
    omni_data <- omni_data[intersection,]

    intersection <- intersect(dimnames(omni_data)[[2]], dimnames(kg_data)[[2]])
    intersection <- setdiff(intersection, c("CHROM", "#CHROM", "POS", "ALT", "REF", "ID", "QUAL"))
    concordance <- c(concordance, sapply(intersection, function(id) { p <- table(kg_data[,id] == omni_data[,id]); p["TRUE"]/sum(p) }))
    names(concordance) <- gsub(".TRUE", "", names(concordance))
  }

save(concordance, file=args[4])
