# Supplementary material for: Affected Kindred Analysis of Human X Chromosome Exomes to Identify Novel X-Linked Intellectual Disability Genes
Source: PLoS One. 2015 Feb 13;10(2):e0116454. doi: 10.1371/journal.pone.0116454 (PMC4332666; doi:10.1371/journal.pone.0116454)
Supplement: S2 File — is a compressed file providing a collection of bash-based and R-based scripts that were written and run to process and analyze our XLID study cohort. The scripts provided assume that short-read alignment has already been performed, including quality correction steps. These scripts will run data processing and analysis for a test cohort, as well as comparison analyses with other public databases. (ZIP) [file pone.0116454.s006.zip › Sib-PairCross-CohortFilter_scripts/read_groups.txt]

SORT_ORDER	RGID	RGLB	RGPL	RGPU	RGSM	RGCN	RGDS	RGDT
coordinate	7_1	XLID_Cohort1	illumina	CGATGT	K8070	CIDR	Male;ID=1_1;Sib=Single;Use=TRUE;Link=na	2010-06-17
coordinate	7_5	XLID_Cohort1	illumina	GCCAAT	K8360	CIDR	Male;ID=1_2;Sib=Single;Use=TRUE;Link=na	2010-06-17
coordinate	7_6	XLID_Cohort1	illumina	TGACCA	K8240	CIDR	Male;ID=1_3;Sib=Single;Use=TRUE;Link=na	2010-06-17
coordinate	7_7	XLID_Cohort1	illumina	TTAGGC	K8195	CIDR	Male;ID=1_4;Sib=Single;Use=TRUE;Link=na	2010-06-17
coordinate	7_9	XLID_Cohort1	illumina	ACAGTG	JS-OPHN1-mutant	CIDR	Male;ID=1_5;Sib=Single;Use=FALSE;Link=na	2010-06-17
coordinate	7_11	XLID_Cohort1	illumina	ATCACG	K8035	CIDR	Male;ID=1_6;Sib=Single;Use=TRUE;Link=na	2010-06-17
coordinate	8_1	XLID_Cohort2	illumina	ATCACG	3378-K8055	CIDR	Male;ID=2_1;Sib=Single;Use=TRUE;Link=na	2011-08-29
coordinate	8_2	XLID_Cohort2	illumina	CGATGT	6214-K8255	CIDR	Male;ID=2_2;Sib=Single;Use=TRUE;Link=q12-q13.1	2011-08-29
coordinate	8_3	XLID_Cohort2	illumina	TTAGGC	6864-K8185	CIDR	Male;ID=2_3;Sib=Single;Use=TRUE;Link=q12.2	2011-08-29
coordinate	8_4	XLID_Cohort2	illumina	TGACCA	11021-K8435	CIDR	Male;ID=2_4;Sib=Single;Use=TRUE;Link=q22.2-q23	2011-08-29
coordinate	8_5	XLID_Cohort2	illumina	ACAGTG	13023-K8550	CIDR	Male;ID=2_5;Sib=Single;Use=TRUE;Link=q12-q13	2011-08-29
coordinate	8_6	XLID_Cohort2	illumina	GCCAAT	CMS1145-K8820	CIDR	Male;ID=2_6;Sib=Single;Use=TRUE;Link=p13-q13	2011-08-29
coordinate	8_7	XLID_Cohort2	illumina	CAGATC	CMS2794-K8745	CIDR	Male;ID=2_7;Sib=Single;Use=TRUE;Link=p11.23-q21.2	2011-08-29
coordinate	8_8	XLID_Cohort2	illumina	ACTTGA	CMS3551-K9181	CIDR	Male;ID=2_8;Sib=Single;Use=FALSE;Link=q28	2011-08-29
coordinate	8_9	XLID_Cohort2	illumina	GATCAG	CMS3554-K9038	CIDR	Male;ID=2_9;Sib=Single;Use=TRUE;Link=p11.21-p21.1	2011-08-29
coordinate	8_10	XLID_Cohort2	illumina	TAGCTT	CMS9741-K9180	CIDR	Male;ID=2_10;Sib=Single;Use=TRUE;Link=na	2011-08-29
coordinate	8_11	XLID_Cohort2	illumina	GGCTAC	CMS12825-K9296	CIDR	Male;ID=2_11;Sib=Single;Use=FALSE;Link=na	2011-08-29
coordinate	8_12	XLID_Cohort2	illumina	CTTGTA	CMS15703-K9427	CIDR	Male;ID=2_12;Sib=3_43;Use=TRUE;Link=na	2011-08-29
coordinate	1_1	XLID_Cohort3	illumina	ATCACG	4965	CIDR	Male;ID=3_1;Sib=3_2;Use=TRUE;Link=na	2012-07-15
coordinate	1_2	XLID_Cohort3	illumina	CGATGT	4966	CIDR	Male;ID=3_2;Sib=3_1;Use=TRUE;Link=na	2012-07-15
coordinate	1_3	XLID_Cohort3	illumina	TTAGGC	5896	CIDR	Male;ID=3_3;Sib=3_4;Use=TRUE;Link=na	2012-07-15
coordinate	1_4	XLID_Cohort3	illumina	TGACCA	5897	CIDR	Male;ID=3_4;Sib=3_3;Use=TRUE;Link=na	2012-07-15
coordinate	1_5	XLID_Cohort3	illumina	ACAGTG	cms0245	CIDR	Male;ID=3_5;Sib=3_6;Use=TRUE;Link=na	2012-07-15
coordinate	1_6	XLID_Cohort3	illumina	GCCAAT	cms0564	CIDR	Male;ID=3_6;Sib=3_5;Use=TRUE;Link=na	2012-07-15
coordinate	1_7	XLID_Cohort3	illumina	CAGATC	cms1935	CIDR	Male;ID=3_7;Sib=3_8;Use=TRUE;Link=na	2012-07-15
coordinate	1_8	XLID_Cohort3	illumina	ACTTGA	cms1969	CIDR	Male;ID=3_8;Sib=3_7;Use=TRUE;Link=na	2012-07-15
coordinate	1_9	XLID_Cohort3	illumina	GATCAG	cms3181	CIDR	Male;ID=3_9;Sib=3_10;Use=TRUE;Link=na	2012-07-15
coordinate	1_10	XLID_Cohort3	illumina	TAGCTT	cms3183	CIDR	Male;ID=3_10;Sib=3_9;Use=TRUE;Link=na	2012-07-15
coordinate	1_11	XLID_Cohort3	illumina	GGCTAC	cms4418	CIDR	Male;ID=3_11;Sib=3_12;Use=TRUE;Link=na	2012-07-15
coordinate	1_12	XLID_Cohort3	illumina	CTTGTA	cms4419	CIDR	Male;ID=3_12;Sib=3_11;Use=TRUE;Link=na	2012-07-15
coordinate	1_13	XLID_Cohort3	illumina	AGTCAA	cms3750	CIDR	Male;ID=3_13;Sib=3_14;Use=TRUE;Link=na	2012-07-15
coordinate	1_14	XLID_Cohort3	illumina	AGTTCC	cms5079	CIDR	Male;ID=3_14;Sib=3_13;Use=TRUE;Link=na	2012-07-15
coordinate	1_15	XLID_Cohort3	illumina	ATGTCA	cms0824a	CIDR	Male;ID=3_15;Sib=Single;Use=TRUE;Link=na	2012-07-15
coordinate	1_16	XLID_Cohort3	illumina	CCGTCC	cms2114	CIDR	Male;ID=3_16;Sib=Single;Use=TRUE;Link=na	2012-07-15
coordinate	1_17	XLID_Cohort3	illumina	GTCCGC	cms9995	CIDR	Male;ID=3_17;Sib=Single;Use=TRUE;Link=na	2012-07-15
coordinate	1_18	XLID_Cohort3	illumina	GTGAAA	cms11727	CIDR	Male;ID=3_18;Sib=Single;Use=TRUE;Link=na	2012-07-15
coordinate	1_19	XLID_Cohort3	illumina	GTGGCC	2539-ZAL	CIDR	Male;ID=3_19;Sib=3_20;Use=TRUE;Link=na	2012-07-15
coordinate	1_20	XLID_Cohort3	illumina	GTTTCG	2540-SAL	CIDR	Male;ID=3_20;Sib=3_19;Use=TRUE;Link=na	2012-07-15
coordinate	1_21	XLID_Cohort3	illumina	CGTACG	Norton-M	CIDR	Male;ID=3_21;Sib=Single;Use=TRUE;Link=na	2012-07-15
coordinate	1_22	XLID_Cohort3	illumina	GAGTGG	2446-G	CIDR	Male;ID=3_22;Sib=Single;Use=TRUE;Link=na	2012-07-15
coordinate	1_23	XLID_Cohort3	illumina	ACTGAT	Griffin-J	CIDR	Male;ID=3_23;Sib=3_24;Use=TRUE;Link=na	2012-07-15
coordinate	1_24	XLID_Cohort3	illumina	ATTCCT	Griffin-R	CIDR	Male;ID=3_24;Sib=3_23;Use=TRUE;Link=na	2012-07-15
coordinate	2_1	XLID_Cohort3	illumina	ATCACG	cms9228	CIDR	Male;ID=3_25;Sib=3_26;Use=TRUE;Link=na	2012-07-15
coordinate	2_2	XLID_Cohort3	illumina	CGATGT	cms9483	CIDR	Male;ID=3_26;Sib=3_25;Use=TRUE;Link=na	2012-07-15
coordinate	2_3	XLID_Cohort3	illumina	TTAGGC	cms11961	CIDR	Male;ID=3_27;Sib=3_28;Use=TRUE;Link=na	2012-07-15
coordinate	2_4	XLID_Cohort3	illumina	TGACCA	cms11962	CIDR	Male;ID=3_28;Sib=3_27;Use=TRUE;Link=na	2012-07-15
coordinate	2_5	XLID_Cohort3	illumina	ACAGTG	cms13173	CIDR	Male;ID=3_29;Sib=3_30;Use=TRUE;Link=na	2012-07-15
coordinate	2_6	XLID_Cohort3	illumina	GCCAAT	cms13174	CIDR	Male;ID=3_30;Sib=3_29;Use=TRUE;Link=na	2012-07-15
coordinate	2_7	XLID_Cohort3	illumina	CAGATC	cms13303	CIDR	Male;ID=3_31;Sib=3_32;Use=TRUE;Link=na	2012-07-15
coordinate	2_8	XLID_Cohort3	illumina	ACTTGA	cms13979	CIDR	Male;ID=3_32;Sib=3_31;Use=TRUE;Link=na	2012-07-15
coordinate	2_9	XLID_Cohort3	illumina	GATCAG	cms2788	CIDR	Male;ID=3_33;Sib=3_34;Use=TRUE;Link=na	2012-07-15
coordinate	2_10	XLID_Cohort3	illumina	TAGCTT	cms2789	CIDR	Male;ID=3_34;Sib=3_33;Use=TRUE;Link=na	2012-07-15
coordinate	2_11	XLID_Cohort3	illumina	GGCTAC	cms17118	CIDR	Male;ID=3_35;Sib=3_36;Use=TRUE;Link=na	2012-07-15
coordinate	2_12	XLID_Cohort3	illumina	CTTGTA	cms18212	CIDR	Male;ID=3_36;Sib=3_35;Use=TRUE;Link=na	2012-07-15
coordinate	2_13	XLID_Cohort3	illumina	AGTCAA	8994	CIDR	Male;ID=3_37;Sib=Single;Use=TRUE;Link=na	2012-07-15
coordinate	2_14	XLID_Cohort3	illumina	AGTTCC	10147	CIDR	Male;ID=3_38;Sib=Single;Use=TRUE;Link=na	2012-07-15
coordinate	2_15	XLID_Cohort3	illumina	ATGTCA	CMS0887	CIDR	Male;ID=3_39;Sib=Single;Use=TRUE;Link=na	2012-07-15
coordinate	2_16	XLID_Cohort3	illumina	CCGTCC	CMS9550	CIDR	Male;ID=3_40;Sib=Single;Use=TRUE;Link=na	2012-07-15
coordinate	2_17	XLID_Cohort3	illumina	GTCCGC	7295	CIDR	Male;ID=3_41;Sib=Single;Use=TRUE;Link=na	2012-07-15
coordinate	2_18	XLID_Cohort3	illumina	GTGAAA	CMS15703	CIDR	Male;ID=3_42;Sib=3_43;Use=FALSE;Link=na	2012-07-15
coordinate	2_19	XLID_Cohort3	illumina	GTGGCC	CMS14284	CIDR	Male;ID=3_43;Sib=2_12;Use=TRUE;Link=na	2012-07-15
coordinate	2_20	XLID_Cohort3	illumina	GTTTCG	CMS19847	CIDR	Male;ID=3_44;Sib=3_45;Use=TRUE;Link=na	2012-07-15
coordinate	2_21	XLID_Cohort3	illumina	CGTACG	CMS19849	CIDR	Male;ID=3_45;Sib=3_44;Use=TRUE;Link=na	2012-07-15
coordinate	2_22	XLID_Cohort3	illumina	GAGTGG	CMS22109	CIDR	Female;ID=3_46;Sib=Single;Use=FALSE;Link=na	2012-07-15
coordinate	2_23	XLID_Cohort3	illumina	ACTGAT	CMS12147	CIDR	Female;ID=3_47;Sib=Single;Use=FALSE;Link=na	2012-07-15
coordinate	2_24	XLID_Cohort3	illumina	ATTCCT	cms3551	CIDR	Male;ID=3_48;Sib=Single;Use=FALSE;Link=na	2012-07-15
coordinate	7_1	XLID_Cohort4	illumina	ATCACG	cms22744	CIDR	Male;ID=4_1;Sib=4_2;Use=TRUE;Link=na	2013-04-10
coordinate	7_2	XLID_Cohort4	illumina	CGATGT	cms22745	CIDR	Male;ID=4_2;Sib=4_1;Use=TRUE;Link=na	2013-04-10
coordinate	7_3	XLID_Cohort4	illumina	TTAGGC	cms13265	CIDR	Male;ID=4_3;Sib=4_4;Use=TRUE;Link=na	2013-04-10
coordinate	7_4	XLID_Cohort4	illumina	TGACCA	cms13267	CIDR	Male;ID=4_4;Sib=4_3;Use=TRUE;Link=na	2013-04-10
coordinate	7_5	XLID_Cohort4	illumina	ACAGTG	cms12805	CIDR	Male;ID=4_5;Sib=4_6;Use=TRUE;Link=na	2013-04-10
coordinate	7_6	XLID_Cohort4	illumina	GCCAAT	cms12871	CIDR	Male;ID=4_6;Sib=4_5;Use=TRUE;Link=na	2013-04-10
coordinate	7_7	XLID_Cohort4	illumina	CAGATC	cms1861	CIDR	Male;ID=4_7;Sib=4_8;Use=TRUE;Link=na	2013-04-10
coordinate	7_8	XLID_Cohort4	illumina	ACTTGA	13439	CIDR	Male;ID=4_8;Sib=4_7;Use=TRUE;Link=na	2013-04-10
coordinate	7_9	XLID_Cohort4	illumina	GATCAG	cms2026	CIDR	Male;ID=4_9;Sib=4_10;Use=TRUE;Link=na	2013-04-10
coordinate	7_10	XLID_Cohort4	illumina	TAGCTT	cms2027	CIDR	Male;ID=4_10;Sib=4_9;Use=TRUE;Link=na	2013-04-10
coordinate	7_11	XLID_Cohort4	illumina	GGCTAC	cms9672	CIDR	Male;ID=4_11;Sib=4_12;Use=TRUE;Link=na	2013-04-10
coordinate	7_12	XLID_Cohort4	illumina	CTTGTA	cms9673	CIDR	Male;ID=4_12;Sib=4_11;Use=TRUE;Link=na	2013-04-10
coordinate	7_13	XLID_Cohort4	illumina	AGTCAA	cms20461	CIDR	Male;ID=4_13;Sib=4_14;Use=TRUE;Link=na	2013-04-10
coordinate	7_14	XLID_Cohort4	illumina	AGTTCC	cms20462	CIDR	Male;ID=4_14;Sib=4_13;Use=TRUE;Link=na	2013-04-10
coordinate	7_15	XLID_Cohort4	illumina	ATGTCA	cms18655	CIDR	Male;ID=4_15;Sib=4_16;Use=TRUE;Link=na	2013-04-10
coordinate	7_16	XLID_Cohort4	illumina	CCGTCC	cms18656	CIDR	Male;ID=4_16;Sib=4_15;Use=TRUE;Link=na	2013-04-10
coordinate	7_17	XLID_Cohort4	illumina	GTCCGC	cms0559a	CIDR	Male;ID=4_17;Sib=4_18;Use=TRUE;Link=na	2013-04-10
coordinate	7_18	XLID_Cohort4	illumina	GTGAAA	cms0975	CIDR	Male;ID=4_18;Sib=4_17;Use=TRUE;Link=na	2013-04-10
coordinate	7_19	XLID_Cohort4	illumina	GTGGCC	cms19028	CIDR	Male;ID=4_19;Sib=4_20;Use=TRUE;Link=na	2013-04-10
coordinate	7_20	XLID_Cohort4	illumina	GTTTCG	cms19029	CIDR	Male;ID=4_20;Sib=4_19;Use=TRUE;Link=na	2013-04-10
coordinate	7_21	XLID_Cohort4	illumina	CGTACG	CMS20461	CIDR	Male;ID=4_21;Sib=4_22;Use=TRUE;Link=na	2013-04-10
coordinate	7_22	XLID_Cohort4	illumina	GAGTGG	CMS20462	CIDR	Male;ID=4_22;Sib=4_21;Use=TRUE;Link=na	2013-04-10
coordinate	7_23	XLID_Cohort4	illumina	ACTGAT	CMS22772	CIDR	Male;ID=4_23;Sib=Single;Use=TRUE;Link=na	2013-04-10
coordinate	7_24	XLID_Cohort4	illumina	ATTCCT	CMS18168	CIDR	Male;ID=4_24;Sib=Single;Use=TRUE;Link=na	2013-04-10
coordinate	1_1	XLID_Cohort5	illumina	ATCACG	K8065_cms20761	CIDR	Male;ID=5_1;Sib=5_2;Use=TRUE;Link=na	2013-12-11
coordinate	1_2	XLID_Cohort5	illumina	CGATGT	K8065_3496	CIDR	Male;ID=5_2;Sib=5_1;Use=TRUE;Link=na	2013-12-11
coordinate	1_3	XLID_Cohort5	illumina	TTAGGC	K8100_12026	CIDR	Male;ID=5_3;Sib=5_4;Use=TRUE;Link=na	2013-12-11
coordinate	1_4	XLID_Cohort5	illumina	TGACCA	K8100_7447	CIDR	Male;ID=5_4;Sib=5_3;Use=TRUE;Link=na	2013-12-11
coordinate	1_5	XLID_Cohort5	illumina	ACAGTG	K8755_cms0756a	CIDR	Male;ID=5_5;Sib=5_6;Use=TRUE;Link=na	2013-12-11
coordinate	1_6	XLID_Cohort5	illumina	GCCAAT	K8755_cms22822	CIDR	Male;ID=5_6;Sib=5_5;Use=TRUE;Link=na;Norm=TRUE	2013-12-11
coordinate	1_7	XLID_Cohort5	illumina	CAGATC	K8840_cms1862	CIDR	Male;ID=5_7;Sib=5_8;Use=TRUE;Link=na	2013-12-11
coordinate	1_8	XLID_Cohort5	illumina	ACTTGA	K8840_cms1919	CIDR	Male;ID=5_8;Sib=5_7;Use=TRUE;Link=na	2013-12-11
coordinate	1_9	XLID_Cohort5	illumina	GATCAG	K8955_cms3399a	CIDR	Male;ID=5_9;Sib=5_10;Use=TRUE;Link=na	2013-12-11
coordinate	1_10	XLID_Cohort5	illumina	TAGCTT	K8955_cms3400a	CIDR	Male;ID=5_10;Sib=5_9;Use=TRUE;Link=na	2013-12-11
coordinate	1_11	XLID_Cohort5	illumina	GGCTAC	K9561_cms19011	CIDR	Male;ID=5_11;Sib=5_12;Use=TRUE;Link=na	2013-12-11
coordinate	1_12	XLID_Cohort5	illumina	CTTGTA	K9561_cms20179	CIDR	Male;ID=5_12;Sib=5_11;Use=TRUE;Link=na	2013-12-11
coordinate	1_13	XLID_Cohort5	illumina	AGTCAA	K8795_cms1506	CIDR	Male;ID=5_13;Sib=5_14;Use=TRUE;Link=na	2013-12-11
coordinate	1_14	XLID_Cohort5	illumina	AGTTCC	K8795_cms1507	CIDR	Male;ID=5_14;Sib=5_13;Use=TRUE;Link=na	2013-12-11
coordinate	1_15	XLID_Cohort5	illumina	ATGTCA	K9209_cms10012	CIDR	Male;ID=5_15;Sib=5_16;Use=TRUE;Link=na	2013-12-11
coordinate	1_16	XLID_Cohort5	illumina	CCGTCC	K9209_cms10013	CIDR	Male;ID=5_16;Sib=5_15;Use=TRUE;Link=na	2013-12-11
coordinate	1_17	XLID_Cohort5	illumina	GTCCGC	K9344_cms13713	CIDR	Male;ID=5_17;Sib=5_18;Use=TRUE;Link=na	2013-12-11
coordinate	1_18	XLID_Cohort5	illumina	GTGAAA	K9344_cms13715	CIDR	Male;ID=5_18;Sib=5_17;Use=TRUE;Link=na	2013-12-11
coordinate	1_19	XLID_Cohort5	illumina	GTGGCC	K9389_cms14018	CIDR	Male;ID=5_19;Sib=5_20;Use=TRUE;Link=na	2013-12-11
coordinate	1_20	XLID_Cohort5	illumina	GTTTCG	K9389_cms14020	CIDR	Male;ID=5_20;Sib=5_19;Use=TRUE;Link=na	2013-12-11
coordinate	1_21	XLID_Cohort5	illumina	CGTACG	K9557_cms19538	CIDR	Male;ID=5_21;Sib=5_22;Use=TRUE;Link=na	2013-12-11
coordinate	1_22	XLID_Cohort5	illumina	GAGTGG	K9557_cms19539	CIDR	Male;ID=5_22;Sib=5_21;Use=TRUE;Link=na	2013-12-11
coordinate	1_23	XLID_Cohort5	illumina	ACTGAT	K9617_cms23907	CIDR	Male;ID=5_23;Sib=5_24;Use=TRUE;Link=na	2013-12-11
coordinate	1_24	XLID_Cohort5	illumina	ATTCCT	K9617_cms23908	CIDR	Male;ID=5_24;Sib=5_23;Use=TRUE;Link=na	2013-12-11
coordinate	2_1	XLID_Cohort5	illumina	ATCACG	K9013_cms4817	CIDR	Male;ID=5_25;Sib=5_26;Use=TRUE;Link=na	2013-12-11
coordinate	2_2	XLID_Cohort5	illumina	CGATGT	K9013_cms4822	CIDR	Male;ID=5_26;Sib=5_25;Use=TRUE;Link=na	2013-12-11
coordinate	2_3	XLID_Cohort5	illumina	TTAGGC	K9017_cms5282	CIDR	Male;ID=5_27;Sib=5_28;Use=TRUE;Link=na	2013-12-11
coordinate	2_4	XLID_Cohort5	illumina	TGACCA	K9017_cms5243	CIDR	Male;ID=5_28;Sib=5_27;Use=TRUE;Link=na	2013-12-11
coordinate	2_5	XLID_Cohort5	illumina	ACAGTG	K9031_cms6154	CIDR	Male;ID=5_29;Sib=5_30;Use=TRUE;Link=na	2013-12-11
coordinate	2_6	XLID_Cohort5	illumina	GCCAAT	K9031_cms6193	CIDR	Male;ID=5_30;Sib=5_29;Use=TRUE;Link=na	2013-12-11
coordinate	2_7	XLID_Cohort5	illumina	CAGATC	K9204_cms9959	CIDR	Male;ID=5_31;Sib=5_32;Use=TRUE;Link=na	2013-12-11
coordinate	2_8	XLID_Cohort5	illumina	ACTTGA	K9204_cms9960	CIDR	Male;ID=5_32;Sib=5_31;Use=TRUE;Link=na	2013-12-11
coordinate	2_9	XLID_Cohort5	illumina	GATCAG	K9249_cms11927	CIDR	Male;ID=5_33;Sib=5_34;Use=TRUE;Link=na	2013-12-11
coordinate	2_10	XLID_Cohort5	illumina	TAGCTT	K9249_cms11928	CIDR	Male;ID=5_34;Sib=5_33;Use=TRUE;Link=na	2013-12-11
coordinate	2_11	XLID_Cohort5	illumina	GGCTAC	K9267_cms12105	CIDR	Male;ID=5_35;Sib=5_36;Use=TRUE;Link=na	2013-12-11
coordinate	2_12	XLID_Cohort5	illumina	CTTGTA	K9267_cms12106	CIDR	Male;ID=5_36;Sib=5_35;Use=TRUE;Link=na	2013-12-11
coordinate	2_13	XLID_Cohort5	illumina	AGTCAA	K9310_cms13000	CIDR	Male;ID=5_37;Sib=5_38;Use=TRUE;Link=na	2013-12-11
coordinate	2_14	XLID_Cohort5	illumina	AGTTCC	K9310_cms13001a	CIDR	Male;ID=5_38;Sib=5_37;Use=TRUE;Link=na	2013-12-11
coordinate	2_15	XLID_Cohort5	illumina	ATGTCA	K9329_cms13179	CIDR	Male;ID=5_39;Sib=5_40;Use=TRUE;Link=na	2013-12-11
coordinate	2_16	XLID_Cohort5	illumina	CCGTCC	K9329_cms13189	CIDR	Male;ID=5_40;Sib=5_39;Use=TRUE;Link=na	2013-12-11
coordinate	2_17	XLID_Cohort5	illumina	GTCCGC	K9377_cms13935	CIDR	Male;ID=5_41;Sib=5_42;Use=TRUE;Link=na	2013-12-11
coordinate	2_18	XLID_Cohort5	illumina	GTGAAA	K9377_cms13936	CIDR	Male;ID=5_42;Sib=5_41;Use=TRUE;Link=na	2013-12-11
coordinate	2_19	XLID_Cohort5	illumina	GTGGCC	K9530_cms17580	CIDR	Male;ID=5_43;Sib=5_44;Use=TRUE;Link=na	2013-12-11
coordinate	2_20	XLID_Cohort5	illumina	GTTTCG	K9530_cms17581	CIDR	Male;ID=5_44;Sib=5_43;Use=TRUE;Link=na	2013-12-11
coordinate	2_21	XLID_Cohort5	illumina	CGTACG	K9621_cms23982	CIDR	Male;ID=5_45;Sib=5_46;Use=TRUE;Link=na	2013-12-11
coordinate	2_22	XLID_Cohort5	illumina	GAGTGG	K9621_cms23983	CIDR	Male;ID=5_46;Sib=5_45;Use=TRUE;Link=na	2013-12-11
coordinate	2_23	XLID_Cohort5	illumina	ACTGAT	K9622_cms23987	CIDR	Male;ID=5_47;Sib=5_48;Use=TRUE;Link=na	2013-12-11
coordinate	2_24	XLID_Cohort5	illumina	ATTCCT	K9622_cms23988	CIDR	Male;ID=5_48;Sib=5_47;Use=TRUE;Link=na	2013-12-11
