# Supplementary material for: Affected Kindred Analysis of Human X Chromosome Exomes to Identify Novel X-Linked Intellectual Disability Genes
Source: PLoS One. 2015 Feb 13;10(2):e0116454. doi: 10.1371/journal.pone.0116454 (PMC4332666; doi:10.1371/journal.pone.0116454)
Supplement: S2 File — is a compressed file providing a collection of bash-based and R-based scripts that were written and run to process and analyze our XLID study cohort. The scripts provided assume that short-read alignment has already been performed, including quality correction steps. These scripts will run data processing and analysis for a test cohort, as well as comparison analyses with other public databases. (ZIP) [file pone.0116454.s006.zip › Sib-PairCross-CohortFilter_scripts/README.txt]

Scripts utilized in Sib-Pair/Cross-Cohort Filter.

Begin with master_XLID.sh
Follow step-wise instructions and feel fere to modify the code as appropriate.
Note, many steps are for comparing between filters. If you want to go straight
to using the Sib-Pair/Cross-Cohort Filter, you could skip some of the steps.
However, it is recommended that all steps be run, to prevent runtime errors.

Certain steps, like processing dbSNP files, EVS files, BAM alignment files,
and variant call files, can take a long time. It is recommended that you use
the built-in batch-job submission lines, so as to run multiple scripts in
parallel. If you are using a different batch submission method, other than
Sun Grid Engine, modify the qsub lines as needed.
