# Supplementary material for: Affected Kindred Analysis of Human X Chromosome Exomes to Identify Novel X-Linked Intellectual Disability Genes
Source: PLoS One. 2015 Feb 13;10(2):e0116454. doi: 10.1371/journal.pone.0116454 (PMC4332666; doi:10.1371/journal.pone.0116454)
Supplement: S2 File — is a compressed file providing a collection of bash-based and R-based scripts that were written and run to process and analyze our XLID study cohort. The scripts provided assume that short-read alignment has already been performed, including quality correction steps. These scripts will run data processing and analysis for a test cohort, as well as comparison analyses with other public databases. (ZIP) [file pone.0116454.s006.zip › Sib-PairCross-CohortFilter_scripts/reads_trueNames.txt]

SORT_ORDER	RGID	RGLB	RGPL	RGPU	RGSM	RGCN	RGDS	RGDT
coordinate	7_1	XLID_Cohort1	illumina	CGATGT	1.7.1	CIDR	K8070	2010-06-17
coordinate	7_5	XLID_Cohort1	illumina	GCCAAT	1.7.5	CIDR	K8360	2010-06-17
coordinate	7_6	XLID_Cohort1	illumina	TGACCA	1.7.6	CIDR	K8240	2010-06-17
coordinate	7_7	XLID_Cohort1	illumina	TTAGGC	1.7.7	CIDR	K8195	2010-06-17
coordinate	7_9	XLID_Cohort1	illumina	ACAGTG	1.7.9	CIDR	JS-OPHN1-mutant	2010-06-17
coordinate	7_11	XLID_Cohort1	illumina	ATCACG	1.7.11	CIDR	K8035	2010-06-17
coordinate	8_1	XLID_Cohort2	illumina	ATCACG	2.8.1	CIDR	3378-K8055	2011-08-29
coordinate	8_2	XLID_Cohort2	illumina	CGATGT	2.8.2	CIDR	6214-K8255	2011-08-29
coordinate	8_3	XLID_Cohort2	illumina	TTAGGC	2.8.3	CIDR	6864-K8185	2011-08-29
coordinate	8_4	XLID_Cohort2	illumina	TGACCA	2.8.4	CIDR	11021-K8435	2011-08-29
coordinate	8_5	XLID_Cohort2	illumina	ACAGTG	2.8.5	CIDR	13023-K8550	2011-08-29
coordinate	8_6	XLID_Cohort2	illumina	GCCAAT	2.8.6	CIDR	CMS1145-K8820	2011-08-29
coordinate	8_7	XLID_Cohort2	illumina	CAGATC	2.8.7	CIDR	CMS2794-K8745	2011-08-29
coordinate	8_8	XLID_Cohort2	illumina	ACTTGA	2.8.8	CIDR	CMS3551-K9181	2011-08-29
coordinate	8_9	XLID_Cohort2	illumina	GATCAG	2.8.9	CIDR	CMS3554-K9038	2011-08-29
coordinate	8_10	XLID_Cohort2	illumina	TAGCTT	2.8.10	CIDR	CMS9741-K9180	2011-08-29
coordinate	8_11	XLID_Cohort2	illumina	GGCTAC	2.8.11	CIDR	CMS12825-K9296	2011-08-29
coordinate	8_12	XLID_Cohort2	illumina	CTTGTA	2.8.12	CIDR	CMS15703-K9427	2011-08-29
coordinate	1_1	XLID_Cohort3	illumina	ATCACG	3.1.1	CIDR	4965	2012-07-15
coordinate	1_2	XLID_Cohort3	illumina	CGATGT	3.1.2	CIDR	4966	2012-07-15
coordinate	1_3	XLID_Cohort3	illumina	TTAGGC	3.1.3	CIDR	5896	2012-07-15
coordinate	1_4	XLID_Cohort3	illumina	TGACCA	3.1.4	CIDR	5897	2012-07-15
coordinate	1_5	XLID_Cohort3	illumina	ACAGTG	3.1.5	CIDR	cms0245	2012-07-15
coordinate	1_6	XLID_Cohort3	illumina	GCCAAT	3.1.6	CIDR	cms0564	2012-07-15
coordinate	1_7	XLID_Cohort3	illumina	CAGATC	3.1.7	CIDR	cms1935	2012-07-15
coordinate	1_8	XLID_Cohort3	illumina	ACTTGA	3.1.8	CIDR	cms1969	2012-07-15
coordinate	1_9	XLID_Cohort3	illumina	GATCAG	3.1.9	CIDR	cms3181	2012-07-15
coordinate	1_10	XLID_Cohort3	illumina	TAGCTT	3.1.10	CIDR	cms3183	2012-07-15
coordinate	1_11	XLID_Cohort3	illumina	GGCTAC	3.1.11	CIDR	cms4418	2012-07-15
coordinate	1_12	XLID_Cohort3	illumina	CTTGTA	3.1.12	CIDR	cms4419	2012-07-15
coordinate	1_13	XLID_Cohort3	illumina	AGTCAA	3.1.13	CIDR	cms3750	2012-07-15
coordinate	1_14	XLID_Cohort3	illumina	AGTTCC	3.1.14	CIDR	cms5079	2012-07-15
coordinate	1_15	XLID_Cohort3	illumina	ATGTCA	3.1.15	CIDR	cms0824a	2012-07-15
coordinate	1_16	XLID_Cohort3	illumina	CCGTCC	3.1.16	CIDR	cms2114	2012-07-15
coordinate	1_17	XLID_Cohort3	illumina	GTCCGC	3.1.17	CIDR	cms9995	2012-07-15
coordinate	1_18	XLID_Cohort3	illumina	GTGAAA	3.1.18	CIDR	cms11727	2012-07-15
coordinate	1_19	XLID_Cohort3	illumina	GTGGCC	3.1.19	CIDR	2539-ZAL	2012-07-15
coordinate	1_20	XLID_Cohort3	illumina	GTTTCG	3.1.20	CIDR	2540-SAL	2012-07-15
coordinate	1_21	XLID_Cohort3	illumina	CGTACG	3.1.21	CIDR	Norton-M	2012-07-15
coordinate	1_22	XLID_Cohort3	illumina	GAGTGG	3.1.22	CIDR	2446-G	2012-07-15
coordinate	1_23	XLID_Cohort3	illumina	ACTGAT	3.1.23	CIDR	Griffin-J	2012-07-15
coordinate	1_24	XLID_Cohort3	illumina	ATTCCT	3.1.24	CIDR	Griffin-R	2012-07-15
coordinate	2_1	XLID_Cohort3	illumina	ATCACG	3.2.1	CIDR	cms9228	2012-07-15
coordinate	2_2	XLID_Cohort3	illumina	CGATGT	3.2.2	CIDR	cms9483	2012-07-15
coordinate	2_3	XLID_Cohort3	illumina	TTAGGC	3.2.3	CIDR	cms11961	2012-07-15
coordinate	2_4	XLID_Cohort3	illumina	TGACCA	3.2.4	CIDR	cms11962	2012-07-15
coordinate	2_5	XLID_Cohort3	illumina	ACAGTG	3.2.5	CIDR	cms13173	2012-07-15
coordinate	2_6	XLID_Cohort3	illumina	GCCAAT	3.2.6	CIDR	cms13174	2012-07-15
coordinate	2_7	XLID_Cohort3	illumina	CAGATC	3.2.7	CIDR	cms13303	2012-07-15
coordinate	2_8	XLID_Cohort3	illumina	ACTTGA	3.2.8	CIDR	cms13979	2012-07-15
coordinate	2_9	XLID_Cohort3	illumina	GATCAG	3.2.9	CIDR	cms2788	2012-07-15
coordinate	2_10	XLID_Cohort3	illumina	TAGCTT	3.2.10	CIDR	cms2789	2012-07-15
coordinate	2_11	XLID_Cohort3	illumina	GGCTAC	3.2.11	CIDR	cms17118	2012-07-15
coordinate	2_12	XLID_Cohort3	illumina	CTTGTA	3.2.12	CIDR	cms18212	2012-07-15
coordinate	2_13	XLID_Cohort3	illumina	AGTCAA	3.2.13	CIDR	8994	2012-07-15
coordinate	2_14	XLID_Cohort3	illumina	AGTTCC	3.2.14	CIDR	10147	2012-07-15
coordinate	2_15	XLID_Cohort3	illumina	ATGTCA	3.2.15	CIDR	CMS0887	2012-07-15
coordinate	2_16	XLID_Cohort3	illumina	CCGTCC	3.2.16	CIDR	CMS9550	2012-07-15
coordinate	2_17	XLID_Cohort3	illumina	GTCCGC	3.2.17	CIDR	7295	2012-07-15
coordinate	2_18	XLID_Cohort3	illumina	GTGAAA	3.2.18	CIDR	CMS15703	2012-07-15
coordinate	2_19	XLID_Cohort3	illumina	GTGGCC	3.2.19	CIDR	CMS14284	2012-07-15
coordinate	2_20	XLID_Cohort3	illumina	GTTTCG	3.2.20	CIDR	CMS19847	2012-07-15
coordinate	2_21	XLID_Cohort3	illumina	CGTACG	3.2.21	CIDR	CMS19849	2012-07-15
coordinate	2_22	XLID_Cohort3	illumina	GAGTGG	3.2.22	CIDR	CMS22109	2012-07-15
coordinate	2_23	XLID_Cohort3	illumina	ACTGAT	3.2.23	CIDR	CMS12147	2012-07-15
coordinate	2_24	XLID_Cohort3	illumina	ATTCCT	3.2.24	CIDR	cms3551	2012-07-15
coordinate	7_1	XLID_Cohort4	illumina	ATCACG	4.7.1	CIDR	cms22744	2013-04-10
coordinate	7_2	XLID_Cohort4	illumina	CGATGT	4.7.2	CIDR	cms22745	2013-04-10
coordinate	7_3	XLID_Cohort4	illumina	TTAGGC	4.7.3	CIDR	cms13265	2013-04-10
coordinate	7_4	XLID_Cohort4	illumina	TGACCA	4.7.4	CIDR	cms13267	2013-04-10
coordinate	7_5	XLID_Cohort4	illumina	ACAGTG	4.7.5	CIDR	cms12805	2013-04-10
coordinate	7_6	XLID_Cohort4	illumina	GCCAAT	4.7.6	CIDR	cms12871	2013-04-10
coordinate	7_7	XLID_Cohort4	illumina	CAGATC	4.7.7	CIDR	cms1861	2013-04-10
coordinate	7_8	XLID_Cohort4	illumina	ACTTGA	4.7.8	CIDR	13439	2013-04-10
coordinate	7_9	XLID_Cohort4	illumina	GATCAG	4.7.9	CIDR	cms2026	2013-04-10
coordinate	7_10	XLID_Cohort4	illumina	TAGCTT	4.7.10	CIDR	cms2027	2013-04-10
coordinate	7_11	XLID_Cohort4	illumina	GGCTAC	4.7.11	CIDR	cms9672	2013-04-10
coordinate	7_12	XLID_Cohort4	illumina	CTTGTA	4.7.12	CIDR	cms9673	2013-04-10
coordinate	7_13	XLID_Cohort4	illumina	AGTCAA	4.7.13	CIDR	cms20461	2013-04-10
coordinate	7_14	XLID_Cohort4	illumina	AGTTCC	4.7.14	CIDR	cms20462	2013-04-10
coordinate	7_15	XLID_Cohort4	illumina	ATGTCA	4.7.15	CIDR	cms18655	2013-04-10
coordinate	7_16	XLID_Cohort4	illumina	CCGTCC	4.7.16	CIDR	cms18656	2013-04-10
coordinate	7_17	XLID_Cohort4	illumina	GTCCGC	4.7.17	CIDR	cms0559a	2013-04-10
coordinate	7_18	XLID_Cohort4	illumina	GTGAAA	4.7.18	CIDR	cms0975	2013-04-10
coordinate	7_19	XLID_Cohort4	illumina	GTGGCC	4.7.19	CIDR	cms19028	2013-04-10
coordinate	7_20	XLID_Cohort4	illumina	GTTTCG	4.7.20	CIDR	cms19029	2013-04-10
coordinate	7_21	XLID_Cohort4	illumina	CGTACG	4.7.21	CIDR	CMS20461	2013-04-10
coordinate	7_22	XLID_Cohort4	illumina	GAGTGG	4.7.22	CIDR	CMS20462	2013-04-10
coordinate	7_23	XLID_Cohort4	illumina	ACTGAT	4.7.23	CIDR	CMS22772	2013-04-10
coordinate	7_24	XLID_Cohort4	illumina	ATTCCT	4.7.24	CIDR	CMS18168	2013-04-10
