# Supplementary material for: Affected Kindred Analysis of Human X Chromosome Exomes to Identify Novel X-Linked Intellectual Disability Genes
Source: PLoS One. 2015 Feb 13;10(2):e0116454. doi: 10.1371/journal.pone.0116454 (PMC4332666; doi:10.1371/journal.pone.0116454)
Supplement: S2 File — is a compressed file providing a collection of bash-based and R-based scripts that were written and run to process and analyze our XLID study cohort. The scripts provided assume that short-read alignment has already been performed, including quality correction steps. These scripts will run data processing and analysis for a test cohort, as well as comparison analyses with other public databases. (ZIP) [file pone.0116454.s006.zip › Sib-PairCross-CohortFilter_scripts/reduce_omni_genotypes.R]

args <- commandArgs(trailingOnly=TRUE)
inFile <- gzfile(args[1], "r")
e <- 0
outfile <- gsub(".gz$", ".reduced", args[1])
while(length(input <- readLines(inFile, n=10000)) > 0)
  {
    if(e == 0)
      {
        comments <- input[grep("^#", input)]
	input <- input[grep("^#", input, invert=TRUE)]
	header <- strsplit(comments[grep("^#CHROM", comments)], "\t")[[1]]
	comments <- comments[grep("^#CHROM", comments, invert=TRUE)]
	new_header <- header
	write(comments, file=outfile, sep="\n")
	write(new_header, file=outfile, append=TRUE, ncolumn=length(new_header), sep="\t")
      }
    e <- e + 1
    input <- input[grep("^X", input)]
    if(length(input) > 0)
      {
        input <- matrix(unlist(strsplit(input, "\t")), ncol=length(header), byrow=TRUE)
        for(i in 10:ncol(input))
          {
            input[grep("^0/0", input[,i]),i] <- "0"
	    input[grep("^0/1", input[,i]),i] <- "1"
	    input[grep("^1/0", input[,i]),i] <- "1"
	    input[grep("^1/1", input[,i]),i] <- "2"
	    input[grep("^\\.", input[,i]),i] <- "NA"
	  }
	write.table(input, file=outfile, append=TRUE, sep="\t", row.names=FALSE, col.names=FALSE, quote=FALSE)
      }
    cat(e); cat("\n")
  }
