# Supplementary material for: Affected Kindred Analysis of Human X Chromosome Exomes to Identify Novel X-Linked Intellectual Disability Genes
Source: PLoS One. 2015 Feb 13;10(2):e0116454. doi: 10.1371/journal.pone.0116454 (PMC4332666; doi:10.1371/journal.pone.0116454)
Supplement: S2 File — is a compressed file providing a collection of bash-based and R-based scripts that were written and run to process and analyze our XLID study cohort. The scripts provided assume that short-read alignment has already been performed, including quality correction steps. These scripts will run data processing and analysis for a test cohort, as well as comparison analyses with other public databases. (ZIP) [file pone.0116454.s006.zip › Sib-PairCross-CohortFilter_scripts/run_additional_filters.sh]

#!/bin/bash

# Non-clinical dbSNP Filter #                                                                                                                                                                                                                                                                                                                                              
initfol=$1
initvcf=$2
dbsnp=$3
if [ -e "$initfol/dbSNP" ]; then
    eval "rm -r $initfol/dbSNP"
fi
eval "mkdir $initfol/dbSNP"
init_dbsnp=$initfol/dbSNP/${initvcf/".vcf"/"Dbsnp.vcf"}
if [ ! -e $init_dbsnp ]; then
    echo "Running dbSNP filter"
    eval "Rscript filter_dbSNP/filter_bydbSNP.R $dbsnp $initfol/$initvcf $init_dbsnp"
fi

# NGS Control Filter #
if [ -e "$initfol/NGS" ]; then
    eval "rm -r $initfol/NGS"
fi
eval "mkdir $initfol/NGS"
init_KG=$initfol/NGS/KG/${initvcf/".vcf"/"Kg.vcf"}
eval "mkdir $initfol/NGS/KG"
turner=$4
if [ ! -e $init_KG ]; then
    echo "Running KG filter"
    eval "Rscript bin/ChakravartiLab_KGcalls/filter_by_KG.R $turner $initfol/$initvcf $init_KG"
fi
init_EVS=$initfol/NGS/EVS/${initvcf/".vcf"/"Evs.vcf"}
eval "mkdir $initfol/NGS/EVS"
EVS=$5
if [ ! -e $init_EVS ]; then
    echo "Running EVS filter"
    eval "Rscript bin/EVS/filter_by_EVS.R $EVS $initfol/$initvcf $init_EVS"
fi
init_BNGS=$initfol/NGS/BNGS/${initvcf/".vcf"/"Bngs.vcf"}
eval "mkdir $initfol/NGS/BNGS"
if [ ! -e $init_BNGS ]; then
    echo "Running Both NGS"
    eval "Rscript bin/EVS/filter_by_EVS.R $EVS $init_KG $init_BNGS"
fi

# All Filters #
init_all=$initfol/All/${initvcf/".vcf"/"All.vcf"}
if [ -e "$initfol/All" ]; then
    eval "rm -r $initfol/All"
fi
eval "mkdir $initfol/All"
if [ ! -e $init_all ]; then
    echo "Running all filters"
    eval "Rscript filter_dbSNP/filter_bydbSNP.R $dbsnp $init_BNGS $init_all"
fi
