# Supplementary material for: Affected Kindred Analysis of Human X Chromosome Exomes to Identify Novel X-Linked Intellectual Disability Genes
Source: PLoS One. 2015 Feb 13;10(2):e0116454. doi: 10.1371/journal.pone.0116454 (PMC4332666; doi:10.1371/journal.pone.0116454)
Supplement: S2 File — is a compressed file providing a collection of bash-based and R-based scripts that were written and run to process and analyze our XLID study cohort. The scripts provided assume that short-read alignment has already been performed, including quality correction steps. These scripts will run data processing and analysis for a test cohort, as well as comparison analyses with other public databases. (ZIP) [file pone.0116454.s006.zip › Sib-PairCross-CohortFilter_scripts/run_vcf_all.sh]

#!/bin/bash
hg19="/md1/Tejasvi_scripts/bowtie2/bowtie2-beta7/bowtie2-2.0.0-beta7/indexes/reference/hg19.fa"
gatk="~/bin/GenomeAnalysisTK-2.1-4/GenomeAnalysisTK.jar"
vcf="/md1/Human_Genome_hg19/dbSNP_137/dbSNP_hg19_build137.vcf"

bamfile=$(ls ../*.*/bam_files/Lane_*/0*/*exome*.bam)
bamfile=$(echo $bamfile | awk '{gsub(" "," -I "); print $0}')
output="/md1/Tejasvi_output/XLID_projects/rawSNPs_all.vcf"
eval "java -Xms4g -Xmx8g -jar $gatk -I $bamfile -R $hg19 -T UnifiedGenotyper --dbsnp $vcf -o $output --genotype_likelihoods_model BOTH -stand_call_conf 30 -stand_emit_conf 10 -L /md1/Tejasvi_scripts/XLID_scripts/run_gatk/chrX_Targets.interval_list --interval_padding 300 -ploidy 1"
