# Supplementary material for: Affected Kindred Analysis of Human X Chromosome Exomes to Identify Novel X-Linked Intellectual Disability Genes
Source: PLoS One. 2015 Feb 13;10(2):e0116454. doi: 10.1371/journal.pone.0116454 (PMC4332666; doi:10.1371/journal.pone.0116454)
Supplement: S2 File — is a compressed file providing a collection of bash-based and R-based scripts that were written and run to process and analyze our XLID study cohort. The scripts provided assume that short-read alignment has already been performed, including quality correction steps. These scripts will run data processing and analysis for a test cohort, as well as comparison analyses with other public databases. (ZIP) [file pone.0116454.s006.zip › Sib-PairCross-CohortFilter_scripts/sib_XLID_filter.R]

args <- commandArgs(trailingOnly=TRUE)
input <- args[1]
output <- args[2]
read <- read.table("read_groups.txt", sep="\t", stringsAsFactors=FALSE, header=TRUE)
variants <- read.table(input, sep="\t", header=FALSE, stringsAsFactors=FALSE)
comments <- scan(input, what=character(), sep="\n", nlines=500)
comments <- comments[grep("^#", comments)]
dimnames(variants)[[2]] <- strsplit(comments[length(comments)], "\t")[[1]]
top <- dimnames(variants)[[2]]

clin <- args[3]
if(clin!="none") clinical <- read.table(clin, sep="\t", header=TRUE, stringsAsFactors=FALSE, quote="", comment.char="")

#remove unused
remove <- c(setdiff(top[10:length(top)], read[,"RGSM"]), read[grep("Use=FALSE", read[,"RGDS"]), "RGSM"])
remove <- unique(remove)
here <- c()
for(r in remove) here <- c(here, which(top==r))
variants <- variants[,-c(here)]
top <- top[-c(here)]

#filter cohort
before_filter <- variants
for(i in 10:ncol(before_filter))
  {
    before_filter[grep("^0", before_filter[,i]),i] <- "0"
    before_filter[grep("^\\.", before_filter[,i]),i] <- ".1"
    before_filter[grep("^1", before_filter[,i]),i] <- "1"
#    before_filter[grep("^2", before_filter[,i]),i] <- "1"
#    before_filter[grep("^3", before_filter[,i]),i] <- "1"
    before_filter[,i] <- as.numeric(before_filter[,i])
  }

for(t in top[10:length(top)])
  {
    ID <- strsplit(paste("Gender", subset(read, RGSM==t)[,"RGDS"], sep="="), ";")[[1]]
    ID <- matrix(unlist(strsplit(ID, "=")), byrow=TRUE, ncol=2)
    idnames <- ID[,1]; ID <- ID[,2]; names(ID) <- idnames
    ID <- gsub("\\S+=", "", ID, perl=TRUE)
    if(ID["Sib"]=="Single")
      {
        colnum <- which(t==top)
	rest <- seq(10, length(top)); rest <- rest[rest!=colnum]
	filter <- rowSums(before_filter[,rest] == 1) > 0
	if(clin!="none") for(i in seq(nrow(clinical))) if(length(which(clinical[i,3]==before_filter[,3])) > 0) filter[which(clinical[i,3]==before_filter[,3])] <- FALSE
	variants[filter,which(t==top)] <- "."
      } else {
        colnum <- which(t==top)
	sib <- read[grep(paste("ID=", ID["Sib"], ";", sep=""), read[,"RGDS"]),"RGSM"]
	filter_sib <- rowSums(before_filter[,c(which(top==t), which(top==sib))])
	truth <- length(grep("Norm=TRUE", read[read[,"RGSM"]==t,"RGDS"])) > 0 | length(grep("Norm=TRUE", read[read[,"RGSM"]==sib,"RGDS"])) > 0
	if(truth)
	  {
	    variants[filter_sib == 2,top==t] <- "."
	  } else {
	    variants[filter_sib < 1.1,top==t] <- "."
	  }
	rest <- seq(10, length(top)); rest <- rest[rest!=colnum]; rest <- rest[rest!=which(sib==top)]
	filter <- rowSums(before_filter[,rest] == 1) > 0
	if(clin!="none") for(i in seq(nrow(clinical))) if(length(which(clinical[i,3]==before_filter[,3])) > 0) filter[which(clinical[i,3]==before_filter[,3])] <- FALSE
	variants[filter,which(t==top)] <- "."
      }
  }
after_filter <- variants
collen <- length(10:ncol(variants))
after_filter[,1] <- sapply(1:nrow(after_filter), function(i) { if(length(grep("^\\.", after_filter[i,10:ncol(after_filter)])) == collen) { NA } else { "chrX" } } )
variants <- variants[which(after_filter[,1]=="chrX"),]
for(i in 10:ncol(variants)) variants[grep("^0", variants[,i]),i] <- "0"
after_filter <- variants
for(i in 10:ncol(after_filter)) after_filter[grep("^0", after_filter[,i]),i] <- "."
collen <- length(10:ncol(variants))
after_filter[,1] <- sapply(1:nrow(after_filter), function(i) { if(length(grep("^\\.", after_filter[i,10:ncol(after_filter)])) == collen) { NA } else { "chrX" } } )
variants <- variants[which(after_filter[,1]=="chrX"),]

write(comments, file=output, sep="\n")
write.table(variants, append=TRUE, file=output, sep="\t", row.names=FALSE, col.names=top, quote=FALSE)
