# Supplementary material for: Affected Kindred Analysis of Human X Chromosome Exomes to Identify Novel X-Linked Intellectual Disability Genes
Source: PLoS One. 2015 Feb 13;10(2):e0116454. doi: 10.1371/journal.pone.0116454 (PMC4332666; doi:10.1371/journal.pone.0116454)
Supplement: S2 File — is a compressed file providing a collection of bash-based and R-based scripts that were written and run to process and analyze our XLID study cohort. The scripts provided assume that short-read alignment has already been performed, including quality correction steps. These scripts will run data processing and analysis for a test cohort, as well as comparison analyses with other public databases. (ZIP) [file pone.0116454.s006.zip › Sib-PairCross-CohortFilter_scripts/sourceBam.R]

BamPileup <- function(bambam, t)
  {
    range <- as.integer(strsplit(strsplit(t, ":")[[1]][2], "-")[[1]])
    range <- range + c(-200, 200)
    sequ <- as.character(bambam$seq)
    sequence <- matrix(NA, ncol=(dist(range) + 1), nrow=length(sequ))
    dimnames(sequence)[[2]] <- range[1]:range[2]
    extend <- sapply(max(nchar(sequ)) - nchar(sequ), function(x) { paste(rep(" ", times=x), collapse="") } )
    sequ <- paste(sequ, extend, sep="")
    sequ <- matrix(unlist(strsplit(sequ, "")), byrow=TRUE, ncol=max(nchar(sequ)))
    gen_cig <- paste(bambam$qwidth, "M", sep="")
    ignore <- which(bambam$cigar==gen_cig)
    strand <- as.vector(bambam$strand)
    positions <- as.vector(bambam$pos)
    ##-- pileup long cigars --##
    for(l in setdiff(seq(nrow(sequ)), ignore))
      {
        cigarette <- strsplit(bambam$cigar[l], "\\d+")[[1]]; cigarette <- cigarette[cigarette!=""]
        nicotinic <- as.integer(strsplit(bambam$cigar[l], "\\D+")[[1]])
        if(nchar(extend[l])>0) { cigarette <- c(cigarette, "M"); nicotinic <- c(nicotinic, nchar(extend[l])) }
        tobacco <- rep(cigarette, times=nicotinic)
        tru_start <- positions[l] - if(cigarette[1]=="S") { nicotinic[1] } else { 0 }
        seq <- sequ[l,]; hold <- 1; seq2 <- c()
        for(d in tobacco)
          if(d=="D")
            {
              seq2 <- c(seq2, "D")
            } else {
              seq2 <- c(seq2, seq[hold]); hold <- hold + 1
            }
        my_pos <- tru_start:(tru_start + length(which(tobacco!="I")) - 1)
        names(tobacco)[tobacco!="I"] <- my_pos
	sin <- 1
	while(sin < length(tobacco))
	  {
	    if(tobacco[sin] == "I" & tobacco[sin+1] == "I")
	      {
	        seq2[sin-1] <- paste(seq2[sin-1], seq2[sin], sep="")
		tobacco <- tobacco[-c(sin)]
		seq2 <- seq2[-c(sin)]
	      } else { sin <- sin + 1 }
	  }
        seq2 <- seq2[tobacco!="I"]
        tru_end <- tru_start + length(seq2) - 1
        mintersect <- intersect(seq(tru_start, tru_end), seq(range[1], range[2]))
        seqsect <- unique(c(which(min(mintersect)==seq(tru_start, tru_end)), which(max(mintersect)==seq(tru_start, tru_end))))
        if(length(seqsect) == 2) seqsect <- seq(seqsect[1], seqsect[2])
	seq2[nchar(seq2) > 1] <- "I"
	if(length(which(is.na(seq2))) > 0) { cat(l); cat("\n")}
        sequence[l,as.character(mintersect)] <- seq2[seqsect]
      }
    ##-- pileup short cigar --##
    for(l in ignore)
      {
	tru_start <- positions[l]
        tru_end <- tru_start + bambam$qwidth[l] - 1
	brang <- seq(tru_start, tru_end)
        mintersect <- intersect(brang, seq(range[1], range[2]))
        seqsect <- unique(c(which(min(mintersect)==brang), which(max(mintersect)==brang)))
        if(length(seqsect) == 2) seqsect <- seq(seqsect[1], seqsect[2])
        sequence[l,as.character(mintersect)] <- sequ[l,seqsect]
      }
    these <- which(colSums(!is.na(sequence)) > 0)
    sequence <- sequence[,these]
    return(sequence)
  }
