# Supplementary material for: Affected Kindred Analysis of Human X Chromosome Exomes to Identify Novel X-Linked Intellectual Disability Genes
Source: PLoS One. 2015 Feb 13;10(2):e0116454. doi: 10.1371/journal.pone.0116454 (PMC4332666; doi:10.1371/journal.pone.0116454)
Supplement: S2 File — is a compressed file providing a collection of bash-based and R-based scripts that were written and run to process and analyze our XLID study cohort. The scripts provided assume that short-read alignment has already been performed, including quality correction steps. These scripts will run data processing and analysis for a test cohort, as well as comparison analyses with other public databases. (ZIP) [file pone.0116454.s006.zip › Sib-PairCross-CohortFilter_scripts/strand_XLID_filter.R]

args <- commandArgs(trailingOnly=TRUE)
input <- args[1]
output <- args[2]
comments <- scan(input, what=character(), sep="\n")
comments <- comments[grep("^#", comments)]
pileup_files <- list.files(path="alignments_folder", pattern=".txt", full.names=TRUE)
header <- gsub(".txt", "", pileup_files)
pileup_files <- cbind(pileup_files, "")
top <- scan(input, what=character(), sep="\n")
top <- top[grep("#", top)]
top <- top[length(top)]
top <- strsplit(top, "\t")[[1]]
input <- read.table(input, sep="\t", header=TRUE, comment.char="#", stringsAsFactors=FALSE)
dimnames(input)[[2]] <- top
read <- read.table("read_groups.txt", sep="\t", header=TRUE, stringsAsFactors=FALSE)
for(i in seq(nrow(pileup_files)))
  {
    h <- header[i]
    match <- strsplit(h, "/")[[1]]
    match <- match[grep(".bam$", match)]
    match <- as.numeric(strsplit(match, "_")[[1]][1:3])
    match[1] <- paste("XLID_Cohort", match[1], sep="")
    match[2] <- paste(match[2:3], collapse="_")
    match <- match[1:2]
    pileup_files[i,2] <- unlist(subset(read, RGID==match[2] & RGLB==match[1])["RGSM"])
  }
remove <- read[grep("Use=FALSE", read[,"RGDS"]),"RGSM"]
for(rm in remove) pileup_files <- pileup_files[pileup_files[,2]!=rm,]
for(i in seq(nrow(pileup_files)))
  {
    cat(i); cat("\n")
    pileup_file <- pileup_files[i,1]
    sample_name <- pileup_files[i,2]
    pileup <- read.table(pileup_file, sep="\t", header=TRUE, stringsAsFactors=FALSE)
    pileup[is.na(pileup)] <- 0
    these <- unique(c(grep("^1", input[,sample_name]), grep("^2", input[,sample_name]), grep("^3", input[,sample_name])))
    these <- these[order(these)]
    port <- matrix(as.numeric(unlist(strsplit(matrix(unlist(strsplit(input[these,sample_name], ":")), ncol=7, byrow=TRUE)[,2], ","))), ncol=2, byrow=TRUE)
    port <- port[,2] < port[,1]
    input[these[port],sample_name] <- "."
    these <- unique(c(grep("^1", input[,sample_name]), grep("^2", input[,sample_name]), grep("^3", input[,sample_name])))
    these <- these[order(these)]
    input[these,sample_name][which(diff(as.numeric(input[these,2])) <= 10)] <- "."
    input[these,sample_name][which(diff(as.numeric(input[these,2])) <= 10)+1] <- "."
    these <- unique(c(grep("^1", input[,sample_name]), grep("^2", input[,sample_name]), grep("^3", input[,sample_name])))
    these <- these[order(these)]

    j <- sapply(these, function(t)
      {
        rfn <- input[t,"REF"]; alt <- input[t,"ALT"]
	if(nchar(alt) > nchar(rfn)) { alt <- "I" } else { if(nchar(alt) < nchar(rfn)) alt <- "D" }
	ccomp <- which(input[t,"POS"]==pileup[,"POS"])[1]
	if(length(ccomp) > 0) { if(as.logical(prod(pileup[ccomp,c(toupper(alt), tolower(alt))] > 0))) { c(t) } }
      })
    j <- unlist(j)
    j <- setdiff(these, j)
    input[j,sample_name] <- "."
  }
teepee <- sapply(seq(nrow(input)), function(x) { length(grep("^\\.", input[x,10:ncol(input)]))/length(10:ncol(input)) != 1 })
input <- input[teepee,]
write(comments, file=output, sep="\n")
write.table(input, file=output, sep="\t", quote=FALSE, col.names=TRUE, row.names=FALSE, append=TRUE)
