# Supplementary material for: Affected Kindred Analysis of Human X Chromosome Exomes to Identify Novel X-Linked Intellectual Disability Genes
Source: PLoS One. 2015 Feb 13;10(2):e0116454. doi: 10.1371/journal.pone.0116454 (PMC4332666; doi:10.1371/journal.pone.0116454)
Supplement: S2 File — is a compressed file providing a collection of bash-based and R-based scripts that were written and run to process and analyze our XLID study cohort. The scripts provided assume that short-read alignment has already been performed, including quality correction steps. These scripts will run data processing and analysis for a test cohort, as well as comparison analyses with other public databases. (ZIP) [file pone.0116454.s006.zip › Sib-PairCross-CohortFilter_scripts/XLID_pileup.R]

args <- commandArgs(trailingOnly=TRUE)
library(Rsamtools); library(R.oo)
input <- args[1]
intervals <- args[2]
targets <- args[3]
load(targets)
load(intervals)

which <- GRanges(seqnames=intervals[,1], ranges=IRanges(intervals[,2], intervals[,3]))
what <- c("strand", "seq", "qwidth", "pos", "cigar")
param <- ScanBamParam(which=which, what=what, flag=scanBamFlag(isUnmappedQuery=FALSE))
bamindex <- gsub(".bam$", "", input)
bamindex <- system(paste("ls ", bamindex, "*", sep=""), intern=TRUE)
bamindex <- bamindex[grep(".bai$", bamindex)]
bamindex <- gsub(".bai$", "", bamindex)
bamreads <- scanBam(input, param=param, index=bamindex)
write(paste("CHR", "POS", "A", "T", "G", "C", "I", "D", "a", "t", "g", "c", "i", "d", sep="\t"), file=paste(args[1], "txt", sep="."))
source("sourceBam.R")
NUC <- c("A", "T", "G", "C", "I", "D", "a", "t", "g", "c", "i", "d")
for(t in names(bamreads))
  {
    cat(which(t==names(bamreads))); cat("\n")
    if(length(bamreads[[t]]$seq) > 0)
      {
        sequence <- BamPileup(bamreads[[t]], t)
    	chr <- strsplit(t, ":")[[1]][1]
    	range <- as.integer(strsplit(t, "\\D+")[[1]][3:4])
	strand <- as.vector(bamreads[[t]]$strand)
    	if(class(sequence)!="matrix") sequence <- matrix(sequence, ncol=length(sequence), dimnames=list(c(), c(names(sequence))))
    	sequence_plus <- if(sum(strand=="+")>0) { sequence[strand=="+",] } else { q <- rep(" ", times=ncol(sequence)); rbind(q, q) }
    	sequence_minus <- if(sum(strand=="-")>0) { sequence[strand=="-",] } else { q <- rep(" ", times=ncol(sequence)); rbind(q, q) }
    	compress <- matrix(NA, ncol=ncol(sequence), nrow=12)
    	dimnames(compress)[[2]] <- dimnames(sequence)[[2]]
    	dimnames(compress)[[1]] <- NUC
    	for(nuc in NUC[1:6])
      	  {
            hold <- sequence_plus==nuc; hold[is.na(hold)] <- FALSE
	    if(class(hold)=="matrix") { hold <- colSums(hold) } else { hold <- hold*1 }
	    compress[nuc,names(hold)] <- hold
          }
    	for(nuc in NUC[7:12])
      	  {
            hold <- sequence_minus==toupper(nuc); hold[is.na(hold)] <- FALSE
	    if(class(hold)=="matrix") { hold <- colSums(hold) } else { hold <- hold*1 }
	    compress[nuc,names(hold)] <- hold
       	  }
    	compress <- t(compress)
    	overlap <- intersect(targets[targets[,1]==chr,2], as.integer(dimnames(compress)[[1]]))
    	overlap <- overlap[order(overlap)]
	if(length(overlap) > 0)
	  {
	    compress <- compress[as.character(overlap),]
	    if(class(compress)!="matrix")
	      {
	        compress <- data.frame(matrix(compress, ncol=12), stringsAsFactors=FALSE)
	    	dimnames(compress) <- list(c(overlap), NUC)
	      }
	    if(class(compress)=="matrix") compress <- data.frame(compress, stringsAsFactors=FALSE)
	    compress <- cbind(chr, dimnames(compress)[[1]], compress)
    	    write.table(compress, file=paste(args[1], "txt", sep="."), append=TRUE, sep="\t", row.names=FALSE, col.names=FALSE, quote=FALSE)
	  }
      }
  }
